# Supplementary material for: Molecular evolution of the Wood-Ljungdahl pathway and the reductive glycine pathway in Desulfobacterota
Source: Front Microbiol. 2026 Jan 9;16:1708584. doi: 10.3389/fmicb.2025.1708584 (PMC12827605; doi:10.3389/fmicb.2025.1708584)
Supplement: Supplementary file 1 [file Table_1.XLSX]

## Sheet: Sheet1
Supplementary table 1 | Subunit composition of CODH/ACS complex
Subunit name	Gene name	EC number	KEGG orthologs	Function
AcsA (β)	acsA	1.2.7.4	K00192	Reversible CO₂ reduction
CdhA (α)	cdhA		K00198
CdhB (ε)	cdhB	1.2.7.4	K00195	Use of FAD as electron donor
				(Archaea-specific)
AcsB (α)	acsB	2.3.1.169	K00193	Reversible CO reduction & acetyl-CoA synthesis
CdhC (β)	cdhC		K14138
AcsC (γ)	acsC	2.1.1.245	K00197	Corrinoid Iron Sulfur protein (CoFeSP), H4MPT-corrinoid methyltransferase
CdhE	cdhE
AcsD (δ)	acsD	2.1.1.245	K00194	Corrinoid Iron Sulfur protein (CoFeSP), H4MPT-corrinoid methyltransferase
CdhD	cdhD
AcsE	acsE	2.1.1.258	K15023	THF-corrinoid methyltransferase
				(Bacteria-specific)
