# Supplementary material for: Molecular evolution of the Wood-Ljungdahl pathway and the reductive glycine pathway in Desulfobacterota
Source: Front Microbiol. 2026 Jan 9;16:1708584. doi: 10.3389/fmicb.2025.1708584 (PMC12827605; doi:10.3389/fmicb.2025.1708584)
Supplement: Supplementary file 2 [file Table_2.XLSX]

## Sheet: Sheet1
Supplementary table 2 | Culture conditions
Species Name	Clade	Autotrophic growth capability	Lsolation source	Growth temperature range (℃)	Optimum temperature (℃)	Carbon source	Electron donor	Final electron acceptor	Reference
Desulfovibrio desulfuricans	A	Yes	gas main		30	CO2	H2	sulfate	Sánchez-Andrea, I., Guedes, I. A., Hornung, B., Boeren, S., Lawson, C. E., Sousa, D. Z., et al. (2020). The reductive glycine pathway allows autotrophic growth of Desulfovibrio desulfuricans. Nat. Commun. 11:5090. doi: 10.1038/s41467-020-18906-7
Desulfovibrio fairfieldensis	A	Unknown							Loubinoux J, Mory F, Pereira IA, Le Faou AE. Bacteremia caused by a strain of Desulfovibrio related to the provisionally named Desulfovibrio fairfieldensis. J Clin Microbiol. 2000 Feb;38(2):931-4. doi: 10.1128/JCM.38.2.931-934.2000. Erratum in: J Clin Microbiol 2000 Apr;38(4):1707. PMID: 10655421; PMCID: PMC86253.
Desulfonatronum lacustre	A	Unknown	soda lake sediment		37				https://www.dsmz.de/collection/catalogue/details/culture/DSM-10312
Desulfonatronum thiodismutans	A	Yes	soda lake sediment	15-48	37	CO2	H2, formate, ethanol	sulfate, sulfite, thiosulfate	Pikuta, E. V., Hoover, R. B., Bej, A. K., Marsic, D., Whitman, W. B., Cleland, D., et al. (2003). Desulfonatronum thiodismutans sp. nov., a novel alkaliphilic, sulfate-reducing bacterium capable of lithoautotrophic growth. Int. J. Syst. Evol. Microbiol. 53, 1327-1332. doi: 10.1099/ijs.0.02598-0
Desulfomicrobium baculatum	A	Unknown							Copeland A, Spring S, Göker M, Schneider S, Lapidus A, Del Rio TG, Tice H, Cheng JF, Chen F, Nolan M, Bruce D, Goodwin L, Pitluck S, Ivanova N, Mavrommatis K, Ovchinnikova G, Pati A, Chen A, Palaniappan K, Land M, Hauser L, Chang YJ, Jeffries CC, Meincke L, Sims D, Brettin T, Detter JC, Han C, Chain P, Bristow J, Eisen JA, Markowitz V, Hugenholtz P, Kyrpides NC, Klenk HP, Lucas S. Complete genome…
Desulfoplanes formicivorans	A	No	lake sediment		42-45	p-xylene	p-xylene	sulfite, sulfate, thiosulfate	Watanabe M, Kojima H, Fukui M. Desulfoplanes formicivorans gen. nov., sp. nov., a novel sulfate-reducing bacterium isolated from a blackish meromictic lake, and emended description of the family Desulfomicrobiaceae. Int J Syst Evol Microbiol. 2015 Jun;65(Pt 6):1902-1907. doi: 10.1099/ijs.0.000197. Epub 2015 Mar 19. Erratum in: Int J Syst Evol Microbiol. 2015 Aug;65(8):2775. doi: 10.1099/ijsem.0.0…
Desulfonatronovibrio hydrogenovorans	A	No	soda lake sediment		37	acetate	H2, formate	sulfite, sulfate, thiosulfate	Zhilina TN, Zavarzin GA, Rainey FA, Pikuta EN, Osipov GA, Kostrikina NA. Desulfonatronovibrio hydrogenovorans gen. nov., sp. nov., an alkaliphilic, sulfate-reducing bacterium. Int J Syst Bacteriol. 1997 Jan;47(1):144-9. doi: 10.1099/00207713-47-1-144. PMID: 8995816.
Desulfonauticus submarinus	A	No	hydrothermal vent	30-60	45	acetate	H2, formate, CO2	elemental sulfur, sulfite, sulaite, thiosulfate	Audiffrin C, Cayol JL, Joulian C, Casalot L, Thomas P, Garcia JL, Ollivier B. Desulfonauticus submarinus gen. nov., sp. nov., a novel sulfate-reducing bacterium isolated from a deep-sea hydrothermal vent. Int J Syst Evol Microbiol. 2003 Sep;53(Pt 5):1585-1590. doi: 10.1099/ijs.0.02551-0. PMID: 13130052.
Desulfohalobium retbaense	A	Unknown							https://doi.org/10.1099/00207713-41-1-74
Candidatus Desulfofervidus auxilii	A	Yes	hydrothermal vent	50-70	60	CO2	H2	sulfate	Krukenberg, V., Harding, K., Richter, M., Glöckner, F. O., Gruber-Vodicka, H. R., Adam, B., et al. (2016). Candidatus Desulfofervidus auxilii, a hydrogenotrophic sulfate-reducing bacterium involved in the thermophilic anaerobic oxidation of methane. Environ. Microbiol. 18, 3073-3091. doi: 10.1111/1462-2920.13283
Desulfocapsa sulfexigens	B	Yes	marine sediment	5-35	30	CO2	elemental sulfur, sulfite, thiosulfate	elemental sulfur, sulfite, thiosulfate	Finster, K., Liesack, W., and Thamdrup, B. (1998). Elemental sulfur and thiosulfate disproportionation by Desulfocapsa sulfoexigens sp. nov., a new anaerobic bacterium isolated from marine surface sediment. Appl. Environ. Microbiol. 64, 119-125. doi: 10.1128/AEM.64.1.119-125.1998
Desulfobulbus propionicus	B	No	anaerobic mud	10-43	39	acetate with CO2, propionate, lactate, pyruvate, alcohol	propionate, lactate, pyruvate, alcohol	sulfite, sulaite, thiosulfate	Pagani I, Lapidus A, Nolan M, Lucas S, Hammon N, Deshpande S, Cheng JF, Chertkov O, Davenport K, Tapia R, Han C, Goodwin L, Pitluck S, Liolios K, Mavromatis K, Ivanova N, Mikhailova N, Pati A, Chen A, Palaniappan K, Land M, Hauser L, Chang YJ, Jeffries CD, Detter JC, Brambilla E, Kannan KP, Djao OD, Rohde M, Pukall R, Spring S, Göker M, Sikorski J, Woyke T, Bristow J, Eisen JA, Markowitz V, Hugen…
Desulfurivibrio alkaliphilus	B	Unknown							Sorokin, D.Y., Tourova, T.P., Mußmann, M. et al. Dethiobacter alkaliphilus gen. nov. sp. nov., and Desulfurivibrio alkaliphilus gen. nov. sp. nov.: two novel representatives of reductive sulfur cycle from soda lakes. Extremophiles 12, 431–439 (2008). https://doi.org/10.1007/s00792-008-0148-8
Thermodesulfatator indicus	B	Yes	hydrothermal vent	55-80	70	CO2	H2	sulfate	Moussard, H., L’Haridon, S., Tindall, B. J., Banta, A., Schumann, P., Stackebrandt, E., et al. (2004). Thermodesulfatator indicus gen. nov., sp. nov., a novel thermophilic chemolithoautotrophic sulfate-reducing bacterium isolated from the Central Indian Ridge. Int. J. Syst. Evol. Microbiol. 54, 227-233. doi: 10.1099/ijs.0.02669-0 Chiba Y, Sumida T, Kameya M, Fukuyama Y, Wakashima T, Shimamura S, …
Thermodesulfatator atlanticua	B	Yes	hydrothermal vent	55-75	65-70	CO2	H2	sulfate	Alain, K., Postec, A., Grinsard, E., Lesongeur, F., Prieur, D., and Godfroy, A. (2010). Thermodesulfatator atlanticus sp. nov., a thermophilic, chemolithoautotrophic, sulfate-reducing bacterium isolated from a Mid-Atlantic Ridge hydrothermal vent. Int. J. Syst. Evol. Microbiol. 60, 33-38. doi: 10.1099/ijs.0.009449-0
Thermodesulfatator autotrophicus	B	Yes	hydrothermal vent	50-80	65-70	CO2	H2	sulfate	Lai, Q., Cao, J., Dupont, S., Shao, Z., Jebbar, M., and Alain, K. (2016). Thermodesulfatator autotrophicus sp. nov., a thermophilic sulfate-reducing bacterium from the Indian Ocean. Int. J. Syst. Evol. Microbiol. 66, 3978-3982. doi: 10.1099/ijsem.0.001297
Caldimicrobium thiodismutans	B	Yes	hot spring	40-77	75	CO2	elemental sulfur, sulfite, thiosulfate	elemental sulfur, sulfite, thiosulfate	Kojima, H., Umezawa, K., and Fukui, M. (2016). Caldimicrobium thiodismutans sp. nov., a sulfur-disproportionating bacterium isolated from a hot spring, and emended description of the genus Caldimicrobium. Int. J. Syst. Evol. Microbiol. 66, 1828-1831. doi: 10.1099/ijsem.0.000947
Thermodesulfobacterium commune	B	Unknown							https://doi.org/10.1099/00221287-129-4-1159
Thermodesulfobacterium geofontis	B	Yes	hot spring	70-90	83	CO2	H2, formate	elemental sulfur, sulfate, thiosulfate	Hamilton-Brehm, S. D., Gibson, R. A., Green, S. J., Hopmans, E. C., Schouten, S., van der Meer, M. T. J., et al. (2013). Thermodesulfobacterium geofontis sp. nov., a hyperthermophilic, sulfate-reducing bacterium isolated from Obsidian Pool, Yellowstone National Park. Extremophiles 17, 251-263. doi: 10.1007/s00792-013-0512-1
Thermosulfurimonas dismutans	B	Yes	hydrothermal vent	50-92	74	CO2	elemental sulfur, sulfite, thiosulfate	elemental sulfur, sulfite, thiosulfate	Slobodkin, A. I., Reysenbach, A.-L., Slobodkina, G. B., Baslerov, R. V., Kostrikina, N. A., and Bonch-Osmolovskaya, E. A. (2012). Thermosulfurimonas dismutans gen. nov., sp. nov., an extremely thermophilic sulfur-disproportionating bacterium from a deep-sea hydrothermal vent. Int. J. Syst. Evol. Microbiol. 62, 2565–2571. doi: 10.1099/ijs.0.034397-0 Mardanov, A. V., Beletsky, A. V., Kadnikov, V. V…
Thermosulfurimonas marina	B	Yes	hydrothermal vent	50-79	74	CO2	elemental sulfur, sulfite, thiosulfate	elemental sulfur, sulfite, thiosulfate	Frolova, A. A., Slobodkina, G. B., Baslerov, R. V., Novikov, A. A., Bonch-Osmolovskaya, E. A., and Slobodkin, A. I. (2018). Thermosulfurimonas marina sp. nov., an autotrophic sulfur-disproportionating and nitrate-reducing bacterium isolated from a shallow-sea hydrothermal vent. Microbiology 87, 502-507. doi: 10.1134/S0026261718040082
Thermosulfuriphilus ammonigenes	B	Yes	hydrothermal vent	47-75	65	CO2	elemental sulfur	nitrate	Slobodkina, G. B., Reysenbach, A. L., Kolganova, T. V., Novikov, A. A., Bonch-Osmolovskaya, E. A., and Slobodkin, A. I. (2017). Thermosulfuriphilus ammonigenes gen. nov., sp. nov., a thermophilic, chemolithoautotrophic bacterium capable of respiratory ammonification of nitrate with elemental sulfur. Int. J. Syst. Evol. Microbiol. 67, 3474-3479. doi: 10.1099/ijsem.0.002142
Dissulfuribacter thermophilus	B	Yes	hydrothermal vent	28-70	61	CO2	elemental sulfur, sulfite, thiosulfate	elemental sulfur, sulfite, thiosulfate	Slobodkin, A. I., Reysenbach, A. L., Slobodkina, G. B., Kolganova, T. V., Kostrikina, N. A., and Bonch-Osmolovskaya, E. A. (2013). Dissulfuribacter thermophilus gen. nov., sp. nov., a thermophilic, autotrophic, sulfur-disproportionating, deeply branching deltaproteobacterium from a deep-sea hydrothermal vent. Int. J. Syst. Evol. Microbiol. 63, 1967-1971. doi: 10.1099/ijs.0.046938-0
Desulforapulum autotrophicum	C	Yes	marine sediment		25-28	CO2	H2, formate	sulfate	Brysch, K., Schneider, C., Fuchs, G., and Widdel, F. (1987). Lithoautotrophic growth of sulfate-reducing bacteria, and description of Desulfobacterium autotrophicum gen. nov., sp. nov. Arch. Microbiol. 148, 264-274. doi: 10.1007/BF00456703
Desulfobacter postgatei	C	No	marine sediment	10-37	32	acetate	acetate	sulfate	Widdel, F., Pfennig, N. Studies on dissimilatory sulfate-reducing bacteria that decompose fatty acids. Arch. Microbiol. 129, 395–400 (1981). https://doi.org/10.1007/BF00406470
Desulfoluna butyratoxydans	C	Unknown							Suzuki D, Ueki A, Amaishi A, Ueki K. Desulfoluna butyratoxydans gen. nov., sp. nov., a novel Gram-negative, butyrate-oxidizing, sulfate-reducing bacterium isolated from an estuarine sediment in Japan. Int J Syst Evol Microbiol. 2008 Apr;58(Pt 4):826-32. doi: 10.1099/ijs.0.65306-0. PMID: 18398177.
Desulforegula conservatrix	C	No	lake sediment	25-30	32	Fatty acids	Fatty acids	sulfate	Rees GN, Patel BK. Desulforegula conservatrix gen. nov., sp. nov., a long-chain fatty acid-oxidizing, sulfate-reducing bacterium isolated from sediments of a freshwater lake. Int J Syst Evol Microbiol. 2001 Sep;51(Pt 5):1911-1916. doi: 10.1099/00207713-51-5-1911. PMID: 11594625.
Desulfosudis oleivorans	C	Unknown							https://doi.org/10.1002/9781118960608.gbm01872
Desulfococcus multivorans	C	No	marine sediment					sulfite, sulaite, thiosulfate	Dörries M, Wöhlbrand L, Kube M, Reinhardt R, Rabus R. Genome and catabolic subproteomes of the marine, nutritionally versatile, sulfate-reducing bacterium Desulfococcus multivorans DSM 2059. BMC Genomics. 2016 Nov 15;17(1):918. doi: 10.1186/s12864-016-3236-7. PMID: 27846794; PMCID: PMC5109826.
Desulfosarcina ovata	C	No	marine sediment		28-32	acetate	acetate	sulaite, thiosulfate	https://doi.org/10.1016/j.syapm.2020.126109
Desulfatirhabdium butyrativorans	C	No	anaerobic sludge	15-37	28-30	H2/acetate, formate, ethanol, propionate, fumarate, succinate, butyrate, crotonate, catechol, benzoate, 4-hydroxybenzoate, palmitate and stearate	H2/acetate, formate, ethanol, propionate, fumarate, succinate, butyrate, crotonate, catechol, benzoate, 4-hydroxybenzoate, palmitate and stearate	sulfate, thiosulfate	https://doi.org/10.1099/ijs.0.65396-0
Candidatus Magnetomorum sp	C	-
Desulfatibacillum aliphaticivorans	C	Yes	marine sediment		28-35	CO2	H2	sulfate	Cravo-Laureau, C., Matheron, R., Cayol, J. L., Joulian, C., and Hirschler-Réa, A. (2004). Desulfatibacillum aliphaticivorans gen. nov., sp. nov., an n-alkane- and n-alkene-degrading, sulfate-reducing bacterium. Int. J. Syst. Evol. Microbiol. 54, 77-83. doi: 10.1099/ijs.0.02717-0
Desulfatiglans anilini	C	No	marine sediment	12-40	35	aniline, phenol, p-cresol, several hydroxy- and amino- benzoates, indolylacetate, formate, acetate, higher fatty acids up to stearate, pyruvate, cyclohexanol, cyclohexanone, cyclohexane carboxylate	aniline, phenol, p-cresol, several hydroxy- and amino- benzoates, indolylacetate, formate, acetate, higher fatty acids up to stearate, pyruvate, cyclohexanol, cyclohexanone, cyclohexane carboxylate	sulfate, sulfite	Schnell, S., Bak, F. & Pfennig, N. Anaerobic degradation of aniline and dihydroxybenzenes by newly isolated sulfate-reducing bacteria and description of Desulfobacterium anilini . Arch. Microbiol. 152, 556–563 (1989). https://doi.org/10.1007/BF00425486
Syntrophobacter fumaroxidans	C	No	anaerobic sludge		37	fumarate	fumarate, H2, formate	sulfate, fumarate	Harmsen HJ, Van Kuijk BL, Plugge CM, Akkermans AD, De Vos WM, Stams AJ. Syntrophobacter fumaroxidans sp. nov., a syntrophic propionate-degrading sulfate-reducing bacterium. Int J Syst Bacteriol. 1998 Oct;48 Pt 4:1383-7. doi: 10.1099/00207713-48-4-1383. PMID: 9828440.
Thermodesulforhabdus norvegica	C	No	oil field	44-74	60	acetate	acetate	sulfate, sulfite	Beeder J, Torsvik T, Lien T. Thermodesulforhabdus norvegicus gen. nov., sp. nov., a novel thermophilic sulfate-reducing bacterium from oil field water. Arch Microbiol. 1995 Nov;164(5):331-6. PMID: 8572886.
Desulfarculus baarsii	C	No	freshwater sediment			sorbic acid, fatty acid	sorbic acid, fatty acid	sulfate	Schnell, S., Wondrak, C., Wahl, G. et al. Anaerobic degradation of sorbic acid by sulfate-reducing and fermenting bacteria: pentanone-2 and isopentanone-2 as byproducts. Biodegradation 2, 33–41 (1991). https://doi.org/10.1007/BF00122423
Candidatus Adiutrix intracellularis	C	-							https://enviromicro-journals.onlinelibrary.wiley.com/doi/10.1111/1462-2920.13234#:~:text=https%3A//doi.org/10.1111/1462%2D2920.13234
Desulfobacca acetoxidans	C	No	anaerobic sludge		36-40	acetate	acetate	sulfite, sulfate, thiosulfate	Oude Elferink SJ, Akkermans-van Vliet WM, Bogte JJ, Stams AJ. Desulfobacca acetoxidans gen. nov., sp. nov., a novel acetate-degrading sulfate reducer isolated from sulfidogenic granular sludge. Int J Syst Bacteriol. 1999 Apr;49 Pt 2:345-50. doi: 10.1099/00207713-49-2-345. PMID: 10319454.
Smithella sp	D	-
Syntrophus aciditrophicus	D	No	anaerobic digestor sludge	25-42	35	syntrophic	syntrophic	syntrophic	Jackson BE, Bhupathiraju VK, Tanner RS, Woese CR, McInerney MJ. Syntrophus aciditrophicus sp. nov., a new anaerobic bacterium that degrades fatty acids and benzoate in syntrophic association with hydrogen-using microorganisms. Arch Microbiol. 1999 Jan;171(2):107-14. doi: 10.1007/s002030050685. PMID: 9914307.
Syntrophorhabdus aromaticivorans	D	No	methanogenic sludges	25-37	35-37	syntrophic	syntrophic	syntrophic	Qiu YL, Hanada S, Ohashi A, Harada H, Kamagata Y, Sekiguchi Y. Syntrophorhabdus aromaticivorans gen. nov., sp. nov., the first cultured anaerobe capable of degrading phenol to acetate in obligate syntrophic associations with a hydrogenotrophic methanogen. Appl Environ Microbiol. 2008 Apr;74(7):2051-8. doi: 10.1128/AEM.02378-07. Epub 2008 Feb 15. PMID: 18281436; PMCID: PMC2292594.
Desulfomonile tiedjei	D	Yes	sewage sludge	30-38	37	CO2	H2	sulfate, thiosulfate	DeWeerd, K.A., Mandelco, L., Tanner, R.S. et al. Desulfomonile tiedjei gen. nov. and sp. nov., a novel anaerobic, dehalogenating, sulfate-reducing bacterium. Arch. Microbiol. 154, 23–30 (1990). https://doi.org/10.1007/BF00249173
Geobacter metallireducens	E	Unknown							Lovley, D.R., Giovannoni, S.J., White, D.C. et al. Geobacter metallireducens gen. nov. sp. nov., a microorganism capable of coupling the complete oxidation of organic compounds to the reduction of iron and other metals. Arch. Microbiol. 159, 336–344 (1993). https://doi.org/10.1007/BF00290916
Trichlorobacter lovleyi	E	Unknown							Sung Y, Fletcher KE, Ritalahti KM, Apkarian RP, Ramos-Hernández N, Sanford RA, Mesbah NM, Löffler FE. Geobacter lovleyi sp. nov. strain SZ, a novel metal-reducing and tetrachloroethene-dechlorinating bacterium. Appl Environ Microbiol. 2006 Apr;72(4):2775-82. doi: 10.1128/AEM.72.4.2775-2782.2006. PMID: 16597982; PMCID: PMC1448980.
Geopsychrobacter electrodiphilus	E	Unknown							Holmes DE, Nicoll JS, Bond DR, Lovley DR. Potential role of a novel psychrotolerant member of the family Geobacteraceae, Geopsychrobacter electrodiphilus gen. nov., sp. nov., in electricity production by a marine sediment fuel cell. Appl Environ Microbiol. 2004 Oct;70(10):6023-30. doi: 10.1128/AEM.70.10.6023-6030.2004. Erratum in: Appl Environ Microbiol. 2009 Feb;75(3):885. PMID: 15466546; PMCID:…
Desulfuromonas acetoxidans	E	No	sea water	25-35	30	acetate, ethanol, propanol	acetate, ethanol, propanol	elemental sulfur, organic disulfide compounds, malate, fumarate	Pfennig, N., Biebl, H. Desulfuromonas acetoxidans gen. nov. and sp. nov., a new anaerobic, sulfur-reducing, acetate-oxidizing bacterium. Arch. Microbiol. 110, 3–12 (1976). https://doi.org/10.1007/BF00416962
Syntrophotalea acetylenica	E	No	marine sediment		30-34	acetylene (ethine)	acetylene (ethine)	acetylene (ethine)	Schink, B. Fermentation of acetylene by an obligate anaerobe,Pelobacter acetylenicus sp. nov.. Arch. Microbiol. 142, 295–301 (1985). https://doi.org/10.1007/BF00693407
Trichloromonas sp	E	Unknown
Desulfuromonas acetexigens	E	No	freshwater sediment		30-35	acetate	acetate	malate, fumarate	Finster, K., Bak, F. & Pfennig, N. Desulfuromonas acetexigens sp. nov., a dissimilatory sulfur-reducing eubacterium from anoxic freshwater sediments. Arch. Microbiol. 161, 328–332 (1994). https://doi.org/10.1007/BF00303588
Geothermobacter ehrlichii	E	No	hydrothermal vent	35-65	55	organic acids	organic acids	Fe(III) oxide, nitrate	Kashefi K, Holmes DE, Baross JA, Lovley DR. Thermophily in the Geobacteraceae: Geothermobacter ehrlichii gen. nov., sp. nov., a novel thermophilic member of the Geobacteraceae from the "Bag City" hydrothermal vent. Appl Environ Microbiol. 2003 May;69(5):2985-93. doi: 10.1128/AEM.69.5.2985-2993.2003. PMID: 12732575; PMCID: PMC154550.
Geoalkalibacter ferrihydriticus	E	No	soda lake sediment	18-39	35	acetate, pyruvate, oxalate, ethanol, tryptone, tartrate, arginine, serine, propionate,lactate	acetate, pyruvate, oxalate, ethanol, tryptone, tartrate, arginine, serine, propionate,lactate	elemental sulfur, Fe(III) hydroxide, anthraquinone-2,6-disulfonate, Mn(IV)	Zavarzina, D.G., Kolganova, T.V., Boulygina, E.S. et al. Geoalkalibacter ferrihydriticus gen. nov. sp. nov., the first alkaliphilic representative of the family Geobacteraceae, isolated from a soda lake. Microbiology 75, 673–682 (2006). https://doi.org/10.1134/S0026261706060099 Zavarzina DG, Chistyakova NI, Kohout J, Merkel AY, Perevalova AA, Kubaniova D, Chernov MS, Frolov EN, Klyuev AL, Gavrilo…
GWC2 55-46	E	-
Dadabacteria bacterium ()	E	Unknown							Graham, E.D., Tully, B.J. Marine Dadabacteria exhibit genome streamlining and phototrophy-driven niche partitioning. ISME J 15, 1248–1256 (2021). https://doi.org/10.1038/s41396-020-00834-5
Deferrisoma camini	E	No	hydrothermal vent	36-62	50	acetate, fumarate, malate, maleinate, succinate, propanol, palmitate, stearate, peptone, yeast extract	acetate, fumarate, malate, maleinate, succinate, propanol, palmitate, stearate, peptone, yeast extract	elemental sulfur, Fe(III)	Slobodkina, G. B., Reysenbach, A.-L., Panteleeva, A. N., Kostrikina, N. A., Wagner, I. D., and Bonch-Osmolovskaya, E. A. (2012). Deferrisoma camini gen. nov., sp. nov., a moderately thermophilic, dissimilatory iron(III)-reducing bacterium from a deep-sea hydrothermal vent that forms a distinct phylogenetic branch in the Deltaproteobacteria. Int. J. Syst. Evol. Microbiol. 62, 2463–2468. doi: 10.10…
		Yes: autotrophic growth has been experimentally confirmed
		No: No autotrophic growth has been experimentally confirmed
		Unknown: autotrophic growth has not been experimentally tested
		"-" : no cultivation information available
