# Supplementary material for: Molecular evolution of the Wood-Ljungdahl pathway and the reductive glycine pathway in Desulfobacterota
Source: Front Microbiol. 2026 Jan 9;16:1708584. doi: 10.3389/fmicb.2025.1708584 (PMC12827605; doi:10.3389/fmicb.2025.1708584)
Supplement: Supplementary file 5 [file Table_5.XLSX]

## Sheet: Sheet1
Supplementary table 5 | NCBI Taxonomy IDs
Taxonomy Name	Taxonomy ID
Amoebozoa	NCBI:txid554915
Acanthamoeba	NCBI:txid5754
Dictyostelium	NCBI:txid5782
Acytostelium	NCBI:txid133407
Mastigamoebidae	NCBI:txid174815
Entamoeba	NCBI:txid5758
Entamoeba histolytica	NCBI:txid5759
Entamoeba dispar	NCBI:txid46681
Entamoeba invadens	NCBI:txid33085
Entamoeba nuttalli	NCBI:txid412467
Ancyromonadida	NCBI:txid2686027
Apusozoa	NCBI:txid554296
Breviatea	NCBI:txid1401294
Collodictyonidae	NCBI:txid190322
Mantamonadidae	NCBI:txid1238961
Cryptophyceae	NCBI:txid3027
Kathablepharidacea	NCBI:txid339960
Palpitomonas	NCBI:txid759891
Discoba	NCBI:txid2611352
Trypanosoma	NCBI:txid5690
Trypanosoma brucei	NCBI:txid5691
Trypanosoma cruzi	NCBI:txid5693
Bodo	NCBI:txid5712
Perkinsela	NCBI:txid630701
Euglena	NCBI:txid3038
Heterolobosea	NCBI:txid5752
Jakobida	NCBI:txid556282
Glaucocystophyceae	NCBI:txid38254
Haptista	NCBI:txid2608109
Malawimonadidae	NCBI:txid136087
Metamonada	NCBI:txid2611341
Choanoflagellata	NCBI:txid28009
Fungi	NCBI:txid4751
Saccharomyces cerevisiae	NCBI:txid4932
Schizosaccharomyces	NCBI:txid4895
Basidiomycota	NCBI:txid5204
Blastocladiomycota	NCBI:txid451459
Chytridiomycota	NCBI:txid4761
Neocallimastix	NCBI:txid4756
Ichthyosporea	NCBI:txid127916
Metazoa	NCBI:txid33208
Porifera	NCBI:txid6040
Caenorhabditis elegans	NCBI:txid6239
Drosophila melanogaster	NCBI:txid7227
Ciona	NCBI:txid7718
Danio	NCBI:txid7954
Homo sapiens	NCBI:txid9606
Rotosphaerida	NCBI:txid2686024
Rhodophyta	NCBI:txid2763
Porphyra	NCBI:txid2784
Galdieria	NCBI:txid83373
Chondrus	NCBI:txid2768
Cyanidioschyzon	NCBI:txid45156
Alveolata	NCBI:txid33630
Plasmodium falciparum	NCBI:txid5833
Plasmodium vivax	NCBI:txid5855
Cryptosporidium	NCBI:txid5806
Perkinsus	NCBI:txid28000
Symbiodinium	NCBI:txid2949
Tetrahymena	NCBI:txid5890
Paramecium	NCBI:txid5884
Nyctotherus	NCBI:txid70074
Colpodellida	NCBI:txid877183
Rhizaria	NCBI:txid543769
Reticulomyxa	NCBI:txid46432
Plasmodiophora	NCBI:txid37359
Stramenopiles	NCBI:txid33634
Phytophthora	NCBI:txid4783
Ectocarpus	NCBI:txid2879
Phaeodactylum	NCBI:txid2849
Nannochloropsis	NCBI:txid5748
Bicosoecida	NCBI:txid33651
Blastocystis	NCBI:txid12967
Viridiplantae	NCBI:txid33090
Arabidopsis	NCBI:txid3701
Arabidopsis thaliana	NCBI:txid3702
Oryza	NCBI:txid4527
Marchantia	NCBI:txid3196
Chlorella	NCBI:txid3071
Chlamydomonas	NCBI:txid3052
Mesostigmatophyceae	NCBI:txid96475
prasinophyte incertae sedis	NCBI:txid34155
Asgard group	NCBI:txid1935183
DPANN group	NCBI:txid1783276
Euryarchaeota	NCBI:txid28890
Nanoarchaeota	NCBI:txid192989
Nitrososphaerota	NCBI:txid651137
Thermoproteota	NCBI:txid28889
Candidatus Korarchaeota	NCBI:txid28889
Acidobacteriota	NCBI:txid57723
Aquificota	NCBI:txid200783
Caldisericota	NCBI:txid67814
Calditrichota	NCBI:txid1930617
Chrysiogenota	NCBI:txid200938
Coprothermobacterota	NCBI:txid2138240
Deferribacterota	NCBI:txid200930
Dictyoglomota	NCBI:txid68297
Elusimicrobiota	NCBI:txid74152
Endomicrobiia	NCBI:txid447830
Bacteroidota	NCBI:txid976
Chlorobiota	NCBI:txid1090
Fibrobacterota	NCBI:txid65842
Gemmatimonadota	NCBI:txid142182
Fusobacteriota	NCBI:txid32066
Nitrospinota	NCBI:txid1293497
Candidatus Tectomicrobia	NCBI:txid1802339
Nitrospirota	NCBI:txid40117
Betaproteobacteria	NCBI:txid28216
Deltaproteobacteria	NCBI:txid28221
Epsilonproteobacteria	NCBI:txid3031852
Planctomycetota	NCBI:txid203682
Verrucomicrobiota	NCBI:txid74201
Chlamydiota	NCBI:txid204428
Kiritimatiellota	NCBI:txid134625
Lentisphaerota	NCBI:txid256845
Rhodothermota	NCBI:txid1853220
Spirochaetota	NCBI:txid203691
Synergistota	NCBI:txid508458
Actinomycetota	NCBI:txid201174
Armatimonadota	NCBI:txid67819
Chloroflexota	NCBI:txid200795
Cyanobacteriota	NCBI:txid1117
Deinococcota	NCBI:txid1297
Bacillota	NCBI:txid1239
Mycoplasmatota	NCBI:txid544448
Thermodesulfobacteriota	NCBI:txid200940
Thermotogota	NCBI:txid200918
Magnetococcus	NCBI:txid162171
Rickettsia	NCBI:txid780
Candidatus Pelagibacter	NCBI:txid198251
Escherichia coli	NCBI:txid562
Toxoplasma	NCBI:txid5810
Leishmania	NCBI:txid5658
Babesia	NCBI:txid5864
Theileria	NCBI:txid5873
Naegleria	NCBI:txid5761
Ascaris	NCBI:txid6251
Schistosoma mansoni	NCBI:txid6183
Schistosoma japonicum	NCBI:txid6182
Myxococcus fulvus	NCBI:txid33
Bdellovibrio bacteriovorus	NCBI:txid959
Carboxydothermus hydrogenoformans	NCBI:txid129958
Methanosarcina barkeri	NCBI:txid2208
Moorella thermoacetica	NCBI:txid1525
Synechocystis salina	NCBI:txid945780
Clostridium drakei	NCBI:txid332101
Desulfovibrio sp. G11	NCBI:txid631220
Desulfovibrio desulfuricans	NCBI:txid876
Desulfovibrio fairfieldensis	NCBI:txid44742
Desulfonatronum lacustre	NCBI:txid66849
Desulfonatronum thiodismutans	NCBI:txid159290
Desulfomicrobium baculatum	NCBI:txid899
Desulfoplanes formicivorans	NCBI:txid1592317
Desulfonatronovibrio hydrogenovorans	NCBI:txid53245
Desulfonauticus submarinus	NCBI:txid206665
Desulfohalobium retbaense	NCBI:txid45663
Desulfofervidus auxilii	NCBI:txid1621989
Desulfocapsa sulfexigens	NCBI:txid65555
Desulfobulbus propionicus	NCBI:txid894
Desulfurivibrio alkaliphilus	NCBI:txid427923
Thermodesulfatator indicus	NCBI:txid171695
Thermodesulfatator atlanticua	NCBI:txid501497
Thermodesulfatator autotrophicus	NCBI:txid1795632
Caldimicrobium thiodismutans	NCBI:txid1653476
Thermodesulfobacterium commune	NCBI:txid1741
Thermodesulfobacterium geofontis	NCBI:txid1295609
Thermosulfurimonas dismutans	NCBI:txid999894
Thermosulfurimonas marina	NCBI:txid2047767
Thermosulfuriphilus ammonigenes	NCBI:txid1936021
Dissulfuribacter thermophilus	NCBI:txid1156395
Desulfobacter postgatei	NCBI:txid2293
Desulfoluna butyratoxydans	NCBI:txid231438
Desulforegula conservatrix	NCBI:txid153026
Desulfosudis oleivorans	NCBI:txid181663
Desulfococcus multivorans	NCBI:txid897
Desulfosarcina ovata	NCBI:txid83564
Desulfatirhabdium butyrativorans	NCBI:txid340467
Magnetomorum sp.	NCBI:txid2739430
Desulfatibacillum aliphaticivorans	NCBI:txid218208
Desulfatiglans anilini	NCBI:txid90728
Syntrophobacter fumaroxidans	NCBI:txid119484
Thermodesulforhabdus norvegica	NCBI:txid39841
Desulfarculus baarsii DSM 2075	NCBI:txid644282
Adiutrix intracellularis	NCBI:txid1705730
Desulfobacca acetoxidans DSM 11109	NCBI:txid880072
Smithella sp.	NCBI:txid2053614
Syntrophus aciditrophicus	NCBI:txid316277
Syntrophorhabdus aromaticivorans	NCBI:txid328301
Desulfomonile tiedjei	NCBI:txid2358
Geobacter metallireducens	NCBI:txid28232
Trichlorobacter lovleyi	NCBI:txid313985
Geopsychrobacter electrodiphilus	NCBI:txid225196
Desulfuromonas acetoxidans	NCBI:txid891
Syntrophotalea acetylenica	NCBI:txid29542
Desulfuromonas acetexigens	NCBI:txid38815
Geothermobacter ehrlichii	NCBI:txid213224
Geoalkalibacter ferrihydriticus	NCBI:txid392333
Candidatus Dadabacteria bacterium	NCBI:txid2080303
Deferrisoma camini	NCBI:txid1035120
