# Supplementary material for: Molecular evolution of the Wood-Ljungdahl pathway and the reductive glycine pathway in Desulfobacterota
Source: Front Microbiol. 2026 Jan 9;16:1708584. doi: 10.3389/fmicb.2025.1708584 (PMC12827605; doi:10.3389/fmicb.2025.1708584)
Supplement: Supplementary file 8 [file Data_Sheet_2.ZIP]

Archive with 59 entries (58 files):
- Alignment data for phylogenetic tree/
- Alignment data for phylogenetic tree/29_GCST.fst
- __MACOSX/Alignment data for phylogenetic tree/._29_GCST.fst
- Alignment data for phylogenetic tree/01_FDH-Wa.fst
- __MACOSX/Alignment data for phylogenetic tree/._01_FDH-Wa.fst
- Alignment data for phylogenetic tree/39_GR-Cb.fst
- __MACOSX/Alignment data for phylogenetic tree/._39_GR-Cb.fst
- Alignment data for phylogenetic tree/10_AcsB.fst
- __MACOSX/Alignment data for phylogenetic tree/._10_AcsB.fst
- Alignment data for phylogenetic tree/11_AcsC.fst
- __MACOSX/Alignment data for phylogenetic tree/._11_AcsC.fst
- Alignment data for phylogenetic tree/31_GCSPa.fst
- __MACOSX/Alignment data for phylogenetic tree/._31_GCSPa.fst
- Alignment data for phylogenetic tree/40_concatenated_CODH-ACS.fst
- __MACOSX/Alignment data for phylogenetic tree/._40_concatenated_CODH-ACS.fst
- Alignment data for phylogenetic tree/14_PFO-fused.fst
- __MACOSX/Alignment data for phylogenetic tree/._14_PFO-fused.fst
- Alignment data for phylogenetic tree/26_dPSP2.fst
- __MACOSX/Alignment data for phylogenetic tree/._26_dPSP2.fst
- Alignment data for phylogenetic tree/35_GR-A.fst
- __MACOSX/Alignment data for phylogenetic tree/._35_GR-A.fst
- Alignment data for phylogenetic tree/15_PFO-a.fst
- __MACOSX/Alignment data for phylogenetic tree/._15_PFO-a.fst
- Alignment data for phylogenetic tree/05_FDH-Mg.fst
- __MACOSX/Alignment data for phylogenetic tree/._05_FDH-Mg.fst
- Alignment data for phylogenetic tree/38_GR-Ca.fst
- __MACOSX/Alignment data for phylogenetic tree/._38_GR-Ca.fst
- Alignment data for phylogenetic tree/03_FDH-Ma.fst
- __MACOSX/Alignment data for phylogenetic tree/._03_FDH-Ma.fst
- Alignment data for phylogenetic tree/25_dPSP1.fst
- __MACOSX/Alignment data for phylogenetic tree/._25_dPSP1.fst
- Alignment data for phylogenetic tree/12_AcsD.fst
- __MACOSX/Alignment data for phylogenetic tree/._12_AcsD.fst
- Alignment data for phylogenetic tree/13_AcsE.fst
- __MACOSX/Alignment data for phylogenetic tree/._13_AcsE.fst
- Alignment data for phylogenetic tree/36_GR-Bab.fst
- __MACOSX/Alignment data for phylogenetic tree/._36_GR-Bab.fst
- Alignment data for phylogenetic tree/33_GCSL.fst
- __MACOSX/Alignment data for phylogenetic tree/._33_GCSL.fst
- Alignment data for phylogenetic tree/16_PFO-b.fst
- __MACOSX/Alignment data for phylogenetic tree/._16_PFO-b.fst
- Alignment data for phylogenetic tree/09_AcsA.fst
- __MACOSX/Alignment data for phylogenetic tree/._09_AcsA.fst
- Alignment data for phylogenetic tree/17_PFO-g.fst
- __MACOSX/Alignment data for phylogenetic tree/._17_PFO-g.fst
- Alignment data for phylogenetic tree/27_iPSP1.fst
- __MACOSX/Alignment data for phylogenetic tree/._27_iPSP1.fst
- Alignment data for phylogenetic tree/02_FDH-Wb.fst
- __MACOSX/Alignment data for phylogenetic tree/._02_FDH-Wb.fst
- Alignment data for phylogenetic tree/32_GCSPb.fst
- __MACOSX/Alignment data for phylogenetic tree/._32_GCSPb.fst
- Alignment data for phylogenetic tree/34_GCSH.fst
- __MACOSX/Alignment data for phylogenetic tree/._34_GCSH.fst
- Alignment data for phylogenetic tree/04_FDH-Mb.fst
- __MACOSX/Alignment data for phylogenetic tree/._04_FDH-Mb.fst
- Alignment data for phylogenetic tree/37_GR-Bg.fst
- __MACOSX/Alignment data for phylogenetic tree/._37_GR-Bg.fst
- Alignment data for phylogenetic tree/28_SHMT.fst
- __MACOSX/Alignment data for phylogenetic tree/._28_SHMT.fst
