# Supplementary material for: Molecular evolution of the Wood-Ljungdahl pathway and the reductive glycine pathway in Desulfobacterota
Source: Front Microbiol. 2026 Jan 9;16:1708584. doi: 10.3389/fmicb.2025.1708584 (PMC12827605; doi:10.3389/fmicb.2025.1708584)
Supplement: Supplementary file 8 [file Data_Sheet_2.ZIP › Alignment data for phylogenetic tree/29_GCST.fst]

>Q_Desulfobacter_hydrogenophilus_dhg:EYB58_16365 K00605 glycine cleavage system T protein (aminomethyltransferase) [EC:2.1.2.10] | (GenBank) aminomethyl transferase family protein (A)
LKKTPLNAWHKNAGANMADFGGFDMPLWYGVKNEHLAVLKSAGMFDTSHMDCAPALLDFC
FTRQLSVGRCVYGAFLDAQGHCIDDAIVYVCVNAGMGGAITGHVEIKDLSDQLAKLDVQG
KNALKIVSGLFNKMPYFSFSRTGYTGEFGFEIFVEKLWLLDAGSPYGLIPCGLGARDSLR
AGACLPLSHQDFALPFKAGFLGDTSLYAFVGKVSSGGAARVIGMVLTCATDMGILACGFV
ETRLSLVEGKRKIGVRLISDI
>Q_Desulfobacter_postgatei_WP_004073496.1 aminomethyltransferase family protein [Desulfobacter postgatei]
LRKTPLHAWHRNAGANMADFGGFDMPLWYGVKTEHLAVLISAGMFDTSHMDCTPALLDFC
FTRHLSSGRCAYGAFLDAQGHCIDDAIVYVCVNAGMGASITRHVEIKDLSDQLAKLDVQG
KNALKIVSGVFNKMPYFSFSRTGYTGEFGFEIFVEKLWLLDAGSPYGLIPCGLGARDSLR
AGACLPLSHQDFALPFKAGFLGSQSLYAFVGKVTAGDAARVIGRVLTCATDMGILACGFV
GTRLTLVEGKRKIAVRLVSDI
>Q_Desulfosarcina_ovata_Desulfosarcina_ovata@@aminomethyltransferase_family_protein@WP_155311201.1_* WP_155311201.1 aminomethyltransferase family protein [Desulfosarcina ovata]
IKTTPLHHWHRENGANMADFGGYDMPLWY-VKDEHLAVLSGAGIFDTSHMAAAADLLQHC
FTNNLSPGRCVYGAFLDEKGHTIDDAIVFVVVNAGMGAGVAGHAAITDLTDRLGKMDVQG
PAAAKVLMPLFGQMPYFSFSRTGYTGEFGFEIFIQSLWLLTAGEGYGIRACGLAARDSLR
AGAVLPLSHQDFALPFNAEFIGRSALHAFVGKVAAGEDSRVIGRVLTCVTDMGILCCGFV
GQAVEIADSRRKLTVTIVEDV
>Q_Desulfosarcina_ovata_Desulfosarcina_ovata@@aminomethyltransferase_family_protein@WP_155323823.1_* WP_155323823.1 aminomethyltransferase family protein [Desulfosarcina ovata]
TKTTPLHPWHRENGANMADFGGYEMPLWY-AKDEHLSVLSGAGIFDTSHMAAAAGLLQDC
FTNNLSPGRCVYGAFLDEAGHTIDDAIVFVVVNAGMGAGVAGHAAITDLTDRLGKMDVQG
PAAAKVLMPLFGQMPYFSFSRTGYTGEFGFEIFIQSLWLLTAGERYGIRACGLAARDSLR
AGAVLPLSHQDFALPFNADFIGRSALHAFVGKIAAGEDSRVIGRVLTCVTDMGILCCGFV
GQAVEIADKRRKLTVTIVEDV
>Q_Desulfobulbus_propionicus_dpr:Despr_2734 K00605 glycine cleavage system T protein (aminomethyltransferase) [EC:2.1.2.10] | (GenBank) glycine cleavage T protein (aminomethyl transferase) (A)
LKTTPLHAWHVSHGANMAAFGGYEMPLWYGAKAEHLTAITAAGLFDTSHMAVVRELLQRC
FSKDLVPGRCVYGVFLDDNGWVIDDAIVYLVVNAAMGGPVSAHARITDHTDRVGKMDIQG
PLAGKILTRVFAKMVYFSFSRTGYTGEFGFELFVERLWLLSAGESEGIIACGLAARDSLR
AGAGLPLSHQDFVLPWDEAFIGSAALQAFAGKIPLGDRSLVLGTILTCTTDMAMLCCGFV
GTEIVLTDGKRRLKAEIRDDI
>Q_Desulfoluna_butyratoxydans_Desulfoluna_butyratoxydans@@aminomethyltransferase_family_protein@WP_180143357.1_* WP_180143357.1 aminomethyltransferase family protein [Desulfoluna butyratoxydans]
VKKTPLHAWHCDHGANMADFGGYEMPLWYGTREEHMAVLTSAGLFDTSHMAVARGLLQEC
FSKDLVPGRAVYGAFLNEKGHVIDDALVYVCVNAGMGGAIAMESLITDLTDSLGKIDIQG
PGAAKILGAVFDSMPYFSFSRTGYTGEFGFELFTEAVWLLKAGKDAGIRPCGLASRDSLR
TGAVLPLSHQDFALPWDAEFRGDTALAAFAGKVPAGEESCVIGTILTCTTDVALLSCGFV
GTTVVLTHGKRKVPVEIVSDI
>Q_Desulfoluna_limicola_dek:DSLASN_21560 K00605 glycine cleavage system T protein (aminomethyltransferase) [EC:2.1.2.10] | (GenBank) gcvT; aminomethyltransferase (A)
VKKTPLHSWHRENGANMADFGGYEMPLWYGTREEHMTVLTAAGLFDTSHMAVSFALLQEC
FSKDLVPGRAVYGAFLNDKGHVMDDALVYVCVNAGMGSAIAQKSIITDLTDSIGKIDIQG
PRAGKILASILAKMPYFSFSRTGYTGEFGFEIFTESTWLLEAGKASGICACGLASRDSLR
AGAVLPLSHQDFTLPWDAEFQGCQALVPFAGKIPAGEGSGVIGTILTCTTDVSLLSCGFV
GESVVLTDGKRKIPVEIVSDI
>Q_Deferrisoma_camini@@aminomethyltransferase_family_protein@WP_051463313.1_* WP_051463313.1 aminomethyltransferase family protein [Deferrisoma camini]
ARHTVLGQWHRRHGANPAEFAGYEMPLWYGARAEHLAVLTAVGVFDTSHMAVAFGLLQRC
HTRDADPPRCTYGVFLDARGHVVDDAVVYVVVNAGMGPRVAAHAGIADLTDRLGKIDVQG
PGAARVLEPLFQDLGYFRFSRTGYTGEFGFELYAPTIWLVEAGEGRGLLPCGLAARDSLR
TGAVLPLAHQDRVLPLGPGFLGRAAILPFAGKVPSGA--SVLGTVLTCATDMGILCCGFV
GTRVELRHGRRSIPVEIVSDI
>Q_Desulfococcus_multivorans_Desulfococcus_multivorans@@aminomethyltransferase_family_protein@WP_020877287.1_* WP_020877287.1 aminomethyltransferase family protein [Desulfococcus multivorans]
PKKTLLHGWHTAHGANMADFSGYEMPLWY-AKNEHLAVLTHAGAFDTSHMASAFELLQKC
FTNDLFPGRCVYGAFLTEEGGVLDDAIIFVVVNAGMGPHVADHVRISDLTDRLGKMDVQG
PMAARVMKKIFDRMPYFSFSRTGYTGEFGFEIFFVKLWVIAAGKEFGLTACGLAARDSLR
TGAVLPLSHQDFALPYDPSFIGDKALYPFAGKVSL--PAVVIGTVLTCATDMGILCCGFI
GTVVTLKDVRRTIQIRVEKDI
>Q_Desulfuromonas_soudanensis_des:DSOUD_2456 K00605 glycine cleavage system T protein (aminomethyltransferase) [EC:2.1.2.10] | (GenBank) gcvT; glycine cleavage system T protein (A)
MKKTPLNEEHRKLGGRMVEFGGWEMPVQYGVIEEHLAVRNAAGLFDVSHMGEGLAFIQEL
TINDLVNGQVQYSALCYPHGGVVDDVTLYFCVNAANTDKDFAWVQLRNRSDDFAQLALQG
PASEAILTRLLKKIPYYHFSRTGYTGEDGFELYAETLWLLETGAGDGLLPIGLGARDTLR
LEMKYALYGHEGGLGWITKFIGREALRRLVAPGVPRADYPVVGVVTSGTLSPSLIALALV
GTPLQIGIRSRTVAAVVVKPP
>Q_Desulfoluna_butyratoxydans_WP_180142532.1 glycine cleavage system aminomethyltransferase GcvT [Desulfoluna butyratoxydans]
LHRTPFFTCHLRAGARLVPFGGWEMPLEYGIVAEHLTTRKKAGLFDVSHMGRALGFLQHV
LTNNLAVGEAQYTMIPTEGGGAVDDAYLYLVVNAANRTRDWHHVSLHDATFDQAMLSLQG
PASKTLLGGLLPEPRRNALARTGYTGELCFELFAEALWLV---A-EGAEPIGLGARDTLR
LEAGLPLYGHECPLARFAVFVGREALRMAKPKGIARQGCRVVGYVSSGTMVPYWICIAMV
GQALEVEIRGKMSEAVIVPCH
>Q_Desulfatirhabdium_butyrativorans_WP_035257327.1 glycine cleavage system aminomethyltransferase GcvT [Desulfatirhabdium butyrativorans]
IDQTVLHEQHVALGAQMVDFGGWSMPIQYGIVVEHLNTRKHAGVFDVSHMGRTLAFLQHV
LSNNLDPGESQYTMIPDESGGAIDDAYLYLVVNASNRIKDLTHVTIQDRTHETAMLSLQG
PGSKMILEEILPEPIKNRTSRTGYTGELGFELIAPLLWML---K-RKACPVGLGARDTLR
LEAALPLYGHECPLAKFAVFVGRKALMMIRPKGVLRAGCRVVGWITSGTMVPYWIGLALV
RERLDVDIRGKHTEAILVPYH
>Q_Desulfomonile_tiedjei_WP_014809321.1 glycine cleavage system T protein (aminomethyltransferase) [Desulfomonile tiedjei]
SRKTLLHAWHLARGAHMAEFAGWEMPLWYGAVAEHRAVVTAAGLFDTSHMDAAFDLLQEC
FTRDLSEGACVYGAFLTEEGWVIDDAVVYIVVNAGMGPKITDHVTVSDVSRSIAKMDLQG
PDSARILMRILTNFQYFTFSRTGYSGELGFELLLLDAWILEPGGDLPLIACGLAARDSLR
TGAMLPLSHQDFALPFNEDFVGDCVLYAFAGKVSAGERSIVIGIVLTCVSDMAILNCGFV
GATIYLRDQRRTIKAQIIDEI
>Q_Geobacter_metallireducens_WP_004513871.1 glycine cleavage system aminomethyltransferase GcvT [Geobacter metallireducens]
LKNTPLCAEHEKLNALMAPFGGWNMPIQYGIIAEHRWCREKAALFDICHMGEVASGLEDV
FTFSIPVGRSRYGFLLNENGGVIDDLIVFVVVNAATIEKDFAAGEFRDISAETGKLDLQG
PLSREVLSGVIAAIPYFKFSRTGYTGELGYEIFSAELWFL---SDERVKPAGLGARDVLR
LEMGYSLYGSDAGLEAFVNFVGKEALRLKVARRSPRHDYEIVGTVTSGVFSPMLIGMGYV
GAPLTITHEKVSMEATVVELP
>Q_Geothermobacter_ehrlichii_WP_148896826.1 glycine cleavage system aminomethyltransferase GcvT [Geothermobacter ehrlichii]
MKKTPLNRIHRELGARMVDFGGWEMPVQYGVIDEHLATRSAAGLFDVSHMGEALDYIQQL
TVNDLVDGQVQYSAICYPHGGVVDDVTLYFCVNAANTDKDFAWVELRNLSDDYAQLALQG
PKAEAILSRLLPSIKYYHFSRTGYTGEDGFELYAESIWLMAAGEADGMKPCGLGARDTLR
LEMKYALYGHEAGLGWITKFIGREALRRLVGPGIPRQDYPVVGVVTSGTMSPSLIALALV
GKELQIGIRSRKVGCRVAKTP
>Q_Geoalkalibacter_ferrihydriticus_WP_040095089.1 glycine cleavage system aminomethyltransferase GcvT [Geoalkalibacter ferrihydriticus]
LKRTALYLAHRELGARMVEFGGWEMPVQYGVIDEHLAVRHAAGLFDVSHMGEAQAFLQEL
TINDLSNGQAQYTAMCYPDGGVVDDLLLYLCVNAGNTDKDFAWVTCRNSSVDFAQLALQG
PAAALILSQLLSRITGYHFSRTGYTGEDGFELYVLTLWLLDVGREDGLMPAGLGARDTLR
LEMKYPLYGHEAGLGWITHFIGREALRRLIGAGVPRAGYPVVGTVTSGTLSPSLIAIALV
GTALEVGIRQRRVAAEIVKPP
>Q_Dadabacteria_bacterium_MYC39630.1 MAG: glycine cleavage system aminomethyltransferase GcvT [Candidatus Dadabacteria bacterium]
MTYTPLYETHKSFGARMIDFAGWKLPLQFGIRQEHMAVRTACGLFDVSHMGEAEDLCQRL
NTNDLRDGRARYGLFCYPDGGAVDDLITYVCVNASNTEKVYRWVEVTDASAAYAQIAVQG
PDSVSVMEKAVRDFPRFSFARTGYTGEDGFELFAVWIWLYESGSESGITFCGLGARDTLR
IEAGYPLYGNEAGLGRYVKFIGRAALRKTLGRGVPRHGYDVIGEVTSGTMSPVLVGIASV
GDEIGIEIRGHARKAVSSEFP
>Q_Desulfovibrio_G11_SPD34453.1 Aminomethyltransferase, glycine cleavage system T-protein [Desulfovibrio sp. G11]
DLRTPLTSWHEAQGAKMAPFAGWLMPIQYGILAEHLHTRKHAGIFDICHMGEATEALSRA
VSHNLAPGKCRYGFLLTEKGGVLDDGIIYAVVNAACAPGDLATIRITDISAETGKVDLQG
PDSLDVLEKIFHDLGYFSFSRTGYTGELGYELYTEAFWLL---ADERVKPVGLGARDTLR
LEAGLPLYGHDAGMARMMTYVGREGAEVLVPRRAARHGDVLVGRITSGSFAPSLIAFAWV
ED-FVVRASRTELPAKKVEIP
>Q_Moorella_thermoacetica_WP_025773190.1 glycine cleavage system aminomethyltransferase GcvT [Moorella thermoacetica]
LKKTPLYGEHVAAGAKMVEFGGWLMPVQYSIIEEHQRVRNCAGLFDVSHMGEALELVQKL
LTNDATGDRVIYSPMCYPDGGVVDDLLVYLVVNAGNIDKDFAWVEVSNISAATAQLALQG
PRALDILRPLLASLGYYRWSRTGYTGEDGFELYAPTMWILAAGREAGLVPAGLGARDTLR
LEAALPLYGHEAGLHRFVRFNGREALRQLVGRGIPRPEYPVIGYVTSGSLAPTLIALALV
GGEVEVSIRGRVNRARVVKLP
>A_Thermoproteota_Acidianus_infernus@@glycine_cleavage_system_aminomethyltransferase_GcvT@WP_373468325.1 WP_373468325.1 glycine cleavage system aminomethyltransferase GcvT [Acidianus infernus]
MFKTPLSTVEEKIGANFGEFAGWEMPMDYSYQDEHMAVRQSAAFFDLSHMGR-KEELDKI
VTRSENFRMIGPSAMLNDKGGFIDDIMIYMVTNAINREKDVNWLEVEDLTFDYAMLAIQG
RRVWELLGYK--NLQPLQFSRSGWTGEDGLEVWAERIILM---E-KGIKPAGLIARDSLR
QEMGFVLYGEDARYWVF-DFIGKEKIRIRVGRAIPRHGYKIVGEVTSSTYSPYLIGMGYI
GFHANIEIRGKEYRAKISDFP
>A_Thermoproteota_Candidatus_Korarchaeum_cryptofilum@@glycine_cleavage_system_aminomethyltransferase_GcvT@WP_012309829.1 WP_012309829.1 glycine cleavage system aminomethyltransferase GcvT [Candidatus Korarchaeum cryptofilum]
MLRLGLADLHKELNAKFFEFAGWEMPMRYNSLEEAMSVRTSCGIFDVSHMGRASNFLQRA
TSNNVEIGRSKYTLTLNERGGIRDDNVAFFVVNAANRIKILSWVRIDDVTLETFMFAIQG
PRAREIFHNILK-IKKFNISRTGYTGEDGYEVIASDLFLV---G-AGAKPCGLVARDILR
LEAGLVLYGNDAGLEFAVDFVGKGAIRVRVGRSAPRRGEGVIGIVTSGTFSPTIIGMAYI
GKELTVGEER-KLKVRVEKMP
>A_Thermoproteota_Candidatus_Methanodesulfokora_washburnensis@@glycine_cleavage_system_aminomethyltransferase_GcvT@WP_125670852.1 WP_125670852.1 glycine cleavage system aminomethyltransferase GcvT [Candidatus Methanodesulfokora washburnensis]
HLRTPLYEDHASLGATFTIFNGWEMPLKYSSIEETLSVRNDVGVFDVSHMGRSLRFLQLV
CTNDVEIGRGRYTLILNDRAGIMDDDTVFMVVNAGSRDKILSWVEIEDETMKTVMVAVQG
PRSREITEDLLD-IKRYRMSRSGYTGEDGYEVIGILFFIV---K-RGAKPCGLGARDILR
LEAGMCLYGQDAALEAVVSFIGKEALKIRVGRRSPRHGAKVVGYVTSGTYSPTVIGMAYL
GTALQVDVKGDLIDVVVSEMP
>A_Thermoproteota_Pyrodictium_abyssi@@glycine_cleavage_system_aminomethyltransferase_GcvT@WP_338248875.1 WP_338248875.1 glycine cleavage system aminomethyltransferase GcvT [Pyrodictium abyssi]
KLRIPLYDVHKSLGAQFGEFAGWEAPINYSVMEEHLAVRRTVGFFDLSHMGRATRVLDHL
LPRDEEGMMVGPTAFLNEHAGFKDDVMTYIVPNAVNREKIRGWARVEDHTMDWVLFAVQG
PRAAELMKKLLD-LKVLRFSRSGWTGEDGFEIIGEKILLK---E-LDGRLCGLGARDSLR
MEVGFVLYGHEARYWWVFQCVGCQALRVRVGRIVPRQGDKVIGYVTSGAYSPVLLAQAYI
GLSVEIERRGKRYKAKIVDFP
>A_Thermoproteota_Pyrofollis_japonicus@@glycine_cleavage_system_aminomethyltransferase_GcvT@WP_317894540.1 WP_317894540.1 glycine cleavage system aminomethyltransferase GcvT [Pyrofollis japonicus]
KYRIPLYDVHRELGAEFGEFAGWEAPINYSVIEEHLAVRRTVGFFDLSHMGRATKVLDYL
VPRDEEGMMVGPTAMLNENAGFRDDIMTYIVPNAANREKILSHAQVEDKTFDWVLFAVQG
PRAARLMEQLLE-LKALRFSRSGWTGEDGFEIIGEKILVK---K-LEGSLCGLGARDSLR
MEMGFVLYGHEARYWWVFKCLGCPALKVRVGRVIPRQGDKVIGYVTSGAYSPVLLAQAYI
GLDVEVERRGKRYKAKIIDFP
>A_Thermoproteota_Pyrolobus_fumarii@@glycine_cleavage_system_aminomethyltransferase_GcvT@WP_014026544.1 WP_014026544.1 glycine cleavage system aminomethyltransferase GcvT [Pyrolobus fumarii]
PLRSPLYQLHRELGAVFTVFAGWEHPVDYSVVEEHLAVRKRVGVFDLSHLGRAKELLEKL
VPRRKPGVVDGPTAFLDEKGGFIDDVLLYIVANAASREKDIAWVEIRDETFSMALVAVQG
PESLRVLGRVLESLKRMEFSRSGWTGEDGFEIYSAKLFLV---E-AGARPCGLGARDSLR
MEVGFPLIGDEARYWLVLDCVGCDAVRVRLGRLVPRKGDKIIGRVTSGAYSPILIGQAYI
GLEVVVERGKKRVKAKLVDFP
>A_Thermoproteota_Thermoproteota_archaeon@@glycine_cleavage_system_aminomethyltransferase_GcvT@MFC1754573.1 MFC1754573.1 glycine cleavage system aminomethyltransferase GcvT [Thermoproteota archaeon]
LKATPLVEEHKKLGAKLAPFGGWLMPIEYDIISEHKWTRSSCSLFDICHMGEKENNLDKI
LTIDMQNGSCRYGFMLDENGGILDDVITYLVVNAATAQADQLHCKFQNLSDKLGKLDLQG
PLSRDVLISLINQLDYYRFSRTGYTGELGYELYIGELWLL---NNDKVKPAGLGARDTLR
LEMCYPLYGQDTDFDRAVDFIGKSALKKLSYRRAPRHGYKIIGFITSGSFSPSLIGIGYI
GESVLIKDGKVEIKATIADKP
>B_Acidobacteriota_Acidicapsa_ligni@@glycine_cleavage_system_aminomethyltransferase_GcvT@WP_263358429.1 WP_263358429.1 glycine cleavage system aminomethyltransferase GcvT [Acidicapsa ligni]
LKQTALNATHRALKAKMVDFGGWDMPVEYGLMAEHLAVRTGVGLFDVSHMGESLAAVQRI
TMNDLQDGQAQYSALLTPEGTFIDDILVHLVVNASTKDKDYAWVHINDYSPHYSQLAIQG
PRALETLQKLLGGIKNYWFARTGYSGEDGFEVYTEKVWILEAGAEFGILPCGLGARNTLR
LEAGMPLYGHETGLDRWLKFLGRETLKKLIGRGIARDGYSVIGIVTSGSPAPFLIAYAYV
KEDVFVQVRANKVRAKQVPTP
>B_Acidobacteriota_Geothrix_fermentans@@glycine_cleavage_system_aminomethyltransferase_GcvT@WP_026853724.1 WP_026853724.1 glycine cleavage system aminomethyltransferase GcvT [Geothrix fermentans]
LMKTPLNAAHRALNAKMVDFGGWDMPVQYGIIAEHEAVRAKAGLFDVSHMGEALALVEHL
TPNALAIGQVHYTAFLYENGTFVDDLLVYLVVNAGNIDKDFAWCAVTNESPATGQIALQG
PLAVDILQPLLAPIGYYFFSRTGYTGEDGFELYTEKLWVLAAGKPAGLIPAGLGCRNTLR
LECKMALYGHEAGLGWIVKFIGREALRKLVGRDIARDHMPVVGFVTSAAPSPTCLGLAYV
GGRIQIEIRGRAVDAEIIPTP
>B_Acidobacteriota_Holophaga_foetida@@glycine_cleavage_system_aminomethyltransferase_GcvT@WP_005033621.1 WP_005033621.1 glycine cleavage system aminomethyltransferase GcvT [Holophaga foetida]
LKRTPLFDAHVALGARMVDFGGWEMPLQYGILAEHHAVRKAVGLFDVSHMGEALPFLDWL
TPNGLRPGRIHLTGLLTEQGTFVDDLLLHLVVNASNAAKDLVWVEILDESVATGQVALQG
PLSLDVLQPLLAGIPYYGFARTGYTGEDGFEVYTPWVWLLEAGRPQGLLPTGLGCRNTLR
LEAKMALYGHEADLSRILRFLGREALRVLVGGDIARDHMPV--HVTSGAPSPTLIGLALV
GSRIQVEIRGRACPAEVIPTP
>B_Acidobacteriota_Sulfidibacter_corallicola@@glycine_cleavage_system_aminomethyltransferase_GcvT@WP_237383198.1 WP_237383198.1 glycine cleavage system aminomethyltransferase GcvT [Sulfidibacter corallicola]
LKKTPLAEEHEKLGAKMVPFGGWYMPVQYGLVEEHTAVREKAGLFDVSHMGEAVAFVDHL
TVNQLVDGQAHYTAFCKPDGTVIDDLLVYLVINAGNIDKDVAWVIVKNESNAIAQIAIQG
PLAEEILQRILSQINYYWFSRTGYTGEDGFECYGVRLWLLETGREDGLIPAGLGARDTLR
LEARMHLYGNDAGLGWIVKFIGKEQIRRLVGRGIARQGYPIVGRVTSGTHSPTLIGLGYV
GTVFHVRIRNKLVEAEVVKGP
>B_Actinomycetota_Brachybacterium_paraconglomeratum@@glycine_cleavage_system_aminomethyltransferase_GcvT@WP_259814939.1 WP_259814939.1 glycine cleavage system aminomethyltransferase GcvT [Brachybacterium paraconglomeratum]
LRSTALEAVHESLGATFTDFAGWRMPVRYSDLAEHRAVRESAGLFDLSHMGEAGEALDHA
MAGKVAVGRAKYTLLLTEQGGVIDDVIVYVVANASNAVVDAEEVEVDDASDRTSLIAVQG
PASEQILLDLITSMKYYRFARTGYTGEDGFELYAEELWLTAV-GGDRIVPCGLACRDTLR
LEAGMPLYGNEAGMGRIVAFVGREATPVLVGRRAARAGSVVIGAVTSGVLSPSLIALAYI
GTELVVDVRGKDLPVRVVETP
>B_Actinomycetota_Rubrobacter_naiadicus@@glycine_cleavage_system_aminomethyltransferase_GcvT@WP_273887326.1 WP_273887326.1 glycine cleavage system aminomethyltransferase GcvT [Rubrobacter naiadicus]
LKRTPLHGEHERLGARLVEFAGWEMPVQYGIKAEHQAVRTRAGLFDVSHMGEAERALQRL
LTRDLEVGQAGYSAVCYESGGTVDDVIVYVVVNAANREKDLAHVEISDETEDWALLALQG
PEAESILQPLLSTIGRYRFARTGYTGEDGFEIFAAGIWLIEA----GTTPAGLGARDTLR
LEAGMCLYGNEAGISFAVHFIGQRALKKLVGRGVARHGHPVRGVVTSGTVSPTFIGLAYV
EGEIEVVIRGRTVPARIVPLP
>B_Aquificota_Hydrogenivirga_caldilitoris@@glycine_cleavage_system_aminomethyltransferase_GcvT@WP_211322879.1 WP_211322879.1 glycine cleavage system aminomethyltransferase GcvT [Hydrogenivirga caldilitoris]
LMRTPFYEIHKELGARFTDFNGWEMPLQYGIVEEVRAVREEAGVFDISHMGRAFNVLQQL
TTNNLKPGKVQYNLLTNERGGVKDDITLYICVNAGNRDKVKEWLPVEDLSQQTVQIALQG
RQSQKLLSEFVSNLRYYHFSRTGYTGEDGFEIYGLKLFLV---Q--KAKPCGLGARDVLR
IEAGFPLYGHEANLDRFVDFVGKEAM-KLFGRGVPREGYEIVGVVSSGTFSPTLIALCFV
GNGVLLRVRNRSLRGVLRNYP
>B_Aquificota_Hydrogenobacter_sp._T-8@@glycine_cleavage_system_aminomethyltransferase_GcvT@WP_173834143.1 WP_173834143.1 glycine cleavage system aminomethyltransferase GcvT [Hydrogenobacter sp. T-8]
-MRTPLYSKHKELGARFVEFAGWEMPLEYSIVEEVRAVRSSCGLFDVSHMGRGFETLQKL
TSRDLKEGRVQYNLLLNEQGGVKDDITLYMCVNAGNKEKVKEWLSVKDMSQEWIQLALQG
PSSQEVLSKHVEDIKYYSFSRTGYTGEDGFEVYGLELFLS---K--ECMPCGLGARDVLR
IEAGMPLYGHEANLDRYVSFLGKDAL-KLFGRGVPREGYKVIGYVSSGTYSPTLIALCFV
GHEVELQVRDRRLPAKLRSYP
>B_Aquificota_Hydrogenobacter_thermophilus@@glycine_cleavage_system_aminomethyltransferase_GcvT@WP_340695593.1 WP_340695593.1 glycine cleavage system aminomethyltransferase GcvT [Hydrogenobacter thermophilus]
-MKTPLYELHRELKAKMFEFAGWEMPLFYSIKEEVMAVRRSCGVFDISHMGRSADSLQYL
TTNDLSPGKVQYSMLTNPEGGVIDDITVYLCVNASNRHKVVSWHSVEDISDSTVQIAIQG
KDSVNVLSKFVQDIRYYGFSRTGYTGEDGFEIYGTELFLL---R--YAKPCGLGARDTLR
IEAGLPLYGHEANLDRFVYFVGREAM-KLFGRGVPREGYGIIGTVSSGTYSPTLIALCFI
GLKVELDVRGKRLKAMLRNYP
>B_Aquificota_Thermocrinis_albus@@glycine_cleavage_system_aminomethyltransferase_GcvT@WP_012991224.1 WP_012991224.1 glycine cleavage system aminomethyltransferase GcvT [Thermocrinis albus]
MRRTPLYPLHRELKARFFSFAGYEMPLQYSILEEAKVVREGAGVFDVSHMGRSLVLLEKL
TTRQLRVGKVQYNLISNPEGGIKDDVTIYICVNAINREKIVNWLEVEDVTEKTVQIALQG
KTSSQILSKFIDDIRYYHFSRTGYTGEDGFEIYGKELWLV---K--WCPPCGLGARDVLR
IEAGLVLYGHEAGLERYVSFIGKEAM-RLYGKGVPREGSRIIGVVSSGSFSPVLIALAFV
GLRVKVVSGNRELDAVLKAPP
>B_Armatimonadota_Armatimonas_rosea@@glycine_cleavage_system_aminomethyltransferase_GcvT@WP_184201783.1 WP_184201783.1 glycine cleavage system aminomethyltransferase GcvT [Armatimonas rosea]
LRRTPLYETHLRSGARLVPFAGWEMPVQYGVVAEVKAVREATGIFDVSHMGRAEAFLDYL
TVNDLTDGQGQYSLMCYESGGVVDDIIVYVVINAGNRDKDLAWATLTDRSDETGLIAVQG
PKALELLRGMAIWMGRFQIARTGYTGEDGAELVAALLWLIAA----GALACGLGARDALR
LEAALPLYGHEARLGWVVKFIGKDVLRKCVGKGIPREGYPVVGHITSGTFSPTVVAMARV
GTALEVEIRGARHAATVAALP
>B_Armatimonadota_Armatimonas_sp.@@glycine_cleavage_system_aminomethyltransferase_GcvT@WP_309709624.1 WP_309709624.1 glycine cleavage system aminomethyltransferase GcvT [Armatimonas sp.]
LRRTPLYETHLRSGARLVPFAGWEMPVQYGVMAEVKAVRETVGLFDVSHMGRAGAFLDFL
TVNSLTDGQGQYSLMCYEDGGVVDDIIIYIIFNAGNRDKDLAWATLTDVSDETALIAVQG
PKAIGLLGDA--ALPRFGICRTGYTGEDGAELISAALWLIGA----GAVACGLGARDALR
LEAALPLYGHEARLGWVVKFIGKSALKKCVGKGIPREGYPVIGHITSGTFSPTIIAMARI
GTALEVEIRGGRHAAMVTPLP
>B_Armatimonadota_Capsulimonas_corticalis@@glycine_cleavage_system_aminomethyltransferase_GcvT@WP_119321926.1 WP_119321926.1 glycine cleavage system aminomethyltransferase GcvT [Capsulimonas corticalis]
MKQTSLHAAHKAAGATMVDFAGWDMPVSYGTVGEIAAVRGGTGLFDVSHMGEALAFVQRV
TANNLAPGAAQYSLLLNPEGGIIDDIIVYIVLNAGCKDKDWAWVTLTDESDQTALIAAQG
PTAVALVAGLAANLERFHFSRTGYTGEDGFEIFAPQVWLVNA----GAVPAGLGARDVLR
LEAAYPLYGHESGVGWAVKFVGRDAISKLVGRGIPRENCPVLGIVTSGTFSPTVIAMAHL
GTSVLVDIRGRKVAAQVVTLP
>B_Bacillota_Brevibacillus_sp._Leaf182@@glycine_cleavage_system_aminomethyltransferase_GcvT@WP_056493909.1 WP_056493909.1 glycine cleavage system aminomethyltransferase GcvT [Brevibacillus sp. Leaf182]
LKRTPLFDSYAKYGAKTIDFGGWDLPVQFSIGQEHEAVRTKAGLFDVSHMGEALSYLQRV
TTNDLAVGQAQYSVLCYPDGGTVDDLLVYLVINAGNIDKDYAWVTIENISPQTAQIAIQG
PLAESILQKLLSQIGFFRFSRTGYTGEDGFEIYAAELWLLDAGKEEGLLPCGLGARDTLR
FEAKLPLYGQEAGIGFAVKFIGQEVLRKLVGRGIPRTHYPVIGEVTTGTQSPTLVGLALV
GTQVEVEIRGKRLKAEVVAAP
>B_Bacillota_Desulforamulus_putei@@glycine_cleavage_system_aminomethyltransferase_GcvT@WP_073235694.1 WP_073235694.1 glycine cleavage system aminomethyltransferase GcvT [Desulforamulus putei]
VKRTPLYNAHVAAGAKMVEFGGWLMPVQYGIIKEHQAVRSAAGLFDVSHMGEAREFIQKL
ITNDLRPGCALYSPMCNPQGGTIDDLLVYLVVNAANTEKDYNWVTIENVSEVTCQLALQG
PAAQGILQKILGDIRYFCFSRTGYTGEDGFELYAEALWILAAGQWEGIKPAGLGARDTLR
FEACLALYGHEAGLGWTVKFIGREALHRLVGRGIPRQGYPLVGWVTSGTFAPTLLALAYV
GGELDVMVRHKLLKARIVPKP
>B_Bacillota_Desulforamulus_ruminis@@glycine_cleavage_system_aminomethyltransferase_GcvT@WP_013843235.1 WP_013843235.1 glycine cleavage system aminomethyltransferase GcvT [Desulforamulus ruminis]
MKVTPLYNVHQRAGAKMVEFGGWLMPIQYGILKEHQAVRTAAGLFDVSHMGEAASFIQRM
ITNDLSPGGALYTPMCHPGGGTVDDLLVYLVVNASNVAKDYQWVKVTDVSESTVQLALQG
PLALKILQKLLSEIKYFYFSRTGYTGEDGFELYAEKVWILDAGVEEGVKPVGLGARDTLR
FEACLALYGHEAGLGWTVKFVGRENLHKLVGRGIPRQGYPVVGWITSGTFAPTLLGLAYV
GSELDVVVRGKPLKARVVPKP
>B_Bacillota_Moorella_sp._E308F@@glycine_cleavage_system_aminomethyltransferase_GcvT@WP_141262771.1 WP_141262771.1 glycine cleavage system aminomethyltransferase GcvT [Moorella sp. E308F]
LKKTPLYAEHIAAGARIVEFGGWLMPVQYGIIEEHQQVRNCAGLFDVSHMGEAFNLVQKL
ITNDATGNRVVYSPMCYPDGGIVDDLLVYLVVNAGNIDKDFAWVEVSDISAATAQLALQG
PRALGILQPLLAPLGYYRWSRTGYTGEDGFEIYAPAMWLLVAGQEAGLVPAGLGARDTLR
LEAALPLYGHEAGLGRFVCFNGRAALRRLVGRGIPRPEYPVIGYVTSGSFAPTLIALALV
GAEVEVSIRSRLHRAVVVDLP
>B_Bacillota_Moorella_sp._Hama-1@@glycine_cleavage_system_aminomethyltransferase_GcvT@WP_109206492.1 WP_109206492.1 glycine cleavage system aminomethyltransferase GcvT [Moorella sp. Hama-1]
LKQTPLYEEHVAAGAKMVAFGGWLMPVQYSIIEEHQRVRTAAGLFDVSHMGEALQLVQKL
VTNDATGDRVVYSPMCYLDGGVVDDLLIYLVVNAGNIDKDFAWVEVKNISPATAQLALQG
PRALAILQPLLAPLGYYRWSRTGYTGEDGFELYAPAMWLLVAGQEAGLVPAGLGARDTLR
LEAALPLYGHEAGLGRFVRFNGREALRQLVGRGIPRPGYPVIGQVTSGSPAPTLIALALV
GGELEVGIRGRANRALVVKLP
>B_Bacteroidota_Flavobacterium_sp.@@glycine_cleavage_system_aminomethyltransferase_GcvT@WP_348062978.1 WP_348062978.1 glycine cleavage system aminomethyltransferase GcvT [Flavobacterium sp.]
LKRTPLREFHAMHGARLVDFAGWEMPVQYSILEEHKAVRRAAGLFDVSHMGEAGSFLNSL
VTNDLFPGRVLYSPMCYPSGGVVDDLLVYLCINAGNVDKDLAWVTINDRSADYGLLAVQG
PRAAEIVQSLLGLVKYYHFSRTGYTGEDGFELYVVALALLAAGAPMGLELAGLGARDSLR
LEAGFPLYGHEAGLGWTVKFVGREALSKVVFRRIVRAETPVVGRVLSGTLSPILIGSALV
SQPLAVDIRGAKMNLQLVKPP
>B_Bacteroidota_Hymenobacter_edaphi@@glycine_cleavage_system_aminomethyltransferase_GcvT@WP_111479362.1 WP_111479362.1 glycine cleavage system aminomethyltransferase GcvT [Hymenobacter edaphi]
LKTVVLNDVHQQLGAKMVPFAGYNMPVRYSDLDEHHTVRRAVGIFDVSHMGEALDLIQHV
TSNDLADGKAQYSCLPNEDGGIVDDLLVYLVVNASNIEKDWNWAEMENISDQTSLFAVQG
PKAAEALQPLLASIPYYSFSATGYTGAGGFELYAVDIWILEAGKPFGLKPIGLGARDTLR
LEMGFCLYGNDGGLGWITKFVNSQELRKLVGPGIPRAHYELVGEVTSGTQSPSLIGLGYV
GSKIFVQVRGKNLPATVTKLP
>B_Bacteroidota_Mediterranea@@MULTISPECIES__glycine_cleavage_system_aminomethyltransferase_GcvT@WP_249095396.1 WP_249095396.1 MULTISPECIES: glycine cleavage system aminomethyltransferase GcvT [Mediterranea]
LKRTCLYDKHIALGAQMSPFGGFDMPIQYSIIEEHNAVRHACGIFDVSHMGEAERLVGHL
FTNDMPVGKVLYGMMLYPNGGVVDDLLVYLVINAANIDKDFAWAKVENLSDNYAEVAVQG
PQAEALIEKHVSDLEFYTFSRTGYTGEDGFEIYINKVWLVGSKE---VAPCGLGCRDTLR
FEVALPLYGHEAGLGSFVKFIGKEAIQKVVGKAVPRNGYDIIGYVTTGYQSISTVCMALI
GTEVDVRIRKKVFKGTVCKKR
>B_Bacteroidota_Phaeocystidibacter_marisrubri@@glycine_cleavage_system_aminomethyltransferase_GcvT@WP_151692049.1 WP_151692049.1 glycine cleavage system aminomethyltransferase GcvT [Phaeocystidibacter marisrubri]
MKNTALTAVHEKLGAKMVPFAGYNMPVQYGVIAEHNNVREHVGVFDVSHMGEALDLIQKV
TSNDLVPGKVQYSCLPNDKGGIVDDLLVYLVVNASNIEKDWNWCELENQSDELSLLAIQG
PKAVAALQSLLSEMTYYTFSATGYTGAGGFEIYAETIWVFEAGADHNIKPIGLAARDTLR
LEMGFCLYGNDAGLGWITKFINSEAIKKLVGRGVPRHGYPIVGVVTSGTMSPSTIGLGYV
DSEIFIQVRNKALKAVVVKLP
>B_Bacteroidota_Phaeodactylibacter_luteus@@glycine_cleavage_system_aminomethyltransferase_GcvT@WP_147166575.1 WP_147166575.1 glycine cleavage system aminomethyltransferase GcvT [Phaeodactylibacter luteus]
MKTTPLTAVHQELGARMAEFAGYNMPISYGIKEEHHQVRSGIGVFDVSHMGEALDLVQHV
TSNNLAIGDAQYSCIPNDKGGIVDDCLVYMVVNASNIEKDWAWTAMIDISGDTALLAVQG
PKAIGVMQPLLAGMKYYTFSATGYTGAGGFELYAKALWVMEAGAAFGIKPIGLGARDTLR
LEMGFCLYGNDAGLGWITKFISREVFRKLCGRRVPRHGYAIIGVVTSGTLSPSLIGMGYV
GTTLWVQAGKKQLKATVAKAP
>B_Bdellovibrio_bacteriovorus_Bdellovibrio_bacteriovorus@@glycine_cleavage_system_aminomethyltransferase_GcvT@WP_061834850.1_* WP_061834850.1 glycine cleavage system aminomethyltransferase GcvT [Bdellovibrio bacteriovorus]
MKKTPLAETHEKSGGRMVDFAGWYMPVQYGLREEHDNVRKNVGLFDVSHMGEALETLEWL
TTNDLNDGEAQYSLLPNDQGGLVDDIIVYVCVNASNKDKDFAWADITDESDMWGQIAIQG
PKALELCDRVVSEMKSFTVATTGYTGEKGCEVFTPALWLMEQGKDLGVAPIGLGARDTLR
TEMKYSLYGHEAGLGWVIKFMGKSIIQNLVGKGIPRQGYALIGKVTSGTHSPTLIGIAFI
GTEFHLDVRGRRVKAVVCKTP
>B_Betaproteobacteria_Collimonas_sp.@@glycine_cleavage_system_aminomethyltransferase_GcvT@WP_325657457.1 WP_325657457.1 glycine cleavage system aminomethyltransferase GcvT [Collimonas sp.]
AARTPLYQLHLELGAKMVPFAGYDMPLQYGILKEHNHTRSQAGLFDVSHMGQAAAALESL
VPVDLPVNRQRYAMFTNPQGGILDDLMVALVVNAACKQQDTAHRCQIEELSDRSLLALQG
PAAAAVMARI--QMVFMQTSRSGYTGEDGFEISVEALALL---AQPEVAPIGLGARDSLR
LEAGLCLYGHDASLGWALSYPGAELIRKRVGRMPAREGAELVGKITSGGFGPTLVALGYV
GTLLAAMVRGKAVPIEVVKTP
>B_Betaproteobacteria_Comamonas_flocculans@@glycine_cleavage_system_aminomethyltransferase_GcvT@WP_146911199.1 WP_146911199.1 glycine cleavage system aminomethyltransferase GcvT [Comamonas flocculans]
LLTTPLAGLHQELGARMVPFAGYQMPVQYGLMAEHLHTREHAGLFDVSHMGQAAAALETL
MPVDLGLGKQRYGLLLNDAGGIIDDLMFLLIVNGACKLGDIAHRCTIETLPEQGLLALQG
PQAAAALARL-EQLVFMNGTRSGYTGEDGFEISAEALALL---AQPEVKPVGLGARNSLR
LEAGLCLYGNDAGLNWAIQFPGADKVRKRVGRVPVREHTPLIGTITSGLLAPSLIALGYL
GTRVDALVRGKPVPMEVAATP
>B_Betaproteobacteria_Comamonas_sp._JC664@@glycine_cleavage_system_aminomethyltransferase_GcvT@WP_201960528.1 WP_201960528.1 glycine cleavage system aminomethyltransferase GcvT [Comamonas sp. JC664]
ARQTPLNEAHRKLGARMVDFAGWDMPVQYGIIDEHEAVRTAVGLFDVSHMGEALETVNAL
ISNDIADGQAVYAGLLDERGTFVDDVVAYICVNSSNREKDFAWVAPVDRSDDYAQIAVQG
PKAAGLVQRLVSKIGTYRFSRTGYTGEDGFELYAVALWLLTEGQQDGVKPCGLGARDSLR
TEMKYALYGNDAGLGWIVKFIGKEALRKLVGNGIPRHGYAIVGEVTSGTKGPSVIGIGYV
GSTFDVDIRGRAVPAVVVKTP
>B_Betaproteobacteria_Herbaspirillum_sp._ST_5-3@@MULTISPECIES__glycine_cleavage_system_aminomethyltransferase_GcvT@WP_136417393.1 WP_136417393.1 MULTISPECIES: glycine cleavage system aminomethyltransferase GcvT [Oxalobacteraceae]
LARTPLYNLHVELGARMVPFAGYEMPVQYGVLKEHNHTRTQAGLFDVSHMGQAAVALESL
VPVDLPLHFQRYAMFTNEQGGILDDLMVSLVVNAACKQQDVAHRCEVEELADRALLALQG
PAAGAVMARL--KMIFMNTSRSGYTGEDGFEISAEELALL---AQPEVAPIGLGARDSLR
LEAGLCLYGHDASLGWALSYPGADIIRKRVGRMPVREGAELIGKVTSGGFGPTVVAMGYV
GTALQAIVRGKPVPVEVVKTP
>B_Betaproteobacteria_Leeia_oryzae@@glycine_cleavage_system_aminomethyltransferase_GcvT@WP_018149846.1 WP_018149846.1 glycine cleavage system aminomethyltransferase GcvT [Leeia oryzae]
LHRTALYDLHLELGAKMVPFAGYDMPVQYGVLKEHLHTREKAGLFDVSHMGQAAKALETL
VPVDLTEGQQRYAFFTNEEGGILDDLMVTVVVNAGCKEQDIAHQCEIEILGDHALLALQG
PLAAEALAKLFKSWVFMTATRSGYSGEDGFEISAIELALL---AQPEVAAIGLGARDSLR
LEAGLCLYGHDGSLTWAIQFPGAARIRKRVGRTPVREGAEIVGKVTSGGFGPTLLALAYV
GTELFALVRGKQVPMQVAKTP
>B_Betaproteobacteria_Pseudogulbenkiania_subflava@@glycine_cleavage_system_aminomethyltransferase_GcvT@WP_085276171.1 WP_085276171.1 glycine cleavage system aminomethyltransferase GcvT [Pseudogulbenkiania subflava]
PKRTPLFDEHLAAGAKMVDFAGWEMPIHYSQLKEHEQVRSDAGMFDVSHMTVAKAWLQKL
IANDGFEGKALYSGMLNADGGVVDDLIVYMVVNAGTTDKDLAWDVTLNVRRDLAMLAVQG
PNAIAKVCAVIKSLKIFQ-ARTGYTGEDGLEIMAPAFFLL----AAGVAPIGLGARDTLR
LEAGMNLYGHDAGMGWTIAFIGRRALMKQVGRGVLREGQKVEGVITSGTFSPTLIAIARV
GEAAQVDLRGTLTEVRVVKMP
>B_Caldisericota_Caldisericum_exile@@glycine_cleavage_system_aminomethyltransferase_GcvT@WP_014453860.1 WP_014453860.1 glycine cleavage system aminomethyltransferase GcvT [Caldisericum exile]
LKRTPLYEEHLKLGAQMIPFAGYEMPLKYSIKEEHLNVRMQVGIFDVSHMGEALKFAHYL
VTNSMKIGRVKYTPMCYEHGGEVDDLFVYLVVNASNYEKDLKFVEIIGKTDDYGEVAIQG
PKAEEFLKNYLEKLGYFKASRTGYTGEDGFEVYIVSIWALNKGKPFGIKPAGLGARDSLR
FEVCYWLYGNDAGQDFAVKFIGKSSLRKLTGGGVPRHGMKIIGYITSGNMSFIRLALGYV
GTRLTVKDGNRIFEIEIIEAP
>B_Calditrichota_Caldithrix_abyssi@@glycine_cleavage_system_aminomethyltransferase_GcvT@WP_006930628.1 WP_006930628.1 glycine cleavage system aminomethyltransferase GcvT [Caldithrix abyssi]
LKKTALHDIHVKLGARMVEFAGFHMPIQYSIREEHIRVRKTVGVFDVSHMGEALEMVQKI
TINDLEIGQVQYSAMCYPDGGIVDDLLVYLVVNASNKDKDYQWCQVIDQSDAFTQLAVQG
KKAEETLQKLLAAIKFYWFSRTGYTGEPGFELYAEKVWVMEAGKEFDIEPIGLGARDSLR
LEKKMCLYGNDAGLGWITKFIGREALRKLVAQGFPRHGYKIIGHVTSGTVSPILIAMGYV
GTELEIEIRAKKVPAIIIKPP
>B_Candidatus_Desulfofervidus_auxilii_Candidatus_Desulfofervidus_auxilii@@glycine_cleavage_system_aminomethyltransferase_GcvT@WP_066060356.1_* WP_066060356.1 glycine cleavage system aminomethyltransferase GcvT [Candidatus Desulfofervidus auxilii]
LSSTPLLSAHKKLNAKTTTFAGWLMPLQYSIIAEHLWTRNSCSLFDTCHMGEKENNLNKI
LPNDIKVGKCSYSFMLNERGGIIDDLVIYLVVNAGTLDKDYRH-SVENISPQMAKLDLQG
PLSREVLRKFIDKLKYYHFSRTGYTGELGYELYVKEFWLL---TDERVKPAGLGARDTLR
LEMGYPLYGQDAGLERILDFVGKQALKKLVCRRSPRQNYKLVGFVTSGSFSPCLIGMGYI
GTKVVIKGHATEMQAVITAKP
>B_Candidatus_Pelagibacter_Candidatus_Pelagibacter_giovannonii@@glycine_cleavage_system_aminomethyltransferase_GcvT@WP_168606584.1 WP_168606584.1 glycine cleavage system aminomethyltransferase GcvT [Candidatus Pelagibacter giovannonii]
NIKTALYNLHQKHGAKFVPFAGYQMPIQYGIIEEHKSTRENAGIFDVSHMGQLAKNLEKI
FPAEAKLNQSKYSFLMNEEAGIYDDLIITIVLNAACKNTDFKLKYEMILSEELSLIAIQG
PKAVQILEKI-SDLKFMNGTRSGYTGEDGFEISAEVFVLI---DE-GASLIGLGARDTLR
LEAGLCLYGHDANLKWAISFIGYEKIKIRVGRIIAREKTSIIGEITSGTFGPSVVAMGYV
DTKVFLEVRGKKYPAIISNLP
>B_Candidatus_Tectimicrobiota_Candidatus_Entotheonella_palauensis@@glycine_cleavage_system_aminomethyltransferase_GcvT@WP_034422095.1 WP_034422095.1 glycine cleavage system aminomethyltransferase GcvT [Candidatus Entotheonella palauensis]
SKRTPLYDVHCQLNARIIPFGGWDMPVSYGIIEEHLRVRSHAGLFDVSHMGEAEAAVQYL
TLNDLQDFQLQYSALCNESGGLIDDITICLIINAGNIEKDVAWAEATNLSDQKALLALQG
PAAETILQRLLSDLNYYHASRLGYTGEDGFEIMAVALWIMQAGEPETILPVGLGARDTLR
LEARYLLYGVDVGLNWLTKFIGRDALQRLVGRGIARAHYRVIGTVTSGTMSPSLIGTAFV
GSTFAVEVRNKAVPAEVVRAP
>B_Carboxydothermus_hydrogenoformans_Carboxydothermus_hydrogenoformans@@glycine_cleavage_system_aminomethyltransferase_GcvT@WP_011343423.1_* WP_011343423.1 glycine cleavage system aminomethyltransferase GcvT [Carboxydothermus hydrogenoformans]
LKRTPLYEEHIKLGAKMVPFGGWEMPVQYGILEEHMAVRTDVGMFDVSHMGEAERFVNYL
ITNDLNSGDVIYTTMCYPDGGTVDDLLAYLVVNAANKDKDLAHVTVTDLSDETAEIALQG
PRAQEILQKLLNQIKYFGFSRTGYTGEDGFEIYATKIWLLNL----GVKPAGLGARDTLR
FEACLPLYGHEAGLGWAVKFIGKEALRKIVGAGIPRQGYEIVGFVTSGTFAPFLLAMAMV
GTEVDVIIRGKGVRARVISRP
>B_Chlamydiota_Candidatus_Protochlamydia_naegleriophila@@glycine_cleavage_system_aminomethyltransferase_GcvT@WP_059061850.1 WP_059061850.1 glycine cleavage system aminomethyltransferase GcvT [Candidatus Protochlamydia naegleriophila]
-MKTALYSRHCDLKAKIVDFAGWEMPIQYGILAEHQTVRQAVGLFDVSHMGRAERFLDYL
STNRKAPNSATYAVWCHQNGGCVDDVIIYVIVNASNRQKDLEHVAIESCFEDGAIIALQG
PKAHDLMSIFASNLKPMSFSRTGYTGAGGFELYIVSLWLLAKGGIFGIEPIGLGARDTLR
LEMGFALYGHESVSAWTIKFAGKEALRSAYGPGIARQGYAVIGEVTSGSLAPTLIALILV
GELVDIQIRQTICHAEVVQLP
>B_Chlamydiota_Chlamydia_abortus@@Aminomethyltransferase@SHE10631.1 SHE10631.1 Aminomethyltransferase [Chlamydia abortus]
LKRTPLHPIYEKYGARVIDFGGWELPVQFGIQSEHHAVRRQAGLFDVSHMGEAFRFLQRI
TTNDLEDGQVQYSFMCYPDGGVVDDLIVYLVINAANIDKDIAWVRWKDISPETALLALQG
PKAEPILQKVLSGLKPFHFSRTGYTGEDGFELYAITLWLLKAGGDDGLVPAGLGARDTLR
FEARLPLYGQEAGLGMFVKFIGRDVLRKLVGRGIPRSHYPVIGEVTTGTQSPTLVGLALI
GTEVAVEVRGKRLQAVIVPTP
>B_Chlamydiota_Criblamydia_sequanensis@@glycine_cleavage_system_aminomethyltransferase_GcvT@WP_041016382.1 WP_041016382.1 glycine cleavage system aminomethyltransferase GcvT [Criblamydia sequanensis]
-MKTVLYDSHKALGAHFFSFHGFDMPLFYSVLEEHKQVRDKAGLFDVTHMGVALKFLDYL
SVTPKLENTAIYTLFANEKGGTVDDLLIFLIVNASCKEKDLEHVTVSPLFQELGTLALQG
PLSREALSKL---LEPFQFSRTGYTGALGYEIVIPRVFILS--LDSRIKPIGLGARDTLR
LEMGYALYGHESVSSWTVHFIGKDALRYEQGGRISREGTPLVGVVTSGNFSPTLIAIGLF
GTLCKAKVKDKEISGKVVRLP
>B_Chlamydiota_Parachlamydia_acanthamoebae@@glycine_cleavage_system_aminomethyltransferase_GcvT@WP_013924222.1 WP_013924222.1 glycine cleavage system aminomethyltransferase GcvT [Parachlamydia acanthamoebae]
MQKTALNSQHHALGAKMVEFSGWEMPVSYGILAEHLAVRNTVGIFDLSHMGRAEQLLESL
STNIKMNGSATYTVWINAEGGSVDDLIVYVIVNASNRDKDLKFVEITPRYN-DGILAIQG
PQAPSMVSHL---IKPMHFSATGYTGSGGFEILIKQLWFV---DQEKIPPIGLGARDTLR
LEMGYALYGHESVSAWTVK----KALRYAYGKGIAREGNEVIGYVTSGTYSPSLIALILV
GGLVEVQIRSQACPAQVVKLP
>B_Chlamydiota_Waddlia_chondrophila@@glycine_cleavage_system_aminomethyltransferase_GcvT@WP_013181366.1 WP_013181366.1 glycine cleavage system aminomethyltransferase GcvT [Waddlia chondrophila]
QMKTGLYDRHVALGAKMVEFAGWEMPVQYGVIHEHNAVREKVGIFDVSHMGRAEKLMDYL
STNRKKEFTATYTVWCDRSGGCIDDLIVYIVVNAGNREKDLNHASIEERYQDG-ILAVQG
PNAKPLMSRLAEGLKPMHFSGTGYTGSGGYELYIAPLWLLEEGQAFGIQPVGLGARDTLR
LEMGFPLYGHESVASWAVKFLGRQALRTQAGKGIAREGCGVIGTVTSGTMSPSLIAIILV
GETIDIEIRGKRVKAEIVPLP
>B_Chlorobiota_Chlorobaculum_thiosulfatiphilum@@glycine_cleavage_system_aminomethyltransferase_GcvT@WP_139456187.1 WP_139456187.1 glycine cleavage system aminomethyltransferase GcvT [Chlorobaculum thiosulfatiphilum]
MKKTALSAWHEAAGAKMIDFGGFLMPVQYGIIAEHKAVREAAGLFDVSHMGNALEFLQYM
TTNDVVDGQAQYTLMLYPDGGIVDDLIIYLIVNASNCEKDFDWVSLENHTSELSLVALQG
PKAMEILVRVIEQLGSFHFARTGYTGEAGVEICAVALWLMEAGKSDGIQPIGLGARDTLR
LEMGYSLYGHEARLKWVVKFIGKQACKSVVGRAIPRQHFKVIGEVCSGTVSPTLIGTASL
GTPIFVEIRGTMQPGAVRRLP
>B_Chlorobiota_Chlorobium_sp.@@glycine_cleavage_system_aminomethyltransferase_GcvT@WP_292000914.1 WP_292000914.1 glycine cleavage system aminomethyltransferase GcvT [Chlorobium sp.]
MKKTALYSWHEQAGAKIIDFGGYFMPVQYGIIAEHKAVREAAGLFDVSHMGNAGEFLQYL
TTNDLSDGDAQYNLMLYPDGGIVDDLIIYLIVNASNALKDFEWVSLEDRTDALSLVALQG
PETAAILRIVFAALGTFTFARTGYTGEQGVEICAQELWIIGAGERYGIRPIGLGARDTLR
LEMGYSLYGHEARLKWVVKFIGKGACKTVAGRALPRQHFKLIGTVCSGTLSPTLIGTCSI
GTRVFVEIRGALHPGTIRALP
>B_Chloroflexota_Ardenticatena_maritima@@glycine_cleavage_system_aminomethyltransferase_GcvT@WP_054492108.1 WP_054492108.1 glycine cleavage system aminomethyltransferase GcvT [Ardenticatena maritima]
LRRTPLYETHLAMGARMVPFGGWEMPVQYSIIDEHLAVRRAAGLFDVSHMGEARRAVQYL
TANDLTPGKAQYSMFLNESGGTVDDIIVYIVVNAANIEKDWNHVEARNRSDEFALLAFQG
PKAAEILQRLLTSVKFYHHARTGYTGEDGFELFAADLWLLDAGRDEGVLPAGLGARDTLR
LEASLPLYGHEAGLGRFVAYVGAEATKKLVMRGIPRQGYPVVGVVTSGSYAPFLIAMAFV
GRQVDVLIRNRPVAAEIVKRP
>B_Chloroflexota_Dictyobacter_aurantiacus@@glycine_cleavage_system_aminomethyltransferase_GcvT@WP_126596233.1 WP_126596233.1 glycine cleavage system aminomethyltransferase GcvT [Dictyobacter aurantiacus]
LKRTPLYERHRALGARLVEFGGWEMPVQYSILEEHQAVRTRAGLFDVSHMGEALPFLQHL
VPNDLAIQQALYTQLCLPDGNVIDDLLIYLVVNAANIDKDFTWVSLSNQSDTTALIALQG
PLALDILQPLLKDMRYYRFSRTGYTGEDGFELYAVGLWLLAAGQPKGLLPAGLGARDTLR
LEAGLCLYGHEARLGWTVKFIGSEALRLLVGRGVPRGGYPLIGSLTSGAPGPTVIGMGYV
GTSIFVEIRGKRIPAQIVALP
>B_Clostridium_drakei_Clostridium_drakei@@glycine_cleavage_system_aminomethyltransferase_GcvT@WP_032075719.1_* WP_032075719.1 glycine cleavage system aminomethyltransferase GcvT [Clostridium drakei]
LKKTPLYNVYEEYGGKIGKIAGWALPMQFGVVEEYKAVRKKAGLFDISHVGKAFHFIQNL
VTNDLEENRAMYTLMCYPYGAVIEIVLLYITVNSGNVKRIFKWVSIINISNEICQLALQG
PKSETILQKLLKEIKYLSFSRTGYTGEDGFEIYLKLLWILNAGREEGIKPAGLSVRDALR
LDSNLPPFGDEAGLKTYVNFIGKNALRKIVKKCSSEISGSNVGIVATERFSPKKLGLALV
GTTIFIKNMNDLVKAKVIR--
>B_Clostridium_drakei_Clostridium_drakei@@glycine_cleavage_system_aminomethyltransferase_GcvT@WP_032076030.1_* WP_032076030.1 glycine cleavage system aminomethyltransferase GcvT [Clostridium drakei]
LKKTPLFDVYPRYGGKIIDFAGWALPVQYGIVAEHEAVRNAAGIFDVSHMGEALKFVQNI
ITNDLENNQALYSPICYENGGTVDDILVYIVINAGNIDKDFKWVDIVNISPDICEFAVQG
PKAQMILQKILEKIKFFYCSRTGYTGEDGFEIFGESIWLLEVGKEDGLIPVGLGCRDTLR
FEASLPLYGNEAGIGFFVKFIGKEALRKIVGRGIPRHGYKVIGFVTTGYKSPSLIGLALV
GKEIEIIIRNKGVKAEIIDKK
>B_Coprothermobacterota_Coprothermobacter_proteolyticus@@glycine_cleavage_system_aminomethyltransferase_GcvT@WP_012543808.1 WP_012543808.1 glycine cleavage system aminomethyltransferase GcvT [Coprothermobacter proteolyticus]
LKRTSLYEVHKTLGAKLVEFAGFEMPLQYGIIDEHMAVRTSAGMFDVSHMGE-IDAINMV
VTVDLEPLKAAYTMLLNESGGVVDDLIVYLVVNAANIEKDFQHHVFENVSDKWFDIAVQG
PKAVDILKTY-VDLAAFGFSRTGYTGEDGFEVYAPTWWFMDAGSSLGLKPAGLGARDTLR
IEAGLPLYGHESNYAFVIDFIGREALKKLMG-GIAREGYKVVGVVTSGTMAPFLIAMAFL
GTPVEVQIHGQMVPAKVVSKM
>B_Cyanobacteriota_Cyanothece_sp._BG0011@@glycine_cleavage_system_aminomethyltransferase_GcvT@WP_107667273.1 WP_107667273.1 glycine cleavage system aminomethyltransferase GcvT [Cyanothece sp. BG0011]
LLRTPLYDLIVQQKARMTAFSGWEMPVQFGLKVEHHAVRTEVGMFDISHMGKLISVLQSL
VPSDLTPGKAQYTVLLNPDGGIIDDIIIYIIVNAGTKDKDKKWLNFTDLSQDRVLLAIQG
PETVERLQPLLTQLSFFGHARTGYTGEDGFEVMGKELWLLEV----GVTPCGLGARDTLR
LEAAMSLYGQDAGLKWLVHFVGREVLRRLVGRHIARHGYPVVGEVTSGTLGPTVIALAYV
GTRVEVEIRGKRYPAKVVKKP
>B_Cyanobacteriota_Leptolyngbya_sp._7M@@glycine_cleavage_system_aminomethyltransferase_GcvT@WP_211625707.1 WP_211625707.1 glycine cleavage system aminomethyltransferase GcvT [Leptolyngbya sp. 7M]
LKKTPLNAAHRELGGKMIDFGGWDMPVQYGVIEEHMATRTRAGLFDVSHMGEAIRFVDRI
TTNDLADGQAHYSCMTNERGGVVDDLLVYLVVNAGTTNKDWDWVHIRNASADYCQIAIQG
PHAETILQKLLSEIKYYWFSRTGYTGEDGFEVYAEQLWLMTTGNEAGIMPCGLAARNTLR
LEAAMSLYGHEANLGWITKFVGRSALKKIVGPGIARDDYDVVGRVTSGSPAPFLIGLAFV
GQEISIDIRGKKVKAKTVPTP
>B_Cyanobacteriota_Lyngbya_sp._PCC_8106@@glycine_cleavage_system_aminomethyltransferase_GcvT@WP_009782126.1 WP_009782126.1 glycine cleavage system aminomethyltransferase GcvT [Lyngbya sp. PCC 8106]
LSRTPLYDVAVALNARMVPFAGWEMPVQYGITKEHEAVRSQAGMFDISHMGKLIETLQPL
VPSDLKPNQAQYTVLLTEQGGILDDIIFYMIVNAATCSRDKAWITLEDLSKYQALMAVQG
PQTLEKLQPLLDSIPFFGHARTGYTGEDGFEIMAVQLWLLEA----GVTPCGLGARDTLR
LEAAMALYGQDAGLSWLIHFIGRSILRRLVGRHIARHGYPVIGEITSGTLSPTLIALAYV
GQSLDVEIRGKTYSAEVVKRP
>B_Cyanobacteriota_unclassified_Synechococcus@@MULTISPECIES__glycine_cleavage_system_aminomethyltransferase_GcvT@WP_190610081.1 WP_190610081.1 MULTISPECIES: glycine cleavage system aminomethyltransferase GcvT [unclassified Synechococcus]
LRRTPLDAAATAAGARMVPFAGWQMAIQFGLVQEHNAVRQHCGVFDISHMGVTKDALQRL
VPTDIGPGEACYTVLLNEAGGILDDLIVYLVINAACAEADTAWITITDRKGDGVLLALQG
PEAPARLEALLAGLPRFGHGRTGYTGEDGFELLGVALWLLAD----GVTPCGLGARDTLR
LEAAMHLYGNEAGLGWLVHFIGRAALRKLVGRAIARHGYPVVGEVTSGTWSPTLVALAYV
GTELAVEIRGRAEPAVVVRRP
>B_Deinococcota_Deinococcus_cellulosilyticus@@glycine_cleavage_system_aminomethyltransferase_GcvT@WP_146890661.1 WP_146890661.1 glycine cleavage system aminomethyltransferase GcvT [Deinococcus cellulosilyticus]
LKRTPLYQSHLALKARMVPFGGWDMPVQYGVMQEHQAVRESVGMFDVSHMGEALAFLQSI
TPNDLKPGRAQYNMLPGSEGGLIDDIYIYMVVNASNIDKDFRHVEFSNESDQWGLIAVQG
PKAEETLQPHLSKKKKNSVARTGYTGEDGFEVFAADLWLVAL----GITPCGLGARDTLR
LEAGFPLYGHETHYGWVIKFHGKEALRKLVGKVPAREGYPVVGVVTSGTLSPTLIAMAYV
GQDLTVEVRGKEAPAQVVELP
>B_Deinococcota_Deinococcus_deserti@@glycine_cleavage_system_aminomethyltransferase_GcvT@WP_012692454.1 WP_012692454.1 glycine cleavage system aminomethyltransferase GcvT [Deinococcus deserti]
LKRTPLHAAHLRAGARMVPFGGWDMPVQYGLKAEHQAVRESAGVFDVSHMGEALAFLQHV
TPNDLRPGRAQYNWLPNDRGGLVDDIYIYMVVNASNIDKDWAHVTLTNESDRWALLAVQG
PKAAEVLQPHLGSKKKNAYARTGYTGEDGFEVFAETVWLMAI----GVTPAGLGARDTLR
LEAGFPLYGHESHYTWVVKFYGREALQKLIGKVPVREGYPVVGHVTSGTSSPTLIALALV
ATDFEVEVRGKAHPATRTDVP
>B_Deinococcota_Oceanithermus_profundus@@glycine_cleavage_system_aminomethyltransferase_GcvT@WP_041554125.1 WP_041554125.1 glycine cleavage system aminomethyltransferase GcvT [Oceanithermus profundus]
MKRTPLYDEHQKLGGRIVDFAGWALPVQYSITKEHLAVREAVGLFDVSHMGEALAFLRWA
TLNDLKVGRAQYSMLPNDRGGVVDDVYVYVVVNAANVAKDWAHVELEDASDAWALMALQG
PRAEGALQTLLSRVRKNATARTGYTGEDGFEIFAPAVWLLEA----GATPAGLGARDTLR
LEAGFPLYGHETPLAWVIKYYGREALERLVGRGIPREGYPVAGRVTSGTQSPVLIALGWV
GTELAVEVRGRALPARVVRPP
>B_Deltaproteobacteria_Lujinxingia_sediminis@@glycine_cleavage_system_aminomethyltransferase_GcvT@WP_127779313.1 WP_127779313.1 glycine cleavage system aminomethyltransferase GcvT [Lujinxingia sediminis]
LHRVPLHDRHSTLGGRMVPFAGFEMPVQYGIKDEHLAVRSAAGLFDVSHMGEAIEAVDAL
VTNDLVDGQALYTVMCAPDGGIVDDLIVYICVNAANRAKDVAFATLEDTSENYIQLALQG
PKAEALLKPLLAELKFFRCARTGYTGEDGFELYGAKVFLVESYLPDELAMCGLGARDTLR
LEARLPLYGQDAGLSWVVKFVGKAALRRLRGRGVLRPGYAIVGELTSGGYAPTLIGLGYI
E-RAEVEIRGRRLPVQVSKKP
>B_Deltaproteobacteria_uncultured_delta_proteobacterium@@Aminomethyltransferase@SBV94390.1 SBV94390.1 Aminomethyltransferase [uncultured delta proteobacterium]
LLTTPLHTWHVAQKAKMAPFAGWDMPIQYGIIAEHLHTREKASLFDICHMGEAKDALAKA
LTHNLKPGRCRYGFLLGEDGGICDDLIVYIVVNAACRASDYAALSLQDVSDETGKIDLQG
PASLAALERIWRQMPYFGLSRTGYTGELGFELYVLALWCL---ADPDVEPAGLGARDTIR
LEVGLPLYGQDGGYAGMLTYIGKAGAEKLVGRRSARHNDEVVGIVTSASFAPSLVALAYI
EQ-FTILASKTELPASRVALP
>B_Desulfomicrobium_baculatum_Desulfomicrobium_baculatum@@glycine_cleavage_system_aminomethyltransferase_GcvT@WP_015772885.1_* WP_015772885.1 glycine cleavage system aminomethyltransferase GcvT [Desulfomicrobium baculatum]
LLTTPLHAWHKNNGARMVPFAGWDMPVQYGILEEHKHTRSQASIFDISHMGEATEALASV
VTHNLAPGKCRYGFLLNEKGGVLDDLIVYLVVNGACIDSDFAWLTLVNQSFDIAKIDLQG
PESFDVLARIWNSLGYFGFSRTGYTGELGCEFYAEVLWLM---ADEAVRPAGLGARDTLR
LEVGLPLYGQDAGYGGMLKYIGKSGLEKLIGRRSARHYDEVVGMVTSGSIAPSLVAMAFV
ES-FTIKGPRTTLEAVRVDMP
>B_Desulfonatronum_lacustre_Desulfonatronum_lacustre@@glycine_cleavage_system_aminomethyltransferase_GcvT@WP_028571542.1_* WP_028571542.1 glycine cleavage system aminomethyltransferase GcvT [Desulfonatronum lacustre]
MHKTPLHAWHSAHQGRMVPFAGWEMPVQYGILAEHEQTRKRASVFDICHMGEAEEALGRI
VTHNLRSGRAGYGFLLSQDGGILDDLIIYLVVNAARIDHDREWVILEDVSEQTAKIDLQG
PLSLEVLQGVWRNLGYFSFSRTGYTGELGYEIYALAFWCL---RDDRVLPAGLGARDTLR
LEMGLPLYGQDAEYAALLTYVGKEHQEHLTPRRSARHGDVVRGRVTSGSFAPSLVALAYV
SE-FVVRTGKAELPARRTTLP
>B_Desulfonatronum_thiodismutans_Desulfonatronum_thiodismutans@@glycine_cleavage_system_aminomethyltransferase_GcvT@WP_031386829.1_* WP_031386829.1 glycine cleavage system aminomethyltransferase GcvT [Desulfonatronum thiodismutans]
MHKTPLHAWHLDHQGRMVPFAGWEMPVQYGILAEHEQTRKKASVFDICHMGEAEEALGRV
VTHNLRPGRAGYGFLLNQDGGILDDLIIYLVVNAARIDHDREWVALEDVSGQTAKIDLQG
PLSLEVLQGVWRNLGYFSFSRTGYTGELGYEIYALAFWCL---RDDRVLPAGLGARDTLR
LELGLPLYGQDAGYAALLTYVGKGRQERLTPRRSARHGDMVCGRVTSGSFAPSLVALAYV
PE-FLIRTGKAELTARRTTLP
>B_Desulfonauticus_submarinus_Desulfonauticus_submarinus@@glycine_cleavage_system_aminomethyltransferase_GcvT@WP_092061724.1_* WP_092061724.1 glycine cleavage system aminomethyltransferase GcvT [Desulfonauticus submarinus]
LHKTPLNSWHKNNKGKMVEFGGWEMPVQYGIIKEHKHCREKVCIFDISHMGEAKEELASI
LTHDLSPGKCKYGFMLNENGGVIDDLIVYIVVNAARIEKDFNW-TIEDKSFETAKIDVQG
PESIQVIEEVFHNLKYFSFSRTGYTGELGYELYAELIWLL---SHSLVKPAGLGARDTLR
LEVGLPLYGQEAGYGFLITFIGKNNLEKLIARRSPRHNDIIIGKITSGSFAPSLIALAYV
EN-FSINQGKKELPAQKTTLP
>B_Desulfovibrio_fairfieldensis_Desulfovibrio_fairfieldensis@@glycine_cleavage_system_aminomethyltransferase_GcvT@WP_062253161.1_* WP_062253161.1 glycine cleavage system aminomethyltransferase GcvT [Desulfovibrio fairfieldensis]
ELRTPLTSWHEAHGAKMAPFAGWLMPIQYGILIEHQHTRQHAGLFDICHMGEADEALSRA
VSHNLAPGKCRYGFLLNAEGGVLDDCIIYIVVNAACAAGDFAAVALTDLSAVTAKVDLQG
PESVDVLEAAFHDLPYFGFSRTGYTGELGFELYAEAFWLL---KDERVKPVGLGARDTLR
LEAGLPLYGHDAGMGRMLTYVGKEGAEVLVPRRSARHGDVLVGRVTSGSFAPSLIAFAWV
AD-FVVRTARSELAARRADLP
>B_Dictyoglomota_Dictyoglomus_thermophilum@@glycine_cleavage_system_aminomethyltransferase_GcvT@WP_012548530.1 WP_012548530.1 glycine cleavage system aminomethyltransferase GcvT [Dictyoglomus thermophilum]
AKKLFLEDEHVKYGAKFFEFSGWWMPLEYGTINEHLTVRNHVGIFDISHMGRAKDLVQYI
TTNDLYPGKAQYSLVLNPTGTIKDDIIVYMVVNAINTQKILDWVNILDITTDTTLLAIQG
PASEKTLEDYLKNLKYYHFSRTGYTGEDGFEIIGRKIFLV---ENKKVLPCGLGARNTLR
IEMGYPLYGHEANLGWVVKFIGKDALKFLKGNGIPRDSYEVIGYITSGTFSPILIGMLYT
-NEIFIKIREKFLKAKIEKPP
>B_Elusimicrobiota_Elusimicrobium_minutum@@glycine_cleavage_system_aminomethyltransferase_GcvT@WP_041691282.1 WP_041691282.1 glycine cleavage system aminomethyltransferase GcvT [Elusimicrobium minutum]
LQRTPLHKACVKAGGKMVDFHGWELPIQFGIIAEHKSVREHAGIFDVSHMGQVHKFLEYV
TSNKNSPSQGTYTHVLNEKGGVVDDVVAFVVVNSATTHKDFKYVVVEDLSSEFGMVAVQG
PEAMSHAEKL-E-LPRFNITRTGYTGEDGLEIMIVDIWFI----DLGAAPCGLGARDVLR
LEAGYLLYGVDASCGWVVKFVAKAILIKLTSPGVPREHCKVIGSLTSGTYSPIFIGKGYV
DDEVEIESGARKMTAK-VVKS
>B_Elusimicrobiota_Elusimicrobium_sp._An273@@glycine_cleavage_system_aminomethyltransferase_GcvT@WP_158093807.1 WP_158093807.1 glycine cleavage system aminomethyltransferase GcvT [Elusimicrobium sp. An273]
LQKTPLCSACEKAGGKMVDFHGWLLPVQFGIIAEHHAVRSQSGMFDVSHMGQAWPFLQYI
NCNNNEPGAGVYSHILTEKGTIIDDAISFVVVNAACIAEDFAWVTVRNESASWGMIALQG
PQALEQAAKL-E-VARFHITRTGYTGEDGVEIMIENLWLL----QQGVKPCGLGARDVLR
LEAGYLLNGADAGCGWVVKFVGKDALEKLTGPGVPRAGCKVKGVLTSGTFSPLFIAVGYL
GTEVEIEIHGRRAKAEVVKTP
>B_Elusimicrobiota_Endomicrobium_proavitum@@glycine_cleavage_system_aminomethyltransferase_GcvT@WP_052569906.1 WP_052569906.1 glycine cleavage system aminomethyltransferase GcvT [Endomicrobium proavitum]
MKRTVLFDEHKKLNAKFTEFSGWEMPVQYSIIDEHNAVRNACGVFDTSHMGTCEKFLNYV
TLGNLPENKARYSMILNEDGGIKDDIIVYVVVNAGNLDKDWQWVELKNISSEIALLAIQG
PKSLEILQGIIKNMKYFTVARTGYTGEDGFEIFAAQLWLI---E-LNVKPCGLGCRDTLR
LEACMPLHGHEAGFHNTINFIGKAALRKSIASAIARNANIIAGYVTSGTFSPTLIGMALV
TDNLEAEIHSNRRKIKEVAKP
>B_Endomicrobiia_Candidatus_Endomicrobiellum_agilis@@glycine_cleavage_system_aminomethyltransferase_GcvT@WP_374128943.1 WP_374128943.1 glycine cleavage system aminomethyltransferase GcvT [Candidatus Endomicrobiellum agilis]
MKRTCLYDEHKKLGAKFTEFGGWEMPVQYSIIDEHNAVRTSVGMFDTAHMGIIEKFLDYV
TLGNLPDKKARYSMILNEEGGIKDDIIVYIVVNAGNLEKDFDWAEIKNMSGDVCLIAIQG
PKAVEILRGIIANMKYFTVARTGYTGEDGFEIFIVELWFM---S-FSVKPCGLGCRDTLR
LEACMPLHGHEVGFQKTINFIGKNKLKKLIASGIARNTNEVVGYVTSGSFSPTLIGMALI
TEELEIEIHNNRRKVKTVPKP
>B_Endomicrobiia_Candidatus_Ruminimicrobiellum_ovillum@@glycine_cleavage_system_aminomethyltransferase_GcvT@WP_372518802.1 WP_372518802.1 glycine cleavage system aminomethyltransferase GcvT [Candidatus Ruminimicrobiellum ovillum]
LKTTFLNPQHKKLGAKFTEFGGWDMPVQYSIIEEHNAVRNSVGIFDTSHMGTAGKFLDYV
TISDLPLYKARYSMLLNKQGGIKDDIIVYMVVNAGNLDKDFAWVDIKNISKEISMMAVQG
PKAVEIVSQIIASMKYFTAARTGYTGEDGFEILAEYVWLV---E-LGAKPCGLGCRDTLR
LEACMPLHGHEAGFIKTVFFIGKSEIKKLVAGGIARAHDEVIGYVTSGTFSPTFIGMAMI
NSPIQVKVHNNLRNITIVPKP
>B_Epsilonproteobacteria_Arcobacter_arenosus@@glycine_cleavage_system_aminomethyltransferase_GcvT@WP_138151785.1 WP_138151785.1 glycine cleavage system aminomethyltransferase GcvT [Arcobacter arenosus]
LLRTPLYEKQLEIKCKMVPFAGWEMPIQFGILAEHGYCRNDVALFDTSHMGEKTSGINEA
TSINLNIGKCKYGFLLNEEGGVIDDLIIYIVVNASRAALDFKTGILDDRSKETAKLDVQG
PNSKQILQKYLDDLGFFSFSRTGYTGELGFELYSVQIWLI---ND-GVKPAGLGARDALR
LEMGYSLYGNDANLGMFVNYAGKAALRLLIPRRSARKDFEVIGFVTSAAFSPTLIGLAMI
EKSFELRDARGAIEANKASLP
>B_Epsilonproteobacteria_Halarcobacter_sp.@@glycine_cleavage_system_aminomethyltransferase_GcvT@WP_320035558.1 WP_320035558.1 glycine cleavage system aminomethyltransferase GcvT [Halarcobacter sp.]
LLRTALYEKQLETKCKMVPFAGWEMPIQFGIIAEHGYCRNDVALFDTSHMGEQTSGINEA
TSINLKIGKCKYGFLLNEEGGVIDDLIIYIVVNASRAALDFKTGSLDDRSKEVSKLDVQG
PNSKKILQKYLDDMGFFSFSRTGYTGELGFELYAVKIWLL---AD-GVKPAGLGARDALR
LEMGYSLYGNDANLSMFVNYVGKSALRLLIPRRSARKDFEAIGFVTSAAFSPTLIGLVMV
NRSFELRDARGAIEANKASLP
>B_Epsilonproteobacteria_Sulfurospirillum_arcachonense@@glycine_cleavage_system_aminomethyltransferase_GcvT@WP_024954568.1 WP_024954568.1 glycine cleavage system aminomethyltransferase GcvT [Sulfurospirillum arcachonense]
LKRTALFEKHQELNAKNIGFCGWEMPVQYGILKEHEACRNNAALFDTSHMGELFSGINDT
TTVDLPIGKCKYGFLLNKDGGVIDDLIVYFVVNASRIEIDYETGVFTNASEQTSKLDIQG
PKAKEILQDLLDELSFFSFSRTGYTGEVGYELYAPLVWLI---KR-GAIPAGLGARDVLR
LEMGYSLYGQEAGIGFFVGFTGKEALKQAIAKRAPRHGMDIIGVVTSGTFSPSIIGLGSV
DAPIELRNERGNIPIFKTTLP
>B_Epsilonproteobacteria_Sulfurovum_sp.@@glycine_cleavage_system_aminomethyltransferase_GcvT@WP_309497830.1 WP_309497830.1 glycine cleavage system aminomethyltransferase GcvT [Sulfurovum sp.]
LLKTPLHARQQELKTKNVSFCGWDMPIQFGIIAEHDACRNDVALFDTSHMGEKTSGINEA
TSVNLAIGKCKYGFLLNESGGVIDDLIIYIVVNAATRENDLSTASLEDRSMEYAKLDVQG
PRSKEILEKYLDALGFFSFSRTGYTGELGFELYSVKLWLI---AD-GVKPAGLGSRDILR
LEMGYSLYGNDANLGKFVNYFGKAALRILLPRRSARKDFEVVGFVTSGAFSPILVGLAMI
TQSIELRDKRSSIEANITTLP
>B_Escherichia_coli_Escherichia_coli@@glycine_cleavage_system_aminomethyltransferase_GcvT@WP_247155701.1 WP_247155701.1 glycine cleavage system aminomethyltransferase GcvT [Escherichia coli]
AQQTPLYEQHTLCGARMVDFHGWMMPLHYSQIDEHHAVRTDAGMFDVSHMTITREFLRYL
LANDTKSGKALYSGMLNASGGVIDDLIVYLVVNSATREKDLSWGIEITVRDDLSMIAVQG
PNAQAKAATLVEGMKPFF-ATTGYTGEAGYEIAAADFWLV----EAGVKPCGLGARDTLR
LEAGMNLYGHEANMGWTIAFIGREAL-KLVGKGVLRNELPVEGIITSGTFSPTLIALARV
GETAIVQIRNREMPVKVTKPV
>B_Fusobacteriota_Propionigenium_maris@@glycine_cleavage_system_aminomethyltransferase_GcvT@WP_281837561.1 WP_281837561.1 glycine cleavage system aminomethyltransferase GcvT [Propionigenium maris]
LKKTSLNEAHKKCGGKMVDFFSWELPVEYGLTTEHISVRESAGLFDVSHMGEALKVVDYL
VTNDLEENQVMYTFMCNERGGVVDDLLVYLVINAANIDKDLRWVEIEDISSRISQIAIQG
PKAQDILQKLLDEIGFFRFSRTGYTGEDGFEIYAEKIWILETGGDE-ILPAGLGARDTLR
FEAGLPLYGNEAGFGFFVKFIGREVLRRIAGKGIGRSGYKVIGHITTGYQIPGRIGLALI
GAEIDVQVRKRVVKGEIISKK
>B_Fusobacteriota_Psychrilyobacter@@MULTISPECIES__glycine_cleavage_system_aminomethyltransferase_GcvT@WP_114642730.1 WP_114642730.1 MULTISPECIES: glycine cleavage system aminomethyltransferase GcvT [Psychrilyobacter]
LKKTSLNEVHKKLGGKLIDFAGWELPIQFGIKEEHLAVRERAGLFDVSHMGESLKFVDYL
VANDLNDNQVMYTFMCNEKGGVVDDLLVYLVVNASNIEKDYRWVITKNISEEVSQIAIQG
PKAQEILQKILNEIKFFTFSRTGYTGEDGFEIYAVSIVLLNVGGED-LSPIGLGARDTLR
FEAGLPLYGNESGLGFFVKFIGKNILRKTAGKGIARGGYKVIGAVTTGYQLPGKIGLALM
GTHIQIEIRKKLVDAQIISKK
>B_Gemmatimonadota_Longimicrobium_sp.@@glycine_cleavage_system_aminomethyltransferase_GcvT@WP_331022721.1 WP_331022721.1 glycine cleavage system aminomethyltransferase GcvT [Longimicrobium sp.]
LLRTPLHGEHAALNAKLVPFAGYEMPVQYGITAEHHAVRKAAGLFDVSHMGEAMEFVQYV
TTNDMTVGQAQYGTLLNHEGKLLDDLIVYLVVNGSNKDKDFHWVELVDRTDAIALLALQG
PRAEEILRGLLPAIRYYRFSRTGYTGEDGFELYAPRLWLLEVGADAGLLPAGLGCRDSLR
LEMGYALYGNDAGLGWVVKFVGREALKRLVGRGFPRHGYPVAGVVTSGTSSPSLIGMAYV
GTEIGIVIRNAAVPAEVVRPP
>B_Geopsychrobacter_electrodiphilus_Geopsychrobacter_electrodiphilus@@glycine_cleavage_system_aminomethyltransferase_GcvT@WP_033423235.1_* WP_033423235.1 glycine cleavage system aminomethyltransferase GcvT [Geopsychrobacter electrodiphilus]
MKKTVLNQVHRDLGARMVEFGGWDMPVQYGVIAEHLAVRSAAGLFDVSHMGEAFAFLQYA
SINDLVDGQVQYSALCYPDGGIVDDITLYLCVNAANIDKDFAWFQLTNRSADYAQLALQG
PTAAVILSSLLLSLKTYHFSRTGYTGEDGFELYAESLWLMEQGTPYGLVPVGLGARDTLR
LEKAYALYGHEARLGWITKFCGRSALRQLIGPGVPREQYVVVGVVTSGTMSPSSIALALV
DESFSIVIRGREVSAEKVKLP
>B_Kiritimatiellota_Pontiella_agarivorans@@glycine_cleavage_system_aminomethyltransferase_GcvT@WP_322607171.1 WP_322607171.1 glycine cleavage system aminomethyltransferase GcvT [Pontiella agarivorans]
MKKTPLHTQHQQLGARMGEFGGWDMPIQYGILDEHDHTRNHASVFDICHMGEALRDLEHL
LTCNLKIGQVRYGFMLNEAGGVMDDLTCYLVVNAGTLEKDAEWTIFVDLSAETAKLDVQG
PESRDVLEEVLPELEYFRFSRTGYTGELGYEIYAIRLWLV---AHPYCEPAGLGARDTLR
LEMGYALYGHEMTRGLFIDYIGKQRVNLLVGKRAAREGDKVIGVVTSGSLAPSLVAMGYV
GKELEVEIRGRRFPAEIVDLP
>B_Kiritimatiellota_Tichowtungia_aerotolerans@@glycine_cleavage_system_aminomethyltransferase_GcvT@WP_233231516.1 WP_233231516.1 glycine cleavage system aminomethyltransferase GcvT [Tichowtungia aerotolerans]
MKHTPLHEEHITLGARMAEFGGWDMPIQYGILAEHQHTRTQTGLFDICHMGEAAADLENL
LTMKLAVGQCRYGFMLNEEGGVIDDLTCYLVVNAATRDGDAEWTVFTDRSNELAKLDVQG
PQARTDLEKVIPDIGYFRASRTGYTGELGYELYAVRIWLL---GNENIKPIGLGARDTLR
LEMGYSLYGHEVSRGMFIKFIGRDAVELLVAKRAARAHDKVMGEVTSGSVSPSLVALALV
GTVLDVEIRGKQFPATVVNLP
>B_Lentisphaerota_Lentisphaera_araneosa@@glycine_cleavage_system_aminomethyltransferase_GcvT@WP_007277584.1 WP_007277584.1 glycine cleavage system aminomethyltransferase GcvT [Lentisphaera araneosa]
AIKTALYDNHKKHGGRIVDFAGWALPVQYSIIKEHQAVRENSGVFDCSHMGQASRFVNYM
ISNNIEGGRGLYTGLLYENGTFVDDIIVYMVVNAANVDKDFAWAQIVNRSDEYSLLAVQG
PQAPEKLNQL-DQLKTFGHCRTGYTGEVGVELIAGELFLI----EIGVKACGLGSRDSLR
LEKGFSLYGHEAGLGWVCDFIGKEALRKLIGRPIPRDGDTLIGFVTSGTMSKALIGLAYI
GDTVQVQTRRKLMEVEICGRT
>B_Lentisphaerota_Lentisphaera_profundi@@glycine_cleavage_system_aminomethyltransferase_GcvT@WP_274152729.1 WP_274152729.1 glycine cleavage system aminomethyltransferase GcvT [Lentisphaera profundi]
LQKTALLETHIKHGGRIVDFGGWALPVQFSMIKEHKAVRSAAGLFDCSHMGQAYAYVQYM
ISNDIAPGRGLYSGLLYENGTFVDDIIVYIVVNASNIEKDFAWVSLENKSDEYSLLALQG
PTASETVEKF-DGLETFGHCRSGYTGEAGVEIIAPALFIV----EAGVLPCGLGSRDTLR
LEKGFSLYGHEAGLAWVCAFIGKAALRKLIGRPIARDGEEFIGLITSATHSPMLIGLGYL
KDTVQIRTARKVITGTLCKRI
>B_Lentisphaerota_Oligosphaera_ethanolica@@glycine_cleavage_system_aminomethyltransferase_GcvT@WP_307259764.1 WP_307259764.1 glycine cleavage system aminomethyltransferase GcvT [Oligosphaera ethanolica]
LLETPLAAEHRALGARMVPFAGWLMPVQYGILAEHHHCRQHAALFDICHMGEAAADLDRI
LARPQPVGSCRYNFSLNEQGGVRDDLIVYLVVNAGPCAGDAAWTAFADESAATAKLDLQG
PEAAAVLGRLASLPRYYHFSRTGYTGELGFELYAVKLWLL---ADPAVKPADLGARDTLR
LEMGYPLYGHEAGFGAMLKFIGSAVLRRLIGKRAARAGAPIVGTVSSGAVAPSLVAMGYV
GAALELDNGRVRLAGTVAALP
>B_Lentisphaerota_Victivallis_sp._Marseille-Q1083@@glycine_cleavage_system_aminomethyltransferase_GcvT@WP_176012580.1 WP_176012580.1 glycine cleavage system aminomethyltransferase GcvT [Victivallis sp. Marseille-Q1083]
LQRTVLAGRQVALGARMVPFAGWEMPVQYGIIAEHQHTRNAVSLFDICHMGEAVAALDRL
LARPQPIGSCRYNFLLNDAGGVLDDLVVYLVVNAGTRAADAAHVTLVDLSDGLAKLDLQG
PRSAEVLAQLASLPKYFHWSRTGYTGELGFELYAGAMWLL---EVEPVKPAGLGARDTLR
LEMGYSLYGHEVGAAPLLKFVGRAALRRLIGRRAARGGYAVIGTVTSGAFAPSLVALASV
GDPVSIETERAAIGGKVRALP
>B_Magnetococcus_Magnetococcus_marinus@@glycine_cleavage_system_aminomethyltransferase_GcvT@WP_041641002.1 WP_041641002.1 glycine cleavage system aminomethyltransferase GcvT [Magnetococcus marinus]
SQQTPLYPYHVEAGAKMVDFAGWMMPVSYSQLQEHHQVRQHVGMFDVCHMGHATAYLQFL
LCNDREAGQAIYTGMLNSSGGVIDDLIVYVVVNAANREGDVQWGVTVTLDPQLGMIAVQG
PEAQQRVAEL-EALKTFR-ARTGYTGEDGFELIIITLWLQ----AMQVPPIGLGARDTLR
LEAGLNLYGSDCGMGWTVAFLGRDYLQQRVGKGVLRAGQPVSGHVTSGTWSPTLIAMARV
GQMVDVVIRNRSMPARVVGLP
>B_Moorella_thermoacetica_Moorella_thermoacetica@@glycine_cleavage_system_aminomethyltransferase_GcvT@WP_011393443.1_* WP_011393443.1 glycine cleavage system aminomethyltransferase GcvT [Moorella thermoacetica]
LKKTPLYGEHVAAGAKMVEFGGWLMPVQYSIIEEHQRVRNCAGLFDVSHMGEALALVQKL
LTNDATGDRVIYSPMCYPDGGVVDDLLVYLVVNAGNIDKDFAWVEVSNISAATAQLALQG
PRALEILRPLLASLGYYRWSRTGYTGEDGFELYAPTMWILAAGREAGLVPAGLGARDTLR
LEAALPLYGHEAGLHRFVRFNGREALRQLVGRGIPRPEYPVIGYVTSGSLAPTLIALALV
GGEVEVSIRGRVNRARVVKLP
>B_Mycoplasmatota_Candidatus_Xianfuyuplasma_coldseepsis@@glycine_cleavage_system_aminomethyltransferase_GcvT@WP_258877752.1 WP_258877752.1 glycine cleavage system aminomethyltransferase GcvT [Candidatus Xianfuyuplasma coldseepsis]
MKQTALYQKHIDLGAKMVDFAGWEMPISYSITEEHGYVREKCGLFDVSHMGEALHLVDYI
FTNDMDDHQVLYGMMCYPDGGVVDDLLVYLVVNASNVDKDYAWCRVTNESDNFSEVALQG
PLAQHVLQKLLNQITFFTSSRTGYTGEDGFEIYIELIWLLVTGGNQ-IAPIGLGARDTLR
FEVALPLYGNEAGLSFAVKFIGRDALRRLCGKGILRHGYEVVGVVTTGYKSPSTVALALI
GTKLTVDIRGKRKSVVVRTKK
>B_Mycoplasmatota_Haloplasma_contractile@@glycine_cleavage_system_aminomethyltransferase_GcvT@WP_040461464.1 WP_040461464.1 glycine cleavage system aminomethyltransferase GcvT [Haloplasma contractile]
LKRTPIYEEHIKLGAKIVDFASWEMPIQYGITDEHLTVRNHVGLFDVSHMGEAIRFINKL
VTNDIKDNQVMYTLMCYEDGGIVDDLLVYLVVNASNIDQDFDWVQVENQSNYYGQVAIQG
KKAQAVLKEALDEIKFFYFSRTGYTGEDGFEIYIVNIWLLNVGEAFGIKPIGLGARDTLR
FEASLPLYGNEAGLGFFIKFIGRDALRKLVGKGIPRHGYPVIGVITTGYMLPGHLALALI
GEEIKIKIRKRLVDTKVVSKK
>B_Mycoplasmatota_Hujiaoplasma_nucleasis@@glycine_cleavage_system_aminomethyltransferase_GcvT@WP_312031988.1 WP_312031988.1 glycine cleavage system aminomethyltransferase GcvT [Hujiaoplasma nucleasis]
VKKTPLHQAHLNLKAKMVEFAGFDMPISYSIKEEHEAVRNNVGMFDVSHMGEAEKFVEYM
FTNDLMVGQIAYGMLLYPQGTVVDDLLVYLVVNASNIDKDYQHVLITNLSEVYAEIAVQG
PKTENTIKTLLSGLEFFHFSRTGYTGEDGFEIYIQKLWFIEG----GIMPCGLGCRDTLR
FEANLPLYGHEAGLKYFVKFLGKEYLRRVVGKSIPREGYKVIGYITTGYLSISTIALAMV
GTKVSVQIRNKMFTGFIRDKK
>B_Mycoplasmatota_Mycoplasmatota_bacterium@@glycine_cleavage_system_aminomethyltransferase_GcvT@QVK19594.1 QVK19594.1 glycine cleavage system aminomethyltransferase GcvT [Mycoplasmatota bacterium]
LKRTPLYEEHVKLSGKIVDFAGWEMPIEYGIKQEHIAVRTNVGLFDVSHMGEAESYVQRL
VTADLKQNQVVYTMMCYEKGTIVDDLLVYLVVNASNIDKDFAWILIENMSASYGQVALQG
PNAQKLLQKLLDDIKFFYFSRTGYTGEDGFEIYIVTIWLINFEE---VSPIGLGARDTLR
FEAGLPLYGNEAGLGFFVKFIGKDTLRKLVGKGICRHGYPVIGVITTGYLLPERIAFALV
EEKLFIKIRNKFYEAKVTSKK
>B_Mycoplasmatota_Paracholeplasma_vituli@@glycine_cleavage_system_aminomethyltransferase_GcvT@WP_262095623.1 WP_262095623.1 glycine cleavage system aminomethyltransferase GcvT [Paracholeplasma vituli]
MKTTCLHDRHLALGAKMTEFGGFDMPVSYGILQEHQAVREACGVFDCSHMGEALKFLNEI
STNDLKDNQLQYTLLCEESGGVIDDLMVYLVVNASNTLKDYKWIELSNVSDFFGQLALQG
PKAVDILKPLIDSLSFMQFSRSGYTGEDGFEIYTVQLWLMKLS----VEPCGLGARDTLR
FEAGLPLYGHEAGLSFGVKFIGRDALRRIIGRNIARDGYIVIGYITTGYMIPNTVANAMI
GTEVYVEIRNKMVKAVIRNRK
>B_Myxococcus_fulvus_Myxococcus_fulvus@@glycine_cleavage_system_aminomethyltransferase_GcvT@WP_046713284.1_* WP_046713284.1 glycine cleavage system aminomethyltransferase GcvT [Myxococcus fulvus]
TRRTPLNEAHRALGARMVDFAGWDMPVQYSVIAEHEAVRNAVGLFDVSHMGEALETVNGL
ISNDIADGQAVYAGLLNEQGGFVDDVVAYICVNASNREKDFAWVTPVDRGDEYAQIAVQG
PKAVGLVQRLVSKVGTYRFSRTGYTGEDGFELYAAALWLLTEGQQDGVKPCGLGARDSLR
TEMKYALYGNDAGLGWIVKFIGKDALRKLVGAGIPRHGYPIVGETTSGTMGPTVIGIGYV
GSTFDVEIRGRAVPAVVVKTP
>B_Nitrospinota_Nitrospina_gracilis@@glycine_cleavage_system_aminomethyltransferase_GcvT@WP_237097675.1 WP_237097675.1 glycine cleavage system aminomethyltransferase GcvT [Nitrospina gracilis]
LKTTPLHAIHVRLGAKMVPFAGWDMPIQYGVMDEHRTVRDGVGIFDVSHMGEATAFLQRL
VTNDMTDGGILYSLMCYENGGVVDDLLIHLCVNAANTDKDFDWVTVENTSDQTAQLAVQG
KHAEALLKPMVGDIAYYTFSRTGYTGEDGFEIYAAAVYILEAGKQYGLQPIGLGARDTLR
IEMGYPLYGQEARLGFVIKFLGKEALRKLVARGVPRSHYRIVGEITSGTFSPSLVALCYV
GNEVSVEIRNQAVSAEIISLP
>B_Nitrospirota_Candidatus_Manganitrophus_noduliformans@@glycine_cleavage_system_aminomethyltransferase_GcvT@WP_168057941.1 WP_168057941.1 glycine cleavage system aminomethyltransferase GcvT [Candidatus Manganitrophus noduliformans]
MKRTPLYERHVKLGAKIVPFAGWQMPLSYGVTDEHQSVRTAAGLFDISHMGRAEAYLERL
TPGPMQRGSAQYSMLLNKTGGILDDIYLYVIVNAANLDKDFKWVDLKDVSGETALLALQG
PKSWEVLVQIKTEIALRNFARTGYTGEKGYELVAETVWLLEAGKAERIKPVGLGARDTLR
LEMGYPLYGHDADLERFIDFIGKEALRKLIGGGVPREGHTIIGKVASGNFSPSLIGMGYV
GSEVLIDIRGNATPAIIVKRP
>B_Nitrospirota_Candidatus_Nitronereus_thalassa@@glycine_cleavage_system_aminomethyltransferase_GcvT@WP_313832858.1 WP_313832858.1 glycine cleavage system aminomethyltransferase GcvT [Candidatus Nitronereus thalassa]
MKQTPLYDVHVAQGGKIVDFAGWAMPLQYGVLDEYHAVRNTAGLFDVSHMGRAVAYLQRV
ATNDIDPLNSQYSMLCNPEGGVKDDIFIYLCVNGSNREKIFDWVQVEDRSASMSQFALQG
PAAKAIMQQELEGLKPRQFSRTGYTGERGYELYAVAIWLVAIGEAHGLKPAGLGARDLLR
LDMGYFLYGNDAGAEWVVNFVGREILKRLVGKAVPRHGMKLIGEISSGNLSPILIGLGYV
GTRIEVEIRGRRVPAQVVKFP
>B_Nitrospirota_Nitrospira_japonica@@glycine_cleavage_system_aminomethyltransferase_GcvT@WP_080886054.1 WP_080886054.1 glycine cleavage system aminomethyltransferase GcvT [Nitrospira japonica]
MNRTPLYETHREAGAKLVDFAGWDMPIQYSVIEEYQTVRSKAGLFDVSHMGRSGSFLQRM
TTNDLAVGRAQYSMMCREDGGILDDVFVYLCVNASNRKKIVDWCTIEDRSSAVAQIAVQG
PSSRTVLARLLGALKLHASARTGYTGELGFELNAAELWLMEAGTDQGIKPAGLGARDLLR
LEMGYLLYGNDAGAEWTVNFLGRDALRRVIAKGVPRHGFPIIGEVTSGNLSPLLIGLGCV
GTAIAVDIRGKILPASIVTAP
>B_Nitrospirota_Nitrospira_tepida@@glycine_cleavage_system_aminomethyltransferase_GcvT@WP_289267093.1 WP_289267093.1 glycine cleavage system aminomethyltransferase GcvT [Nitrospira tepida]
MKRTPLHTAHVSAGGRMVGFAGWEMPIQYGVVDEYQAVRSRAGLFDVSHMGRAVPFLQRV
TTNDLSPMQAHYSMVCNERGGIKDDIFVYLCVNASNREKIVSWCRIEDRSNELAQLAIQG
PASRDIMSAFLESLKLRHCARTGYTGEFGYELYALRLWLLAKGAASGLKPAGLGARDLLR
LEMAYLLYGNDAGAGWAVAFIGRSVLRRLVSKGVPRHGCAIIGEVTSGNLSPLLIGMGYV
GTSLVIDIRGRALPAIVVKPP
>B_Planctomycetota_Gemmata_obscuriglobus@@glycine_cleavage_system_aminomethyltransferase_GcvT@WP_010042794.1 WP_010042794.1 glycine cleavage system aminomethyltransferase GcvT [Gemmata obscuriglobus]
NLRTPLYQWHVDHKARMVPFGGWEMPVQYGIAPEHKAVRSGAGLFDISHMARVLAFLERV
FTNSMKAGQVRYGLVCKEDGGILDDILVYAVVNASNREKILAWVEVDDRTPATTMIAVQG
PKAVELVAGVVSALKYYFASRTGYTGEDGFEVIGEPLWFVAKG----AVPCGLGARDTLR
LEAAMPLYGHEAGLAWAVKFLGRDAIPVRVGKRAAREGCPVVGGVTSGSLCPWLLAMGYV
GTKLEVDLRGAKLPATVVQLP
>B_Planctomycetota_Maioricimonas_rarisocia@@glycine_cleavage_system_aminomethyltransferase_GcvT@WP_231746595.1 WP_231746595.1 glycine cleavage system aminomethyltransferase GcvT [Maioricimonas rarisocia]
MNKTPLHAWHVEQQARMVDFAGWDMPIQYSIGEEHQAVRQRAGLFDIAHMGRAARLLDSL
LTNDLKDGQIRYALVCNKHGGVLDDVLVYLVVNASNRQKIVEWADVTDATTERFMMALQG
PASIDVLSPHLAGMKYYTASRTGYTGEDGFEVIAVWVWLIASGKEVNLKPCGLGCRDTLR
LEAAMPLYGHEAGLGFAVKFIGRDALKRRVGRRIAREGATLIGHVTSGTFSPTLIAMAYV
GTGVEIDIRGKRVAAKIVPLP
>B_Planctomycetota_Maioricimonas_sp._JC845@@glycine_cleavage_system_aminomethyltransferase_GcvT@WP_367089113.1 WP_367089113.1 glycine cleavage system aminomethyltransferase GcvT [Maioricimonas sp. JC845]
MNKTPLHAWHVEHGARMTGFAGWNMPIQYTIVEEHQAVRQRAGLFDIAHMGRAARLLDSL
ITNDLKDGQIRYALVCNRHGGVLDDVLVYLVVNASNREKIVEWVEVNDATTERFMMALQG
PASIDVLAPHLAGMKYYTASRTGYTGEDGFEIIAVWVWLIASGAEVKLRPCGLGCRDTLR
LEAAMPLYGHEAGLGFAVKFIGRDALRKRVGRRAAREGATLVGRVTSGTFSPTLIAMAYV
GTELEVDIRGKRASARVVPLP
>B_Planctomycetota_Planctopirus_ephydatiae@@glycine_cleavage_system_aminomethyltransferase_GcvT@WP_145301960.1 WP_145301960.1 glycine cleavage system aminomethyltransferase GcvT [Planctopirus ephydatiae]
TLATPLCDWHSTHGGRMVDFAGWNMPVQYGIVDEHNAVRTAAGLFDISHMGRAREFLDEV
QTVDLKTGQIRYGFMLNESGGILDDILVYLVVNASNREKLLAWVSIEDLTLTRAMLAVQG
PQAIDIAAKLVRQLKYYTGSRTGYTGEDGVELIAVALWVLAAGESVGIHPCGLGCRDTLR
LEAAMPLYGHEAGLSFAIKFIGKTALRPRVGKRIAREKTPVIGEVTSGTFSPTFIAMAYL
GTRLEVDIRGKRESATVVPLP
>B_Planctomycetota_Thermogemmata_fonticola@@glycine_cleavage_system_aminomethyltransferase_GcvT@WP_194538601.1 WP_194538601.1 glycine cleavage system aminomethyltransferase GcvT [Thermogemmata fonticola]
LLRTALYDWHLAQGARIVPFAGWAMPLQYGIVAEHLAVRKEAGMFDISHMGRATQLLDSV
CTNAMQAGQVRYSLLCHERGGVLDDVLVYLVVNAANRDKVLAWVQIQDETLATAMVAVQG
PAAAAAVADLLRRLKYYFASRTGYTGEDGFEIVALELWLRGRG----VKPCGLGARDTLR
LEAGMPLYGHEAGLAWAVKFIGRSALPVRVGRRAARRGHRVVGTVTSGSFCPYLLAMAYV
GTPLQIELPGAFLRAAVVPLP
>B_Rhodothermota_Rhodothermus_profundi@@glycine_cleavage_system_aminomethyltransferase_GcvT@WP_072716204.1 WP_072716204.1 glycine cleavage system aminomethyltransferase GcvT [Rhodothermus profundi]
QKRTPLYDRHMALGARMMRFGGFEMPVQYSIIDEHLAVRQAAGLFDVSHMGEAFEFVQQL
ITNDLYDGRALYTVMCTPEGGVVDDLLVYLVVNAANIEKDFAWAQLENRSDEIALLALQG
PAAFTIARHFPDNPRYYHFSHTGYTGEPGLEIYAANVWLLEVGQAHGLKPAGLGARDTLR
LEAGYCLYGNEAGLSWVVKFIGREALRRLIGRGIPRAGYPIIGQVTSGSLSPVLIALGYV
GQPLGVQIRRQILPAHVHKPP
>B_Rhodothermota_Rubrivirga_litoralis@@glycine_cleavage_system_aminomethyltransferase_GcvT@WP_311664454.1 WP_311664454.1 glycine cleavage system aminomethyltransferase GcvT [Rubrivirga litoralis]
LRTTPLHDRHLAAGAKMAPFAGFEMPIQYGILDEHRAVREAAGLFDVSHMGEALALAQRL
VTNDLDDGKALYAVLCHDAGGAVDDLLVYLVVNASNIEKDWAHVELTDESADTALLALQG
PRAFEIFEAAVSDIGSYRFSTTGYTGEAGLEIYAGRAWLLEAGAERGLVPAGLGARDTLR
LEAGFSLYGHEANLGWVVKFVGRDALRRIVGRGLPREGYPIVGVVTSGSQSPALVALGFV
GTRLGVSVRGRVLPATVTKPP
>B_Rhodothermota_Rubrivirga_marina@@glycine_cleavage_system_aminomethyltransferase_GcvT@WP_095510589.1 WP_095510589.1 glycine cleavage system aminomethyltransferase GcvT [Rubrivirga marina]
LRTTPLHDRHLAAGAKMAPFGGWDMPIQYGILDEHRAVREAAGLFDVSHMGEALALVQRL
VTNDLSDGQAQYAVLCHEAGGAVDDLLVYLVVNAANIEGDWAHATLENESDDWALLALQG
PTAFDVFQRAVSNVPYYHFSHTGYTGESGLELYAGRAWLVEAG----ATPAGLGARDTLR
LEAGYCLYGHEAGLGWVVKFVGRDALRKLVGRGIPRAGYPIIGIVTSGSQSPTLVALGFV
GTELGVSVRGRVLPAVVTKPP
>B_Rhodothermota_Salinibacter_ruber@@glycine_cleavage_system_aminomethyltransferase_GcvT@WP_259045738.1 WP_259045738.1 glycine cleavage system aminomethyltransferase GcvT [Salinibacter ruber]
LHTTPLHDAHEERGARMMAFGGFEMPVQYSIIDEHLAVRNDAGLFDVSHMGEALALVQHL
VTNNLYDGRAMYTVMCTPDGGIIDDGIVYMVLNAANRERDLTWATLRDISADTALLALQG
PKALDIAQPFLDDLSFYHFSRTGYTGEPGLELYARDVWLLKAGADRGLKPAGLGARDTLR
LEAGLCLHGNDARLGWLVKFIGREALRKLVGRGIPRHDDILIGVVTSGTQSPLLIGLGYV
GRALQVASRRRTFDVEVTEPP
>B_Spirochaetota_Leadbettera_azotonutricia@@glycine_cleavage_system_aminomethyltransferase_GcvT@WP_015712598.1 WP_015712598.1 glycine cleavage system aminomethyltransferase GcvT [Leadbettera azotonutricia]
EKKTPLYPWHESHGGRIVPFASYLLPVQYGVIAEHNAVREKAGLFDVSHMGEALEALQKI
LTNDMAIGRVRYSLMCNEQGCIIDDLVVCLVVNAANRDKDAAWASFEDVSDKFAQIALQG
PLAPAILSSLTIPEKYYTLSRTGYTGETGFELYAIALWIMQAGKNSGLIPCGLGARDTLR
LEASMPLYGHEAGLASAVKFIGKEGLRIRTGRGIARENCPVVGKTTSGTFCPHLMAMALL
GNIVDVDVRGRIIKAETCALP
>B_Spirochaetota_Leptospira_gomenensis@@glycine_cleavage_system_aminomethyltransferase_GcvT@WP_135594057.1 WP_135594057.1 glycine cleavage system aminomethyltransferase GcvT [Leptospira gomenensis]
DRKTPLYETHRSLGAKMIPFGGWDMPVQYGIIAEHTATREAAGLFDVSHMGEILEFLESL
SCNTLENFQVQYNAILNQQGGLVDDVTIYICSNASNYEAVSAHVSIDDQSALWHQIAIQG
PKADRILSEYLSKILYYRFSRTGYTGEDGFEIYGLKLWLLEFGKPFGLLPCGLGARDTLR
IEAKYALYGHESGIGWIVKYFASDKISKIVGAGVPRENFRVIGKTTSGTFSPSLIGLALI
GEPIQIEIREQPKQAIIVTKP
>B_Spirochaetota_Parasphaerochaeta_coccoides@@glycine_cleavage_system_aminomethyltransferase_GcvT@WP_013739823.1 WP_013739823.1 glycine cleavage system aminomethyltransferase GcvT [Parasphaerochaeta coccoides]
ELKTPLYAWHEAHGGRMVSFGGYVLPVQYGVIAEHKAVRAHAGLFDISHMAEALENIQRI
FTNDMKKGRVRYTLMCNEKGGILDDLVVCMVLNASNRAKDAAWVRFTDISDSTALIALQG
PAAPAILARLVIPEKYYTLSRTGYTGELGYEFFAQRLWLLATGAPDGLVPCGLAARDTLR
LEAAMPLYGHEAGLHFAVKFIGRNALVVRVGRGIVREHEDIIGHTTSGTMCPGIVAMAYV
GTELEADVRGRRIGVKVIALP
>B_Spirochaetota_Treponema_primitia@@glycine_cleavage_system_aminomethyltransferase_GcvT@WP_010260330.1 WP_010260330.1 glycine cleavage system aminomethyltransferase GcvT [Treponema primitia]
EKKTPLYQWHESHGGRIVPFAGYLLPVQYGVIAEHNAVREKAGLFDVSHMGEALSNLQRI
FTNDMTKGRVRYTPMCNESGGVIDDMVVCLVVNAANRDKDAAWASFEDISETLAQIAIQG
PASPLILSAITIPEKYYTLSRTGYTGETGFELYAEKLWLLEAGKNDGLIPCGLGARDTLR
LEASMPLYGHEAGLSSAVRFIGKAALRTRVGRGIAREGALIIGKTSSGNFCPFLYAMALV
GTPVGVDVRNRIIEAEICTLP
>B_Spirochaetota_unclassified_Sphaerochaeta@@MULTISPECIES__glycine_cleavage_system_aminomethyltransferase_GcvT@WP_293893967.1 WP_293893967.1 MULTISPECIES: glycine cleavage system aminomethyltransferase GcvT [unclassified Sphaerochaeta]
MKRTPLYERYSTYGVKLIDFGGWELPVQFGILSEHEAVRTKAGLFDVSHMGEADAYLDYL
CTNSMAVGQCRYTLMCYPNGTVVDDLLIYVVMNASNTDKDLAWPQVVDLSVSTVQLALQG
PLAEQILRTLCAQIKSFTFSRTGYTGEDGFELYGPLLWLLEAGKDYGLIPCGLGSRDTLR
MEAKLPLYGHEANLGVFVKFCGKEALRTLRGKAVPRSGYRVIGYVTSGNKSPTLCAYVLI
GDVVEVEIHGQHKRAKLVRTP
>B_Synechocystis_salina_Synechocystis_salina@@glycine_cleavage_system_aminomethyltransferase_GcvT@WP_194015149.1_* WP_194015149.1 glycine cleavage system aminomethyltransferase GcvT [Synechocystis salina]
ALRTPLYDLICQKTSKLTAFAGWEMPVQFGLKQEHQAVREKVGMFDISHMGKILPALQSL
IPSDLTPGKAQYTVLLNEQGGIIDDIIVYLIVNAATTDKDRQWINFQDLSREKVLIALQG
PESISVLQPLLGGLSAFGHARTGYTGEDGFEIMGQQLWFLQK----AVTPCGLGARDTLR
LEAAMGLYGQDAGLGWLVHFIGRSVLKHLVGKQIARHDYPLVGIVTSGTLSPTLIALGYV
GQELEVEIRGKTYGVKVVKKP
>B_Synergistota_Acetomicrobium_flavidum@@glycine_cleavage_system_aminomethyltransferase_GcvT@WP_367563744.1 WP_367563744.1 glycine cleavage system aminomethyltransferase GcvT [Acetomicrobium flavidum]
MRKTPLYDKHVALGGRIVDFSGWALPVQYGIVEEHLATRNAAGLFDVSHMGEALKFIDYL
VTNDLVPQKVMYSPMCYEHGGAVDDLLIYLVVNAANKDKDYQWVKVEDVSDSYAQIALQG
PKAEAILQKLLSDMKFYTFSRTGYTGEDGFELYACSIWLLEAGKDEGLLPAGLGARDTLR
FEACLPLYGQEAGLGFFVKFIGKAKLRKIAGKGVPRHGYEVIGTITSGSFAPYLLALALL
GQEVYVDIRGKARLAKVVETP
>B_Synergistota_Acetomicrobium_sp._S15_=_DSM_107314@@glycine_cleavage_system_aminomethyltransferase_GcvT@WP_232619358.1 WP_232619358.1 glycine cleavage system aminomethyltransferase GcvT [Acetomicrobium sp. S15 = DSM 107314]
LKKTPLYEEHLKLKAKMVEFHGWLLPLQYGILAEHNAVRNAAGLFDVSHMGESEASLQRI
LTNDMKPGRVLYSPMCYPDGGIVDDLLVYLVVNAANVERDYQWAEIEDVSDQYAQLALQG
PNSLEILQRLLNEIGFYRFSRTGYTGEDGFEIYAPILWLLDAGSSLGLVPAGLGARDTLR
FEACLPLYGNEADLDRFVKFIGKEALRRIVGPGVPRQGYEVVGLVTSGNFAPYLLALALL
GQKLSVLIRDKEHRAIVVPTP
>B_Synergistota_Aminivibrio_pyruvatiphilus@@glycine_cleavage_system_aminomethyltransferase_GcvT@WP_133956354.1 WP_133956354.1 glycine cleavage system aminomethyltransferase GcvT [Aminivibrio pyruvatiphilus]
MKRTPMYERHAAAGGRMVDFGGWELPVQYGIKTEHLAVRSKAGLFDVSHMGEAEKWLSRL
VTNDMKDFQVQYNIMCTEAGGVVDDLLVYLVVNAANVDKDWDWVILENISMKTAETALQG
PAAEAVLARVPSALKFFTFSRTGYTGEDGFEIYGAELWLLEAGKDAGLIPIGLGARDSLR
FEAGLPLCGHEAGFGFFVKFIGQPVLRKIVGKGVPRAGMDVVGTVTSGGYCPSLMALCCV
GESLSVVIRDRPKKGVVVKRP
>B_Synergistota_Aminobacterium@@MULTISPECIES__glycine_cleavage_system_aminomethyltransferase_GcvT@WP_013048958.1 WP_013048958.1 MULTISPECIES: glycine cleavage system aminomethyltransferase GcvT [Aminobacterium]
MRRTIFYEKHLAHGGKMVDFGGWELPVQYGIVEEHKRVRSAAGLFDVSHMGEAEAWLQNM
MTNDMENGQVIYTFMCYPNGGVVDDLLVYLVINASNTDKDVLWVTVENLSPQYSELALQG
PKAEEILKKIPASLGFFRFSRTGYTGEDGFEIYGAPVWVMKAGEEFGILPAGLGCRDSLR
FEAGLPLYGHEAGLGFFVKFIGRHALRKIVGKGIPREQYEVVGRVTTGGYSPSLIASALV
EEEMFIVIHGKEKKAKKIKRP
>B_Synergistota_Dethiosulfovibrio_peptidovorans@@glycine_cleavage_system_aminomethyltransferase_GcvT@WP_005658663.1 WP_005658663.1 glycine cleavage system aminomethyltransferase GcvT [Dethiosulfovibrio peptidovorans]
-MKTPMFQDHVALGGTMVDFGGWELPVHYGIKDEHRNVRTKAGLFDVSHMGEAFSFVQSL
VSNDMCDGQVQYNMMCYPEGGVVDDLLVYLVVNASNVDKDFEWVKAENASPSTAEVALQG
PLAQEILQTILSDIGFFFFSRTGYTGEDGFEVYGSKVWIMEAGKTFGILPIGLGARDSLR
FEACLPLYGHEAGLGFFVKFIGSEALRKTVAKGVPRHGYPVVGHVTTGGYSPTLIALALV
GGKMNVVIRGKDKAAEVVKKP
>B_Synergistota_Pyramidobacter_piscolens@@glycine_cleavage_system_aminomethyltransferase_GcvT@WP_009164426.1 WP_009164426.1 glycine cleavage system aminomethyltransferase GcvT [Pyramidobacter piscolens]
MKRTPMYECHVAAGGRMVDFGGWELPVQYGIKTEHLNVRAKAGLFDVSHMGEAEAWISSL
VTNDMHDGQVQYNIMCTPTGGVVDDLLVYLVINAANVEKDWAWVKIENISMQTAEVALQG
PNAEAILRKIPATLEFFHFSRTGYTGEDGFEIYGAELWVMEAGKDLGLMPIGLGARDSLR
FEAGLPLCGQEAGFGFFVKFIGQPVLRKIVAKGVPRHEMEVIGVVTTGGYGPSLLANCLV
GENLWIMIRGKAKKAEVVKKP
>B_Thermodesulfobacteriota_Geoalkalibacter_halelectricus@@glycine_cleavage_system_aminomethyltransferase_GcvT@WP_260746613.1 WP_260746613.1 glycine cleavage system aminomethyltransferase GcvT [Geoalkalibacter halelectricus]
LKRTALYSVHRELGARMVEFGGWEMPVQYGVIEEHLAVRHAAGLFDVSHMGEALAFLQEL
TINDLANGQAQYTAMCYPDGGVVDDLLLYLCVNAANTEKDFAWVTCRNVSADFAQLALQG
PGAALILSRLLSRIAGYHFSRTGYTGEDGFELYAETLWLLAAGREDGLVPVGLGARDTLR
LEMKYPLYGHEAGLGWITRFIGRQALRCLVGAGVPRAGYPVIGIVTSGTLSPSLIAIALV
GTLLEIGIRRRRVAAEIVKTP
>B_Thermodesulfobacteriota_Geoalkalibacter_sp.@@glycine_cleavage_system_aminomethyltransferase_GcvT@WP_305045910.1 WP_305045910.1 glycine cleavage system aminomethyltransferase GcvT [Geoalkalibacter sp.]
LKRTPLYPAHRELGARMVEFGGWEMPVQYGVIEEHLAVRHAAGLFDVSHMGEAEAFLQEL
CINDLVNGQAQYSAMCYPTGGVVDDLLIYLCVNAANTDKDFAWVKCRNVSADFAQLALQG
PAAATLLARLLERITGYHFSRTGYTGEDGFELYALTLWLLEVGGDDGLLPAGLGARDTLR
LEMKYPLYGHEAGLGWITRFIGREALRRLVGAGVPRAGYPVVGVVTSGTLSPSLIAIALV
GTPMEIGIRQRRVAAEIVKTP
>B_Thermotogota_Athalassotoga_saccharophila@@glycine_cleavage_system_aminomethyltransferase_GcvT@WP_197739113.1 WP_197739113.1 glycine cleavage system aminomethyltransferase GcvT [Athalassotoga saccharophila]
LKKTPLWAEHKRLGAKMVEFGGWEMPLQYSIIEEHKTVRESAGIFDVSHMGEALRFVDKI
ITNSLKNGEICYSPMCYENATIVDDLLAYLVVNASNTDKDYEWVNVKNLSSDYAQIAFQG
PKAEQILKKILSKISFYTFSRTGYTGEDGFEMYAVALWLIEIGG-KEVKPCGLGSRDTLR
FEATYMLYGNDAGLGWTVDFNGKEVLKRLRGGGIARHGYEIIGHITSGTKSPTLLALGYV
GTEVLVDVHGKKVKATVVKTP
>B_Thermotogota_Fervidobacterium_sp._2310opik-2@@glycine_cleavage_system_aminomethyltransferase_GcvT@WP_164541717.1 WP_164541717.1 glycine cleavage system aminomethyltransferase GcvT [Fervidobacterium sp. 2310opik-2]
VKYTPLYEDHVKLGAKIVEFAGYYMPLQYGIIPEVHLVRKEVGMFDVSHMGEAVKFANYA
VTNDINYGDIIYTAMCNENGGFVDDLLVYFVVNAANIDKDFNHVKLENISDETGLIAVQG
PKAQEKIQPHLEEIGYYSFSRTGYTGEDGFELYTAFVWLLEIG----IKPAGLGARDVLR
LEAGLLLYGNDASIPWAVKFFGKEVLRKLRGKLVPRHNMEVIGYVTSGTFSPTLIAFVMI
NEKVQIAIRDKMVDALVVKTP
>B_Thermotogota_Kosmotoga_arenicorallina@@glycine_cleavage_system_aminomethyltransferase_GcvT@WP_068346892.1 WP_068346892.1 glycine cleavage system aminomethyltransferase GcvT [Kosmotoga arenicorallina]
LKKTPLYHEHLRLGARMVEFGGWEMPVQYSIIEEHKAVRTVAGLFDVSHMGEAVAFADYL
VTNSLKNGEICYTPMCNEKGGVVDDLLVYLVVNASNIDKDYNWITLSNISNQTAQLAFQG
PKAEEILKEILDEISFYHFSRTGYTGEDGFELYAVPLWILEVGASYGVKPAGLGARDLLR
FEACYMLYGNEAGLKWAVKFYGRQALKRLRGKGIARHGYEIIGWVSSGMLSPSTLALAYV
GTEVFVKIRNKLVKAQVVKTP
>B_Thermotogota_Marinitoga_aeolica@@glycine_cleavage_system_aminomethyltransferase_GcvT@WP_280998337.1 WP_280998337.1 glycine cleavage system aminomethyltransferase GcvT [Marinitoga aeolica]
LKRTPLFEEHVRLGAKMVPFGGWEMPVWYSLKDEHHTVRNNVGIFDVSHMGEALKFVNYL
ITNNIKPEEIVYSPMLNENGGIIDDLLAYLVVNASNIEKDYNWVEVKNISDITAQIAIQG
PKAEEMLQEILKKISYYNFSRTGYTGEDGFEIYALPMWLIELLPKYDGKPAGLGARDTLR
LEATYLLYGNDAGLKWAVDFIGKEILRRLKGRGIPRHGYKVVGFITSGTVSPTLIALAML
DTEVEVEIRGKRVKAKVIKTP
>B_Thermotogota_Mesoaciditoga_lauensis@@glycine_cleavage_system_aminomethyltransferase_GcvT@WP_036226157.1 WP_036226157.1 glycine cleavage system aminomethyltransferase GcvT [Mesoaciditoga lauensis]
LKKTPLNAEHKRLGAKMVDFGGWEMPVQYSILEEHKAVRERAGVFDVSHMGEAIPFVDHL
IVNSLKSGQICYSPMCYENATIVDDLLAYLVVNASNTDKDFDWVEVTNLSDQYAQIAFQG
PKAEEILNQILSDIEFYHFSRTGYTGEDGFELYAEAMWLLEIGKPYDVKPAGLGARDTLR
FEACYMLYGNDAGLKWTIDFNGKEVLRRLRGKGIARHGYKVIGYVTSGTKSPTLLAMAYL
GTEVFVEIHGKRVSANVIKMP
>B_Thermotogota_Thermotoga_petrophila@@glycine_cleavage_system_aminomethyltransferase_GcvT@WP_012896181.1 WP_012896181.1 glycine cleavage system aminomethyltransferase GcvT [Thermotoga petrophila]
MKRTPLFEKHVGLGAKMVDFAGWEMPLYYSIFEEVMAVRKSVGMFDVSHMGEAVSFIDFL
ITNDLPDGKAIYSVMCNENGGIIDDLVVYMVVNAANIEKDFNWVEILNISDTTALIAFQG
PEAQETLQELLEEIAYYSFSRTGYTGEDGFELMAPKVWLMNLLRKIDGRPAGLGARDVCR
LEATYLLYGQDVGLSWVVKFVGKEALRKLVAKRIARKGYEVVGEITSGNFSPTLIALALV
DQLEVAFPGGKLVEALVVKKP
>B_Trichlorobacter_lovleyi_Trichlorobacter_lovleyi@@glycine_cleavage_system_aminomethyltransferase_GcvT@WP_012470718.1_* WP_012470718.1 glycine cleavage system aminomethyltransferase GcvT [Trichlorobacter lovleyi]
LQVTPLNQQHRALGALMAPFGGWDMPIQYGIIAEHRWCREQAALFDICHMGEVASGLEDL
FTFSIPVGRSKYGFLLNEQGGIIDDLIVFIVVNAATAPNDFKVGQFSDITAATAKLDLQG
PRSREVLVDLVAEIPYFKFSRTGYTGELGYEIFVGELWLL---ADERVKPAGLGARDVLR
LEVGYSLYGSDADLAAFVKFVGKEALRVKVARRTPRHGFGIIGEVTSGVFSPMLIGLGYV
GTALTIKQDRAVMEAAVCTVP
>B_Verrucomicrobiota_Opitutus_terrae@@glycine_cleavage_system_aminomethyltransferase_GcvT@WP_012376170.1 WP_012376170.1 glycine cleavage system aminomethyltransferase GcvT [Opitutus terrae]
LKRTPLRDFHAAHGARLVDFAGWEMPVQYSILEEHKAVRRTAGLFDVSHMGEAARFLNRL
VTNDLFPGRVLYSPMCYPNGGVVDDLLVYLCVNASNVAKDLAWVTITDRSDDYALLAVQG
PAAAAIVQSLLGALGYYHFSRTGYTGEDGFELYAVTLALLRAGAPHGLELAGLGARDSLR
LEAGYPLYGHEAGLGWTVKFVGREPLHKVVFRRIARAETPVVGRVLSGTLSPMLIGSALV
DAPLAVDIRGTRLNLHLVKPP
>B_Verrucomicrobiota_Pelagicoccus_albus@@glycine_cleavage_system_aminomethyltransferase_GcvT@WP_185662134.1 WP_185662134.1 glycine cleavage system aminomethyltransferase GcvT [Pelagicoccus albus]
TQRTPLYDFNVAHGGRMVDFAGWEMPVQYSIVEEHKSTRAAAGLFDVSHMGEAEAFLNYV
LTNDMDDGKALYSLMCYPSGGVVDDLLVYLCLNAANVAKDVAWVAVTNVSSEYGLIALQG
PKAFSILSELLSSLGYYRFSRTGYTGEVGVELFTAALALLEKGKPQGLVLAGLGARDSLR
LEAGYSLYGHEANLMWTVSFIGKEAIKKVVFRRIARPGTDIVGTVVSGTFSPILIGSALV
SDSLAVDLRGKSFPIERTKPP
>B_Verrucomicrobiota_Rariglobus_hedericola@@glycine_cleavage_system_aminomethyltransferase_GcvT@WP_144228504.1 WP_144228504.1 glycine cleavage system aminomethyltransferase GcvT [Rariglobus hedericola]
LKRTPLRDFHAAHGARLVDFAGWEMPVQYSILEEHKAVRRTAGLFDVSHMGEALRFLNNL
VTNDLFPGRVLYSPMCYPNGGVVDDLLVYLCINAGNIDKDIAWVQITDRSDDYALLAVQG
PTAVAIVQSLLDRIGYYHFSRTGYTGEDGFELYAVSLAIVKAGAAHGLELTGLGARDSLR
LEAGYPLYGHEAGLGWTVKFIGRDALNKVVFRRIVRADTPVVGKVLSGTLSPVLIGSALV
AGPLSVDIRGTLINLQLVKPP
>B_other_Azospirillum_sp._B21@@glycine_cleavage_system_aminomethyltransferase_GcvT@WP_149221715.1 WP_149221715.1 glycine cleavage system aminomethyltransferase GcvT [Azospirillum sp. B21]
LKTTPLHALHVELGARMVPFAGYDMPVQYGILKEHQHTREKAGLFDVSHMGQPAAALETL
VPGDLAQGRMRYTLFLNEQGGILDDLMVTLVVNAACKEQDVAHKAEVELLDDLALMALQG
PMAAEVMARF-ATMKFMSYTRSGYTGEDGYEISAEMIALL---AESEVEAIGLGARDSLR
LEAGLCLYGHDGALEWTLPFPGYDIIRRRVGRQPAREHTEIIGEITSGGFGPTAVAMGYV
GTPLTLVVRGKPLPARVAATP
>B_other_Bacillati@@MULTISPECIES__glycine_cleavage_system_aminomethyltransferase_GcvT@WP_089986109.1 WP_089986109.1 MULTISPECIES: glycine cleavage system aminomethyltransferase GcvT [Bacteria]
LKRTPLFEEYAKYGAKTVDFGGWELPVQFSIKDEHDAVRNRAGLFDVSHMGEALDFLQNL
LSNDIATGQAQYTAMCYEDGGVVDDLLTYLCVNAANIEKDYDWVTIDNQSEAYAQIALQG
PLAEEVLQSLVSAIKFFRFSRSGYTGEDGFELYIKALWILDAGQDKGVVPAGLGCRDTLR
FEAGLPLYGQEAGIGFAVKFIGHDALRKLVGKGIPRHGYKVIGEVTTGTQLPSSVGHALI
GNELEIEIRGKQLKVITVETP
>B_other_Candidatus_Velamenicoccus_archaeovorus@@glycine_cleavage_system_aminomethyltransferase_GcvT@WP_128700375.1 WP_128700375.1 glycine cleavage system aminomethyltransferase GcvT [Candidatus Velamenicoccus archaeovorus]
ILSTPLTADHIVRGARMAPFAGWNMPIQYGIIAETLHTRSAVSCFDICHMGEQTCGLERL
VTARMPTGSCRYGSILNEKGGVLDDLIVYIVVNAATIEKDKKHTEFRDVSAETGKIDLQG
PLSRDIIKT-AANLGYYTFSRTGYTGELGYELYIPALWLL---DDPRVKPAGLGARDVLR
LEMGYSLYGQDAGLEKFVDFIGRDALRRRVYRRSPRHEHHIKGLVTSGTFSPHLIGMGFL
GLDICVGDDKIKIEAVITDKP
>B_other_Denitrobaculum_tricleocarpae@@glycine_cleavage_system_aminomethyltransferase_GcvT@WP_142894718.1 WP_142894718.1 glycine cleavage system aminomethyltransferase GcvT [Denitrobaculum tricleocarpae]
NKKTALYALHVELGGKMVPFAGYMLPVQYGIMLEHQRARESAALFDVSHMGQRVAALEAL
VPADLAVGRTRYSFFTNETGGILDDLMITLVINAACKDADIAHDVKLEVLDSLSLLALQG
PGSAAVLGQW-TTMPFMSTSRSGYSGEDGYEIAAVDLALL---EHDAVSASGLGARDSLR
LEAGLCLYGHDAGLTWAMQFPGAAVIRRLVGRAPCREGTELIGKITSGGFGPTVVAMGYL
GTTVQAMVRGKPRPCEVVKMP
>B_other_Pacificispira_spongiicola@@glycine_cleavage_system_aminomethyltransferase_GcvT@WP_169624915.1 WP_169624915.1 glycine cleavage system aminomethyltransferase GcvT [Pacificispira spongiicola]
LKTTPLHALHVELGAKMVPFAGYDMPVQYGILKEHLHTREGAGLFDVSHMGQPAIAFESL
VPADLAPGQQRYSQLLNDDGGILDDLMVTLVVNAACKDQDLSHRLRVEPLEDRALLALQG
PKAANVAARLLSFLPFMGQSRSGYTGEDGYEISAESLALL---AEPEVEAIGLGARDSLR
LEAGLCLYGHDAGLVWSIGFPGFDTVRKRVGRAPAREGTPIIGMVTSGGFGPTLVAMGYV
GTPVFLSVRGKALPANIVKLP
>B_other_Shumkonia_mesophila@@glycine_cleavage_system_aminomethyltransferase_GcvT@WP_316978153.1 WP_316978153.1 glycine cleavage system aminomethyltransferase GcvT [Shumkonia mesophila]
LKRTPLDSLHRELGGRMVPFAGYDMPVQYGIMAEHLHTRGHAGLFDVSHMGQADAAFETL
VPGDLPRGRIRYTMFTNDAGGILDDLMIALVVNAACKDADFAHRLKMEILADRALLALQG
PEAAKVMARL-AAMPFMSITRSGYTGEDGFEISAEELALL---AQPEVKPIGLGARDSLR
LEAGLCLYGSDASLLWTISFPGAAVIRRRVGKAPARAHTVVVGEITSGGYGPSVVAMGYV
GTPLQLIVRERALPARVVKLP
>B_other_Thermalbibacter_longus@@glycine_cleavage_system_aminomethyltransferase_GcvT@WP_284057846.1 WP_284057846.1 glycine cleavage system aminomethyltransferase GcvT [Thermalbibacter longus]
LKRTPLAERHQQLGARMIEFAGWYMPVQYGIIVEHQTVRTIAGLFDLGHMGQALEFLQYV
SPNDLRPGEAQYSMLLYPNGGVVDDILIYVVVNAANTEKDVAWVDVIDVSDRTGMLAIQG
PQAEAILQRLLSEVEYFHAARTGYTGEDGFELYAVALWLLEAGTPDGMLPIGLGARDTLR
LEACLPLYGNEAGLSWVVKFIGREALRKLVGGGVPRSHCEVVGFVTSGTSSPTLIGLALV
GRPLDIVIRGRPVRAEQVKTP
>B_other_bacterium_BFN5@@glycine_cleavage_system_aminomethyltransferase_GcvT@QJW47317.1 QJW47317.1 glycine cleavage system aminomethyltransferase GcvT [bacterium BFN5]
ARKTPLYETHIKYGGKIVEFGGWLLPVQYGILDEHKAVREKAGLFDVSHMGEALEFLQKL
VTNDMTDNKVQYTPMCYPDGGTVDDLLIYLVINAANIEKDWNWVELTNLSDETAELALQG
PLAETILLKLIKQLGYYWFSRTGYTGEDGFEIYAAYLWIMEAGQSVGLVPAGLGCRDTLR
FEAALPLYGHEAGIGKFVSFHGRAVLRKVAGRGIARAGYPVIGMVTTGSYAPTLIGLALV
GQSFAVEIRGRNIPAEVIKKP
