# Supplementary material for: Molecular evolution of the Wood-Ljungdahl pathway and the reductive glycine pathway in Desulfobacterota
Source: Front Microbiol. 2026 Jan 9;16:1708584. doi: 10.3389/fmicb.2025.1708584 (PMC12827605; doi:10.3389/fmicb.2025.1708584)
Supplement: Supplementary file 8 [file Data_Sheet_2.ZIP › Alignment data for phylogenetic tree/01_FDH-Wa.fst]

>E_coli_fdhH_eco:b4079 K22015 formate dehydrogenase (hydrogenase) [EC:1.17.98.4 1.17.98.-] | (RefSeq) fdhF; formate dehydrogenase H (A)
------------------------------------------------------------
VVTVCPYCASGCKINLLCLKGYYGRLKTPMIRGKLEPVSWDEALNYVAERLSAIKEKYGP
DGNETNYVMQKFARAVIGTNNVDCCARVXHGPSVAGLHQSVGNGAMSNAINETDLVFVFG
YNPADSHPIGAKIIVCDPRDMHIALKNGSNIALLNAMGHVIIEENLYDKAFVASRTEYTP
ESVEDITGIRQAARMYAILWGMGVTQFYQGVETVRSLTSLAMLTGNLGKPHAGVNPVRGQ
NNVQGACDMGALPDTYPGYQYVKDPANREKFAKAWGVRAAYIMGEDPLQTDAELSAVRKA
FDIFMTKTASAADVILPSTHEGVFTAADRGFQRFFKAVEPKWDLKTDWQIISEIATRMGA
TYEKMFIQWPCRQGTSYLFGLAQFLTDEYPMVLSTVRVGHYSCRSMTGNCAALAQINTED
AKRLGIEDEALVWVHSRKGGAIYMTYQWWISPITKTPEYKYCAV
>Tin_WP_245523099.1 formate dehydrogenase subunit alpha [Thermodesulfatator indicus]
-----RETFKEVYNSFT------------DSNKCVGCYRCVRVCCVSCGSCVDVCPTGAL
IRTVCPYCGTGCNLLALCVKGRFGRLKKPLMREPFREVSWDEALDFVAEKLKEIKEKYGP
DTNEDTYVAQKFARAVIGTHNVDNPARVXHAPSVAGLAATFGSGAATGPFDETDLLLLWG
ANTTEAHPVGLKLVVIDPRYLWLPLRPGSNVPLANGLAYVIIKEGLYNKNFIEKRTEWPL
EKVERLTGVIQLARLYAIFWGLGVSEHRSGSQGTMALADLAMLCGHVGRPGTGAMPLRGQ
NNVQGACDMGALPYVLPAYQKINDPLTRKKFQDIWGVKAFYVVGYDVAMTHGNLKRVHEA
LDIFWPKTADFAHVVLPAAKDGTIDNGERRVQRVRKLIEPPGESWPDWKIIAEVSKRLGI
TYERLTLCWPVPPGTELMFGKAFFTEAEYPLILITGRLYHYNCGSMTRRVEALVEINPKD
ARKLRIRERDPVKVITPRGGTIFMDFHFEEDTEVHTPEYKVASA
>Wa_Q_mta:Moth_2312 K05299 formate dehydrogenase (NADP+) alpha subunit [EC:1.17.1.10] | (GenBank) fdhA; formate dehydrogenase alpha subunit (A)
CRLCLVDCNTPVAEGMVIRTSTPVIEEMRDYNKCIVCGRCVRACCVFCGNCVQVCPVGAL
VRSICSYCGVGCNLTLLCVKGRFGRITRPLIRGYFREASWEEALALVSQKLTQIKGSYGS
ETNEENYLLQKLARGVLGTNNVDHCARLXHSSTVAGLATTFGSGAMTNSIADADCIFVIG
SNTTENHPVGARLIVADPRYLWLRQKPGTDLALLNGLLHVIIKEELYDKEFIAQRTEYTP
AKVSEVTGIIEAARTYAILYAMGITQHITGTANVMALANLAMACGQVGKEGSGVNPLRGQ
SNVQGACDMGGLPNVLPGYQPVTDPGVRHKFSEAWGVKGMYILGENPVLTDPDVSHVKEA
LDIFLTETARMADVVLPGAKEGTFTSTERRVQLLHKAIEPPGEARPDWLILNDLLLLMGI
TYERLGLQWPVLPGTPVLHGYGQFPDEEYPFLFTTGRLYHYHTVIS-RKSRGLVEINDND
AARLGIREGEMIEIVSRRGGQVFMNFHFHEDPVAKIPEYKTCAV
>Wa_A_Methanobacteriota_Methanothrix_sp.@@formate_dehydrogenase_subunit_alpha@WP_324532665.1 WP_324532665.1 formate dehydrogenase subunit alpha [Methanothrix sp.]
CKLCIVSCNTPAAEGMVVHTCTEELQEMRDYNLCIMCSRCVRMCCKFCAACVDVCPTGAL
VVTICPYCGVGCSLTLACVKGHFGRITTPLIKGQFEPASWDEALELVVQRLTQIKEKYGP
DTNEENYLMQKLARAVFGTNNVDNCARVCHAPSVTGLAACFGSGAATNSFDQADVLFIIG
SNATEAHPVGAKIIVADPRSVWLDQKPGTSIALLNGMMNVILREGLEDREFMERRTIYPP
ERASQITGIIEAARIYAIIYGLGMTEHTTGTANVMSLGNLAMLTGNVGRRSTGIMPLRGQ
NNVQGACDMGALPNVYVGYQPVTDPAIRSKFEEAWGARGLYILGEDPAHTEPDINRVRST
LELFPTETTRYADVILPAACDGTFTNGERRIQRVRKAIPA-LCGQENWQTICRISQMMGV
RFDRLGLQWPIPPGTETMHGLGRFTDAEYPLILTTGRREHYNSGSMTRRSKGIVEISPAD
ARELGIEDGEMVSVRSRRGGVVFMSFHYQDDPQAKTPEYKACAV
>Wa_A_Methanosarcina_barkeri_Methanosarcina_barkeri@@formate_dehydrogenase_subunit_alpha@WP_011306554.1_* WP_011306554.1 formate dehydrogenase subunit alpha [Methanosarcina barkeri]
------------------------------------------------------------
VPTTCPYCGTGCGFNILCQKGRYARLVKPLVRGKLVETSWEEALALIAGKFMT----FLP
ESNEENYLMQKFARAVLKTSNVDHCARLCHSSTVAGLAAVFGSGAMTNSILDSKCIFIIG
SNTLEQHPLGAKIVCADPRDLHLSMYSGTDVSLLNGLMHHIIENGWEDSVFISKRTKYSL
PNVSKITGLKTAAEWIALIYSMGITQHTVGVDNVRSTANLMLLTGNLGVAGGGVNPLRGQ
NNVQGACDMGCLPDVYPGYQKVADPENHRKMESIWGVKCMYVMGENFMLSDPDLNKVRKA
MDIFLSETANLADVVLPAAKNGTQTNTERRVQRIRKAVDPPGDAKADWRIICELAGCMGM
SYERLSLQWPCPLGTPILHGLAEFPDVEYPFILTTGRIWHWHTGTMTRRSKTLVELHPED
AKKLGIRNRETVRVLSRRGGVVFIPFHFKEDPVAKIPEYKACAV
>Wa_A_Thermoproteota_Thermoproteus_tenax@@formate_dehydrogenase_subunit_alpha@WP_014127158.1 WP_014127158.1 formate dehydrogenase subunit alpha [Thermoproteus tenax]
CRICVVECITRVAEGMKIETESPRVLEARNPSACVMCRRCVIACCVSCGACVDACPTGAL
AETVCPYCGTGCVVEYLCIKGKFGRLRRPLIREVFREATWEEALSLVAEKIKEIKAKYGP
ATNESIYAFQKLMRCAVGTDNIDQSATLCHEPSAWALALQLGYGAATNPVADARTIVVVG
SNMGETHPVGAHLILVNPLELELNIRPGTDVVLFSAMARYILEMGWHDREFVEKYTEFTL
EFAERVTGIKEAARLYAIMWTLGITEHEYGTENVSALANLALLTGNVGRPGAGLMPLRGQ
NNVQGGADMGAAPGRLPGYQPLTDPAVRGKFEEAWRCKMMYIVGENSVRSHPDARAVAEA
LDIFLTETAEYADVVLPAVDEGTFTNTERRVQATHKVVEPPGDARPDWQIFIELAKRLPL
PERRSGL-WTGRSTPPA--GAGQILERLYPYVLITGRRAQYHTATMTMRSTLTVEMNPED
MKAEGLADGQVVYLVSPAGGVLFTTFHYSDNPFTKTPAYKDARV
>Wa_A_Thermoproteota_Vulcanisaeta_souniana@@formate_dehydrogenase_subunit_alpha@WP_188602512.1 WP_188602512.1 formate dehydrogenase subunit alpha [Vulcanisaeta souniana]
CRICVVECITKVSDGMRIETESARATEARNPSACVMCRKCVIACCVSCGACVDACPTGAL
IETTCPYCGTGCQVEYLCVKGKFGRLTKPLIREVFREATWEEALDIIASKIREILGKYGS
TTNESIYAFQKFMRCAVGTDSIDQSATLCHEPSAWSLATQLGYGAATNPIRDSRTIIVVG
SNMNETHPVGAHLIVVNPIEYELLLRPGTDVVLFSAMAKYIIDMGWYDREFISKHTEFTL
DFAEEVTGIREVARLYAIMWTLGITEHENGTENVSALINLALLTGNVGKPGAGLMPLRGQ
NNVQGGADVGCAPGRLPGYQPLMDPAVRRRFEDAWRCKMLYIVGENSIRSHPDSKAVAEA
LDIFLTETAEYADVVLPAADYGTFTNTERRLQLTRKVVDPPGDARPDWWVFTELARRLGL
SHERLGLQWPVSSGTPILYGRARFMERLYPYSLIIGRRAQYHTATMTSRSPILVEMNPED
MRTEGIEDGDVVKLVSPAGGVLFTTFHYPENPITKTPAYKDTWV
>Wa_A_other_Aciduliprofundum_sp._MAR08-339@@formate_dehydrogenase_subunit_alpha@WP_015282789.1 WP_015282789.1 formate dehydrogenase subunit alpha [Aciduliprofundum sp. MAR08-339]
CGLCVVKCATRVAEGMVIETHAPEVEDARNPDACVSCFRCVQACCAFCGACIDACPTGAL
ITTVCPYCGVGCMIDYDCIKGRFGRLKNPMIKGRFVEVTWDEVLDYIAKRFKEIREKYGA
NTNEENYLFQKFMRSVIGTNNVDHCARLCHASTVTGLMKVFGAGAMTNSIEDAEVFFVIG
SNTTHAHPVGAKLIVADPRTVRLSHRPGTDVALLNGMMHVIIHYGLFDEEFVKNRTEYTP
EYVERITGIIRAAILYAIIYAMGITQHTSGTANVASLANLALLTGNVGKEGTGVNPLRGQ
NNVQGAGDMGALPNLLPGYVNLKSRD-VERFERAWGVRAMYIMGENPAVSDPDQKHVLKA
LDLFMSETAQLADVVLPATKEGTFTNTERRVQLLKKVVEPPGEAKPDWWIITEIAKRMGI
TYERIGIQWPCPPGTKILHGLAKFTDDEYPFVLTTGRYEHFHTGTLTRKIEGFVEINPED
AKSLRINNGDCVEVESRRGGVVFIPFHFAEDPEAKIPELKVAAV
>Wa_A_other_Candidatus_Aciduliprofundum_boonei@@formate_dehydrogenase_subunit_alpha@WP_012997229.1 WP_012997229.1 formate dehydrogenase subunit alpha [Candidatus Aciduliprofundum boonei]
CGLCVVSCTTKIAEGMEIETHTPEVEDARNPNACVSCFRCVQACCAFCGACVDACPTGAL
ITSICPYCGVGCAIDYDCIKGRYGRLKKPLIKGKFEEVTWDEALNFVASRLKEIKEKYGA
ETNEENYLFQKFMRIVVGTNNVDHCARLCHASTVVGLFKVFGSGAMTNSLEDAELYFVIG
SNTTHAHPVGAKLIVADPRDIHMRQRPGTDVALINGMMNVIVSHGLEDREFVENRTEYTP
EYVEKLTGIIKAAVLYAIIYAMGITQHTSGTGNVASLANLALLTGNVGKRGTGVNPLRGQ
NNVQGAGDMGALPNVLPGYAKLGTRK-AREIEKIWGGKAMYIMGENPAVSDPDQKHVIQG
LDLFMSETAQLADVILPAAKEGTFTNTERRVQLLHRIVEPVGKAKPDWWIIQEIAKRMGI
TYERIGLQWPCPEGTKILHGLARFPDEEYPFVLTTGRYEHFHTGTLTRKIDGFVEIHPED
ADNLGVEDGDCIEVESRRGGVVFIPFHFAEDPEAKIPELKVAAV
>Wa_B_Acidobacteriota_Holophaga_foetida@@formate_dehydrogenase_subunit_alpha@WP_005032679.1 WP_005032679.1 formate dehydrogenase subunit alpha [Holophaga foetida]
CRLCLVECTRTVAQGMKVRTQTEGVRASRDPSKCVRCQKCVRYCCELCGGCVNVCPTSAL
VRTTCTYCGVGCQMDFLCVKGKYARLTTPLIKGEFREATWDEALALVGKRMTEIRDQHGP
DTNEENYLMQKLARTAGRTNNIDQCATTCHGPSVAGLGESLGSGAMTNAIVEVQTLFLIG
ANPTEAHPIGAKLVVCDPRDIHIKHKPGTDNMLINAMMGYIIEKNLHDPKFVEERCEYTI
EKAAEECGIREAAEMYAIFYTLGITEHSCGTNNVRNLANLAMLTGQIGKRSSGINPLRGQ
NNVQGACDMGAMHMALSGYQKVTDPAVRAKFEAAWGVKAFYCFGEDPIRSEPNSTKLAED
MEIFMTETAKLADVILPATKDGTFANTERRIQRVRKAVDAPGQARPDWQIISQVATAMGI
NYERIGIQWPCPPGTPFLHGLGLFPDAEYPMILSTGRLFNYNIANMTRKTAAIVEVHRDD
AAAIGIKNGDMVKVETRRGGMIWMAFHHEEDTTTRTGEYKACSA
>Wa_B_Acidobacteriota_uncultured_Holophaga_sp.@@formate_dehydrogenase_subunit_alpha@WP_320130950.1 WP_320130950.1 formate dehydrogenase subunit alpha [uncultured Holophaga sp.]
CRLCLVECTRKVAAGMKVRTQSDALRASRDPSKCVRCQKCVRYCCEICGGCVNICPTAAL
VRTTCTYCGVGCQLDFLCVKGKYARLTTPLIKGTFREASWEEALALVGRRMTEIRDQYGP
DTNEDNYLMQKLARVAGRTNNIDQCATTCHGPSVAGLGEALGSGAMTNAIDEVQTLFLIG
ANPTEAHPIGAKLIVADPRDIHIKHKPGTDNMLINAMMAHIVEKNLHDPKFIEERCEYTL
EKAAEECGIREAAEMYAIFYTLGITEHTCGTNNVKNLANLAMLTGHIGKRSSGINPMRGQ
NNVQGACDMGAMPMNMPAYQKVADPAVRAKFEQAWGVKAFYCFGEDPIRSEPNSTKLAED
IEIFLTETAKLADVVLPATKDGTFANTERRIQRIRKAVEAPGQARPDWQIICDVATAMGI
DFERIGLQWPCPPGTPFLHGLGLFPDPEFPMILSTGRLFNYNIGNMTRKTAAIIEVHKDD
AAALGIKNGDMVKVETRRGGALWMAFHHEEDTTTRTGEYKACAA
>Wa_B_Actinomycetota_Candidatus_Solincola_tengchongensis@@formate_dehydrogenase_subunit_alpha@WP_287154699.1 WP_287154699.1 formate dehydrogenase subunit alpha [Candidatus Solincola tengchongensis]
CRVCMVECDTPAREGMSILLDTERVLEARDLSKCISCGLCVRACCEFCGLCASLCPVGAL
VITICPYCGVGCSLVLLCVKGRYGRLRKPLLRGELVEAEWEEALGYVASRLAEIRERHGP
DTNEENYLLQKFARAVVGTNNVDHCARLXHSPTVAGLAAALGSGAMTNSISDAEVILLTG
SNPTVNHPVRTKLLVVDPRTVHLRPRPGTDVAWINGMARVILEEGLYDEDFVRERTEYTP
EKVEELTGLREAARLYAILYAMGITQHVTGTDNVMALANLALLTGNLGKEGAGINPLRGQ
NNVQGACDMGALPDLLPGYRRVDDTEARESLSRAWGRKALYVMGENPLATDPDVEHVKGG
LDIFLTETAELAHVVLPGAKDGTFTNTERRVQRVRKAVEPPGEARDDASIIMSLAERLGI
SYERLGLQWPCPPGTPVLHGRGRLPDEEYPFLLTTGRLYHYHSGSLTRRVRGLVSLNPLD
AARLGLSEGDGVRVTSRRGGVVFATFHFREDPVSKIPDLKVCAV
>Wa_B_Actinomycetota_Candidatus_Solincola_tengchongensis@@formate_dehydrogenase_subunit_alpha@WP_287155390.1 WP_287155390.1 formate dehydrogenase subunit alpha [Candidatus Solincola tengchongensis]
CRICIVECATRVTDGMVVRTNTEELRRIRDYDKCILCGRCIRICCEFCGQCVSTCPTGAI
VRTTCPYCGCGCQIDLLCVKGRYGRLTTPLIRGELAPASWEEALGMVADRIRRALDDKGP
DTNEENYLLQKLARAVVGTNNVDHCARLXHSSTVAGLATAFGSGAMTNSIDDAECILVIG
SNTTEGHPIGCKLIVAEPRDQWIRHRPGTDVALLNGMMNVILAEGLADEEFIRERTEYPP
ERAAEICGIRRAARTFAIVYAMGITQHTTGVDNVLSLANLAMLTGNLGKEGAGVNPLRGQ
NNVQGACDMGALPDVFTGYQKVSDPQAREKFEKAWGVKVLYIMGENPLLSDPDIRHLKEA
LDIFLTETARYADVVLPAAKEGTFTNTERRVQRVRKAVEPPGEAREDSWIIAQLAARLGI
SYRRLGLQWPCPPGTPILHGKGKFPDADYPLVLTTGRLTHYHTGSMTRRVEPLVWINPED
AERLGVAAGDEVAVESRRGGVVFIPFHFGEDPIAKIPEYKVAAV
>Wa_B_Aquificota_Hydrogenobacter_thermophilus@@formate_dehydrogenase_subunit_alpha@WP_012964309.1 WP_012964309.1 formate dehydrogenase subunit alpha [Hydrogenobacter thermophilus]
CRLCIVECTTLVEEGMKVRTHSERLEKLRDPSKCIVCYRCVRACCVSCGACVFACPTSAL
VKTTCAFCGVGCSFNASCVKGRFARVTKPMLREPWREVSWEEAINYVANEFRRIQEKYGK
YTNEEVYTIQKLVRAVFGNNNVDTCARVCHSPTGYGLKAAFGTSAGTNNFDSADVIMVIG
ANPTEGHPVGAKLIVIDPRDYHLQLKPGTNVAILNAMAHTIVSEGLENREFIEKRCDNSP
EAVEKIAGIRGAARLYAIYYGLGVTEHTQGTTAVLALANLAMLTGNVGREGTGVNPLRGQ
NNVQGSCDMGSFPHEFSGYRHVSDPEVRKLFEDAWGVKGIYIQGEDVLQSDPDVHRVVEA
LDIFMNETAKYAHVFLPGCKDGTFTNAERRIQLVRQVI-PPMCGKQEWEVVMEIAKAMGV
SYEKLSIQWPCNEGTPIMHGKGMFTTERYPLLLTTGRLFQYNVGTQTRRTPNVLEIHPND
AEERGIKDGDYVKLESRKGGVVYTTFHFPEDWATNCPEYKVTAV
>Wa_B_Aquificota_Hydrogenobacter_thermophilus@@formate_dehydrogenase_subunit_alpha@WP_340694704.1 WP_340694704.1 formate dehydrogenase subunit alpha [Hydrogenobacter thermophilus]
CRLCIVECTTLVEEGMKVRTHSEKLEKLRDPSKCIVCYRCVRACCVSCGACVLACPTSAL
VRTTCAFCGVGCSFNASCVKGRFARVTKPMIREPWKEVSWEEAINYVAKEFKRIQEKYGK
YTNEEVYIIQKLVRAVFGNNNVDTCARVCHSPTGYGLKAAFGTSAGTNNFDSADVIMIVG
ANPTEGHPVGARLIVIDPRDYHLQLRPGTNVAILNAMAHTIVSEGLENKEFIEQRCDNSP
EAVESITGIRGAARLYAIYYGLGVTEHTQGTTAVLALANLAMLTGNIGKEGTGVNPLRGQ
NNVQGSCDMGSFPHELSGYRHVSDPEVRKLFEDVWGVKGIYIQGEDVLQSDPDVNRVIQA
LDIFMNETAKYAHVFLPGCKDGTFTNAERRIQLVRQVI-PPMCGKQEWEVVMDIANAMGV
SYEKLSIQWPCNEGTPIMHGKGMFTTERYPLLLTTGRLFQYNVGTQTRRTPNILEIHPHD
AQQRGIKDGDYVKLESRKGGVVYTTFHFPEDWATNCPEYKVTAV
>Wa_B_Armatimonadota_Armatimonas_sp.@@formate_dehydrogenase_subunit_alpha__partial@WP_309715697.1 WP_309715697.1 formate dehydrogenase subunit alpha, partial [Armatimonas sp.]
CRSCLVECSTPARDNTDIQTETPRLLAYRDTDACILCRRCVRACCVSCGACADTCPTGAI
VQTTCGYCGVGCQLEVLCVKGRYARLTTPLIRGVLVPASWGEALERIGQEFQSR-----P
GTNEENYLFQKWFRGALGTNNVDCCARVCHAPTAAGMRASFGTGAATNSYADADLILVSG
SNATDAHPVGTFLIVIDPRDLHLQLKPGTNVPLLNSLACALVEEGLVDTEFVAARTEQTP
EALEAVTGVREAARHYGMVHGLGMTEHYQGSEGVMLLCNLALLAGAVGREGVGINPLRGQ
NNVQGAADMGCQPDMLPGYAPVSDPAVRERFATLWGRTALYIFGEDIAQTDPDSGRTLAA
LELFLSETAQRATVVLPAAKNGTFTNAERRVQRVRKVVDAPGEAQTDGAIFLALMEATGI
SYDRL-LQWPVPPGTPLLHGQGKL-LQGGSLTLITGRLEHYNAGTMTRRTPNVLEMHPKD
AAARNIPDGSTVTITSATGGTVFLSFHFPEDRVTGCPEYKVAAV
>Wa_B_Bacillota_Desulfofundulus_sp._TPOSR@@formate_dehydrogenase_subunit_alpha@WP_166348755.1 WP_166348755.1 formate dehydrogenase subunit alpha [Desulfofundulus sp. TPOSR]
CRLCVVECVTTATSGMVVHTASPAVVEARDLNKCILCGKCVRACCVFCGNCVAVCPVGAL
VRTTCPYCGTGCTFDLLCVKGRFGRLTKPLIKGVFEEASWEEAINLVAERLGAIKKEYGS
VTNEENYLMSKFTRAVLGTNNIDHCARLXHAPTVAGLAAAFGSGAMTNPIGDADFILAIG
TNTTESHPVGATLVVVDPRHHHLQLKSGTDIALLNGLANVIISEGLVNKEFVDTRTEYTP
EYVAEITGIREVARGYAILYTMGLTQHICGTDNVLAVANLAMLCGHIGKPHSGVNPLRGQ
NNVQGACDMGALPNVLTGYQSVTLEDVRSKFAAAWGVKGMYIMGENPVLSDPDADHVVHA
LDIFLTETARLADVVLPAAKDGTFTNTERRVQRVRKAIEPVGEAKPDWQIICLVAAAMGI
SYQRLSLVWPCPPGTPILHGLGKFPDEEYPLILNTGRHFHYHTGTMTLRTGALLEINPAD
ARVLNIADGERVRVISRRGGVVFTSFHFPEDPVARIPELKVCAV
>Wa_B_Bacillota_Syntrophothermus_lipocalidus@@formate_dehydrogenase_subunit_alpha@WP_083761964.1 WP_083761964.1 formate dehydrogenase subunit alpha [Syntrophothermus lipocalidus]
CRMCVVECATPCENDMVVETESPAVVEARDYNKCVMCTLCVRACCVFCGQCIMVCPTGAL
VLTTCGYCGTGCTLELLCVKGRFGRLKVPMVKREFREASWDEALDLVASRLKKIKEEHGP
DTNEENYLVQKFARAVLGTNNVDHCARLXHSVTVAGLGTAFGSGAMTNSINEARAILVIG
SNTTENHPVGARLIVADPRDVYLRHRPGTDVALLNGMMNVIISEGLADSDFIAANTEYTP
EYVEAITGIRRAARIYAICYAMGLTQHSTGTDNVKSVCNLAMLTGNIGRPGTGVAPLRGQ
NNVQGACDMGGLPNVLPGYQPVTDESVRSRFEQAWNVRALIIIGENPMISDPDLNHCEEA
LDIFLSETARFAHVVLPGAKDGTFTNTERRVQRVRKAVDPPGQARADWEIICELASRMGM
TYARLGLQWPCPPGTAILHGKGLFPDDEYPLVLTTGRLFHYHTGTMTRRCQALVEINPNL
AAQLGIKNGETVRLSTRRGGVVFMTFHFAEDPVAKIPEYKVCAA
>Wa_B_Bacillota_Thermanaeromonas_toyohensis@@formate_dehydrogenase_subunit_alpha@WP_084663263.1 WP_084663263.1 formate dehydrogenase subunit alpha [Thermanaeromonas toyohensis]
CRLCVVECVTMVAEGMVVETASPAVIEARDMNKCILCGKCVRACCVFCGNCVQVCPVGAL
VRSICSYCGVGCNITLLCVKGRFGRLTRPLIRGRFREASWEEALSLVAEKLKGIKEYYGP
DTNEENYLLQKLARGVLGTNNVDHCARLXHSSTVAGLATAFGSGAMTNSIADADCIFIIG
SNTTENHPVGAKLIVADPRYLWLRQRPGTDLALLNGLLHVIVKEGLYDQKFIGERTEYTP
EKVEEVTGIIEAARTYAILYAMGITQHVTGTANVMALANLAMACGHIGKEGSGVNPLRGQ
NNVQGACDMGGLPNVLPGYQPVTDAEVRRKFASAWGVKGMYILGENPVLTDPDVSHVEKA
LDIFLTETARLADVVLPGAKEGTVTNTERRVQLMHKAVEPPGEARADWVILCEILKRLGI
TYGRLGLQWPVPPGTPILHGKGRFPDEEYPFLFTTGRLYHYHTVIS-RKAKGLVEINTAD
ALSLEIREGEMVELISRRGGVVFMSFHFWEDPVAKIPEYKACAV
>Wa_B_Bacteroidota_Perlabentimonas_gracilis@@formate_dehydrogenase_subunit_alpha@WP_166366480.1 WP_166366480.1 formate dehydrogenase subunit alpha [Perlabentimonas gracilis]
CRACLVECGLQVKDGMVVKTNTEQIMQLRDPNKCIECGRCIRACCVQCGECVQVCPVGAL
KKTICTYCGVGCSVDMLCVKGRFGRLKSPLIKGKFEEASWDEALNLVASKLGETKAKYGS
GSNEENYAMMRLARGVIGTNNVDHCARLXHSATVAGLAATLGSGAMTNSMQESDVIFIIG
TNTTWNHPVGVKLIVVDPRDIHIKQNPGSDTAVLMGIQHIIVKEKWYNQKFIDERTEFTP
EKVEELSGIYDVAKLYAVFYAMGITQHTHGVDNVKAVANLQMILGNYGQPGTGVNPLRGQ
NNVQGACDMGALPNVFTGYQPVTVEDNRRKFAEAWGVRAIYIMGENPMVSDPNLHHAKEQ
LDIFMTETAELADVVLPAFKTGTFVNTERRVQVSHKALEGPTGAKQDYEIIAEIAKLMGM
TYERIGLRWPCPPGTPILHGKGLLADAEYPLTLTTGRLQHYHTGSMTRRSKVLVEINVSD
AQKLNIADGEKVKVSTRRGGIVFIPFHFAEDPVAKIPEYKVCAV
>Wa_B_Bacteroidota_Tenuifilum_thalassicum@@formate_dehydrogenase_subunit_alpha@WP_173074895.1 WP_173074895.1 formate dehydrogenase subunit alpha [Tenuifilum thalassicum]
CRLCLVKCSVKVAEGMQITAFDQELEDTRDPSKCIKCFRCIKACCDGCGECVQLCPTGAI
VRTTCPYCGVGCQIELLCVKGRFGRLTTPLIRGKFVEASWDEALDLIAHKFNSIKAQYGP
NTNEDNYIFQKFIRTVFGTNNIDYCTRLCHASTVTAMLKSIGDGAASNSIEDTECLIVTG
NNMIETHPIGMKIIVIDPKTLWLQPRLGTDVALLNGMVREVIVNNWIDHDFIENRVEYTP
EYTEKITGIKEAARIYGVATGMGMSQQVTGTHNVFSLLNLILVTGKIGKERCGIDPPRGQ
NNVQGATDVGCHPAMYPGYIPVANEENRRYVAQVWGVKGLYIMGENPMISDPNLNHTEQA
LDIFLTETAQLAHVVLPAAKNGTFVNSDRRVLRVRKAIDSPGEARDDWRIIHELAARMGI
SHSRLGIQWPCPPGTSTLYGKAKLATPEFPYILNSGRLYHYHTGTMSRKNKALVIIHPND
AQKLGIKHGGIVKLTSKRGGELFMPWHFSEDPYSRIAPFKLSAV
>Wa_B_Betaproteobacteria_Cupriavidus_sp._UGS-1@@formate_dehydrogenase_subunit_alpha@WP_232205222.1 WP_232205222.1 formate dehydrogenase subunit alpha [Cupriavidus sp. UGS-1]
CRLCVVECMLPVRENMAVRTSTPAIVQARDLNKCILCTRCVRACCESCGACAAVCPSGAL
VATICPYCGVGCGMDLLCVKGRYGRLREPQVRGQWTTVDWDTALDIVARRFATARMEAGA
ETNEENYLLQKLARQVLGTHNVDHCARLCHASTVAGLSMAYGSGAMSNTLKDAAAVFVIG
SNPTEQHPVGIPLVVAAPRAVHLRHRPGTNVALLNGLMHIMLTEGWHDRTFIGQRTEYTP
ARVAQITGLFRAASLLAVIWAMGITQHTSGVLNVLALANLQMLLGNLGVPGGGVNPLRGQ
NNVQGACDMRALPNVFPGYQSVADAAARELFASAWATRVLYIVGENPAATDPDLNQVKAH
LELFASNTADFADVLLPGAKCGTFTNTERRVQPVRKAVNAPGHARPDWDIVCELARRTGI
TPERLSLHWPVLPGTPILHGKGKFPDHEYPLLLTTGRLPHWHAGEMTRRVPGLVEISPGD
AARLDIADHDALRLTSRRGGVVFGNFHFPDDPVAKIPELKVCAV
>Wa_B_Betaproteobacteria_Cupriavidus_taiwanensis@@formate_dehydrogenase_subunit_alpha@WP_116347195.1 WP_116347195.1 formate dehydrogenase subunit alpha [Cupriavidus taiwanensis]
CRLCLVECTLPARSGMVVRTATPRIVQARDLNKCILCTRCVRACCESCGACAAVCPSGAL
VTTVCPYCGVGCSFDLLCVKGRYGRLQQPLVRGEWIAVGWDDALEVVARRFVAIGAESGA
DTNEENFLLQKLARQILGTHNVDHCARLCHASTVAGLAMAYGSGAMSNTLADAAAVFLIG
SNPIEQHPVGLQLVVADPRAMHLRHRPGTDVALLNGLMHVMLANGWHDAQFIAQRTEYTP
ARVAGITGLVRTASLLAVVWAMGITQHTSGVLNVLALANLQMLLGNVGMPGGGVNPLRGQ
NNVQGACDMGALPNVFPGYQGVADAAVRQHFAAAWALRALYIVGENPAATDPDRNHVRRC
LEIFASDTAEFADVLLPGAKSGTFTNTERRVQRVRQAIDPPGQARADWDIVCALARRVGI
TPARLALHWPVPPGTPILHGKGKFPDADYPLLLTTGRLPHWHAGEMTRRVPGLLEISPED
AARLGVADRQPLLLASRRGGVVFGNFHFPGDPVAKIPEYKVCAV
>Wa_B_Caldisericota_Caldisericum_exile@@formate_dehydrogenase_subunit_alpha@WP_014453715.1 WP_014453715.1 formate dehydrogenase subunit alpha [Caldisericum exile]
CGMCVVECITEVTEGMEITTNSELVNEARDPQKCILCRRCVDACCQFCAECVQACPTGAL
TDTICAYCGVGCNVELLCVKGRYGRLTTPLIKGVFREATWEEAIDYTAKRLLEIKEKYGP
DTNEDNYIVQKFARAVIGTNNIDHCARLCHASTVAGLGKALGAGAATNPIDDADVMFVIG
SNTTETHPVGAKLIVCDPRDIFIQHYPGTDVALLNGMMKVIVDNGLIDKEFIENHTEYDL
DKVSKITGIESAAITYAIFYTMGITQHHVGVDNVLSIANLALITGHIGKVGNGIDPLRGQ
ANVQGACDVGALPDVYTGYQKVTDETVRKKFEEFWKVKAVYAMGENPLVTEADVRHVKEG
FDIFLSETAQIADVVFPAKKFGTFTNTERRVQLLKPARTPHPNVKDDWEIVCEVATKMGI
TYKRLSLQWPCPPGTKILHSKALIPDNEYPFVLTTGRLFHYHSRNETRRVKVLVEINPED
AEALNIKDGDNVKVKTRRGGVVFVSFHFSEDPVARIPEYKACAC
>Wa_B_Calditrichota_Caldithrix_abyssi@@molybdopterin_oxidoreductase_family_protein@WP_006930760.1 WP_006930760.1 molybdopterin oxidoreductase family protein [Caldithrix abyssi]
------------------------------------------------------------
HKSVCRFCGVGCGVMVLCIKGFYLRLTHPMIKGKFEKVSWDEALDYVAKKFNEIRKQHGP
DT-EETYMANKLFKGCIGTNNMEGNPRLCMASAVGGYLTSLGLDEPSGTYDDAELFLLIG
SNTAEAHPINVKIVIIDPRDLHLFPKPGWDLAILHAMARIIIKEGYADEQFIKDNVVYTP
EYASKISGIVKAARLFGSMWTMGINQRTRGVWANNLITNLHLLTGKIGKPGSDTFSLTGQ
PNACGVREGGGLCHLLPGHRKVANAKHREEVAKVWGVKGIYIMCTNPAQSLPNASKYWKG
LSFFPTATTQYADVVLPAAKEGVYGCTERRSQYMPKVIEPMGEARWDAFILRDLGIRMGA
TYRRLGLRWPVPPGTYKRYGKAVITDDQYPFALTTGRLEHWHTNTMTGTVPELVEINPED
AKALGIANKDQVIVETRRGGTLFIPWHW--DPGSKEPEYKVCAA
>Wa_B_Candidatus_Pelagibacter_Candidatus_Pelagibacter_sp._HTCC7211@@formate_dehydrogenase_subunit_alpha@WP_008545972.1 WP_008545972.1 formate dehydrogenase subunit alpha [Candidatus Pelagibacter sp. HTCC7211]
CRVCSVECHTPVAENQHIFTSNESLKDLRNLDNCINCGRCVRACCVSCGACAHTCPTDAI
VRTTCSYCGVGCNLEATCIKGRYARLKTPLIKGKFEEASWDEAYDFIKKEMNRIVKDNGP
DTNEENYIFQKMIRAAVGTNSVDCCARICHSPTAWGMQQTFGTGAATNSTEDADCFIVIG
ANPTNAHPVGKKLIVLDPVDYHIKLRPGTNVAVLNMMLHFIIKSKLYNVDFVRDRTEQDV
DHLASVAGVKEAAITYAEFHGLGVTEQEQGSKTVMLIADLAMITGNIGRKGVGVNPLRGQ
NNVQGAADMGCQPHQGAGYFEVADKKNQKFYTEKYGVKGLWIIGEDIVQTDPNSAHVVEA
MEIFMSETAKLATVVLPGTKDGTFTNTERRIQRVNRAVPPLPGTKPDGVIVTDMMQKLGV
TRERL-LQWPVQTDTQILHGKGRLNKKDYPLILTTSRLQHYNAATMTRRTKNILLIHPND
AANRDLNTGDIGRLYSGRGGIVFTTFHFPEDEETMCAEYKVSSV
>Wa_B_Candidatus_Pelagibacter_Candidatus_Pelagibacter_ubique@@formate_dehydrogenase_subunit_alpha@WP_075520985.1 WP_075520985.1 formate dehydrogenase subunit alpha [Candidatus Pelagibacter ubique]
CRVCSVECHTPVGENQHIFTSNDGLQNLRNLDNCINCGRCVRACCVSCGACAHTCPTDAI
VRTTCSYCGVGCNLETTCIKGRYARLRSPLIKGKFEEVSWDDAYEYIKQKLEKIKNESGP
DTNEENYVFQKMIRAAIGTNNIDCCARICHSPTAWGMQQTFGTGAATNSTEDADLFLVIG
ANPTNAHPVGKKLIVLDPIDYHIRLRPGTNVAVLNMMLYYIVKGNLLNKEFVENRTELDI
DHLASVAGVKEAAIAYAEFHGLGVTEHEQGSKTVMLIADLAMITGNIGRRGVGVNPLRGQ
NNVQGAADMGCQPHQGAGYFPVADKKIQDFYTEKYGAKGLWIIGEDIVQTDPNSAHVIKA
MEIFMSETAKLADVVLPGTKDGTFTNTERRVQRVNKAAEPLPGTKPDGVIVTEMMQKLGI
TRERL-LQWPVKTDTKILHGKGRLNIKEYPLILTTSRLQHYNAATMTRRTKNLLLVNPID
AKERELNNGDIARLYSGRGGIVFTTFHFPEDEETKCAEYKVSAV
>Wa_B_Candidatus_Tectimicrobiota_Candidatus_Entotheonella_palauensis@@formate_dehydrogenase_subunit_alpha@WP_034423921.1 WP_034423921.1 formate dehydrogenase subunit alpha [Candidatus Entotheonella palauensis]
CRMCVVECIRQAEEGMVVHTQSDKVKRSRNHNACILCDRCIRACCVSCGECMAACPTGAL
VDSLCPYCGVGCSITYLCVKGRYGRLTVPLIREAFREATWDEALDLAAQRFTAIKQQFGS
SSNEDNYLFQKLIRAVFGTNNVDHCTRLCHASSVAALMEQIGGGSVSNPFSDTGAILIIG
SNTTHNHPVGVKLIVADPRDYYIRFNPGTDVAFLSGLMHVIIRDELYDDAFIEERTEYTP
QVASRLTGIVDVAHAYSIFWGMGISQHTTGTDNARCLINLALLTGNIGRPGTGLHPLRGQ
NNVQGASDVGLIPMVYTGYQSVTDTEVRQKFEASWGVKAMYMMGENPFLSDPNINKVKKC
LDIFITETAAYADVILPGSKTGTFTNTDSRVQLARQAIEPPGQVRMDWHIVADLATRMGI
TYERLGLPWPCPPGVPIRFGKAKFPDETYPLVLNTGRLQHWHTGTMTRRAKALLEMTPED
MDELGIVPDEYVRVRSRRGGSVFLPFHYKEDPYGKIPEFKFCAV
>Wa_B_Candidatus_Tectimicrobiota_Candidatus_Entotheonella_palauensis@@formate_dehydrogenase_subunit_alpha@WP_089937158.1 WP_089937158.1 formate dehydrogenase subunit alpha [Candidatus Entotheonella palauensis]
CRMCVVECIRQAEEGMVVHTQSDKVKRSRNHNACILCDRCIRACCVSCGECMAACPTGAL
VDSLCPYCGVGCSITYLCVKGRYGRITVPLIREAFREATWDEALDMAAQRFMAIKQQFGG
SSNEDNYLFQKLIRAVFGTNNVDHCTRLCHASSVAALMEQIGGGSVSNPFSDTGAILIIG
SNTTHNHPVGVKLIVADPRDYYIRFNPGTDVAFLSGLMHVIIRDELYDAAFIEERTEYTP
QVASRLTGIVDVAHAYGIFWGMGISQHTTGTDNARCLINLALLTGNIGRPGTGLHPLRGQ
NNVQGASDVGLIPMVYTGYQSVTDPEVQQKFEASWGVKAMYMMGENPFLSDPNINKVKKC
LDIFITETAAYADVILPGSKNGTYTNTDSRVQLARKAIESPGQVRVDWHIIADLATRMGI
TYERLGLPWPCPPGVPIRFGKAKFPDETYPLVLNTGRLQHWHTGTMTRRAKALLEMTPED
MEELGIAPDEYVRVLSRRGGSVFLPFHFKEDPYGKIPEFKFCAV
>Wa_B_Chloroflexota_Candidatus_Amarolinea_dominans@@formate_dehydrogenase_subunit_alpha@WP_343413376.1 WP_343413376.1 formate dehydrogenase subunit alpha [Candidatus Amarolinea dominans]
CRLCMVQCTFPAAPGMVVQTETPQVVESRDRNKCILCRRCVRACCEFCGSCVSVCPTAAL
TVTTCAYCGVGCQFEVTCVKGQFGRLTTPLIRGQLEPATWDEALDLVAGRLHQIRQESGP
DTNEENYLLQKMARQVIGTNNVDHCARLXHSATVAGLATSFGSGAMTNSIEDAKAYFVIG
SNTTEQHPVGAKLIVADPRTLHLRQRPGTDIALLNGMMYVLINEELYDKEFVSQRTEYPP
EVASQITGIIEAAHILALLYAMGITQHRTGTHNVMSCANLQMLLGNMGVPGGGVNPLRGQ
NNVQGACDMGGLPNVYSGYQQVAVDDVRKKFEGAWGVRAIYCMGENPVLTDPDSNHVRRC
LDIFLSETAALADVVLPVAKDGTFTNTERRVQLVRRALPAPGQALADWEVVMALAQRLGI
HHWRLGLQWPCPAGTPILHGLGRFPDAEFPLTLTTGRLWHYHTGSMTRRSKGLVDINPED
AQPSAIHDGDWVQVISRRGGVVFMTFHFAEDPIAKIPEFKACAV
>Wa_B_Chrysiogenota_Desulfurispirillum_indicum@@molybdopterin_oxidoreductase_family_protein@WP_226508703.1 WP_226508703.1 molybdopterin oxidoreductase family protein [Desulfurispirillum indicum]
------------------------------------------------------------
VKGVCRFCGYGCGVYVLCVKGFLARLTHPLIRGNFKRASWNEALDLIASKFKYFHEKHGK
DT-EETYSFNKLWKAGFRSNMVEGNPRLCMASAVGGYISTYGADEPAGAYADSKCLFIVG
SNMSECHPVDVKIIVCEPRDLWLPVDPGTDLAVFHSMAHEIIKNNWVDQGFVERHTRFNP
EAVEKITRIRQAAQWFASVWCMGLNQRTRGVWANNLIHNLHLLTGNIGKPGADPFSMTGQ
PNACGVREAGALSHLLPGTKPVANDAWRAHVEKMWKVKAMLVCTTNPAQSLPNLNKYLKG
MDIFPTRTTQFADVILPAAKGGVYGCSERRSQFTEKAVNPPGEARADLWIVAQLAKRMGA
TYQRLGLQWPVPPGTYKRYGKANIPDREYPFFFTTGRVEQWHTGTMTMRIPEILEIHPDD
ARRTRIAMGDMVKVTSRRGGVLFTHMHDQADPGSAEPEYKIAAV
>Wa_B_Cyanobacteriota_Aphanizomenon_flos-aquae@@formate_dehydrogenase_subunit_alpha@WP_190382683.1 WP_190382683.1 formate dehydrogenase subunit alpha [Aphanizomenon flos-aquae]
CRMCLVECHTPIQAGMKIQTHTPKLEALRNPNTCITCRLCLNACCVACGACVDQCPTGAI
TQTVCGYCGVGCRLEVLCLKGRYARLTQPIKRQEFQPISWQEAIELIAGELLRIKAEYGK
DTNEAAYLLQKLFRTIIGTNNIDCCARVCHSSTATALQMVTGAGAATASYLDAKCIVIAG
ANPTEAHPVGARLVVIDPRDIHLQLLPGTNVPLLNALAKVLIAEDLINHDYLNERVELSL
DEIASITTIREAAQLIGFVHGLGLSELTQGTASVITLCNLGMLTGSIGGEGAGMLPLRGQ
NNVQGNADMGSMPNLITGYQPLNDPALRRRLEPLWGGRALWCQGEDMVQSDPNETHVKKA
LDLFFCETARYAHLILPAAQEGTFTNAERRIQYVRPTVPSPGEARPDWEAIRDVAVKMGV
SYARL-LQWPCPPGTVTVHGKGQLGVKGYPFLLITGRLEHYNVGTMTRRTANQLEIHPGD
ADQENIADGEQVNLESRWGGTLFLSFHYPEDPQSKCPQYKAVAV
>Wa_B_Deferribacterota_Flexistipes_sp.@@formate_dehydrogenase_subunit_alpha@WP_328216741.1 WP_328216741.1 formate dehydrogenase subunit alpha [Flexistipes sp.]
CKVCIVKCDTPVKDSMEVVTDSPDVEKLRDASLCVLCGRCVAACCEFCGTCVDFCPTGAI
VTTVCSYCGVGCKIKLLCVKGRYARLKKPLVRNSFVETGWDNVMDIVCDKLIQIEKSFGS
DTNEENYLMQKLARQIFKTNNVDHCARLCHSSTVAGLIQAVGSGAMTNTMEDASTIFIIG
SNVTEQHPVGINLVVADPRDIYLGINGGSDIALLNSLCRIILENGWEDKEFINNRCEVDM
NDVIEKTGLYKAAEKIAVIWAMGITQHICGVDNVLALANLQMLTGNLGIKGGGLNPLRGQ
NNVQGACDMGALPNVFNGYQNVTNPEKFIFFQDKWGFKALYIMGENPVMTDPDVNKVMEC
LDIFFSETSKYADVVLPAAKEGTFTNTERKIQKLTPLLPPLHESKTDLNILTQLAQKLGV
LTERLALYWPVKTGTPVLHGKGKFPDSEYPFLLNTGRIFHWHGGELTRRIKEIVLINSND
AVDMGIEDNAEVEVSSRRGKTVFGNFHFVEDPAAKIPEYKVCAV
>Wa_B_Deinococcota_Deinococcus_cavernae@@formate_dehydrogenase_subunit_alpha@WP_119763395.1 WP_119763395.1 formate dehydrogenase subunit alpha [Deinococcus cavernae]
CRLCLVECTTLVSEGMKVRTQSPALEKLRDPSKCIVCSRCVRACCVSCGACVQACPTATL
VVTTCAYCGVGCTFRASCVKGRFARITRPMIRDPWREVSWDEALTYAATKLKAIREEHGP
GTNEETFLVQKLVRAGFGTNNVDTCARVCHSPTGYGLKTTFGTSAGTQDFDSSDVLLVIG
ANPTDAHPVGAKLIVIDPRAYHLPLQPGTNVAVLTALAHVIVTEGLADEDFIRTRCDHSP
ETLQAVTRLRGAARLFAIYYGLGVTEHSQGSSTVMAIANLAMATGNIGRPGVGVNPLRGQ
NNVQGSCDMGSFPHELPGYRHISDDAVRRQFEQDWGVKGLYIQGEDILQSDPDTKHVAAG
LDLFLNETANYAHVFLPGSKTGTFTNAERRIQMVRKVM-EPANGYEDWQVTQLLANALGV
SHHRLSLQWPVTLGSPIMHGKGKFTGPRYPLLLTTGRLSQYNVGAQTRRTANTLEIHPSD
AENRGLKDGDWVKLASRAGGVVYTTFHHPDDWATNCPEYKVTAV
>Wa_B_Deinococcota_Deinococcus_fonticola@@formate_dehydrogenase_subunit_alpha@WP_135228322.1 WP_135228322.1 formate dehydrogenase subunit alpha [Deinococcus fonticola]
CRLCLVECTTLVSAGMTVRTQSPALEKLRDPSKCIVCSRCVRACCVSCGACVQACPTATL
VVTTCAYCGVGCTFRASCVKGRFARITKPMIRDPWREVSWDEALTYAAMKLNAIREQHGP
GTNEETFLVQKLVRAGFGTNNVDTCARVCHSPTGYGLKTTFGTSAGTQDFDSSDVLLVIG
ANPTDAHPVGAKLIVIDPRAYHLPLQPGTNVAVLTALAHVIVTEGLADEDFIRTRCDHSP
ETLEAVTRLRGAARLFAIYYGLGVTEHSQGSSTVMAIANLAMATGNIGRPGVGVNPLRGQ
NNVQGSCDMGSFPHELPGYRHISDTEVRTQFEEDWGVKGLYIQGEDILQSDPDTKHVAAG
LDLFLNETANYAHVFLPGSKTGTFTNAERRIQMVRKVM-EPANGYEDWQVTQLLARALGV
SHHRISLQWPVTLGSPIMHGKGKFTGPRYPLLLTTGRLSQYNVGAQTRRTANTLEIHPTD
AENRGLKDGDWVKLASRAGGVVYTTFHHPDDWATNCPEYKVTAV
>Wa_B_Deltaproteobacteria_Dissulfurirhabdus_thermomarina@@formate_dehydrogenase_subunit_alpha@WP_343066725.1 WP_343066725.1 formate dehydrogenase subunit alpha [Dissulfurirhabdus thermomarina]
-----SEDFDEAELGFS------------DPNKCVACGRCARSCCVSCGACVDACPTGAL
VKSVCTYCGTGCNLDLLCVKGRFGRLTRPLVREPFRETGWDEALALVAERFGEIRRRHGA
DTNEENYLLQKLARGAWGTNNVDNCARVXHAPSVSGLLATLGSGAATTPFEQTDVLLVCG
SNTTEAHPIGTRLVVIDPRGLWLRLRPGTNIPLLNGLLHCILEEGLLDTAFVEARTEYPP
EKVAEITGIRAAARLYAILYGLGVAEHKGGTAGVMALANLVLATGHVGRPHTGINPLRGQ
NNVQGACDMGTLPYAYPGYQPADDAEVLERFAKAWGVKGLYVVGYDPAQTQANVGHVHRA
LDLFLTETARFAHVVLPAAKDGTFTSGERRVRRVRKAVEPPGEARADWEIVCAVATAMGI
SYDRLGQVWPCPPGTPLLHGKGRFADDDYPLVLVTGRLVHYNNGSMTRRCEGFVEVHPED
AGRLGLTDGAEVRVVSRRGGSVFMSFHFQDDPKTLTPEYKVCAV
>Wa_B_Epsilonproteobacteria_Lebetimonas_sp._JH292@@formate_dehydrogenase_subunit_alpha@WP_084029355.1 WP_084029355.1 formate dehydrogenase subunit alpha [Lebetimonas sp. JH292]
------------------------------------------------------------
VQTTCPYCGTGCNIDLLCLKGMFGRLTKPLIRGRLEESSWEEAYALVASKLKETVEKYSS
DTNEENYIFQKFIRA-LGSNNVDHCARFXHGPTVAGLAKTLGSGTMTNDLAETDVFLLIG
TNTSECHPIGAKLVVIDIKDVFIQIPSGYNIPLINAMINYIIQNNLYDKEFVEKYTNFTF
EKVEKETGLIEATELYAILYTMGITQFIDGTYNVMDVSNLAIVTGNLGKKGGGVNPLRGQ
NNVQGAGDMGALPGDLPN-GKVTDPKAREKAEEIWGFKFLYIFGENPVMSDPWTEHFIHA
LDIFLTETAQEADVVLPSAKDGTFSNTSRKVQLVRKAVEPPANLNPDWKVICNVANRVGI
TYERMGINWPCPQGTPYLYGKFKLPTEEYPCMYTTGRVYHYHTGTMTRKCKPLIEVSEDI
ARERNLENGCYAVVYNKRGGTIFTTFHYAEDPVSGMPPLKMSIA
>Wa_B_Escherichia_coli_Escherichia_coli@@formate_dehydrogenase_subunit_alpha__partial@EFG2885832.1 EFG2885832.1 formate dehydrogenase subunit alpha, partial [Escherichia coli]
CRVCLVECTTPVVEGMVVHTQTVRLQAIRDSAQCIVCSRCVRACCVSCGACVQACPTDAL
KVTTCAYCGVGCSFKASCVKGRFARILNPMIRDPWREVSWEEALAHTASEFRRIQYQYGK
GTNEETYLVQKLVRGVMGNNNVDTCARVCHSPTGYGLRTTFGTSAGTQDFDSTDVVLIIG
CNPTDGHPVGARLIVIDPRDVHLPLRPGTNVALITALAHVVVTEGLFNEEFIRDRCDHSP
EAVASLTGIRKAARIYAIYYGLGVTEHSQGSTTVIAIANLAMLTGNIGRPGVGVNPLRGQ
NNVQGSCDMGSFPHELPGYRHISGEGVREIYEKVWGVKGIYIQGEDILQSDPNTKHVAAG
LDLFLNETANYAHVFLPGSKDGTFTNAERRINMVRKVM-EPKARYADWEATQELARAMGV
SFDLISVQWPCNLGTPIMHGKGKFAGPRFPLLLTTGRLSQYNVGAQTRRTDNVLEIHPHD
AEQRGIREGDWVRIMSRAG-------------------------
>Wa_B_Escherichia_coli_Escherichia_coli@@formate_dehydrogenase_subunit_alpha@WP_077824318.1 WP_077824318.1 formate dehydrogenase subunit alpha [Escherichia coli]
------------------------------------------------------------
VVTVCPYCASGCKINLLCLKGYYGRLKTPMIRGKLEPVSWDEALNYVAERLSAIKEKYGP
DGNETNYVMQKFARAVIGTNNVDCCARVXHGPSVAGLHQSVGNGAMSNAINETDLVFVFG
YNPADSHPIGAKIIVCDPRDMHIALKNGSNIALLNAMGHVIIEENLYDKAFVASRTEYTP
ESVEDITGIRQAARMYAILWGMGVTQFYQGVETVRSLTSLAMLTGNLGKPHAGVNPVRGQ
NNVQGACDMGALPDTYPGYQYVKDPANREKFAKAWGVRAAYIMGEDPLQTDAELSAVRKA
FDIFMTKTASAADVILPSTHEGVFTAADRGFQRFFKAVEPKWDLKTDWQIISEIATRMGA
TYEKMFIQWPCRQGTSYLFGLAQFLTDEYPMVLSTVRVGHYSCRSMTGNCAALAQINTED
AKRLGIEDEALVWVHSRKGGAIYMTYQWWISPITKTPEYKYCAV
>Wa_B_Fusobacteriota_Psychrilyobacter_atlanticus@@formate_dehydrogenase_subunit_alpha@WP_084140884.1 WP_084140884.1 formate dehydrogenase subunit alpha [Psychrilyobacter atlanticus]
CGICVVECSVVVEEGLEIKTHTPEIIEKRDPNKCISCGKCVEVCCVFCGNCVSVCPVGAL
TQTTCSYCGVGCQFDLLCVKGKFGRLKTPLIKGKFREATWKEAYELFVSKANGIKGEFGP
DTNEDNFLFQKLMRVSIGTNNIDHCARLXHSATVAGLATTLGSGAMTNSIQESDLIFVIG
SNPRENHPVGSKLILADPRDVFMQVNVGANIALINGMINVIISENLVNKDYIKNHTEYTP
EMASEISGIVEAARLYAIYYAMGITQFKTGTNAVIALSNLALITGQMGRPGTGINPLRGQ
NNVQGSCDMGAFPDTLPGYKSIKDEKFRKLYKEEWGVKFLFIMGENPVVSDPDTTHIIQS
LDIFMTETAKYADLILPALKDGTFTNTERKVQRVRAAIKGCGEAKADWLIFMELMNEFGI
SYDRI-LQWPVKPGTPILHGKGLIVDEKYPYVLTNGRLYHYHTRTMTAKTEGLIEINPLT
CEEIGVKDGEMVTVTSRRGGTVFMPFHFAEDEKSGEPELKLVTV
>Wa_B_Fusobacteriota_Sebaldella_sp._S0638@@formate_dehydrogenase_subunit_alpha@WP_253350698.1 WP_253350698.1 formate dehydrogenase subunit alpha [Sebaldella sp. S0638]
CRICLVECSAKVSDGMTVFTESERVISARNPNRCILCRKCVRICCVSCGNCVSACPVGSL
TRTTCVYCGVGCQMNLLCVKGAFARLKTPLIKDIFTESSFDEALDFIAEKLTAIKNSHGK
ETNEENYLMQKFMRAVIGNNNIDHCARLCHATTVSGLAETVGSGAMTNSISEADTIFVIG
SNTTETHPVGKNLIVADPRDIFMQLKVGTNIALLNGMMNVVISENLQDKEFIEDRCEYTP
ELTEKITGIINAARLYAIIFSMGITQHITGTENVFSVSNLAMLCGMIGRENTGINPLRGQ
NNVQGACDMGGLPNVYPGYQSVQNAQNKEKFEKAWSVKALYIIGENPVVSEPDGNHVKHS
LDIFMTETAEFADVILPAAKNGTFTNTERRVQYVQKAIEPLHGTMEDWKILVSLMNKMGI
SHKRI-LQWPCPNGTPYLHGKGKFPDSEYPVILTTGRLYQYHTMTMTGKNSGIMEIHPEL
AENLHLKQGETVKVSSRRGNTVFIPFHFAGDRFAKEPELKACAV
>Wa_B_Gemmatimonadota_Gemmatimonas_sp._UBA7669@@formate_dehydrogenase_subunit_alpha@WP_291155883.1 WP_291155883.1 formate dehydrogenase subunit alpha [Gemmatimonas sp. UBA7669]
CRLCVVECTTPLEAGMVVRTQSPTVARVRDPAKCIVCSRCVRACCVSCGACVQACPTATL
VKTTCAYCGVGCSFVASCVKGRFARVLRPMIRDDWRQVSWDEAIAFAAARFQAIQAAHGR
ETNEEVYVVQKMVRAAFHNNNVDTCARVCHSPTGYGLKQTFGTSAGTQDFRSADVIVVIG
ANPTDAHPVGAKLIVIDPRTHHLQLRPGTNVAVINALAHVIVTEGLVNETFVQERCDHAP
EATESITGLRAAARLYAIYYGLGVTEHSQGSTMVLGIANLAMVAGQVGREGTGVNPLRGQ
NNVQGSCDMGSFPHELPGYRHISDSAVRGVFESAWQVRGMFIQGEDLAQSDPDTTHVVQA
LDLFLNETAKYAHVFLPGTKDGTFTNAERRINRVRPTS-PPRSGLHEWEAVCRLATAMGV
SFAYLSVQWPCTRGTRIMHGKGRFSTRRYPLLLTTGRLSQYNVGTQTRRTANSLEIHPHD
AELRGIGTGDGVQLASRKGGIVYTTFHHPEDWATNCPEYKVTAV
>Wa_B_Magnetococcus_Candidatus_Magnetococcus_massalia@@Putative_molybdopterin_oxidoreductase._Similar_to_molybdopterin_containing_oxidoreductase__FdhA__nuoG__napA_@CRH06396.1 CRH06396.1 Putative molybdopterin oxidoreductase. Similar to molybdopterin containing oxidoreductase (FdhA, nuoG, napA) [Candidatus Magnetococcus massalia]
CRICLVECATEVEEGGVYTTASARVTEVRDPSLCIQCALCVRACCVSCGQCLFECPTGAL
ISTVCGYCAVGCKLHVACVKGRFGRITTPLIRGQFKPASWDEALDLVAARFQSILNSSGA
RTNEENYLLQKFSRVVFGSNNVDNCARVCHSPSAFALGEALGTGASTSSFQDSDLLMLVG
ANPTEAHPVGCKLIVIDPRDIHIPLPPGSNVAVINALQQTLMAENLLDQPFIARHTEYTP
AWVEQETGLQRAARLYAILWGLGITESCQGSVSAFGLINLALMTGNLGRPGTGSSPIRGQ
NNVQGACDMGALPNVFSDYQSVSDGEVRARHQSVWGAQGIYIVAQDPAQSDPETEKVRQA
LELFMTETARFADVVLPGAKSGSFVNSDRRIQRVCKAVEPPGEAWEDGRITHEIAKRMGV
NYARLFVQWPCTPGTEIVHGRGRFTDTEYPFMLTTGRLYHYNVGTMTRRTPIGLRIHPED
AARLKMRDGERVRVISSYGGLLFMAFHFSEDDQTLCPEYKVTTV
>Wa_B_Magnetococcus_Magnetococcus_sp._PR-3@@formate_dehydrogenase_subunit_alpha@WP_332890665.1 WP_332890665.1 formate dehydrogenase subunit alpha [Magnetococcus sp. PR-3]
CRICLVECATEVEEDGVYTTQSAPLTEIRDHSLCIQCTLCVRACCVSCGQCLFECPTGAL
VSTVCGYCAVGCKLNVACVKGRFGRITTPLIRGNFKPASWDEALDRVAKSFSSILKTHGS
NTNEENYLLQKFSRVVFGTNNVDNCARVCHSPSAFALGEALGTGASTNSFQDSDLLMLVG
ANPTEAHPVGCKLIVIDPRDIHIPLRPGSNVAVINALQHTLMAEQLLDQTFIQTHTEYTP
EWVEQQTGMRQAARLYAILWGLGITESCQGSISAFGLINLALMTGNLGRAGTGSSPIRGQ
NNVQGACDMGALPNVFSDYQSVSDANVRARHQSIWGTKGMYIVAQDPAQSDPETEKVRQA
LELFMTETAKFADVVLPGAKSGTFVNSDRRIQQLCKAVEPPGQAWEDGRITHEIAQRMGV
SYDRLFVQWPCTPGTEIVHGRGRFTDTEYPFMLTTGRLYHYNAGSMTRRTPIGLRIHPED
ALRLGMTNGEQVKIISSYGGLLFMAFHFPEDDQTLCPEYKVTTV
>Wa_B_Nitrospinota_Nitrospina@@MULTISPECIES__molybdopterin-dependent_oxidoreductase@WP_005010948.1 WP_005010948.1 MULTISPECIES: molybdopterin-dependent oxidoreductase [Nitrospina]
CRTCMVECTHPVSEGMKIRTDTDETSRYNYLNRCIMCGMCVRVCCEFCGQCITVCPTGAL
THSTCNFCSWGCTVKMLCAKGRFGRIQQPMMNGTFQEVSWSEALETIADRLKATINRSGP
AN-EENYLFQKLFRGLVGTNQLTNLNQVRAPYVNRFTQQCFENGIVSKPITEADVVLLFN
TDIPSEYPVGTDILIANPREVRMTYKPGSDLAVANRISKILIDKNLVDTGKVKTVLPYTA
DYAQNATGLTRAAERFSILVGNDIHETGRGEAILDALLNLSILVHAGGEGSVSIYPPREH
CNSQGVNDMGLTPEYLPGYRRADDPEALAHLAKTWGLKMLYIAGEDPCHSYYKADVVKNA
LDSYMTETAKMADLVLPSCKEGTFTNMTRHVQKVTPAVLPEGESRPDFDIFLDLADAFGM
FP---SKQWAPA---KPGF-----NGNGYPFTLISNN--MFHIGTYTQYAKALAEINPKD
AKELGVESGDRIKVESSTHGVVYIPKNWVD---------GLVSV
>Wa_B_Nitrospinota_Nitrospina_watsonii@@molybdopterin-dependent_oxidoreductase@WP_282011017.1 WP_282011017.1 molybdopterin-dependent oxidoreductase [Nitrospina watsonii]
CRTCMVECTHPVSEGMKIRTDTEETDRYNYLNRCIMCGMCVRVCCEFCGQCITVCPTGAL
THSTCTFCSWGCTVKMLCAKGRFGRIQRPMMNGTFQEVSWSEALETIADRLKSTMNRSGP
QN-EENYLFQKLFRGLVGSNQLTNLNQLRAPSLNRFMMQCFENGIVSKPITAADVVLLFN
TDIPSEYPVGTDILIANPREVRMTYKPGADLAVANRISKILIDKNLVDTGKVKTALPYTA
DYAQTATGLTRAAERFSILIGNDILETDQSEDILNALLNLSILVHAGGQGSVSIYPPREH
CNSQGVNDMGLTPDYLPGYQRADDPAALTHLAKTWGLKMLYIVGEDPCHSYYKGDLVKNA
LDSYMTETAKMADLVLPSCKEGTFTNMTRHVQKVASAVLPEGESRPDFDIFLDLADTFGL
FP---SKQWTPA---KPGF-----NGNGYPYTLISNN--MFHIGTYTQYAKALAEIHPKD
ARELGIESGDRIRVESSTHGVVYIPKNWVD---------GLVSV
>Wa_B_Nitrospirota_Candidatus_Magnetominusculus_xianensis@@formate_dehydrogenase_subunit_alpha@WP_085053520.1 WP_085053520.1 formate dehydrogenase subunit alpha [Candidatus Magnetominusculus xianensis]
CRLCLVECTTPVTEGMKVKTVTPTVERLRNMDKCILCGLCVRVCCEFCGQCVSVCPTGAL
VETTCSYCGCGCQLNLLCVKGRFGRLKTPLIKGKFTEATWDEAISYIAARFKKIVEDHST
DTNEENFLFQKFMRAVIGTNNVDHCARLXHSPTVAGLVTVFGSGVMTNSVPENDVLFIIG
SNTKENHPIGAKLIVADPRHLWLKQRHGTDVALLNSMMHVMIKEGLVNKNFIEERTEYTP
EVGEKITGIIEAARIYAIYYTMGITQHSHGTDNVYSLANLVLMAGNLGRESVGLNPLRGQ
NNVQGASDMACAPNVFPGYQKVIDKEVRAKFETEWKVKALYIMGENPVMSDADQKHTIHA
LDIFMTKTAELADVVLPAAKDGTFTNTDRRVQRVRKAVNPPGDARDDSWIIMELSRAMGI
NYRRIGIQWPCPPGTPYMFGKAKFPDEEYPFTLSTGRLLQYHTGTMTRRVKAIVEINPAD
AGRMSIDNGAMVRVTSRRGGVVFIPFHYSEDPICKIPELKVCAV
>Wa_B_Nitrospirota_Dissulfurispira_thermophila@@formate_dehydrogenase_subunit_alpha@WP_203473750.1 WP_203473750.1 formate dehydrogenase subunit alpha [Dissulfurispira thermophila]
CRVCLVECTTTVEEGMEVITNSPYIENMRDMEKCILCGRCVKICCEFCGQCVMVCPTGAL
IDTTCPYCGVGCSITLLCVKGRFARLKTPLLRGELRPASWDEALDYVADRLKDIKSRHGA
DTNEENYLFQKLMRAAIGTNNVDHCARLXHAPTVASLATIFGSGAMTNSLREMEVILIIG
SNTKETHPVGAKIIIVDPRELFLNLRPGTDVALLNGIAHVILKEDMYDRQFIDKNVDFTP
EYVEKITGIIKAARLYGIFYTMGITQHTCGTDNVNAIANLALLTGNIGREFTGIGPLRGQ
NNVQGASDAGCLPNVYPGYQRVDLSEVRHKFEKAWGVKAIYIMGENPVITDPNMYHTVKA
LDIFLTETAELADVVLPAAKDGTFTNTERRVQRVRKAINPPGEARDDISIITEISKRLGI
RYNRIGIQWPCPPGTEYLYGKVHFADEGYPFILTTGRLFQYHAGSMTRRVKPIVEINPSD
SKRLDIKEGDMVKVMSRRGRVVFIPMHYREDRYVKTPEYKVCSV
>Wa_B_Planctomycetota_Candidatus_Jettenia_sp._AMX1@@formate_dehydrogenase_subunit_alpha@WP_083849289.1 WP_083849289.1 formate dehydrogenase subunit alpha [Candidatus Jettenia sp. AMX1]
CRVCMVECNTEVTNGMVIRTDSEKVLKTRDTSKCILCGRCVRICCVLCGQCVSTCPVGSL
VKTTCAYCGVGCTMYLLCVKGRFGRLKQPLIKGKFEEATWDEALNLVASKLGEIKAKYGP
DTNEENYLAMKFARATIGTNNVDQCARTXHAPSVAGLAMSFGSGSMTNSISECKLIFLIG
GNPTEAHPIGCTFIVADPRKLYLPVRPGTDNWLLNAMAHVIIAEGLENKEFISTRTEITP
EQASGFTGIRQAARLYAIYYTLGITEHTCGTDNVRTIANLALLTGHVGKSSTGVNPIRGQ
NNVQGATDMC-IPNKMTGYQDVTDNAVMEKFEKAWGVKALYVIGEDPVISEPNQDSTIKA
LDIFMSETAKYADVILPATKDGTFTNTERRVQRVRKAINPVGNTKPDWQITSELSTRMGI
SYERIGIQWPCPPGTKFLHGLGKFPDKEFPLLLSTGRLYHYNAGTMTRRSEGIVEVNQAD
AKELGIFDGETVRIATRRGGVIWMPMHFVEDNITQTAEYKVCGA
>Wa_B_Planctomycetota_Candidatus_Jettenia_sp._AMX1@@formate_dehydrogenase_subunit_alpha@WP_285442161.1 WP_285442161.1 formate dehydrogenase subunit alpha [Candidatus Jettenia sp. AMX1]
CRMCVVECATPVSKDMKVSTRSESVMRARDMSKCILCGKCVRICCVFCGHCVSVCPVGAL
VRTVCCYCGVGCSLVLLCVKGRYGRLKSPLIRQPFREASWEEAIHLVARRFMEIKLKYGP
DTNEENYLAQKFTRAVMGTNNMDNCARVCHAPSVTGLRAALGSGAATNSLADAEALIVSG
SNTTEAHPVGAKLIVIDPRTVWLRLKPGTNVALINGLLHVILKEDLENKEFIQQRTEYTP
ERVEEITGIIKAARIYAIVYGLGMTEHKAGSHGVMSLANLSLITGNIGRPNTGINPLRGQ
NNVQGSCDMGALPDVYPCYQKADDPIVHKKFSEAWGCKAMYIIGYDPAATQANTHHVVSA
MELFMTETAKLAHVVLPASKEGTFTNAERRVRRLNQAIPPPEGIRHDWEIMCFIANAMGI
DYERLGLVWPVWPGTPILHGKGRLPDNDYPLYLTTGRLYHYNNGSMSLRNPEIIEIHPSD
AEPLGIKTGDIVRVTSRRGGSVFLSFHFPEDILALTPEYKVCAV
>Wa_B_Rhodothermota_Rubrivirga_marina@@formate_dehydrogenase_subunit_alpha@WP_095509096.1 WP_095509096.1 formate dehydrogenase subunit alpha [Rubrivirga marina]
CDTCVVECATPVRAGLVVETRTEAAASARDPDQCILCGKCVEACCVSCGHCVTVCPCNAL
TKTVCTYCGVGCSFDVTCVKGKFGRLRGPLVRETFEPASWDEALETVATRMRAIADEHGP
QN-EESYLVQKLARAVFGTNSVDNCSRYCQAPATQGLWRTVGYGGDAGTMDDADLVLIVG
SNTDQSHPVGQTHIVADLRDLFLRPTPGTDLIWLSAVTKHIFDQGWEDRAFLDRWVNFTL
QFAEATTGLVECARLVAGLWAMGVTQHTMGSDTSTAISNLLLVTGNFGKPGTGGYPLRGH
NNVQGCSDFGSINTFFPGYQKVEDDAARQRYEDAWGVKALFLVGEEIALVDANAHYVQDA
LEIFFSKSAEFADVVLAASKDGTFTNTERRIQRLYKVMDPLGDSRPDWEILTDLARKLGV
TYARLSLCWPVA-DTPLLYGKARLPDDEYDLHLNSGRLEHFHTGNQTHKSAGLVEVSHEL
AEARGVATGDWVRLVSRRGGELFMPLSSS-DPDSHTPAYKELAV
>Wa_B_Rhodothermota_Rubrivirga_sp._SAORIC476@@formate_dehydrogenase_subunit_alpha@WP_095514827.1 WP_095514827.1 formate dehydrogenase subunit alpha [Rubrivirga sp. SAORIC476]
CDTCFVECATPVRAGLVVATRTAASGDARDPDQCIVCGKCVEACCVSCGHCVTVCPCNAL
TKTVCTYCGVGCSFEVTCVKGKFGRLRGPLVRETFAEATWDHALETVATRMRAIVDAHGP
DN-EESYLVQKLARAVFKTNNVDNCSRYCQAPATVGLWRTVGYGGDAGTMDDADLVLMVG
TNTDQSHPVGQTHIVADIRDVFIRPTPGTDLIWMSAVAKYIFDQGWEDRAFLDQHVNFTL
AYAEQMTGLIDIARRIAGLWAMGVTQHKMGSDTSTALSNLLLVTGNFGKPGTGGYPLRGH
NNVQGCSDFGSINTFFPGYQPVDDPEVRATYEAAWGVKAVFLVGEEIALVDANAHYVQEA
LDIFFSKSAQFADVVLAASKDGTFTNTERRIQRLYQAIPPLADSRPDWRILTDLARHCGV
TYARLSLCWPVD-DTPLLYGKARLPDEQYPLHLNTGRLEHFHVGNQTHKSAGLVEVSHDL
ARERGVATGDWVRLASRRGGELYMPLSSA-DPDSHTPAYKELAV
>Wa_B_Spirochaetota_Oceanispirochaeta_sp.@@formate_dehydrogenase_subunit_alpha@WP_298003202.1 WP_298003202.1 formate dehydrogenase subunit alpha [Oceanispirochaeta sp.]
CRMCVVRCSLPVKEGMVVTAFDDEIEKVRDPGKCIRCGICIQACCDGCGECVQNCPTAAL
VRTTCGYCGVGCQMDLLCVKGRFGRLTKPLIRGEFREASWDEALSLTARRLSHIRDNSGS
DSNEENYVFQKFVRTALGTNSVDHCARLCHAPTVAGLGRAFGSGAMTNPIGDADCILITG
ANVSETHPVGAKIIVIDPRYLWLRQKSGTDVAWINGLIHIILEEGLADRDFIESRTEFTP
ELVEDISGLRLAARAYAIVFAMGITQHVTGTDNVLSLANLAMVCGQIGRESTGVNPLRGQ
NNVQGACDMGGLPNVYPGYQQVTNPEIRHKFQTAWAVKGLCIMGENPMLSDPNLNHVEAS
LDIFMTETAALADVVLPAAKEGTFTNTWRRMLRVRGAVSPPGEALPDWQIIAGISSRMGI
SYERLDLQWPCPPGTAFLHGKGLFPDKEYPFVLSTGRLYHYHTATMTRRSRALAEVCEED
LKALGVADGGMLRVTSRRGGVIFLPFHFHEDPQSKIPELKVAAC
>Wa_B_Spirochaetota_unclassified_Oceanispirochaeta@@MULTISPECIES__formate_dehydrogenase_subunit_alpha@WP_114628069.1 WP_114628069.1 MULTISPECIES: formate dehydrogenase subunit alpha [unclassified Oceanispirochaeta]
CRLCVVRCTLGAEEGMVITAFDDEIEKIRDPGKCIRCGICVQACCDGCGECVQNCPTAAL
IRTTCGYCGVGCQMDLLCVKGRFGRLTTPLIKGEFREASWDEALDLTARKLSGIRDQYGS
DTNEENYVFQKLMRAALGTNSVDHCARLCHAPTVAGLVRAFGSGAMTNPIEDSDCILVTG
TNVSETHPVGAKIIVIDPRYLWLRQRSGTDVAWINGLMHIILEEGLADRDFIESRTEFTP
EKVEEISGLREAARAFAIVFAMGITQHVTGTDNVLSLANLAMLCGQIGRPSTGVNPLRGQ
NNVQGACDLGGLPNVYTGYQKVEDPEVRAKFEKAWAVKGMLIMGENPMLSDPNLNHVEES
LDIFRTETTRLADVVFPAAKDGTFTNSGRRPLRVRKAVNAPGESREDWRILTELSTRMGI
SYKRLNLQWPCPPGTSYLHGKGRFPDKEYPFVLSTGRLFHYHTATMTRRSTALAEIHRDD
LKALGIEDGTMLRVTSRRGGVIFIPFHFHEDPISKIPELKVAAC
>Wa_B_Synergistota_Aminiphilus_circumscriptus@@formate_dehydrogenase_subunit_alpha@WP_084460306.1 WP_084460306.1 formate dehydrogenase subunit alpha [Aminiphilus circumscriptus]
CRVCLVECTTPLVEGMVIHSRSPKVQEARDMDKCVLCGRCVRACCVFCGQCVQLCPVGAL
VKTICSYCGVGCELTICCVKGRFARLTKPLIRGSFREASWDEALGLVAYKFAQIKEHHGP
DTNEENYLFQRLAREVVGTHNVDHCAHLXHSATVAGLGETLGSGAMTNDFASVDVMLVIG
SNTTEAHPVGKKLIVCDPRDVYLRQRSGSDVALLNGFMHVIIKEDLYDKTFVEERTEYDP
QRVSEITGIVNAARLYAIFYTMGITQHTTGTDNVRSVANLAMLCGHLGRPGTGVNPLRGQ
NNVQGACDMGCLPNVLPGYAKVADPAVREKVKNLWGAKSLYVMGENPMVSDADTNHVRHA
LDIFLTETAQLADVVFPAAKDGTFTNTMRAVQRIRKAVNAPGEAKADWEILVALAKKCGM
NYTRLALCWPCPPGTPILHGKGFFPDEEYPFLASTGRLYHYHTRSMTGRSA-TIEINPVD
AEQIGVREGELLCVSSRRGKMVFVPFHFGEDPTSETPAFKISAV
>Wa_B_Synergistota_Aminomonas_paucivorans@@formate_dehydrogenase_subunit_alpha@WP_352425783.1 WP_352425783.1 formate dehydrogenase subunit alpha [Aminomonas paucivorans]
CRVCLVECSTPLSPGMVVHTHSPRVLEARDMNKCILCGRCIRACCTFCGQCVQVCPVGAL
VKTTCSYCGVGCELHISCVKGRFARLTRPLIRGVLREATWEEALNAVVGGLGHIREQHGP
DTNEENYLLQRLAREVIGTNNVDHCAHLXHSATVKGLGETLGSGAMTNDFRSADVLFVIG
SNTTEAHPVGAKLIVCDPRDVYLRQKSGTDVALVNGLMHVILRDNLQDEAFLAQRVEYTP
EVVSEITGIEEAARTYAIFYTMGITQHVTGTNNVRSMANLALLCGMLGRPGTGVNPLRGQ
NNVQGACDMGCLPDVYSGYQKVADPQSREKMGKLWGAKGLFIMGENPMVTDPDTNHVRHS
LDIFLTETAQMADVVLPAAKDGTFTNTARTVQRVRKAVESPGEARGDWEILQDIAVRLGM
SYRRLGLAWPCPPGTPILHGKATFPDEEYPYLATTGRLYHYHSGSMTRRSA-PVEVHPAD
AAALCLEEGQLVRVTSRRGKMVFLPFHFGEDPDSETPGYKVSAV
>Wa_B_Thermotogota_Mesoaciditoga_lauensis@@formate_dehydrogenase_subunit_alpha@WP_036225630.1 WP_036225630.1 formate dehydrogenase subunit alpha [Mesoaciditoga lauensis]
CRMCVVECTTTIKEGLKIKTHSERVEKSRDLNKCIQCQLCVRVCCVNCGQCASICPVGAI
TKTTCAYCGVGCQIELTCVKGKFGRLKEPLMKGKFTEVSWDEAMNYTVEKLKEIKEKYGP
DTNEENYLLQKFARAVIGTNNVDHCARLCHASTVAGLAATLGSGAMTNNLLDANVILLTG
SNPTENHPVGTKLIVADPRTVWLRHLPGTDVALFNGILNVIIQENLIDEEFIRSRTEYTP
EYVSKVTQIIKAAKTYGIVYAMGITQHVSGTNNVISLANLAMATGNLGRPGTGVNPLRGQ
GNVQGACDLGALPNVYPGYQKVTDENVKKSFEKAWGVKALFVMGENPRISDPDASHLEEA
LDIFPNDTTKFADVILPASKEGTITNTERRIQRVRQGVKPIGNSRPDWMILKDLFNRFGI
TYERIGIQWPCRPGTSILHGKGKFPDKEYPFYLSTGRLYQYHTGTMTRRVKGIIEINPTD
AERLGIKKGDQVRVTSRRGGMVFIPFHYAEDPISKIPTYKVAAV
>Wa_B_Thermotogota_Petrotoga_olearia@@formate_dehydrogenase_subunit_alpha@WP_103066213.1 WP_103066213.1 formate dehydrogenase subunit alpha [Petrotoga olearia]
CRMCLVECVTPVADEMRILTDSKRVNETRDPDKCVLCGKCVRTCCVFCGQCVEMCPTGAL
TITICPYCGVGCQLELSCVKGRFGRLTDPLIKGHFEKVGWEEALDYVAEKLLNIKEKYGS
DTIEENYIMQKFMRAVIGTNSVDHCARLCHASTVVGLGMAFGSGAMTNSISESDVIFVIG
SNPTENHPVGTHLIVADPRDISLQQKPGTDVALINGMMNVIINEGLLDKKFIEERTEYTP
SKVSHITGIIEAAKMYGIYFAMGITQHKYGTNNVLSLTNLALLTGNVGFESTGVNPLRGQ
NNVQGACDVGALPDVYPGYQKVNDPKIKEKFENYWGVKALYIMGENPFLSDPDQDHVKKA
LDIFLTETAQFADVVLPAAKEGTFTNTERRIQRVRKAINSPGRAKADWEILASLANKMGI
SYERLGLQWPCPPGTKYLHGKGKFADEKYNFILMTGRLYHFHTGTMTRRSYPIVEINIED
ARKLGIKGKDKVRITSRQGGQLFMPFHYAEDSKAKIPELKITPV
>Wa_B_Verrucomicrobiota_Candidatus_Methylacidithermus_pantelleriae@@formate_dehydrogenase_subunit_alpha@WP_174583361.1 WP_174583361.1 formate dehydrogenase subunit alpha [Candidatus Methylacidithermus pantelleriae]
CRLCLVECTTPVEPGMRVRTYSPKLAELRDPSKCIVCSRCVRACCVSCGACVQACPTATL
VVTTCAYCGVGCSFKVSCVKGRFARILKPMIRDPWTEVSWEEAIEYAASELRRIQATYGR
GTNEETYLMQKLVRAVFGNNNIDTCARVCHSPTGYGLKLTLGESAGTQAFDSADVIMVIG
ANPTDGHPVGARLIVIDPRTYHLKLKPGTNVALLNALAHVIVTEGLTNEAFVMERCEYSP
EAVEAITGIRGAARLYAIYYGLGVTEHSQGSTAVIALANLAMATGNIGREGVGVNPLRGQ
NNVQGSCDMGSFPHELPGYRHISDDATRALFEAAWGVKGLYVQGEDIAQSDPNVQHVHAA
LDLFLNETAKFAHVFLPGSKDGTFTNAERRIQRVRKVM-PPLAGKEDWQVTVMLAEALGV
SYEKLSIQWPCNEGTPTMHGKGKFPNRRFPLILTTGRLSQYNVGAQTRRTFNELEIHPHD
AEDRGIKDGDWVEVRSRVGGVVYTTFHHPEDWATNCPEYKVTAV
>Wa_B_Verrucomicrobiota_Methylacidiphilum_sp._Yel@@formate_dehydrogenase_subunit_alpha@WP_134390948.1 WP_134390948.1 formate dehydrogenase subunit alpha [Methylacidiphilum sp. Yel]
CRLCLVECTTQVEQGMKVKTFSEKLAKLRDPSKCIVCFRCVRACCVSCGACVMACPTAAL
TITTCAYCGVGCSFEASCVKGRFARPLKPLLRDPWKEVSWEEAIAYVASEFKRIADKYGR
NTNEEDFLVQKLVRAVFHNNNIDTCARVCHSPTGYGLKAAFGTSAGTNPFDSSDVIFVIG
ANPTDGHPVGARLIVADPRDYHLQLKPGTNVALLNAIAYTILEEGLEDRKFIEEKCDNAP
EAVQEITGIRAAARLYAIYYGLGVTEHSQGTTAVLAIANLAMLTGNVGKEGAGVNPLRGQ
NNVQGSCDMGSFPHEFSGYRHVSDFETRMLFEQAWNVKGIYVHGEDLTQSDPDSNHVIQA
LDIFLNEMSKYCHVFLPGCKDGTFTNAERRIQRVRKVM-PPLCGKQEWEVIQEIAQAMGV
SYEKLSIQWPCNEGTPVMHGLGQFPSRRFPLILTTGRLHHYNVGTQTRRTQNVLEIHPSD
AEERGIKDGELVEVTSRKGGTVYATFHFPEDWATNCPEYKVTAV
>Wa_B___TDB__Desulfatibacillum_aliphaticivorans_Desulfatibacillum_aliphaticivorans@@formate_dehydrogenase_subunit_alpha@WP_084511282.1_* WP_084511282.1 formate dehydrogenase subunit alpha [Desulfatibacillum aliphaticivorans]
CGVCVVECETPADVWMNVRTESPMVIKARDYSRCIKCGRCEAACCVYCGECVQACPVGAL
VRTTCSYCGVGCQLELLCVKGRFGRITSPMIKGKFREASWDEALDLVAKRFSEIKEKHGG
DSNEENYLAQKFARAVLKTNNVDHCARLXHSSTVAGLAAAFGSGAMTNPIGDAEVILITG
SNTTENHPVNAKIIVVDPRHKWLRQNLGTDVAWINGLMHVIIKENLYDKDYVTNRTEFTP
QYTEEITGIEETARIFAICYAMGITQHICGTDNVKSLANLSMLTGNLGIQGGGVNPLRGQ
NNVQGACDMGGLPNVFPAYQPVTNPDVKARLEKEWGVKSLYIIGENPLVSDPDLNHAEKC
LDIFMTETAAKADVVLPSAKDGTFSNTERKVQRVRKAVDAPGDCKQDWEITCEIAARMGL
SYKRI-LHWPCPPGTPILHGKGLFPDEEYPLYLTTGRIYHYHTGTMTMKSDGLVEVSPED
AVSYGIKDGDKVHIASRRGGTVFLPFHYAEDPVAKIPEYKVCAV
>Wa_B___TDB__Desulfatiglans_anilini_Desulfatiglans_anilini@@formate_dehydrogenase_subunit_alpha@WP_084516783.1_* WP_084516783.1 formate dehydrogenase subunit alpha [Desulfatiglans anilini]
CRVCVVECSTPAAANMVIRTESRRVVEARDHSRCILCGRCVQACCVFCGECVQACPVGAL
VHTTCSYCGVGCQLYLLCVKGRFGRLKKPLIRGVLREAEWDEALDLVKSRLETIRDTSGP
DTNEENYLAQKFARAVLKTNNVDHCARLXHSSTVAGLAAAFGSGAMTNPIEDADVILVTG
SNTTENHPVGAKLIVVDPRQQWLRPKPGTDVAWINGFMHVILSEKLYAEKYVTSRTVYTP
AYVSELTGIVDAARLFAILYTMGITQHTCGTDNVKSLANLSMLCGNVGIRGGGVNPLRGQ
NNVQGACDMGGLPNVFTGYQQVGNIEVRERMEKAWGVKALYIIGENPMVSDPDLSHVEAG
LDIFLTETAAKADVVLPAAKDGTFSNTERKVQRVRKAVDPPGEARQDWEIISNLSTRMGI
NYARL-IHWPCTPGTPCLHGLGVFPDDEYPLFLTTGRLYQYHTGTMTRKSEGLVELSAED
AEQWEVKTGDRLKVTSRRGGTIFLPFHYAEDPVCKIPEFKVCAV
>Wa_B___TDB__Desulfatiglans_anilini_Desulfatiglans_anilini@@formate_dehydrogenase_subunit_alpha@WP_084516789.1_* WP_084516789.1 formate dehydrogenase subunit alpha [Desulfatiglans anilini]
CRICLVECSTPAAPGMVVRTHTPRVIEARDFSRCILCGRCVAACCVFCGQCVQVCPTGAL
VRTTCPYCGVGCQLWLLCVKGRFGRLKTPLIRDRFREAGWDEALDLVAGKFKQIIAESGP
DINEDSYQMQKLFRAVIGTNNIDHCARTXHAPTVAGLATSFGSGAMTNSFEEAKCFLVIG
SNMNEAHPVGAKLIVVDPRDLHVPIRVGTDIAFLNSLMHVLIRDERYDKAFVQGCCVYPP
SRAAEICGIEETARMLSLCYTLGITEHTCGKNNVMSCANLQMLLGNLGKECAGVNPLRGQ
NNVQGACDMGALPNVFPGYQKVVDLAARSKFEKAWGVRAFYIFGENLANTEPDIRHVEHC
LDIFPTETTRFAHVVFPAADDGTFTNSERRVSRVRTVSTPPGIARPNWWIFRELAKRMGI
KYDRI-LQWPCPAGTCFLHGLGQFPDEDYPFVLSTGRLYHYHTRTQTGRSVGLADISPID
AERLGVRHGDTVRVRSRRGGLVWMAFHFRDDPETLTAEYKACAV
>Wa_B___TDB__Desulfatirhabdium_butyrativorans_Desulfatirhabdium_butyrativorans@@formate_dehydrogenase_subunit_alpha@WP_084502923.1_* WP_084502923.1 formate dehydrogenase subunit alpha [Desulfatirhabdium butyrativorans]
CRICVVECATPASDNMVVQTESPKVVEARDFSRCIQCGRCVQACCVFCGECVQACPVGAL
VRTTCAYCGVGCQIYLLCVKGRFGRLKTPLIKGKFREATWEEALNLTAKRLAEIKDNHGA
DTNEDNYIANKFTRAVLKTNNIDHCARLXHSSTVAGLAATFGSGAMTNSIGDADVILVTG
SNTTENHPVGARLIVVDPRHKWLRPNLGTDVAWINGMMNVIIAENLYNKTFVTERTVYTP
EYVEEITGIREAARMYAIVYCMGITQHTSGTDNVKSLANLSMLCGQIGRPGTGVNPLRGQ
NNVQGACDMGGLPDVYTGYQKVIDPEARKKMEAAWGVKALYIIGENPLVSDPDLNHAEKS
IDIFMTETAQMADVIFPSKKDGTFSNTERRVQLVRKAVDPPGDIWDDWKIVAEVAKRLGI
TYGRI-LHWPCPPGTPILHGKGVFADEEYPMYLTTGRIYQYHTGTMTMKSEGLVEIAPQD
ASRMGLAEGDRVSVTSRRGGTVFIPFHFALDPVAKIPEYKVCAV
>Wa_B___TDB__Desulfatirhabdium_butyrativorans_Desulfatirhabdium_butyrativorans@@formate_dehydrogenase_subunit_alpha@WP_084503124.1_* WP_084503124.1 formate dehydrogenase subunit alpha [Desulfatirhabdium butyrativorans]
CRICVVECSTPASPGMVIRTESPRVVAARDFSRCILCGRCVQVCCVFCGECVQVCPTGAL
IRTTCPYCGVGCQQWLLCVKGRFGRLKTPLIRGSFREASWDEALDLVAGKFTEIIASNGP
DINEDSYAMQKLFRAVIGTNNIDHCARTXHAPTVAGLAASFGSGAMTNSFNEARMFLVIG
SNMTEAHPVGAELILVDPRTIHAQIRVGSDIAFLNALMHVLIQEDLYDHRFVKSCTVYPP
EFAADICGIRTIARKLALCYTLGITEHTCGRNNVVSTANLQMLLGNMGVECGGVNPLRGQ
NNVQGACDMGALPNVLPGYQKVTDADARAKFEKAWGVKGFYIFGENLANTEPDIRKVEHE
LDIFQNETTRFAHVILPAANEGTFTNSERRVSRVRTASLPPGQAKPNWWIFKEIAKRMGI
KYYRL-LQWPCPPGTCFLHGFGQFPDREYPYVLSTGRLSHYHTRTQTGRCEGLADISISD
AQSLGIQQGQIIRVKSRRGGMVWMAFHFRDDPITLTAEYKACAV
>Wa_B___TDB__Desulfobulbus_propionicus_Desulfobulbus_propionicus@@molybdopterin_oxidoreductase_family_protein@WP_015724083.1_* WP_015724083.1 molybdopterin oxidoreductase family protein [Desulfobulbus propionicus]
------------------------------------------------------------
HRGTCRLCGVGCRVELLCMKGMHFRLTKPLYRDPFKEISWDKALDIAAERFSSAVKAHGG
NT-EETYLFQKIMRGGLKTNNVEGNPRLCMASAVGGYMTSFGADEPIGGYADAHCFFIIG
SNTAEAHPVEVKVINADPRDKHLQFKPGTDLSLLNAMAKVIIDEKLHDQQFLGNYAVYTP
EAAAKTCGIRQVARWFASLWCMGINQRKQGVWANNLIHNLHILTGQLMKEGADSLSLTGQ
PNACGVREAGGLCHILPGHRPVEKEKMRNQVEEAWGIKAVWINCTSPAQSLPNCDLYNKG
LDIFKTRTTEYANLILPTAKTGVYGCTERRSQLTRKAIKAPGEAKPEVWIAREWAKRLGA
SYAVLGVQWPAPGGTVKKFRKLWIPDADYPFYLSTGRIDHWHTMSMTGRIPELVEINPKD
AAKLGIKPGDMVEVRSRRGGMVFVYWHDQEDPASKEPEFKICAV
>Wa_B___TDB__Desulfocapsa_sulfexigens_Desulfocapsa_sulfexigens@@formate_dehydrogenase_subunit_alpha@WP_083907320.1_* WP_083907320.1 formate dehydrogenase subunit alpha [Desulfocapsa sulfexigens]
-----REDYDEVKLGFT------------DPNKCIFCGRCERSCCVSCGKCVENCSTGAL
VRTTCPYCGTGCQMILLCVKGRFGRLKTPLIRMPLEPVKWDEALDFMGQAFSRILGEKGP
DTTEENYAFQKFFRAGIGTNNVDHCARYXHSPTVTGLVTVLGSGAMTNTINGSDVMLVIG
SNTTETHPIGSKLIVADPRDHWVQQKPGTDGALINALCHVILRDGLEDKKYIEERAECTP
EWAAAITNIEEVAHTFAIYYTMGITQHTSGTDNVCSLANLAVITGNLGKEGAGLNPLRGQ
NNVQGASDMGCVPTFFPGYQRCDDEAACTKFSEIWQSAGLWIMGENPVLSDPNSSHAKKA
FDIFLTETAEIADVVLPAAKDGTFANTERKVQRVRRAVPPPGDARDDLSIINMVSNRIGM
SYERLSLAWPCPPGTPILHGKAWLPDEEYPLVLTTGRLYQYHTGTMTRRSDVLIEMNPLD
AATLNLTDNEMVRAASRRGGLVFIPFHYKEDPQCKIPEAKVCAI
>Wa_B___TDB__Desulfocapsa_sulfexigens_Desulfocapsa_sulfexigens@@formate_dehydrogenase_subunit_alpha@WP_322740798.1_* WP_322740798.1 formate dehydrogenase subunit alpha [Desulfocapsa sulfexigens]
-----REDFDEVKLGFT------------DRDKCIYCRRCERSCCVSCGACIDSCSTGAL
VRTTCPYCGAGCQMLLLCVKGRLARLKKPLIRGILVEVGWDEALEYTAKRFFDLKAMYGA
DTNEENYLMQKFMRTSIGTNNIDHCARLXHAPTVASLALTFGSGAMTNSIMDTDLFLMIG
SNPDTGHPTGAKLIVVDPRDHWLRIKPGTDVAFLNGLMHIILEETLWDKYFVEERTEYNP
EYVSGITGLYTVARMYAIYHGMGITHYVTGTDRVKSIANLAMLCGKVGVAGGGCNPLRGQ
NNVQGACDMGALFNTLPGYTSFEDINLFDRYEEEWKVKGLYIFGEDPAIADPNIAHVHKA
LDIFLTETAKAADVVFPAAKDGTFTNTERRVQRVRKAVDPPGEARPDWKIFCDLSDKMGI
TYERLGLQWPVPPGTPVLHGKGLFVDEEYPLYFTTGRLARYNFSSMTGKTPEIVEINPLD
AKRYKIKEGDMVRLASRRGGTLFATYNHTEDRLSRTPEYKLCAI
>Wa_B___TDB__Desulfococcus_multivorans_Desulfococcus_multivorans@@formate_dehydrogenase_subunit_alpha@WP_078081236.1_* WP_078081236.1 formate dehydrogenase subunit alpha [Desulfococcus multivorans]
CRICVVECATPAARGMDVKTESPRVIKARDFSRCILCGRCVQACCVFCGECVQACPVGAL
IRTTCPYCGVGCQQWLLCVKGRFGRLKTPLIRGDFRPASWDEALNLVADKFKQIIAESGP
DINEDSYQMQKLFRAVFKTNNIDHCARTXHAPTVAGLAATFGSGAMTNSFDEAEMFLVVG
SNMTEAHPVGAKLILVDPRDLHLPIRVGSDIAFTNSLMQVLIEEDLYDKSFVNSCTVYPP
EKAADICGIRETARILALCYTLGITEHTCGRNNVVTMANLQMLLGNMGMECGGVNPLRGQ
NNVQGACDMGALPNVFPGYQKVTDAEARKKVAESWGVRGFYIFGENLANTEPDIRKVEHE
LDIFPTETTRFAHVVLPAANDGTFTNSERRVSRVRTASEPPGQARPNWWIFREIARRMGI
KYARL-LQWPCPPGTCFLHGLGIFPDSEYPLVLSTGRLSHYHTRTQTGRCEGLADISLSD
ARTLGIKHGEMIKVSSRRGGMVWMAFHFREDPFTLTAEYKACAV
>Wa_B___TDB__Desulfoluna_butyratoxydans_Desulfoluna_butyratoxydans@@formate_dehydrogenase_subunit_alpha@WP_180140935.1_* WP_180140935.1 formate dehydrogenase subunit alpha [Desulfoluna butyratoxydans]
CRICMVECTVPVEDGMTVRTETPEIIRSRDFSKCILCGRCVQACCVFCGECVQACPVAAL
VRTTCSYCGVGCQVNLLCVKGRYGRLTAPLIKGAFREASWDEALDLTARRLKEIAGAH-A
DTNEENYVAQKFTRTVLKTNNIDHCARLXHSSTVAGLAASLGSGAMTNPISDADVILVTG
SNTTETHPVGKKLIVADPRHLSMAPRPGGDIAWINGMIHVILEEGLQDKRYILERTEFTP
DYVETITGLVAAARLYAILYCMGITQHVNGTDAVKALANLAMLCGNVGIEGGGVNPLRGQ
NNVQGACDMGGLPDVYPGYRKVHEEPHAQTMEKAWGVKALYVIGENPLVSEADLTHTEKG
FDIFMSETARAADVVLPALKEGTFTNTERRVQRVRKAVDGPKGVPTDWQIICNIARRMGL
SYPRI-IPWPCPPGTPRLHGKGTFTDEEYPLALTTGRLYHYHTGTMTRKSKGLVEMEGTD
AKSLGLADGTMATITSRRGGTVFIPFHFAEDPVSKIPEFKVCAV
>Wa_B___TDB__Desulfoluna_butyratoxydans_Desulfoluna_butyratoxydans@@formate_dehydrogenase_subunit_alpha@WP_180142844.1_* WP_180142844.1 formate dehydrogenase subunit alpha [Desulfoluna butyratoxydans]
CRLCVVECSTPAEDGMEIQTESPTVVRSRDFSRCILCGRCVQACCVFCGECVQACPTGAL
VRTTCPYCGVGCQQTLLCVKGRFGRLTTPLIRGELQEASWDEALDLVTDKLKTIIDESGP
DINEDSYQMQKLFRSVFKTNNIDHCARTXHAPTVAGLATSFGSGAMTNSFGEAKMFFVIG
SNMTEAHPVGAKLIVADPRDLHLQLKVGSDIALINALMHVIIEEELFDPDFVTENTEATP
EAMAPICGIRRAARMLALCYTLGITEHTCGKNNVMSVANLQMLLGNMGVECGGVNPLRGQ
NNVQGACDMGALPGVFHGYQKVTDPAARAKFEEAWNVRAFWIFGENLANTEPDIRKVEHE
LDIFLNETTKFADVVLPAANDGTFTNSERRVNRVRTASTPPGEARPNWWIFREIAKRFGI
TYGRI-LQWPCPPGTPFLHGKGIFTDEDYPFVLSTGRLYHYHTRTQTGRCDGLCDISPAD
ARRLGIRQAEPVRVSSKRGGMIWMAFHFREDPETLTAEYKACAV
>Wa_B___TDB__Desulfosarcina_ovata_Desulfosarcina_ovata@@formate_dehydrogenase_subunit_alpha@WP_155323051.1_* WP_155323051.1 formate dehydrogenase subunit alpha [Desulfosarcina ovata]
CRICVVECSTPASANMVVRTESPEVVAARDFSRCILCGRCVQACCVFCGECVQACPVGAL
VRTTCSYCGVGCQLYLLCVKGRFGRLTDPLIKGEFRKASWDEALDLVAERLGTIRDTHGS
DTNEENYIAHKFTRAVLKTNNIDHCARLXHSSTVAGLAAAFGSGAMTNTIGDADVILIVG
SNTTENHPVGAKLIVVDPREQWIRPNLGTDVAWINGMMHVIIKEDLHDKAFVEQRTEYTP
EYVETIAGLITAARLYAILYCMGITQHTTGTDNVKSLANLAMLCGNMGIRGGGVNPLRGQ
NNVQGACDLGGLPNVLTGYQTVDNLDAIGKIERAWNVKALYIIGENPLVSDPDLNHAEHC
FDIFLTETAKMADVVLPSKKDGTFSNTERRVQRVRQAVNPPGLAKDDWKITCEIATRMGI
SYPRI-IHWPCPPGTPILHGKGLFADDDYPLYLTTGRIYHYHTGTMTMKTDGLVEITQSD
AVGMGIADGDRATITSRRGGTVFIPFHFAEDPVCGIPEFKVCAV
>Wa_B___TDB__Desulfosudis_oleivorans_Desulfosudis_oleivorans@@formate_dehydrogenase_subunit_alpha@WP_083766519.1_* WP_083766519.1 formate dehydrogenase subunit alpha [Desulfosudis oleivorans]
CRVCVVECTEEAAHNMVVRTESARVVASRDFSRCIRCGRCVKACCVFCGECVQACPVGAL
VRTTCSYCGVGCQMNLLCVKGRFGRLTTPMIKGKFREASWEEAIDLVAKRLSALKDAHGP
DTNEDNYAVHKFARGALKTNNIDHCARLXHSSTVAGLAAAFGSGAMTNTIGDADVILATG
TNTTENHPVGAKLVVIDPRRKWVRQNLGTDVAWINGLMHVIIKEDLYDKAFVSKRTAFTP
AFVESITGIVEIARLYAIVYCMGITQHTTGTDNVKSLANLSMLCGHLGIEGGGVNPLRGQ
NNVQGACDMGGLPNVFTGYQPVTSEEARKKLEAAWGVKALYIVGENPMVSDPDLHHVKHG
LDIFMTETAQLADVVLPSAKEGTFSNTERRVQRVRKAVEPPGQARDDWRITAAISTAMGI
TYERI-LHWPCPPGTPVLHGKGKFTDDAYPLYLTTGRIYHYHTGTMTRKSEGLVEISAED
AGRYGIEDGSMVTIASRRGGTVFIPFHFAEDPVSKIPEYKVCAV
>Wa_B___TDB__Desulfovibrio_desulfuricans_Desulfovibrio_desulfuricans@@formate_dehydrogenase_subunit_alpha@WP_323390799.1_* WP_323390799.1 formate dehydrogenase subunit alpha [Desulfovibrio desulfuricans]
------------------------------------------------------------
VIEVCPYCASGCKINLLCLKGLYGRVKNPMIRGEFEAVSWDTAIDYTASRLMAIKEEFGP
DGNETNYIMQKFARAALGTNNVDCCARVXHGPSVAGLQQSVGNGAMSNSIVETKCLFIFG
WNPADSHPIGATIIVCDPRDLHVPLKNGSNVAFVNALMNVIINEGLADKEFIERYTTYPP
ETVTEITGIRKTARMYAIYWGMGVCQFYQGVETVRALTSMALITGNIGKPHTGVAPVRGQ
NNVQGACDMGALPNVFVGYQSVTDPAMREKFAKAWGVKAFYCMGEDPLQTEPDLSGVRSG
FDCFMTKTAAVADVIFPTTHEGVYSAADRGFQRFYKAVEPQGDVKVDWDIICRLSTAMEA
TYEKLYIQWPCTNGTQVLYGLGHLISSEFPLVLSTVRVGHYSCRSMTGNCKALVQMNDKD
AEALGIRDHELVWVQSHHSGAVYMTYQWW-SPITKTPEYKYVPV
>Wa_B___TDB__Desulfurivibrio_alkaliphilus_Desulfurivibrio_alkaliphilus@@formate_dehydrogenase_subunit_alpha@WP_013163057.1_* WP_013163057.1 formate dehydrogenase subunit alpha [Desulfurivibrio alkaliphilus]
-----REDFDEVKLGFT------------DPNKCIYCQRCINSCCVSCGKCVDNCSTGAL
VKTTCPYCGTGCQLILLCVKGRFGRLKRPLVRGPLEPASWDEALDLVAVNFARIRAEKGA
DTVEENYAFQKFFRAVIGTNNVDHCARYXHSPTVAGLAATLGSGAMSNDIAGNEALLVIG
SNTSEAHPVGAKLLVADPRRVWLRQRPGTDAALLNAMCHVIIRDDLHDKQFIAERTECTP
QWGEKITGIEEAARIFAIFYCMGITQHTSGTDNVRALANLALLTGNLGKPGAGLNPLRGQ
NNVQGSCDAGCVPSLLPGYRSVADLDARRHFEEIWGTSGMWIMGENPVISDPNSGHVEEA
LDIFMTATAELADVVLPAAKDGTFTNTERRVQRVRRAVAPPGRAMDDLSIINMVSARMGV
SHQRLGLQWPCPPGTPYLFGKAKFADADYPLLLTTGRLYQYHTGTMTRRSRELVELHPAD
AQTLGLVDGETVKAVSRRGGVVFIPFHYQEDPVCKIPEAKVCAI
>Wa_B___TDB__Desulfurivibrio_alkaliphilus_Desulfurivibrio_alkaliphilus@@formate_dehydrogenase_subunit_alpha@WP_013164800.1_* WP_013164800.1 formate dehydrogenase subunit alpha [Desulfurivibrio alkaliphilus]
-----REDFNEISLGFN------------DLNKCIYCRNCTDSCCVSCGKCVDNCSTGAL
VRTTCPYCGAGCQMNLLCVKGRYGRLTSPLIRGQLVECSWEEALNYTATRFFDIKAMYGA
DTNEENFLMQKFMRTAIGTNNIDHCARLXHAPTVASLAITFGSGAMTNSIADTDLFMMIG
SNPDTSHPTGAKMIVIDPRDLWLRIQPGTDVALLNSMVHVIIKEELWDKKYVEERTEYSP
EEVAGICGIRRAARMYATYHGMGITHYATGTDRVKSISNLAMLCGKVGVEGGGCNPLRGQ
NNVQGACDMGALFNTLPGYGGLNNDELFDLYEKIWKVRALYVFGEDPALADTNIGHVQEA
LDIFLTDTAKMADVVLPAAKDGTFTNTERRVQRVRKAVEPPGEAKPDWWIFCELASKMGI
NYSRLGLQWPVPPGTPVLHGRGLFVDGDYPMLFTTIRYARYNFSSMTGKTPEIAEVHPAD
AERMGIKERDLLRLSSRRGGTISAPYNFAEDRLSRTPEYKLCAI
>Wa_B___TDB__Desulfuromonas_acetoxidans_Desulfuromonas_acetoxidans@@molybdopterin-dependent_oxidoreductase@WP_316347289.1_* WP_316347289.1 molybdopterin-dependent oxidoreductase [Desulfuromonas acetoxidans]
CRVCLVNCNTVATEGIVVTTTGEELVNKRVPSRCVLCEKCVKVGPYIEGNAVDVCPVGAM
VPSIGYAGGSLEQVDLLGFDSSFGRLLKPVVNEST----MADALKAVADKAAE----FGG
SV-EENYLFQKLFRTGFKSNNIDSEARFGMQRASDTLAEVLGLRGASAAAQKADAVLVFG
SDITSEQPQDAKLLVANMR-CFLNYAPGSEAALAAALAKLIVENGQADEAFLKQYVKVDV
AKVAEACGLTEVSELLGIVFGGDVTKSALCEETVKSLANLAMVSGALGSESGGLYPVDEK
PNMQGLLDAGVAPEYLPGYVANSDAGM----------KMLYVAGTNPLVSYPDSARWKAA
LDILASELTEMASVVLPAAKSGTYIACDHTAGVLAKAVAPKGGSQSDKAIFAQLLEATVV
GL---GDRYQSS---KKGY-----VAEAKGLILISGK--HAHTGVTSTYAAGAIEISTAD
ADKIGITDGAVVTVKTGQGGVLFAPYHFAE---------NYTSV
>Wa_B___TDB__Dissulfuribacter_thermophilus_Dissulfuribacter_thermophilus@@formate_dehydrogenase_subunit_alpha@WP_083186752.1_* WP_083186752.1 formate dehydrogenase subunit alpha [Dissulfuribacter thermophilus]
-----AQDFFEVELGLT------------DPNKCVLCHRCEQTCCVSCGACVDTCPTGAL
TKSVCTYCGTGCKIEILCVKGRFGRLTRPMIRDKFRKVSWEEAIDFAAKRLMEIRQKYGP
NENEVNYLAQKFARAVIGTNNIDNCARVCHAPSVTGLRIALGSGAATNSLRDAEVLIVCG
SNTSEAHPVGTRLIVIDPRDYWLRLRPGTNVSLFNSMLHVIFDEHLEDSEFIAERTEFPP
EMTDAITGLREATRCYAILYGLGVTEHRDGTNSVMGLANLALATGNVGRPGAGILPLRGQ
NNVQGACDMGALPMVYPGYQDVDDVQTREKFAKEWGTKALYCIGDDPMHTQANISAVRTA
LDIFPTETMKMAHVVFPAAKDGTFTNAERRIQRIRKAVEPPGEALPDWKIVCLLAQKMGV
HYWRLGLVWPCPPGTPLLHGKGLFPDSEYPLVLITGRLPHYNNGSMTRRSRVLVEIHPED
ARRFGIMDGAMTWVESRRGGTVFMAFHFQDDEISLTPEYKACAV
>Wa_B___TDB__Dissulfuribacter_thermophilus_Dissulfuribacter_thermophilus@@formate_dehydrogenase_subunit_alpha@WP_341843843.1_* WP_341843843.1 formate dehydrogenase subunit alpha [Dissulfuribacter thermophilus]
-----AQDFFEIELGLT------------DPNKCVGCSRCERSCCVSCGACVDACPTGAL
VKSVCTYCGTGCSVDVLCVKGRFGRLKRPLIREPFKEVSWDQALDYIAKRFSDIIRNHGS
DTNEENFLFQKFARAVLGTNNVDNCARVXHAPSVAGLATTLGSGAATTPFAQTDCLLICG
SNTTEAHPIGVKLIVIDPRGLWLRLKPGTNIPLLNSILYSIFEQGLENRDFIAERVEYPP
ERVSQITGIEQAARIYAILYGLGVAEHKGGTHGVMALANLVLATGQVGRPGTGINPLRGQ
NNVQGACDMGTLPYSLPGYQHTDDVEALKRFATAWNVKALYCIGYDPAQTQGNVGFIHNA
LDLFLTKTAEFAHVVLPSAKDGTFTSGERRVRRIRKVVEPPGEALPDWQIVSKLATAMGI
SYEDIGKVWPCPPGTPLLHGKGHLADRDYPLVLITGRLEHYNNGSMTRRARAFVEIHPDD
AIRLNVKDGAMVRVISRRGGSVFMSFHYEDDVKTLTPEYKVCAV
>Wa_B___TDB__Geothermobacter_ehrlichii_Geothermobacter_ehrlichii@@formate_dehydrogenase_subunit_alpha@WP_148896725.1_* WP_148896725.1 formate dehydrogenase subunit alpha [Geothermobacter ehrlichii]
------------------------------------------------------------
TLTTCPYCGTGCNLYLLCLKGWNARLTHPLLRGKLRPCDWETALDLVHCRLAAIAERHGP
DSNEENYLLMKLARAGFGTNNVDHCARLCHSSTVFGLAETLGSGAMTNSLNCTDLVLVIG
SNTTEQHPLGAGLIVIDGRDLHLRPQNGTDVALLCGMMRQILADGLEDRAFIAARCEYTP
ERVAAITGLVDAARRFAIVFAMGITQHSHGVDNVRALSNLALLTGNIGRPGTGLNPLRGQ
NNVQGACDMGALPDVYSGYQKVSDPAAREKFSAAWGVRGMLIMGENPLLSEANQGLVRQA
LDIFPTETAQLADVVLPAARDGSFTSTERRVQRGRQAIAPPGEARADWQILCALLGRCGI
SYPRLGLQWPCPPGTPILHGKARFPDADYPFLLNTGRGVHWHTGSMTRRSHLLVEIHPAD
AARYQLEERRPVRISSRRGGQLFIPFHFVEDPESGIPEFKVCAV
>Wa_B___TDB__Geothermobacter_ehrlichii_Geothermobacter_ehrlichii@@NADH-quinone_oxidoreductase_subunit_NuoG@WP_148897139.1_* WP_148897139.1 NADH-quinone oxidoreductase subunit NuoG [Geothermobacter ehrlichii]
CRVCLVECTTPVTEGMVVTTTSEEIRKVRNMNRCVLCGRCVRVCCEFCGQCVSLCPVGAL
VDTVCGYCGNGCTLTLLCIRGRFGRLTRPLVRGELVETSWDEALEAVANGLKD----S-K
GN-EEFFLLKRLA-DAAGVTSLDHSGGECYKVLTEGVKDVLGLTASTGTFPQADVILSIR
SDFYETHPVEAKLLVLADK-ETLLTRPGLEVDVLNAMCVALLEGGKARTE----GVSFAP
ARVAERTGIVAAAERLAILLGYGLPYTPASRELGLAAANLALLAGLADQEEAGLYVCGEK
ANSQGAIDLGVLPK---------EDGL----------GSLYIIGEDPLTTYPDGDRVEKA
LDLFLSPTAAKADVVLPAAKDGTFTNAERRIQRVRPGITSPGEARTDYAIFGALLEKLQI
GLDEIGVVWG-----GEKL-----KSAEGRFLLTTGS--LYHSGSTTTHADGPVELGRED
AAELGIKDGDSVTVKAGGVGLLFAPSHFAG---------AVVAA
>Wa_B___TDB__Syntrophobacter_fumaroxidans_Syntrophobacter_fumaroxidans@@formate_dehydrogenase_subunit_alpha@WP_011700305.1_* WP_011700305.1 formate dehydrogenase subunit alpha [Syntrophobacter fumaroxidans]
CRLCIVECTTPATDGMVVNTHSPKVVGVRDHNKCVLCGRCVRACCVSCGQCVQACPVGAL
VRTTCPYCGVGCQMWLLCVKGRFGRLKTPLIKDGFREASWDEALDLVASRLKKIIAKHGP
DINEDSYQMQKLFRTAIGTNNIDNCARVCHAPTVAGLAKSFGSGAMTNSFDDAKMILAIG
TNATEAHPVGAELIVVDPRVLHAQIKVGSDIAFLNGVMNVLINENLHDKQYVASYTDYPP
EKAAGICGIRDVARRLALVYTLGITEHTCGMNNVLSCANLQMLLGNVGFACGGVNPIRGQ
NNVQGACDMGALPNLFPGYQRVDDPKAQEKFKAAWNVKAFYIFGENLANSEPDIKHVEHC
LDNFPNETTRFADVILPAANDGTFASSERRISRVRTASEAPGISRPNWWIFKEIARRMGI
KYSRI-LQWPVPPGTPVMHGRGQFPDAEYPFTFCTGRLYHYHTRTQTGRCQGLADISRLD
AAELGIEDGEYIRVRSRRGGNVWMAFHFREDPVTQTAEYKACAV
>Wa_B___TDB__Syntrophorhabdus_aromaticivorans_Syntrophorhabdus_aromaticivorans@@formate_dehydrogenase_subunit_alpha@WP_084219033.1_* WP_084219033.1 formate dehydrogenase subunit alpha [Syntrophorhabdus aromaticivorans]
CRVCVAECALPAREGMEVITNSETVLQAQDRSKCVSCGRCVAGCCVQCGECVQLCPVGAL
VRTTCPYCGVGCQLDLLCVKGRFGRLTTPLIKGEFRKASWDEALDLVANKFKQIIAESGP
DINEDSYQMQKLFRAVIGTNNIDHCARTXHAPTVAGLAQSFGSGAMTNSFGEAKMFLCIG
TNMTEAHPVGAKLVVVDPRDIHCQIKVGTDIAFLNGLMNVLITENLYDKDFVENKCDYPV
ERAAEISGIREVAHLLALCYTLGITEHTTGKDNVMSTANLQLLLGNMGMPSAGVNPLRGQ
NNVQGACDMGALPNVFPGYQKVIDAPMREKFAKAWNVRAFYVFGENLANTEPDIRKVEHE
LDIFPTETTRFAHVVFPAADDGTFSSSERRVNRVRKVKTPPGEAKPNWWIFKEIARRMGI
KYGRI-LQWPCPPGTAFLHGKGVFPDEEYPFVLSTGRLYHYHTRTQTGRS-GMADISVAD
AQELGIKHGEYVKVRSRRGGMVWMAFHFREDPVTFTAEYKACAV
>Wa_B___TDB__Syntrophotalea_acetylenica_Syntrophotalea_acetylenica@@formate_dehydrogenase_subunit_alpha@WP_083558404.1_* WP_083558404.1 formate dehydrogenase subunit alpha [Syntrophotalea acetylenica]
CRICVVECCAEANEGMEVQTASPAVIEARDMNKCILCGKCLRACCVSCGSCVAVCPTGAL
VRTTCPFCGVGCNFDLLCVKGRFGRLTKPLIKGEFVESSWDEALDLVASKLGGIKDKYGS
DTNEENYLMQKLMRAGIGTNNIDHCARTXHAPTVAGLATSFGSGAMTNSFADTDLYFVIG
SNPTEAHPMGTKLIVADPRDIWLQLRPGTDIPLLNGLMHIIIKEDLHDKKFIDERTEWTP
EKTSEVTGLYDAARLYALCYTLGITEHICGVDNVMSTANIAMLTGHLGKEGCGVNPQRGQ
NNVQGACDMGALPGDYPGYQKVVNPEVQSKFEKAWGVKAMYVFGEDPVMTDPDANHIKKA
FEIFMSQTAKYADVILPGAKDGTFTNSERRVQRVRKAIEPIADTKPDWKILCEVSNRMGI
NYERIGLQWPCPPGTPILHGKGLFPDEDYPYLLSTGRLYHYNVT--TRYSSALAMVHPAD
ARVLGIVTGDTVQVTSRRGGMIWMSFHYHEDPVSKTGEYKVAAV
>Wa_B___TDB__Syntrophotalea_acetylenica_Syntrophotalea_acetylenica@@formate_dehydrogenase_subunit_alpha@WP_083558870.1_* WP_083558870.1 formate dehydrogenase subunit alpha [Syntrophotalea acetylenica]
CRICVVECATPLMNNMVIKTDTPRVIEARDLNKCVACRRCVQVCCVSCGNCVSVCPVGAL
TQTTCSYCGVGCQMNLLCVKGKFGRLTTPLIRGELVKATWDEALDLVASKAKAIKAEFGS
ETNEENYLFQKMVRAGFGTNSVDHCARLXHSSTVAGLATTLGSGAMTNSINESNVIFISG
SNTTENHPVGAKIIVVDPRDVFLQVNPGTNIALANAMMNYIISEGLDAAEYVKERTEYTP
EKAAEICGIKKAARIYAIVYCMGVTQHSTGTEGVMSMANLAMLCGNIGIESGGVNPLRGQ
NNVQGACDMGALPGTYPAYQSVANADVKAKFEKAWGVKFLYIMGENPMVSDPDLTHVEEA
LDIFLTETAQLADVVLPAAKDGTFSNTERRVQMVRKAINPIGDCKPDWQILSEVLKRLGI
SYDRLSLQWPCPAGTKFLHGLGLFPDDEYPVIMTTGRLYHYHTRTMTGKVDGLVEINPEA
ARKLSIAEGDKVKISTRRGNVIFIPFHFAEDPIAKIPEYKSCAA
>Wa_B___TDB__Syntrophus_aciditrophicus_Syntrophus_aciditrophicus@@formate_dehydrogenase_subunit_alpha@WP_083756393.1_* WP_083756393.1 formate dehydrogenase subunit alpha [Syntrophus aciditrophicus]
CRVCVAECTLPVREGMKIDTQSEKALAAQDRNKCISCGRCVAGCCVQCGECVQLCPVGAL
VRTTCPYCGVGCQLYLLCVKGRFGRLTTPLIKGAFREASWDEALDLVAGKFKQIIAENGP
DINEDSYQMQKLFRAVIGTNNIDHCARTXHAPTVAGLAQSFGSGAMTNSFGEAKMFFCIG
TNMTEAHPVGAKLIVADPRDIHCQIRVGSDIAFLNGIMNVLITENLYDKKFVEQKCDYPP
ERAAEISGIREVARLLALCYTLGITEHTTGKDNVMSTANLQLLLGNLGMPSAGVNPLRGQ
NNVQGACDMGALPNVFPGYQKVIDPAARAKFEKAWGVRAFYIFGENLANTEPDIHKVEHE
LDIFPTETTRFAHVVFPAADDGTFSSSERRVNRVRTVKTPPGDARPNWWIFRELAKRMGI
KYRRI-LQWPCPPGTAFLHGKGIFPDAEYPFVLSTGRLFHYHTRTQTGRS-GMADISPAD
AQKLGIAQGEYVKVSSRRGGMVWMAFHFREDPVTKTAEYKACAV
>Wa_B___TDB__Syntrophus_aciditrophicus_Syntrophus_aciditrophicus@@formate_dehydrogenase_subunit_alpha@WP_083756444.1_* WP_083756444.1 formate dehydrogenase subunit alpha [Syntrophus aciditrophicus]
CRLCLVRCTEPAMEGMSIITEDEEIRGIRNENRCVLCGRCVKACCVKCGTCVQLCPTGAL
ESSICIYCGVGCKIDFLCVKGRFGRLSKPLIRGQLEEASWDEALDLVASRFKEIKEKSGP
DTNEDNYLMQKFMRAAIGTNNVDHCARLXHSSTVAGLAAVFGSGAMTNSIRESEGYLLIG
TNTTDNHPVGKKLIVADPRDYFFQIKPGTNIAILNGFMHVLVKEGLYDRKYVAERCEYTP
EYVAEICGIPKAARLMALYYAMGITQFISGVNGVKSTANLQMLMGNLGIPGGGVNPLRGQ
NNVQGACDMGALNAVYPAYQTVASEENKAKFEKAWGAKAAYVMGENPVVSDPNQHHIIEG
LDIVLTETAQYADVVLPAYKEGTATNTERRVQPMHKVVAPWGEARDDWWIIMQIANRMGI
TYDRI-IQWPCPPGTQVLHGLGLLTDSEYPLILTTGRLEHFHTGTMSRNSRILVELNPNE
ASNYNIADGEVISVSTRRGGVVFMPFHFFEDPVCKIPEYKVCSC
>Wa_B___TDB__Thermodesulfatator_atlanticus_Thermodesulfatator_atlanticus@@molybdopterin_oxidoreductase_family_protein@WP_022853616.1_* WP_022853616.1 molybdopterin oxidoreductase family protein [Thermodesulfatator atlanticus]
------------------------------------------------------------
VRGVCRFCGVGCRVELLCMKGMLFRLTKPLYRDKFREISWEEALNIAAEKFAEAVKKYGP
NT-EETYLFQKVMRAGLRTNNVEGNPRLCMASAVGGYLTSFGADEPIGSYADAFCFFIIG
SNMAEAHPVDVFVINADPRDVHLQFKPGTDLALLNAMAYVIIEEKLYNEDFIKNYCVYTP
ERAAQICGIRLVARKFASFWTMGINQRIRGVWANNLIHNLHLLTGQLCRPGADSFSLTGQ
PNACGVREGGGLCHILPGHRPVKVDKLRHQVEDLWGVKAIWINCTSPAQSLPDVDKYRKG
MDIFPTKTTELANLVLPTAKTGVYGCTERRSQLTVKAVDPPGEAKPEVWIVREWALKLGA
TYEVLGVQWPAPGGTYKKFHKLWIPDAEYPFYLSTGRIDHWHTTSMTGRIKELVEINPKD
ARRLGINPGDMVLVETRRGGMVFVYWHDMADPGSKEPEFKICAC
>Wa_B___TDB__Thermodesulfatator_atlanticus_Thermodesulfatator_atlanticus@@formate_dehydrogenase_subunit_alpha@WP_342664972.1_* WP_342664972.1 formate dehydrogenase subunit alpha [Thermodesulfatator atlanticus]
-----RESFKEIYETLS------------DSNKCVGCYRCVRVCCVSCGACVDACPTGAL
IRTVCPYCGTGCNVLALCVKGRFGRLKKPLLREDFREVSWEEALDFVAERLRKIKDEFGP
DTNEDTYVAQKFARAVIGTHNVDNPARVXHAPSVAGLAATFGSGAATGPFDETDLLILWG
ANTTEAHPVGMKLIVVDPRLLWLPIRPGTNVPLANGIAHVILKENLCNQEFIEKRTEWPL
ERVERLTGIVQLARLYAIFWGLGVTEHRSGSQGAMALANLALLCGHVGRPGTGAMPLRGQ
NNVQGACDMGALPYVLPAYQKMADPLVKKKFLDIWGVKALYVIGYDVAATHGNLKRVHNA
LDIFWPVTANFAHVVFPAAKDGTTDNGERRVQRIRKLIDPPGEAWPDWKIVAEVSKRLGI
TYERLTLCWPVPPGTELMFGKGFFIESSYPLILITGRLMHYNCGSMTRRVEALVEINPKD
ARKLKVRERDPIKIITPRGGIIFMDFHFEDDTEVHTPEYKVACA
>Wa_B___TDB__Thermodesulfatator_autotrophicus_Thermodesulfatator_autotrophicus@@molybdopterin_oxidoreductase_family_protein@WP_068541389.1_* WP_068541389.1 molybdopterin oxidoreductase family protein [Thermodesulfatator autotrophicus]
------------------------------------------------------------
VRGVCRFCGVGCRVELLCMKGMLFRLKKPLYRDKFKEISWEEALDIAAEKFAQAVKNYGP
NT-EETYLFQKVMRAGLRTNNVEGNPRLCMASAVGGYLTSFGADEPIGSYADAFCFFIIG
SNMAEAHPVEVFVINADPRDVHLQFKPGTDLALLNAMAYVIVEEKLYDENFIKNYCVYTP
ERAAEICGIRLVARKFASFWTMGLNQRIRGVWANNLVHNLHLLTGQLCRPGADSFSLTGQ
PNACGVREGGGLCHILPGHRPVKVDKLRHQVEDLWGVKAIWINCTSPAQSLPHVDKYRKG
MDIFPTKTTELANLVLPTAKTGVYGCTERRSQITVKTIDPPGEAKPEVWIVREWALKLGA
TYEVLGVQWPAPGGTYKKFRKLWIPDAEYPFYLSTGRIDHWHTTSMTGRIKELVEINPKD
AKRLGINPGDMVLVETRRGGMVFVYWHDMHDPGSKEPEFKICAC
>Wa_B___TDB__Thermodesulfatator_autotrophicus_Thermodesulfatator_autotrophicus@@formate_dehydrogenase_subunit_alpha@WP_331710696.1_* WP_331710696.1 formate dehydrogenase subunit alpha [Thermodesulfatator autotrophicus]
-----RESFKEVYSSLT------------DSNKCVGCYRCVRICCVSCGSCVDICPTGAL
VRTICPYCGTGCNLLALCVKGRFGRLKKPLMREPFKEVSWEEALDFVAEKLKEIKEKYGP
DTNEDTYVAQKFARAVIGTHNVDNPARVXHAPSVAGLAATFGSGAATGPFDETDLLLLWG
ANTTEAHPVGLKLVVVDPRYLWIPLKPGSNVPLANGLAYVILKENLYDKEFIETRTEWPL
EKAERLSGIIQLARLYSIFWGLGVSEHRSGSQGTMALANLAMLCGHVGKPGTGAMPLRGQ
NNVQGACDMGALPYVLPAYQKINDPLTRKKFQDIWGVKAFYVVGYDVAMTHGNIKRVHEA
LDIFWPKTADFAHVVLPAAKDGTIDNGERRVQRVRKLIEPPGEAWPDWKIIAEVSKRMGI
TYERLSLCWPVPPGTELMFGKAFFTEAEYPLILITGRLYHYNCGSMTRRVEALVEINPKD
ARKLRIRERDPIKVITPRGGTIFMDFHFEEDTEVHTPEYKVASA
>Wa_B___TDB__Thermodesulfobacteriota_Desulfuromonas_sp._CSMB_57@@formate_dehydrogenase_subunit_alpha@WP_225072744.1 WP_225072744.1 formate dehydrogenase subunit alpha [Desulfuromonas sp. CSMB_57]
CRICVVECVTEAVEGMEVQTSTPAVIEARNMNKCILCGKCLRACCVSCGSCVAVCPTGAL
IRTTCPFCGVGCNLDLLCVKGRFGRLTKPLIKGAFVESSWDEALDLVATKLGEIKNKFGS
DTNEDNYVMQKFVRAGIGTNNVDHCARTXHAPTVAGLATSFGSGAMTNSFADTDLFFVIG
SNPTEAHPMGTKLIVADPRDIFLQLRPGTDIPLLNGLMHIIIKENLHDQKFIEERTEFTP
ARVSEMTGLYDAARLYALCYTLGITEHICGVDNVMSVANLAMLTGHLGREGTGVNPQRGQ
NNVQGACDMGALPGDYPGYQKVVNPEVQAKFEKAWGVKAMYILGEDPVLTDPDANHIKKA
LELFMSETAKFADVILPGAKDGTFTSSERRVQRVRKAIEPIGDTRPDWWIVCEVAKRMGI
TYDRIGLQWPCPPGTPILHGKGLFPDEEYPYLLSTGRLYHYNVT--TRYSSALAMIHPAD
AVMLGVGTGDTVQVTSRRGGMIWMSFHYREDPISKTGEYKVAAV
>Wa_B___TDB__Thermodesulfobacteriota_uncultured_Desulfarculus_sp.@@formate_dehydrogenase_subunit_alpha@WP_394709759.1 WP_394709759.1 formate dehydrogenase subunit alpha [uncultured Desulfarculus sp.]
CRMCLVACTVPAGEGMEIQTDTPEVIASRDFSKCILCGRCVQACCVFCGQCVQVCPTGAL
VRTTCPYCGVGCQMELLCVKGRFGRLTSPLIKGQFREASWDEALDLVASKMKAAAADSGA
NTNEENYLFQKLFRAGFGTNNVDHCARLXHSSTVAGLAASFGSGAMTNSIAETDCMLVIG
SNTTENHPVGGKLIVCDPRELWLRQRPGTDAALINGMMNVIIAEGLQNQKFIDERTEYTP
EKVAEITGIRAAARLYAIFYAMGITQHTNGTDNVKSLANLSMLCGQIGRPGTGVNPLRGQ
NNVQGACDMGGLPNVFSGYQPVADLAARGKMETAWGAKFLFVMGENPAVSDPDSRHVIES
LDIFLTETAALADVVLPTAKDGTFSNTERRVQLVRKAVDAPGQAKADWWVINELAKRVGI
TYARLSLQWPCPKGTPVLHGKGMFPDAGYPFTLTTGRLYQYHTATMTKRAKGVVEINPAD
AAAMGVANGDMVRVSSRRGKLIFLPFHYADDPVAKIPELKVCAV
>Wa_B___TDB__Thermodesulforhabdus_norvegica_Thermodesulforhabdus_norvegica@@formate_dehydrogenase_subunit_alpha@WP_093395222.1_* WP_093395222.1 formate dehydrogenase subunit alpha [Thermodesulforhabdus norvegica]
CGLCVIECSTVVRDGMVVTTRSERIETARYPGRCVLCRRCVTVCCISCGECLAVCPVGAL
VRTVCPYCGVGCVLELLCVKGRFGRLTKPLIRDDFVEASWDEALDFVADKLRQIVAEHGP
DTNEDNYVFQKFMRAVIGTNNVDHCARLXHSSTVAGLATTLGSGAMTNSIEDGEVILVIG
SNTTENHPVGVKLIVADPRHIYLPIRPGTDIALVNAMMHVILKEGLHDQAFIDEHTEYTP
EYAAEITGIIAAARMYGIVYCMGITQHTKGTDNVKSLANLALICGNIGKPGSGINPLRGQ
NNVQGACDMGGLPATYPGYQPVNNPDVKKKFEAAWGVKAMYVMGENPALSDPDLHHLQEA
FDIFFNDTCRYAHVVLPSAKDGTFTNTERRVQRVRRALDPPGEARDDWWIISQVASRLGI
TYKRIGIQWPCPPGTPILHGRGLLPDSEFPFVLTTGRYYHYHTGTMTRRSRVSLEMNPYD
AEEMGISDGEVVKVMSRRGGEVFSTFHFSEDPVAKIPEFKVTAV
>Wa_B___TDB__Thermodesulforhabdus_norvegica_Thermodesulforhabdus_norvegica@@formate_dehydrogenase_subunit_alpha@WP_093396317.1_* WP_093396317.1 formate dehydrogenase subunit alpha [Thermodesulforhabdus norvegica]
CRLCIVECMTPVEEGMIIRTKTDTLQQMRNYNLCVLCGRCVRVCCAFCGACVDVCPTGAL
VTTTCPFCGVGCQIDVLCVKGRFGRLKTPLVRDGFKPVSWDEAFKIITEALHKH----RE
RTNEENYLAQKFTRLVMKSNNIDHCARLCHAPTVAGLRKAFGSGAMTNSIAESGCIFVIG
SNTTEQHPVGGKIIVADPRDVWLRHNPGTDVALILGMCKVIVDEGLIDKSFIEERCELSL
EEVETLTGLKSAARMYAIVYAMGITQHANGTENVLALANLSMLTGNIGKPSAGINPLRGQ
NNVQGSCDMGALPDLLPGYKSIKDPEVRRLFEKAWGCRAMYIIGENPVLSDPDAGQVVES
LDIFLSETARLAHVVLPAAKEGTFTNTERKVLRVRKALEPPGDALPDWEIICKIARRMGI
SYDRLPLQWPCPPGTPYLHGKGKFPDREYPYILTTGRLFHYHTGTMTRKVPDLVEMNLLD
AQELGVTDGSWVEVSSRRGGVVFMTFHFSEDPVARIPELKVCPV
>Wa_B___TDB__Thermosulfurimonas_dismutans_Thermosulfurimonas_dismutans@@molybdopterin-dependent_oxidoreductase@WP_068669156.1_* WP_068669156.1 molybdopterin-dependent oxidoreductase [Thermosulfurimonas dismutans]
------------------------------------------------------------
KPGVCRFCGVGCRVYLVCMKGMLFRLKKPLYRQPFREISWEEALDIAAKKFAEAVKNHGP
NT-EETYIFQKVMRAGLRTNNVEGNPRLCMASAVGGYLTSFGADEPIGSYADAYCFFIIG
SNMAECHPVEVKVINADPRDLHLQFRPGTDLALLNAMAYVIVEEGLYDETFIKKYCKYTP
ERAAEICGIRTAARWFASLWTMGINQRVRGVWANNLIHNLHLLTGQLCKPGADSFSLTGQ
PNACGVREGGGLCHILPAHRPVKIDKLRHEVEDLWGVKAMWINCTSPAQSLPNCDFYRKG
LDIFPTKTTEVANLVLPTAKTGVYGCTERRSQLTVKVIDPPGEAKPEVWIVREWALRLAV
TYEVLGVQWPAPGGTYKKFHKLYIPDAEYPFFLSTGRIDHWHTSSMTGRIPELVEINPKD
ARRLGINPNDMVEIETRRGGMVFIYWHDMHDPGSKEPEFKICAC
>Wa_B___TDB__Thermosulfurimonas_dismutans_Thermosulfurimonas_dismutans@@formate_dehydrogenase_subunit_alpha@WP_341833154.1_* WP_341833154.1 formate dehydrogenase subunit alpha [Thermosulfurimonas dismutans]
-----REQFEEVVLGLT------------DSNKCIGCYRCVRSCCVSCGSCVDACPTGAL
IRTVCAYCGTGCNILALCVKGRFGRLKKPLLRQDFKEASWEEAFDFVAERLQKIKETYGP
QTNEETFVAQKFARAVIGTNNVDNPARVXHGPSVAGLAATFGSGAATGPFDETELLILWG
ANTTEAHPIGLKLVVVDPRDIWLPLRPGTNVPLANGIAHVIIREGLYNREFIEQHTEWPL
ERVERITGIEQIARLYAIFWGLGVTEHRSGSNAVMALADLALLCGHIGRPGTGAMPLRGQ
NNVQGACDMGGLPYVLPGYQKLDDPLTRKKFEEIWGRKALYVVGYDVAMTHGNLNKVHRA
LDIFWPKTADFAHVVFPVAKDGTTDNGERRVQRIRKLVDPPEGVLTDWQIIAEISKRLGL
TYARLGLCWPVPAGTELMFGKASFPTYDYPFVLITGRLYHYNCGSMTRRVPGLVEINPKD
ARKLKIRERDKIKVITRRGGTIFMDFHFLEDVKVHTPEYKVAAA
>Wa_B___TDB__Thermosulfurimonas_marina_Thermosulfurimonas_marina@@molybdopterin_oxidoreductase_family_protein@WP_168719045.1_* WP_168719045.1 molybdopterin oxidoreductase family protein [Thermosulfurimonas marina]
------------------------------------------------------------
HPGVCRFCGVGCRVYLLCMKGMLFRLTKPLYRQPFREISWEEALRIAARKFAETVVKYGP
DT-EETYLFQKIMRGGLGTNNVEGNPRLCMASAVGGYLTSFGADEPIGSYADAYCFFIIG
SNMAECHPVEVKVINADPRDLHLQFRPGTDLALLNAMAYVIIEEGLYDQEFIQKYCKYTP
ERAAEICGIRTAARWFASLWTMGINQRSRGVWANNLIHNLHLLTGQLCKPGADSFSLTGQ
PNACGVREGGGLCHILPAHRPVKIDKLRHQVEDLWGIKALWVNCTSPAQSLPNCDFYRKG
LDIFPTKTTELANLVLPTAKTGVYGCTERRSQLTVKVVDPPREAKPEVWIVREWALRMGA
TYEVLGVQWPAPGGTYKKFHKLYLPDAEYPFYLSTGRIDHWHTSSMTGRIPELVEINPKD
AARLGIKPNDMVEIETRRGGMVFIYWHDMADPGSKEPEFKICAC
>Wa_B___TDB__Thermosulfurimonas_marina_Thermosulfurimonas_marina@@formate_dehydrogenase_subunit_alpha@WP_246167947.1_* WP_246167947.1 formate dehydrogenase subunit alpha [Thermosulfurimonas marina]
-----RKDFEEVVGTLP------------DLNKCVGCFRCLRSCCVSCGACVDACPTGAL
IRTVCPYCATGCNLLALCVKGRFGRLRRPLLRQDFREVSWEEALDFVAERLAEIRERYGP
EPNEDTYVAQKFARAVLGTHNVDNPARVXHAPSVAGLATTFGSGAATGSFDETEVLILWG
TNTTEAHPVGLKLVVVDPRDIWLPLRPGTNVPLANGMAHVILKEGLYNRRFIEERTEWPL
ERVERLTGIEQVARLYAILWGLGVTEHRSGSQGVMALANLALLCGHVGRSGTGAMPLRGQ
NNVQGACDMGALPYVLPGYQKPEDPLVRKKFEEVWGRKALYIVGYDVALTHANISRVWRA
LDIFFPKTGEFAHVVFPTAREGTTDNGERRVQRIRKLVEPPEDLPPDWWIIAQVSRRLGI
TYARLGLCWPVPPGTELMFGKAAFVSGEYPFVLITGRLYHYNCGSMTRRVSGLVEIHPRD
ARRLGLRERDPVRIISRRGGQVFMDFHFLEEVKVHTPEYKVAAV
>Wa_B___TDB__Thermosulfuriphilus_ammonigenes_Thermosulfuriphilus_ammonigenes@@formate_dehydrogenase_subunit_alpha@WP_343041990.1_* WP_343041990.1 formate dehydrogenase subunit alpha [Thermosulfuriphilus ammonigenes]
-------DFEEVELGFN------------DANKCIACTRCERACCLSCGACVDACPTGAL
VPGVCTFCGTGCNLEILCVKGRFGRLTKPLIRSPFREVSWEEAIEFAAFSLKEIRDSLGP
QSNEENFLYQKFARAVIGTNSVDNCARVXHAPSVAGLAATIGSGAATNPFADAQVLMVFG
ANSTEAHPIGAKLIVVDPRDLWLPLKPGTNVPLVNGMLHVIFKENLYDEDFIAERTEFPL
DRVEAITRIIEAARLFAILYGLGVAEHKGGTEGVIALADLVLATGQVGREGAGINPLRGQ
HNVQGACDMGCLPYVLPGYQSPADPVAIKKFEELWGVKALYIIGYDPAQTGGNAGCIREA
LDIFLSETAKLAHVVLPGAKEGTYTNGERRVRRFFKAVDPPGEALPDWQIVCRLAQAMGI
SYQTLGLHWPCPPGIARMHGRAKFPDRDYPFILITGRLVHFNNGSMTRRAEGFLEMNPQD
AQALGIRDGQMVRVSSRRGGCVFMAFHHPEDTKTMTPEYKVCAV
>Wa_B___TDB__Thermosulfuriphilus_ammonigenes_Thermosulfuriphilus_ammonigenes@@formate_dehydrogenase_subunit_alpha@WP_374058476.1_* WP_374058476.1 formate dehydrogenase subunit alpha [Thermosulfuriphilus ammonigenes]
-----QEDFEEVELGFN------------DANKCIACTRCERACCLSCGACVDACPTGAL
VPGVCTFCGTGCNLEILCVKGRFGRLTKPLIRSPFREVSWEEAIEFAAFSLKEIRDSLGP
QSNEENFLYQKFARAVIGTNSVDNCARVXHAPSVAGLAATIGSGAATNPFADAQVLMVFG
ANSTEAHPIGAKLIVVDPRDLWLPLKPGTNVPLVNGMLHVIFKENLYDEDFIAERTEFPL
DRVEAITRIIEAARLFAILYGLGVAEHKGGTEGVIALADLVLATGQVGREGAGINPLRGQ
HNVQGACDMGCLPYVLPGYQSPADPVAIKKFEELWGVKALYIIGYDPAQTGGNAGCIREA
LDIFLSETAKLAHVVLPGAKEGTYTNGERRVRRFFKAVDPPGEALPDWQIVCRLAQAMGI
SYQTLGLHWPCPPGIARMHGRAKFPDRDYPFILITGRLVHFNNGSMTRRAEGFLEMNPQD
AQALGIRDGQMVRVSSRRGGCVFMAFHHPEDTKTMTPEYKVCAV
>Wa_B___TDB__Trichlorobacter_lovleyi_Trichlorobacter_lovleyi@@molybdopterin-dependent_oxidoreductase@WP_281184472.1_* WP_281184472.1 molybdopterin-dependent oxidoreductase [Trichlorobacter lovleyi]
CRMCLVECTTPVTEGMIVRSSTPPVDKARDQNRCVLCGKCVRICCEFCGSCISVCPVGAL
KKSVCGYCGTGCNVTLLCVRGRFGRLKNPLIRGQLVEAGWDEALSLVVERLKG----A-G
SN-EELVLLKQLMTQQVGSQNIDHSAGYGHAAVSEGLGKSLGVAASSATILDSNLILAIK
TDVYETHPVGVSLQIVSDK-NLLLNRPGSDVALLNAVAKVLVDENLAVTP-------FTP
EKVAELTGIRELARAYAILFTAGLAYPGADAQLAHAAANLAILGGKLGKEGSGILALQEK
NNSQGALDVGFIPG---------EGGL----------KTLLIAGENPVVSYPGQLSVKKA
LDLFLTETAQMADVVLPVCKEGTFTSTDRRVQKISAVIPAVGQSRSEFQVYGELIRQLGI
SYLELGAFP------LLKL-----AVEPGKFALLTGA--LYHCGTMSLHGEGTVELSRSD
AARMNIIEGAEVKLTSATGGVVFAPYHFAD---------AVTGV
>Wa_B_other_Hippea_alviniae@@formate_dehydrogenase_subunit_alpha@WP_022670021.1 WP_022670021.1 formate dehydrogenase subunit alpha [Hippea alviniae]
CRLCLVKCTYEIENDINVITEDDEISFLRDPNKCVKCFRCIKACCDGCGECVQACPTAAL
HKTTCIYCGVGCQIELLCVKGRFGRLKKPLIKGRFVEVEWDEALDYVAERLIKIKKEYGA
DTNEENYIFQKFMRAAVGTNNIDHCARLCHASTVAGLMMAFGSGAMTNSIAEADVILVTG
SNTTEAHPVKAKLIVVDPRTIHLQQRNGTDVAWLNGMMNVIINEGLEDKEFIRTRTEYTP
ERVEKITGLIEAARLFGIVFAMGITQHTTGTDNVLSIANLSMLTGNVGKAFAGVNPLRGQ
NNVQGAGDMGALPNVYPGYQKVDSPDTIEKFEKAWNTKAMFVMGENPALSDPNLNHVREA
LDIYLSETAEFADVVLPACKDGTFTNTERRILPIKKVFEPIGESKPDWQIICELSSRMGF
SYDRLKLQWPIPKGTQFLHGLGKFPDDEYPFILSTGRLYHYHTGTISRRSDYLVEINPYD
AEKCGLKNGDMVRISTRRGGSVFIPFHFKEDPIAKIPEFKVAAA
>Wa_B_other_Thermodesulfobium_sp._4217-1@@formate_dehydrogenase_subunit_alpha@WP_347314911.1 WP_347314911.1 formate dehydrogenase subunit alpha [Thermodesulfobium sp. 4217-1]
CSLCVVECITEVAEGMEITTNSEAIHEARDPQKCILCRCCVGACCQFCGACVQACPTGAL
TETVCAYCGVGCNLALLCVKGRYGRLTKPLIKGIFREASWEEAIDYTANRLLEIKEKYGP
DTNEDNYIIQKFARAALGTNNIDHCARLCHSSTVTGLGKAFGAGAATNPISDADVMFIIG
SNTTETHPVGAKLIVCDPRDTFIQHYPGTDVILLNAMMKIIVDQELTDKEFIANHTEFNI
DDASKITGIEEAAIVYAIFYTMGITQHHVGVDNVLSIANLALITGHIGKEGNGIDPLRGQ
SNVQGACDVGVLPDVYTGYQRVTDEFARKKFEDFWKVKAVYTMGENPMVTEADVRHVKES
LDIFLSETAEIADVVFPAKKSGTFTNTERRVQLLRPARNPSPSVKDDWKIVCEVATRMGI
TYERLSLQWPCPTGTKILHGKALIPDDKYPFILTTGRLFHYHSRNETRRVKVLVEINPED
AKELNLKNKDKVKIRTRRGGVIFVSFHFSEDPEAKIPEYKACAC
>Ma_B_Chlamydiota_Candidatus_Protochlamydia_amoebophila@@NADH-quinone_oxidoreductase_subunit_NuoG@WP_249274878.1 WP_249274878.1 NADH-quinone oxidoreductase subunit NuoG [Candidatus Protochlamydia amoebophila]
CRMCLVECALEVAEGMVVKTQSTVAKEGRDRERCIVCARCTRFGSKFIGNTISICPVGAL
IPSTCTLCPVGCSLNILCDKGWFGRLQQPLIRGKLTPASWEEALNLIVSQIKFAK---PT
KT-EENYLFQRLIREAAGVNHVDHRIGTPHFDSEERLSP-----GMEISLGELSFVILLG
LDLTEEFPLAKVLFMGNFSTKIVLHPPGKELENWDEN------------------L----
---------PLIEEWISIFVGQQYLINFNRPLILDKLWSFRQ----SH-SNLTLNLLEGS
GNSQGARFAGMRPDLGPLNQKIEEPGL----------EFLYVVGANLVKKYPA-KLWRSA
RDLFLTETALDADVVLPSLKSGTFINIENRIQILHQGKEIPENSFSDASIFTAIAEKL--
-LDALTKVFHTC------------SVSNEKLKAVFAP--LFDEGIRMKHDPHLLRMHPNE
AKKRGIMQGDTVRLTTNKGQTVIIPLGFDL---------NGLPI
>Ma_B_Chlamydiota_Candidatus_Protochlamydia_phocaeensis@@NADH-quinone_oxidoreductase_subunit_NuoG@WP_068470250.1 WP_068470250.1 NADH-quinone oxidoreductase subunit NuoG [Candidatus Protochlamydia phocaeensis]
CRMCLVECTLVATEGMVVKTHSEAAEKGRDRERCIVCARCTRFGSKFIGNTIQLCPVGAL
TPSTCTLCPVGCSMFLLCDKGFFGRLQQPLIRDKLETASWEEAIALVSEKMKAFQ---PE
GV-EENYLLQKLMRERLGSNHIDHRIGMPIMDLHEGMAP-----GMEMAIGELSFAILFG
LDLTEEFPVATVIFIGHFAAKTIIHAPGRELELLREH------------------L----
---------PNLAKLAEIFIGRQYLASPERASILSELDRLRQ----TFPSPVSLNLLEGR
GNSEGARLAGMRPDLKPFGRHISEPGL----------DLLYVVGANPALKFPS-DQWKEA
RDLFLTETAKQADVVLPPLKGGHFINIEGRVQKIEPGKAIPPGFYSDGEIFTLLADKM--
-LNRLGHLFHER------------GPREGKLAATFSH--LFDHGERMKHDPHVVRLHPFE
GAKRGLQDGEMALLTANGRGTVVLPLGFEK---------NGLLV
>Ma_B_Clostridium_drakei_Clostridium_drakei@@formate_dehydrogenase_subunit_alpha@WP_032077444.1_* WP_032077444.1 formate dehydrogenase subunit alpha [Clostridium drakei]
------------------------------------------------------------
VLTVCPYCGAGCNLYLLCLKGYYGRIRKPMLRGKLVEVTWDEAIKFTAEKLTKIKNKYGA
DGNETNYVMQKFMRAVIGTNNVDNCARVCHGPSVAGLATVLGNGAMSNTIPEADLLLIFG
YNPAESHPIGAKIIVVDPRDLWLQLKGGTNMALVNGFANVLLNENLYNKEYVSKYTEYTP
EYVEKITNIKQAMRMYSILYGMGVCQFGQAVDVVKGLAGLALLTGNYGRPSVGIGPVRGQ
NNVQGSCDMGAIPNCFPGYQKVTDKAAREKFEKAWNVKAYYIMGEDTVQSDPNSNEVKDA
LDIFMNKTVLHADVVLPATHEGVYSCADRGFQIFHKAIEPTGDVKPDWEIISEISTAMGA
SYERMGIVWPCPPGTPVLYGKGILPDNEYPLSLCTVRIGHYSVRTMTGNCRTLIQMNPED
AKKLKIKDGNLVKVTSRRGGDTYMTYQWWIDPISKTPEYKYCAI
>Ma_B_Clostridium_drakei_Clostridium_drakei@@formate_dehydrogenase_subunit_alpha@WP_084572129.1_* WP_084572129.1 formate dehydrogenase subunit alpha [Clostridium drakei]
------------------------------------------------------------
VLTVCPYCGAGCNLYLLCLKGHYGRLKKPMIRGQLEEVSWEEAIDFTSSKLKEIKEKYGP
DGNEANYIMQKFMRAVIGTNNVDHCARVXHAPSVAGLAYVLGNGAMSNGIHECDLVFIFG
YNGADSHPIGAKIVVTDPRDLWLPIKNGTNMILVNAFANVLINEGLYNKQYVEEHTVYTP
EYAEKMTGIRKSMRMYSILYGMGVCQFGQAVDVVKGLASLALLTGNFGRQNVGIGPVRGQ
NNVQGACDMGALPNVYPGYQSVTNDSIREKFENAWGVKAYYIMGEDPVQSDPDAAEVRQA
LDIFMNKTALHADVILPATHEGVYSSADRGFQRFRKAIESTGDVKPDWQIISEISTAMGA
SYERLGIQWPCPPGTSYLYGKANLTDKEYPLVLSTVRVGHYSVRTMTGNCRALVQINPED
ARNLNILDQQFVRISSRRGGAVYMTYQWWVDPISKTPEYKYCAV
>Ma_B_Epsilonproteobacteria_Sulfurovum_sp._TSL1@@molybdopterin_oxidoreductase_family_protein@WP_223899213.1 WP_223899213.1 molybdopterin oxidoreductase family protein [Sulfurovum sp. TSL1]
------------------------------------------------------------
IKSVCGYCGVGCGLEYLCSKGISERLLRPLMRKPFVLSDWKDTIALIAERIKK----TSK
ET-EDYYIANKLAKGFLGTNNVDTNSRTCMASAVVAYKKAIGADFVPVRMDDSDLLILTG
ANTAEAHVVGLKVVVIDPRDLYLRIRPGSDIDFFNLLSKRLIDEEKYDKAFVAQHINVPV
TKMLKRTGFDAFWELYSTAWTMGLNQSVQGVDKNLALLNTHLLTGKIFKEGNGPLSLTGQ
PNAMGGREVGGLSTMLAVHLGFDEES-IQKVSKF--WDILIICHTDPVYHLPHRKRVEQQ
IAYDNSETAQYAHIRLPAAKEGTQTNLDRTITKQERLTRTSIDCKADWEIFQLLAKELEA
DYDALPFVWGEK-------KKGNLTNLEFPFLLLTGRRDQWHSGTKTNLPQTLCEIHPYD
AQKLGIQNDDRIKVISKRGKCIFIPISN--DRESLQPDYNHNAV
>Ma_B_Epsilonproteobacteria_Sulfurovum_sp._XGS-02@@molybdopterin_oxidoreductase_family_protein@WP_248576339.1 WP_248576339.1 molybdopterin oxidoreductase family protein [Sulfurovum sp. XGS-02]
------------------------------------------------------------
IKSVCGYCGVGCGLEYLCSKGISERLLRPHMREPFVLSDWKGTIALIAERIKK----TSK
DT-EDYYIANKLAKGFLGTNNVDTNSRTCMASAVVAYKKAIGADFVPVRMNDSDLLILTG
ANTAEAHVVGLKVVVIDPRDLYLPIKPESDIDFFNLLSKRLIDEEKYDKAFVAQHINVPV
TKMLKRTGFDAFWELYKTAWTMGLNQSVQGVDKNLALLNTHLLTGKIFREGNGPLSLTGQ
PNAMGGREVGGLSTMLAVHLGFDDES-IQKVSKF--WDVLIICHTDPVYHLPHRKRVEKQ
LAYENSETAKYAHIRLPAAKEGTQTNLDRTITKQERLTRTSIDCKADWEIFQLLAKELEA
DYDALPFVWGEK-------KKGNLTNLEFPFLLLTGRRDQWHSGTKTNLPQTLCEIHPND
AQKLGIQNDDRIKVISQRGKCIFIPISN--DRESLQPDYNHNAV
>Ma_B_Fusobacteriota_Psychrilyobacter_sp.@@formate_dehydrogenase_subunit_alpha@WP_336888765.1 WP_336888765.1 formate dehydrogenase subunit alpha [Psychrilyobacter sp.]
CRMCVVECSTEVKDGMIIKTEIEKVANARDSNKCISCEKCVRICCTECGACVHAFPVGCL
TQTTCSYCGVGCQLNLYCVKGVFARLTNPLIRGKLIECSWEEAYEVIDLNRKKTLAEKGG
STNEDNYLFQKMVRVGFQTNSIDHCARLXHSSTVAGLAAMLGSGAMTNPIEENDTIFVIG
SNTTEAHPVGAKLIVADPVDCYLQIQPGSNTALLNGMINYIIENNLQDQEYIDKKVNYTL
EKTAKICGIEKAAKIYALYYAMGITQHSTGVDNVKSTVNLALACGNIGKVNAGVNPLRGQ
NNVQGACDMGALPNKFPGYQDVIDPEAINKFQDAWGAGFMYIVGENPMVSDPDTHHVTKA
LDIFLTETAELADVVLPATKNGTFTNTERRVQRVRKAIVPIGNSKPDWVIFAELLEKFGI
SYDRIGLQWPCPPGTKFLHEKVEFATKEYPIIMTTGRLEHYHTRTMTMRTDEILNLSLEL
AKELEIKDSDKIVVRSPRGKTVFMPFHFGNDPVCSIPELKVTAI
>Ma_B_Mycoplasmatota_Candidatus_Izimaplasma_bacterium@@formate_dehydrogenase_subunit_alpha@MDC0559042.1 MDC0559042.1 formate dehydrogenase subunit alpha [Candidatus Izimaplasma bacterium]
CRVCVVECSTKVTPGMIIKTNTEKVQKARDPDKCILCGKCVRVCCVSCGNCVSSCPTGAL
TTTTCPYCGVGCQFNLLCVKGKFARLTTPLIKGIFVEASWEEAYKLIHSKFKGYTTEFGK
NTNEENYLFQKFMRKDIGTNNVDHCARLCHASTVSGLATTLGSGAMTNSIAENDVIFVIG
SNTTETHPVGAKIIVAEPRDVFIMIKPGTNVALLNAMMKVIYDEGLHNKEFIEKHTEFDV
AEGAKICGIKKAARIYAIYYAMGITQHSNGTNHVKSIANLALLTGNVGKENAGINPLRGQ
NNVQGACDMGALPNNYPGYQKIYNKEVQSTFEKAWGTKMLYVMGENPMVSDPDTNHVRES
LDIFMTETAEFADVILPASKDGTFTNTERRVQRVRKAVEPIGTSKSDGLIIQELMQYFGI
DYDRI-LQWPVKPGTKFLYGKGHFPDKEYPLTLTTGRLYHFHSKTMTGKNEEIIEINPKT
AKIYKINDLESVIVTSRRGDTIFMPFHFADDETCNIPELKVCAV
>Ma_B_Thermotogota_Petrotoga_halophila@@formate_dehydrogenase_subunit_alpha@WP_103898126.1 WP_103898126.1 formate dehydrogenase subunit alpha [Petrotoga halophila]
CRMCLVECVTPVTDGMKILTDSKRVIEARDPDKCILCGKCVRTCCVFCGQCVEICPTGAL
TITTCPYCGVGCQLELSCVKGRFGRLTDPLIKGHFEKVGWEEALDYVAEKLLNIKEKYGS
DTNEENYIMQKFMRAVIGTNSVDHCARLCHASTVVGLGMAFGSGAMTNSISESDVIFVIG
SNPTENHPVGTYLIVADPRDISLNQKPGTDVALINGMMNVIVNEGLLDKKFIEERTEYTP
SKVSQITGIIEAAKMYGIYFAMGITQHKYGTNNVLSLTNLALLTGNVGFESTGVNPLRGQ
NNVQGACDVGALSDVYPGYQKVSDPKIREKFENYWGVKALYIMGENPFLSDPDQDHVKKA
LDIFLTETAQFADVVLPAAKEGTFTNTERRIQRVRKAINSPGRAKADWEILTTLAKKMGI
SYERLGLQWPCPPGTKYLHGKGKFADEKYNFILMTGRLYHFHTGTMTRRSDPIVEINIED
ARKLGIKDKDKVRITSSQGGQLFMPFHYAEDLKAKIPELKITPV
>Ma_B_Thermotogota_unclassified_Petrotoga@@MULTISPECIES__formate_dehydrogenase_subunit_alpha@WP_103064556.1 WP_103064556.1 MULTISPECIES: formate dehydrogenase subunit alpha [unclassified Petrotoga]
CRMCLVECVTPVTDGMKVLTDSERVIEARDPDKCILCGKCVRTCCVFCGQCVEMCPTGAL
TITTCPYCGVGCQLELSCVKGRFGRLTDPLIKGHFEKVSWEEALDYVAEKLLNIRGKYGS
DTNEENYIMQKFMRAVIGTNSVDHCARLCHASTVVGLGMAFGSGAMTNSISESDVIFVIG
SNPMENHPVGTHLIVADPRDISLHHKPGTDVALINGMMNVIVQEGLLDKKFIEERTEYTP
SKVSQITGIIEAAKMFGIYFAMGITQHKYGTNNVLSLTNLALLTGNVGFESTGVNPLRGQ
NNVQGACDVGALPDVYPGYQKVSDPKIKEKFENYWGVKALYIMGENPFLSDPDQDHVKKA
LDIFLTETAQFADVVLPAAKEGTFTNTERRIQRVRKAVNSPGRAKADWEILTKLANKMGI
SYERLGLQWPCPPGTKYLHGKGKFADEKYNFTLMTGRLYHFHTGTMTRRSYPIVEINIED
AKKLGIKDKDRVRITSPQGGQLFMPFHYAEDLKAKIPELKITPV
>Ma_B_Verrucomicrobiota_Chthoniobacter_sp.@@nitrate_reductase@WP_348545787.1 WP_348545787.1 nitrate reductase [Chthoniobacter sp.]
--------------------------------------------------------MNAL
TTMVCGFCSTGCGLKIACPKGWEARATTPMLRGVLEPIDWERALVLFCERFKEIKAKHGP
ET-EEMALLGALWKFGMGFVHCDSNTRQCMATSHVAYKQSFGFDAPPFTYADSDVLVFVG
SNPCIAHPISPEIIVVDPRTQHYAIQPKSDLVLLYGLANILASSGWIDRDYIAAHTSFTT
ERVCAETGLWHFAQSIHFWWTMGVNQGHESTRTAQAIINLALMTGSMGRPGTGANSITGQ
CNAMGSRLYANITSLLGGYDAADDAD-RKKVAGVLGLKGLWVIGTNSSHSWVHQNEFNEL
LLYHTTATARHADLVLPAAKEGTFINSERRFGLVKKVAKAPGQALADFHILQLIAHYWMI
DE---GVQWPLP-VERRLFGRARFADAEYPFVLLSGRSAQWHTGTRTDKSDVLIEINPAD
ARQIGIETGEEVRIASRRAGQAFIPMHY--DPHSRQPSFKCCTV
>Ma_B___TDB__Caldimicrobium_thiodismutans_Caldimicrobium_thiodismutans@@molybdopterin-dependent_oxidoreductase@WP_068515234.1_* WP_068515234.1 molybdopterin-dependent oxidoreductase [Caldimicrobium thiodismutans]
------------------------------------------------------------
VKSVCRYCGAGCGLYILCVKGSYLRLKYPMVRNKWKRISWDKAMNLMVSKFAEAIKKYGP
HS-EESYLANKLYKGALGTNNIDGNPRLCMASAAVGYVTSFGKDEPMGSYDDADCFFIIG
SNMSEAHPVNVKIVVVDPRDLYLDFVPGTDLFILHAMAHVIVKEKLYNKDFFDKHAVYTP
ELAEQKSGIIQAARWFASFWCMGINQRTRGVWANNLIHNLHLLTGQICRPGATPFSLTGQ
PNACGIRDVGLLSHLLPYGRVIANEKHRAEMEEFWGIKCLWVVCTNPGQSLPNLQKYRKG
MAYHPSRTSELADLVLPAAKEGTYGQSERRYQYLPQVIKPLGEAKSDFEVILTFARKLGM
TRARLGMLWPVP-GTLRRFNRAIIADKDYPFVLTTGRIEHWHTGTMTMKVPELVEINPKD
AQKLGIKTGDKVRLTSRRGGVLFVPFHY--DALSKQPEFKISAV
>Ma_B___TDB__Desulforegula_conservatrix_Desulforegula_conservatrix@@formate_dehydrogenase_subunit_alpha@WP_084156163.1_* WP_084156163.1 formate dehydrogenase subunit alpha [Desulforegula conservatrix]
CRICVVECCTPASEGMIIQTESQKVKNARDMSKCILCGRCVQACCVFCGECVQACPVGAL
IRSTCPYCGVGCQVWLLCVKGRFGRLKTPLIRDSFREASWDEALDLVASKFKQIIEKHGA
DINEDSYQMQKLFRSVFGTNNIDNCARTXHAPTVAGLATAFGSGAMTNSFNEAKMFMVIG
SNMTEAHPVGAEMIVVDPRSIHVPLKVGTDIAFLNGLMHVIISEELYDRKFVDSCTIYTP
KRSAEICGIVKVARKIALCYTLGITEHTCGTNNVFAIANLQMLLGNMGIECGGVNPLRGQ
NNVQGACDMGALPGIFPGYQSVTNKGSRDKFEKAWGVKAFYVFGENLANSEPDIRKVEKN
LDIFMTETARFAHVVLPAANDGTFTNSERRVSRVRTASNPPGIAMPNWWIFKEIAKRFGI
KYKRL-LQWPCPPGVCILHGLGIFPDSEYPFMLSTGRLYHYHTRTQTGRCAGLADISVKD
AEKLGIKSGDRINVISRRGGMLWMSFHFREDPVSFTAEYKACAV
>MethanobacsubterrFwdB
------------------------------------------------------------
KNVVCPFCGTLCDDIIACRIGHSKRWKQPQVRGELVATTYEEAIERAAQVLAKSKRPL--
-A-----QAAGMALAENTKAVVDNTASVCHGPSVLALQ---DVGYPICTFGEADVVVYWG
CNPMHAHPRDRKLIVVDPRDIHIQVGYNQDYELLDAMRAAMMGHE----------I----
----EVAGIEAVVELLKLFFGMGITHSRGKHRNIDTAIMMVQDLNNFG--KFTLIPMRGH
YNVTGFNQVATWESGYPYCIDFATGIPRY--------DAMMVIASDPGAHFPQKS-----
LEPHRTPTTELADVILPPATAGTAYRMEGVPIRMRKVVNS--DLLSDREILEKLMERV--
------------------------------------------------------------
--------------------------------------------
>PetrohalophilFdhNAD
CRMCLVECVTPVTDGMKILTDSKRVIEARDPDKCILCGKCVRTCCVFCGQCVEICPTGAL
TITTCPYCGVGCQLELSCVKGRFGRLTDPLIKGHFEKVGWEEALDYVAEKLLNIKEKYGS
DTNEENYIMQKFMRAVIGTNSVDHCARLCHASTVVGLGMAFGSGAMTNSISESDVIFVIG
SNPTENHPVGTYLIVADPRDISLNQKPGTDVALINGMMNVIVNEGLLDKKFIEERTEYTP
SKVSQITGIIEAAKMYGIYFAMGITQHKYGTNNVLSLTNLALLTGNVGFESTGVNPLRGQ
NNVQGACDVGALSDVYPGYQKVSDPKIREKFENYWGVKALYIMGENPFLSDPDQDHVKKA
LDIFLTETAQFADVVLPAAKEGTFTNTERRIQRVRKAINSPGRAKADWEILTTLAKKMGI
SYERLGLQWPCPPGTKYLHGKGKFADEKYNFILMTGRLYHFHTGTMTRRSDPIVEINIED
ARKLGIKDKDKVRITSSQGGQLFMPFHYAEDLKAKIPELKITPV
>PetromobilisFdhNAD
CRMCLVECVTPVTDGMKVLTDSERVIEARDPDKCILCGKCVRTCCVFCGQCVEMCPTGAL
TITTCPYCGVGCQLELSCVKGRFGRLTDPLIKGHFEKVSWEEALDYVAEKLLNIRGKYGS
DTNEENYIMQKFMRAVIGTNSVDHCARLCHASTVVGLGMAFGSGAMTNSISESDVIFVIG
SNPTENHPVGTHLIVADPRDISLHHKPGTDVALINGIMNVIVNEGLLDKKFIEERTEYTP
SKVSQITGIIEAAKMFGIYFAMGITQHKYGTNNVLSLTNLALLTGNVGFESTGVNPLRGQ
NNVQGACDVGALSDVYPGYQKVSDPKIREKFENYWGVKALYIMGENPFLSDPDQDHVKKA
LDIFLTESAQFADVVLPAAKEGTFTNTERRIQRVRKAVNSPGRAKADWEILTKLANKMGI
SYERLGLQWPCPPGTKYLHGKGKFADEKYNFTLMTGRLYHFHTGTMTRRSYPIVEINIED
AKKLGIKDKDRVRITSPQGGQLFMPFHYAEDLKAKIPELKITPV
>ThermotogacaldifonFdhNAD
CRICVVECTTKVTDGMRIYTNTERVIKARDLNKCIQCQLCVRVCCVFCGQCATVCPVGAI
TTTVCPYCGVGCLIDVTCVKGKFGRLKKPLIKGKFVETDWEEALDYAVQGLKKVIEKYGP
ETNEENYLMQKFARAVIKTPHVDHCARLCHASTVAGLARAFGSGAMTNSLKDAEVILVTG
SNTTEAHPVGTKLIVADPRTIWLRQRPGTDVALFNAMLNVIIKEDLIDEKFIAERTTYTP
EYVEQITGIVQAARLYAIVYAMGITQHEHGVDNVLALANLALATGNIGKPGAGVNPLRGQ
NNVQGACDMGALPDVLPGYQRVTDAQVVEKFEKAWKTKAMVIMGENPRLSDPDASVVDEA
LDMFVNETNKHAHVVFPAAKDGTFTNTERRVQLLRKAFEPIGESKPDWQIIMELSRRFGI
THERIGIQWPCRTGTPILHGKAKFPDDEYPFFLTTGRLFHFHTGTMTRRST-IIEINPVD
AEKLGIKNGDEVYVVSRRGKTVFSTFHFYEDPIAKIPNFKVSAV
>ThermotogaprofundFdhNAD
CRICAVECTTKVFDGMKIYTATNRVINARDLNKCIQCQLCVRVCCVFCGQCATVCPVGAI
ETTTCPYCGVGCQLDITCVKGKFGRLTKPLIKGEFVETDWQEALDYAASGLKKVMEEYGS
ETNEENYLMQKFARAVLKTPNVDHCARLCHASTVAGLARSFGSGAMTNNLKDAQVILVTG
SNTTEAHPVGAKLIVADPRTIWLRQRPGTDVALFNGLLHVIIKENLVDTDFVLTKTTYTP
EYVERITGIIEAARLYGIVYSMGITQHEHGTDNVLAIANLAMATGNLGKEGAGVNPLRGQ
NNVQGACDMGALPDVLTGYQKVTVPEVVEKFEKAWQTKALVIMGENPRLSDPDASLVDEA
LDMFLNETNKHAHVILPAAKDGTFTNTERRVQLVRKAFEPIGESKPDWQIIVELSKKLGI
THDRIGLQWPCRPGTPILHGFGKFPDEEYPFYLTTGRLFHFHTGTMTRRST-IIEMNPLD
AQELGVKDKDEVYIISRRGKTIFSSFHFYEDPIAKIPNFKVTAV
>AminiphilcircumFdhNAD
CRVCLVECTTPLVEGMVIHSRSPKVQEARDMDKCVLCGRCVRACCVFCGQCVQLCPVGAL
VKTICSYCGVGCELTICCVKGRFARLTKPLIRGSFREASWDEALGLVAYKFAQIKEHHGP
DTNEENYLFQRLAREVVGTHNVDHCAHLXHSATVAGLGETLGSGAMTNDFASVDVMLVIG
SNTTEAHPVGKKLIVCDPRDVYLRQRSGSDVALLNGFMHVIIKEDLYDKTFVEERTEYDP
QRVSEITGIVNAARLYAIFYTMGITQHTTGTDNVRSVANLAMLCGHLGRPGTGVNPLRGQ
NNVQGACDMGCLPNVLPGYAKVADPAVREKVKNLWGAKSLYVMGENPMVSDADTNHVRHA
LDIFLTETAQLADVVFPAAKDGTFTNTMRAVQRIRKAVNAPGEAKADWEILVALAKKCGM
NYTRLALCWPCPPGTPILHGKGFFPDEEYPFLASTGRLYHYHTRSMTGRSA-TIEINPVD
AEQIGVREGELLCVSSRRGKMVFVPFHFGEDPTSETPAFKISAV
>MethanobaccongolFdhF420
------------------------------------------------------------
VPTTCPYCGCGCGFNLLCPKGNFSRLTTPLIKGEFVEATWDEALDLVASKLTEM-KEKNP
ETNEDNYTFQKFVRTVIGTNNVDHCARLCHGPSVAGLAQTFGSGAMTNSLESSDVVFLIG
TNTLEQHPLGAKIMVADPRDLYIPFKSGTDVALLNSMMNVIIAEGLEDKEFVENRTTYPP
EEAEKITGIREAALMYALLFSMGITQHTVGTENVMSTSNLAMLTGNIGRPGTGVNPLRGQ
NNVQGACDMGALPVSFPGYQAVANEELVEKMTCSWGCKGMYIMGENPMISDPDLQHVGEA
LDIFLTETAELADVVLPAYKDGTFTSTERRVQYIRKAVEGPGESRDDWAITSDIATRMGM
NKERLALHWPCPPGTPILHGLGVFPDEEYPFILTTGRLFHWHTGSMTRRSETLVEINTED
AAKLGIKNKEMVKVKTRRGGTVFIPFHFAEDPYAKMPELKVSAA
>MethanobacformiciFdhF420
------------------------------------------------------------
VPTICPYCGVGCGMNLLCPKGNFCRLTTPLIKGEFREATWDEAYDLIASKLGA----YDP
NPNENIYVNQKFARIVVGTHNIDHCARLCHGPTVAGLAASFGSGAMTNSYASADLIFSIG
ANSLEAHPLGAYFIVADPRDQYIPFKTGTDVALMNAMMNVIISEGLEDKEFIEKRTKYTP
EMAEEITQIRDIAIKYAIVYSLGITEHSHGVDNVMQTANLAMLTGNIGRLGTGVNPLRGQ
NNVQGACDMGALPTDYPGYRKVADQEVMEDVTCTWGCKVLYITGEDPVISDPDTHHVEEA
LDIFMTDTAEFADVVLPAAQEGTFTNGERRVQLIRKAVDAPGESKYDWEIFCDLAKKMGM
NRERLALHWPCPPGTAMMHGLGIFPDDEYPLILTTTRLFHYHA-AMTRRAATLVEINTED
AAELGIANKEKVKVKSRRGGIVNIPMHFREDPKSGMPEYKACAV
>Methanobacformici1FdhF420
------------------------------------------------------------
TPTTCPYCGCGCGFNLLCPKGNFSRLTTPLIKGEFVEATWDEALDLVASKLTEM-KEANA
ETNEDNYAFQKFVRTVVGTNNVDHCARLCHGPSVAGLAQTFGSGAMTNSLESADVVFLIG
TNTLEQHPLGAKIIVADPRDLYIPFQSGTDVALLNSMMNVIIAEGLEDKEFVKNRTTYPP
EEAEKITGIREAALMYALLFSMGITQHTVGTENVMSTSNLSMLTGNIGRPGTGVNPLRGQ
NNVQGACDMGALPVVYPGYQAVINEELGEKMQTSWGCTGMYIMGENPMISDPDQQHVEAA
LDIFLTETAALADVVLPAFKDGTFTSTERRVQYIRKAVDGPGETRDDWEIVSDIATRMGM
NPERLALHWPCPPGTPILHGLGVFPDDEYPFILTTGRLFHWHTGSMTRRSTTLVEINPED
AAKLGIKNKEMVKVKTRRGGTVFIPFHFAEDPFAKMPELKVSAA
>MethanocaldococfervensFdhF420
------------------------------------------------------------
VHTICPYCGTGCGINLVCIKGNYCRLKKPLIKGEFVEATWDEALNLIAEKLKN----YSP
ETNEDNYIFQKFARAVVKTNNIDHCARLXHSATVKGLGEAFGSGAMTNSIEDADCILIIG
SNTFEQHPLGAKIIVIDPRDLFLQIVPGTNVALLNAMMHVIIKEGLIDEEFIKKRTKYTP
EYASKICKIIEAARTYGILYCMGVTQFTHGVDSVKSCCNLALITGNIGKRGAGVNPLRGQ
NNVQGACDMGALPDVFPGYQKVNVA--YEKFKDAWGVKFLYIMGENPMVSDPDTKHVEKA
LDIFLTETAKLADVVLPAAKEGTFTNTERRVQKINKAVDPPGEALPDWIIIKKLAEKMGI
SYERLGIHWPCPPGTPILHGLGRIPDNEYPFILTTGRIFHYHTGTMTRRSKHIVEINPED
AKKLGIKNNDLVKVSSRRGGVVFMPFHFAEDPNCKIPELKVCAV
>MethanocaldococjannaschFdhF420
------------------------------------------------------------
VNTICPYCGVGCGLGLLCAKGNYCRLTKPLIKSGFVETTWNKALEVIAENLKT----YK-
DTNEDNYILQKFARVALKTNNIDHCARLXHSATVTGMSACFGSGAMTNSIEDADCILIIG
SNTFEQHPLGAKIIVIDPRDIYLQIIPGTNVALINAMINVIIKENLIDKEFIKNRTEYTP
EYASKICGIIESAKIYGIIYCMGVTQFTHGVDAVKALCNLAMITGNIGKEGTGVNPLRGQ
NNVQGACDMGALPNVFPGYQKVEDG--YKLFEEYWKTKFLYIMGENPIVSDPDVKHVEKA
LDIFLTETAKLADVVLPAAKDGTFTNTERRVQLIRKAVNPPGEALEDWIIIKKLAEKLGI
TYKRLGIHWPCLSGTKILHGRGKIPDKDYPFILTTGRIFHYHTGTMTRRCKNLIEINPDD
AKSLKIENGDLVKVISRRGGVVFMPFHFVEDELCKIPELKVCAV
>OceaprofFdhH
------------------------------------------------------------
VPTVCPYCGVGCRVDLLCVKGRFGRLKTPLIRAELEPVSWDEALDFAAGRLARIAAESGP
DTNEESYLMQKLARAAVGTHNVDHCARLCHSSSTAALSRSLGSAAMSNTLEESDVILVTG
SNTTETHPVGAFLIVADPRDLWLRLRPGTDAVLFGAMARHLVASGRFDRGFVERRTEYTL
EFAEETTGIREAAERYAIYWAMGITQHAHGTDNAQALINLALLAGQLGKPGSGLNPLRGQ
NNVQGAGDMGALPNVYPGYQPVADRQVRKRWKALWHVRAVYLMGEDPITSEPYQDHVRAA
LDILKNETFPYADVVLPAAKHGTFTNTDRRVQRIRPVFEPPGEARPDWWITAQMGRRLGL
GYERLPLRWPCPPGVSVLFGKARLPGGDYPLVLSTGRLYHWHGGTLSRRSD-LVEVHPAD
AERYGVEDGEPVWVVSRRGGVVFAPFHFAEDPTSKIPEYKFAAV
>ThermuscaldifonFdhH
------------------------------------------------------------
MRTTCPYCGVGCQVEPLCVKGRFGRLLYPMVRQPFRRVSWEEALDYTAHKLLAVLKRRGP
ETNEEVYLAQKLARALLGTNHVDHCSRLCHSSSTAALSRSLGGASMTNPLEDTDLFLVVG
SNTTETHPVGAKLLVVDPRTLWLRPRPGTDLFLFNAMARFILGEGLWDQSYVEERTEYTL
EEAERITGIALAARLYAAYWAMGLTQHTKGTATVQALVNLALLTGKVGKEGAGLNPLRGQ
NNVQGAGDMGGLPDVFPGYLKVSDETARKRFEALWGVEAIYLIGEDPVTSEPYQDHLKAK
LDILENETTPFAHVVLPAAKEGTFTNTDRRVQRVRKILEPPGEAKPDWWILQELGKRLGI
TYRRLGVRWPCPPGEAVLFGKARFPSPEYPLVLSTGRLYHWHGGTLSRNSQ-LVEVNPKD
AERLGIQDGEIVQVVGRRGGVVYAPFHFAEDPISRIPEYKVSAV
>ThermuscaldFdhH
------------------------------------------------------------
MRTTCPYCGVGCQVEPLCVKGRFGRLLYPMVRAPLRRATWEEALDFAARRLLEVLGRRGP
ETNEEVYLAQKLARVLLGTNHVDHCARLCHSSSTAALNRSLGGASMTNPLEDTDLFLVVG
SNTTETHPVGAQMIVVDPRTLWLRVRPGTDLFLLNAMARFILEEGLWDRAYVEARTEYTL
EEAERITGIALAARLYAAYWAMGLTQHTKGTATVQALVNLALLTGKVGKEGAGLNPLRGQ
NNVQGAGDMGALPDVFPGYLKVAEEAARKRFEALWGVEAIYLIGEDPVTSEPYQDHLKAQ
LDILENETTPFAHVVLPAAKDGTFTNTDRRVQRVRKILDPPGEARPDWWITRELGKRLGI
TYRRLGVRWPCPPGEAVLFGKARFPSEEYPLVLSTGRLYHWHGGTLSRNSR-LVEVNPKD
AGRLGIHDGEIIQVVSRRGGVVYAPFHFAEDPTSRIPEYKVAAV
>ThermusoshiFdhH
------------------------------------------------------------
MRTTCPYCGVGCQLEPLCVKGRFGRLLYPMLRAPLRRVSWEEALDFAAHRLHETLKAHGP
ETNEEVYLAQKLARVLLSTHNVDHCSRLCHSSSTAALSRALGGASMTNPLEDTDLFLVVG
SNTTETHPVGARMIVVDPRTLWLRVRPGTDLFLLNAMARVVVEEGLWDRAYVEERTEYTL
ERAEEVTGIREAARLYAAYWAMGVTQHTKGTATAQALVNLALATGKVGREGAGLNPLRGQ
NNVQGAGDMGALPDVLPGYAKVAEEEARRRFEAFWGVKAIYLIGEDPMTSEPFQDHTKAQ
LDILENETTPFADVVFPAAKEGTFTNTDRRVQRVRRVLDPPGEARPDWWITRELGRRLGI
SYRRLGVRWPCPPGEAVLFGRARFPDEAYPLTLSTGRLFHWHGGTLSRNSR-LVEVNPRD
AARLGIADGERIFVVSRRGGVVYAPFHFAEDPISRIPEYKVSAV
>ThermusscotFdhH
------------------------------------------------------------
MRTTCPYCGVGCQVEPLCVKGRFGRLLYPMVRQAFRRVSWDEALDYTASKLLAVLKRRGP
ETNEEVYLTQKLARALLSTNHVDHCSRLCHSSSTVALSRSLGGASMTNPIEDTDLFLVVG
SNTTETHPVGAKLIVVDPRTLWLRVRPGTDLFLLNAMARYILEEGLWDQGYVAERTEYTL
EEAERITGIALAARLYAAYWAMGVTQHTKGTATAQALVNLALLTGKVGKEGAGLNPLRGQ
NNVQGAGDMGALPDVLPGYLKVSDQAARKRFEALWGVEAIYLIGEDPVTSEPYQDHLKAK
LDILENETTSFAHVVLPAAKEGTFTNTDRRVQRIRKLLDPPGEARPDWWIVQELGKRLGI
TYRRLGVRWPCPPGEAVLFGKARFPSEEYPFTLSTGRLFHWHGGTLSRNSQ-LVEVNPKD
AQKLGIGDGEIIQVVSRRGGVVYAPFHFAEDPFSRIPEYKVAAV
>AgitococlubriNasC
------------------------------------------------------------
VHTTCAYCGVGCGIKALCSKGSSLRLLEPHIA---QNVSWPTAIDKVANEFKRIIAEHGK
ET-EDYYVANKLMKGYIGTANIDTNSRLCMSSAVAGHKRAFGADTVPANYDDANLIVLVG
SNTAWCHPIELRIVVVDPRDLHLPIKAGMDVLLFNALLVQLAERNALDPQYIAQYTVGDK
STLAERIGLATFFDWFCTCFSMGVNQSSAGTDKVNAIINCHLATGRVGKEGASPFSLTGQ
PNAMGGREVGGLANMLAAHMDIENPVHRERVQRF--WKAVWIMATNPVVSLPNADKVRAA
LCITDTDTTRLADVLLPSLKDGTVTNSERRISRQRGFLPAPAQAKPDWWALSQVAQAMTQ
QYNALPIQWPVL-GTARLFRLARFLSAEYPFILNTGRRDQWHTMTRTGLTPRLAELHPND
AKKLAIQAGDLVEINSAWGGSVFVPMHWTGDPVSGQPENKHTPI
>ActibacpelagiNasA
------------------------------------------------------------
TRTTCAYCGVGCGVLALCSKGSALRLLQPQVD---VATDWDRAVATVAERFKATIAEHGP
DT-EDYYVANKLMKGFIGSANIDTNSRLCMASSVAGHKRAFGADTVPGQYSDADLVVLVG
SNLAWCHPVGMKVVNVDPRDMHLALRPGSDVALFNGLLVQIAEQDAVNTDYVNSFVNI--
----SVTGLQAFYDLWVTIYSQGVNQSSAGADKVNAILNCHLATGRIGKPGMGPLSVTGQ
PNAMGGREVGGLANMLACHLDIENPAHRTAVHEF--WKALWVMCTNPVVSMPEADKVKAA
IMFADTDTAKLADIVLPATKDGTVTNSERCISRQKGFLPAPGEARHDWQIMCNVAKAMEA
EYQSLPTHWPIT-G-GRYFGKANMPTEDAPYIFNTGRRDHWHTMTRTARSARLLEVHPED
ALKLGLKPADLAEVSNAHGGQVFAPMHWTGDPVSGQPESKAATV
>Antarctohelio1NasA
------------------------------------------------------------
VRSTCPYCGVGCGVLLLCSKGSALRLLAPQIG---QEVDWDRALGAVATRFQQTIAEHGP
DT-EDYYVANKLMKGFIGSANIDTNSRLCMASTVAGQKRAFGTDTVPGTYEDADLVVLVG
SNLAWCHPV-TKIVVIDPRDMHLALQPGSDVALFNRLLVEIDKAGALDHNYLG-HTQD--
----TVTGIAEFCRLWITIFSQGVNQSSSGTDKVNAILNCHLATGRVGKPGSGPLSVTGQ
PNAMGGREVGGLANMLACHLDLENADHRAAVRDF--WKALWVIHTNPAVSMPDADAVRDA
IITAATDTARLADVLLPASKDGTVTNSDRTISRQRAVLPAPGDARPDWEILAEVGCRMAE
GYAALPTRWPVS-G-GRFFGKARITAPRYPFVLNTGRRDQWHTMTRTALSPRLVEIHPQD
ARALGIGPADLVTLDSPQGGQVFAPMHWTGDPVSGQPESKASVV
>CeleribacpersiNasA
------------------------------------------------------------
IRSTCPYCGVGCGVLLLCSKGTALRLLAPRVH---EETDWDSALDLVARRFSETIAAHGP
DT-EDYYVANKLMKGFIGSANIDTNSRLCMASTVAGHKRAFGTDTVPGTYEDADLIVLTG
SNLAWCHPVEQKLVVIDPRDLHLPVKPGSDVALFNGLLAEIARRGLIDATFAT-NVSL--
----SVTGLSEFYDLWCTIFSQGVNQSSSGTDKVNAITNCHLATGRIGRPGLGPFSVTGQ
PNAMGGREVGGLANMLACHLDIENVDHRKAVGDF--WKALWVLHTNPAVSMPDADKVREA
IITGATDTARLAHVLLPATKSGTVTNSDRIISRQRIVLPAPGEARPDWWQLAEVGRLMDA
EYDALPTRWPVS-G-GRFFGKGRMLEPRYPFRLNTGRRDQWHTMTRTARAPRLIEIHPDD
AAAKGIGPTALVEITSPHGGEIFAPMHWTGDPVSGQPESKASVA
>Celeribacethan1NasA
------------------------------------------------------------
IRSTCPYCGVGCGVVLLCSKGTALRLLAPRVH---EDTDWDSALGLVARKFSEAIAEHGP
DT-EDYYVANKLMKGFIGSANIDTNSRLCMASTVAGHKRAFGTDTVPGTYEDADLIVLTG
SNLAWCHPVEQKLVVIDPRDLHLPVKPGADVALFNGLLAEIEKRGLIDREFAE-HVTL--
----SVTGLAEFYALWCTIFSQGVNQSSSGTDKVNAITNCHLATGRIGRAGLGPFSVTGQ
PNAMGGREVGGLANMLACHLDIENGDHRKAVGDF--WKALWILHTNPAVSMPDADKVREA
IITEATDTARLAHVLLPATKSGTVTNSDRIISRQRAVLPAPGEARPDWWQLAEVGRLMDA
EYDALPTRWPVS-G-GRFFGKGRMTELRYPFRLNTGRRDQWHTMTRTARAPRLIEIHPDD
ASARGIGPTSLVEVTSPNGGEIFAPMHWTGDPVSGQPESKAAVA
>ConfluentilipoNasA
------------------------------------------------------------
FRTTCPYCGVGCGVLALCSKGSSLRLLHPVID---ARSTWDEALDLTAQKFRETIAEHGP
DT-EDYYVANKLMKGFIGSANIDTNSRLCMASTVAGHRRAFGTDTVPGMYEDADLIVLVG
SNLAWCHPVGMKVINIDPRDLHLMLEPGSDVALFNRLLVEIVDRGLVDEAFVSDSVDA--
----AVTGLTAFLEMWTTVFSQGVNQSTSGSDKVNSILNCHLATGRIGKPGLGPFSVTGQ
PNAMGGREVGGLANMLACHLDIENAEHRAAVRKF--WKALWVICTNPAVSMPDADAVRDA
IMFATTDTAKLADVLLPATKDGTVTNSERCISRQRGLLPAPGEARHDWDILSDVGRRMDA
DYDGLPVRWPIN-G-GRFFGKAKMTGPKYPFRFNTGRRDQWHTMTRTALSGRLLEIHPED
AAELGLKPADLVTVESPQGKQVFAPMHWTSDPVSGQPESKASVV
>MeiocerbAioA
------------------------------------------------------------
KNTVCQYCTVGCGYKVHSSRGATNRLKYPLLRDQFQVITWDEALTILAGVAKGIRDRDGN
DGFENNWGVGSLFFKGFSVKHIAIHNRPAYNSEVWGS-RERGVHELNYDAIDADTIVLWG
ANPFETASVAGYLIVVDPRTLHLAPNLGTDYILANAIARVMWERKYYDQRFLETRTDQFM
AEVEKITGIEKAADWIATIYEKGIIWNMKNYDQVAAIVQMAVLGNNIGRAGTGCGRLGGH
Q------EGYVRPPS-----------P---------TKLYWVIGTNPYLSTPNNQLFRKR
IDLYLIHTAQDAHLVLPASANQTSINCSRLLRLYEKFMDPPGEAKQDWEICKLVGLKMGV
TYAFLGIRTPVRVGTLRR-GKFSWKAKQYPFWMTTGRQALWQTMYNDRFLPEKIEISRQD
AQALGIKGGDLVQVWNEEGGMIFALQYHHLDPKTTIPWYKGTRV
>MeiotimidusAioA
------------------------------------------------------------
RNTVCQYCTVGCGYKVHSSRGATNRLKYPMLRDQFQVITWQEALNIVCGVAKGIRDKDGN
DGFENNYGVGSLFFKGFSVKHIAIHNRPAYNSEVWGS-RERGVHELNYDASDADTIVLWG
ANTYETGSVAAYMIVVDPRTLHLRPNLGTDYILANAIARVIWERGYYNMQYLQNRTDEFM
AQASRITGIEKAADWIATIYEKGMIWNMKNYDQIAALVQMAVLSQNIGRPGTGCGRQGGH
Q------EGYVRPPS-----------P---------TKLYWVIGTNPYLSTPNNQLFRKR
IDLYMTHTALDAHLLLPASANQTSINCSRLLRLYEKFMDPPGEAKQDWEICKLVGLRMGV
TYAFLGIRTPVRVGTLRR-GKFSWMAQKYPFWMTTGRQAIWQTMYNDRFLPEKIELHPQD
AQRLSIKSGDIVEVWNEEGGLIFALQYHTRDPKTTIPWYKGTRV
>ThermuscaldAioA
------------------------------------------------------------
HNTVCQYCNVGCGYKVYSIRGGTNRLLYPLLRDQFQAITWQDALTLVAGVIKGIRDRDGN
DGFEDNYGAGKLFFSALSVKHIAIHNRPAYNSEVWGS-RERGVHELNYTYEDADTIVLWG
ANTYETATVPGYLIVIDPRVLLLQPNLGTDYILANAIARVVWERGYYDMAYLEARTDEFM
AQVERITGIEKAADWIATIYEKGIIWNMKNYDQVAAIVQLAVLTHNIGRPGTGCGRQGGH
Q------EGYVRPPA-----------P---------TKFYWVIANDPYLSTPNAQVFRKR
IDIYMTETARDAHLILPAAANDTSINCSRLLRLYEKFMDPPGEAKPDWEIFKWVGLRIGV
TYKFLGIQTPVRVGTVRR-GKFKWKTNQYPFWVTTGRQTIWQTAYHDRHLPEKVEVNPQD
AKRLGLQSGDLVEVYNEEGGMLFLVMYHWRDPKTTIPWYKGTRA
>ThermusfiliAioA
------------------------------------------------------------
YNQVCQYCTVGCGYKVYSIRGGTNRLTYPLLRDQFQAITWQDALTLVAGVIKGIRDRDGN
DGFEDNYAAGKLFFAALSVKHMAIHNRPAYNSEVWGS-RERGVHELNYTYEDADTIVLWG
TNPYETATVPGYLIVIDPRVMLIRPNFGTDYILANAIARAVWERGYYDMAYLQARTDEFM
AWAERVTGIEKAADWIATIYEKGIIWNMKNYDQVAAIVQLAALTHNIGRPGTGCGRLGGH
Q------EGYVRPPA-----------P---------TKFYWVIATDPYLSTPNNQVFRKR
IDIYMTETARDAHLILPAAANETSINCSRLLRLYEKFMDPPGEAKPDWEIFKLVGLRIGV
TYKLLGIQTPVRVGTVRR-GKFKWKARKYPFWVTTGRQTIWQTAYHDRRLPEKVEVNPED
AKRLGLQSGDLVEVYNEEGGDLFLVMYHWRDPKTTIPWYKGTRA
>ThermusscotAioA
------------------------------------------------------------
HNTVCQYCNVGCGYKVYSIRGGTNRLLYPLLRDQFQAITWQDALTLMAGLIKGIRDRDGS
DGFEDNYGAGKLFFTALSVKHIAIHNRPAYNSEVWGS-RERGVHELNYTYEDADTIVLWG
ANPYETATVPGYLIVIDPRVLLLQPNLGTDYILANAIARVIWERGYYDMAYLEARTDEFM
AEVERITGIEKAADWIATIYEKGIIWNMKNYDQVAAIVQLAVLTHNIGRPGTGCGRQGGH
Q------EGYVRPPA-----------P---------TKFYWVIATDPYLSTPNAQVFRKR
IDIYMTETARDAHLILPAAANDTSINCSRLLRLYEKFMDPPGEAKPDWEIFKWVGLRIGV
TYKFLGIQTPVRVGTVRR-GKFKWRARQYPFWVTTGRQTIWQTAYHDRHLPEKVEVNPQD
AKRLGLQSGDLVEVYNEEGGMLFLVMYHWRDPKTTIPWYKGTRA
>AlliiroseosediminiIdrA
------------------------------------------------------------
LTTACSYCIVACSYKVYSVRGGTLRLKYPMVRGVLTPVSWDLVTDVMADVSKYVLSKYGE
HYFENTYTIRKLVDRAIGTPVHAWHDKPMRGPDATGL-DDAGINSFAATYEDCDVAFLSG
VDPYETKTV-KKMIFVTPHGLWLPIIPGTDTALHLALAKIIIDNGWQDQEFIDTWVNAQL
EEAARITGIMRCAEMIAFMLEKGNYWS-NNYMNTASLSTLGLISGAGNRPGQVISRGGGH
Q------RGGMGAGPGKGFL---SPEK---------HRFMWTMGITWFPAMLASQELASR
VNIYPVEPTQYADIVLPAAEDFSRCNAERRLRLYAKFNDAPGEAKPDWWAMAQFAQKMKR
GHEKLGIQTPVRVGTGRLHGKANIRAEKGEIWITNGRNEVWQSGFDDLRKPYLIVIHPDD
AAPQGIESGDLVEGFNDTVGVAKAAFNYPGDPVTGNYRYKLGRG
>CohaesibacgelatiIdrA
------------------------------------------------------------
ISTACDYCIVACGYKVSSLRGGCIRLKTPMMRGTLMPVPWDLALEVAAEIGKYVIEKHGT
NYMENTYAISKYALRHIKTANFTFHDTPSDVTSTPGF-RDAGFDNFGPSYEDAETLLICG
TDPYETKTI-QKEIYLIPRGLHIDITPGTDLLVVNAIARVIVENGWEDAEWIKDWVNFKP
ENAAAIAEIYTAAEWMAVMIEKGFYWS-NNTGNTQAISALGIIVGAGGRPGQVIGRAGGH
Q------RGGVKGGSYPRNK---SPEK---------VRLAHVIGNTWIQSMCGSQQLAEK
FDIYLQDPARYADIVFPAASDFMRANGERRVRLYQKFYDAPGAAKPDWWIIAQLAKRMKT
LHQKLGVQCPAMIETKRLHGKCNIREGEGELWCTSGRNERWQSGFDDRRRPYIVEIHPDD
AAERGIESGDYVMVYSERVGVMYMDFLHMSDWISGNYNYKMGVG
>DefluviaquaeIdrA
------------------------------------------------------------
LTTACSYCIVACSYKVHSVRGGTLRLKYPTIRGVLTPVSWDLATDVMAEVSKYVLKNYGE
HYFENTYAIRKLVDRAIGTPVYAPHDKPQNAEDAAGL-DDAGINSFAASYDDCDVAFLSG
VDPYETKTV-KKMIFVTPHGLWLPIIPGTDTVLHLALAKIIIDNGWQDQEFIDKWVNAVL
EEAAKITGIQRAAEMIAFMLEKGNYWS-NNYMNTASLASLGLICGAGNRPGQVISRGGGH
Q------RGGMKPGGGKGFL---SPEK---------HRFFWTIGCTWFAAMLASQELASR
VDIYPVDPTQYADIVLPAAVDFARCNAERRLRLYAKFNDAPGEAKPDWWAVGQFANKMKK
AHEKLGIQTPVRVGTKRLHGKANMRPEKGEIWITNGRNETWQSGFDDLRKPYLIVIHPDD
AAPQGIESGDLVEGFNDTVGVAKAAFNYPGDPVSGNYRYKLGRG
>LabrenalbaIdrA
------------------------------------------------------------
ISTACDYCIVACGYKISSIRGGAIRLKSPMIRGVLMPVTWDFAMEIAAEVGKYVIKQHGE
NYMENTYAITKYALNSVNTANFTFHDTPSDVSSTPGF-RDAGFDNFGPAYEDAETLLVCG
TDPYETKTI-QKTIFMVPRGMWLDIQPGTDLLVVNAIARVIVENGWEDSDWIQKWVNFAP
EKAAEIAQIYTAAEWMAVMIEKGFYWS-NNTGNTQAISALGIIVGAGGRPGQVIGRAGGH
Q------RGGLRGGKYPRNK---SPEK---------LRFAHVIGNTWIQSMCGTQSLAAK
FDIYLVDPARYADIVFPAADTFTRANGERRVRLYPKFYDAPGEAKPDWWIIARLAREMKT
LHDKLGIQGPVLVGTKRLHGKCNIKD--DELWVTSGRNERWQSGYDDRRRPYIVEIHPDD
AEARGIENGDYVLMYSDRIGLLYMDFLHTADWISGNYNYKMGVG
>LitoreiascidiIdrA
------------------------------------------------------------
ISTACDYCIVACGYKVSSIRGGALRLKSPMVRGVLMPVTWDFALDIAAEVGNHVLKKHGT
NYMENTYAITKYALRHINTANFTFHDTPSDVSSTPGF-RDAGFDNFGPSYDDADTLMMCG
TDPYESKTI-QKTIFMLPRGIVLDIQPGTDLPVVLAIARVIVENGWQDDEWIEKWVNTVP
EKAAEIAQIYTAAEWMAIMIEKGFYWS-NNTGNTQAISALGIAVGAGGRPGQVIGRAGGH
Q------RGGLRGGGYPRNK---SPEK---------LRLAHVIGTTWVQAMCGSQSLQAK
FDIYLVDPARYADIVFPASETFTRANGERRLRLYPKFYDAPGEAKPDWWIIANLAKKMKT
LHEKFGIQGPVLEGTKRLHGKCNIRE--DEIWISSGRNERWQSGYDDRRRPYIIEIHPSV
AEARGIESGDYVQVYSDRINLGYMDFLHTSDWISGNYNYKMGVG
>MarinithermhydroNapA
------------------------------------------------------------
DKSVCRFCGTGCGVLVNCIKGYFLRLTQPLMRGKFKPVSWQKAFEVMAREFKKAYNELGP
TI-QEGYAALKLMKAGFRSNNIDPNARHCMASAVAAFIQTFGIDEPAGCYDDTDTFVLWG
SNMAEMHPVRVKLVVLTTFDLEIVFKPQTDLAIQNYILREIVYNEAIDWEFVNNHCAYTL
DFVAELAKLQALAALYASFWTMGFNQHTRGTWVNEQIYAIHLLLGKQAQPGSGAFSLTGQ
PSACGAREVGTFAHRLPADMVVTNPEHRKKSEEIWKVKWAWVQVNNPWQNTANANHWIRA
ADAYPGVSAKVADLILPSAKWGAYGNSERRTQHWRQQVTPPGQAMPDLWQIIEFSKFF-A
EFDAYGLRWPVVRETLWRFNRAKIPDAEYPFWLATGRLEHWHTGTMTMRVPELCYMHPED
AQRLGVKDGDKVWIESRRGGMVFVPFFDE-CPISLQTDFKKVAV
>Oceaprof1NapA
------------------------------------------------------------
DKAVCRFCGTGCGVMVNCIKGYFLRLTRPLLRGEFKPVSWKKAFEVMADQFKKAYGELGP
TI-QEGFAASKLIKAGFRSNNIDPNARHCMASAVAAFIQTFGIDEPAGCYDDTDSFVLWG
SNMAENHPVRVKVAVLSTYDLAIIFKPHTDLAIQNYILREILYNDAIDRDFVDKYTTYTL
DFVAELAKLQELVQIFVSFWTMGFNQHTRGTWVNEQVYAIHLLLGKHAKPGSGAFSLTGQ
PSACGAREVGTFAHRLPSDMVVANPKHREIAEKIWRVKWAWVHVNNPWQNTANANHWVKA
AEVYPGISTKVADLILPTAKWGAYGNSERRTQHWRQQVTPPGMAMPDIWQYMEFSKFF-A
DFDTYGLRWPVVKETPWRFNRAKIPDDRYPFWLVTGRLEHWHSGTMTMRVPELVYMNPED
AKKIGVKDGQFVWVESRRGGLIFVPWFDE-CPISKQTDYKKAAV
>AcetonemlongNapA
------------------------------------------------------------
VKGVCRYCGTGCGVLSLCVKGILLRLLHPLIRGRLVRATWDEALDLVAAKFKEAISQYGP
DA-EEAYLANKLFKGCIGTNNIDGNPRTCMASAVAGYTTTFGKDEPMGTYADADVFFIIG
ANMAEAHPIDVKVIVVDPRDVLLQFVPGTDLALLNSMAYVIIEENLVDRDFVANHTNYAP
EKAAGICGIRAVARLFASMWTMGLNQRIRGTWANNLVHNLHLLTGKICKPGNTPFSLTGQ
PSACGIREVGALSHLLPAHRVVANAKHREEVARVWGVKALWVVCTNPGQSLPNLELYRQG
MTYHPTRTSELADVVLPSAKEGIYGNGERRTQHIAKAVEPPGEAKPDVWHLMEVAKRL-P
PYSRLGLTWPVPPETYIRYGRAVIPDSEYPFFFSTGRLEHWHTATMTMNVPEIVELNADD
AAQIGVKDNDYVHITSRRGGMAWAPFHDTEDDISKQPEYKICAV
>AnaerosporhongkongNapA
------------------------------------------------------------
VKGVCRYCGTGCGVLALCVKGILLRLLYPMVKGQFVRVSWDEALELVSEKFREIIEQYGP
DA-EEAYIANKLFKGCIGTNNIDGNPRTCMASAVAGYVSTFGKDEPMGSYADADVFFIIG
SNMAEAHPVAVKIIVADPRDVLLQFVPGTDLALLNSMAYVIIEEDLADKDFIGKHTNFEP
EKVAGLVGIREVARMFASLWTMGLNQRIRGTWANNLVHNLHLLTGKICRPGNTPFSLTGQ
PSACGIREVGALSHLLPAHRVVGNTKHREEMAAIWGVKALWVICTNPGQSIPNLALYREG
MTYHPTRTTELADVILPAAKEGVYGNGERRTQHIAKAVEAPGEAKPDVWALIEVAKRL-A
TYDRLGVTWPVPAETGIRYGRAVIPDEDYPFYLSTGRLEHWHTTTMTMNVPELAELNSDD
AEHMNVKDGDMVKITSRRGGMVYVPFHDTEDDTSKQPEYKICAV
>CarboxydocelthermautNapA
------------------------------------------------------------
RKATCRFCGTGCGIMVNCVKGYFVRLKKPLIRGKLVEASWEEALDLVARKFKEAIDQYGP
DV-WEGYAAVKLFKAGIGTNNIDPNARFCMASAVAGFMTTFGKDEPMGCYEDANVFITWG
NNMAEMHPVSVIMIDIATRDEYLQFVPGTDLAVMNGIANVIINEKLYDEEFVSKHCVYTP
EYVQQLSGIRWLAHLFASFWTMGFNQHVRGTWANNLVYNLHLLTGQICKPGATPFSLTGQ
PSACGAREVGTFAHRLPADMVVENPEHRAIAAKIWNVKVLWVMCNNPLAAAPKAGRWRKA
FVY-PNQTTKFADVVLPAAKEGMYGNAERRTQHLAKCTLPPGEAKDDLWQIIQIAKRL-A
PYEEYGLLWPVVKETKRRYDRAVIPDAEYPFWLCTGRLEHWHTGTMTRRVPELVEINPAD
AERLGIKNGDLVKLTTRRGGSVFVPFFDEECPISKQPDYKKCAV
