# Supplementary material for: Molecular evolution of the Wood-Ljungdahl pathway and the reductive glycine pathway in Desulfobacterota
Source: Front Microbiol. 2026 Jan 9;16:1708584. doi: 10.3389/fmicb.2025.1708584 (PMC12827605; doi:10.3389/fmicb.2025.1708584)
Supplement: Supplementary file 8 [file Data_Sheet_2.ZIP › Alignment data for phylogenetic tree/39_GR-Cb.fst]

>B_Acidobacteriota_Luteitalea_sp._TBR-22@@ketoacyl-ACP_synthase_III@WP_239491058.1
GWGEALPPAILTNEDITQRTGMKERRVSHVAAARAIDLIVYGGCTNPNSASGVQVALGAA
AMDTACTSFLYGLSTATAMIRTGAVVIGVELITQNRNVAVLFGDGAAARQSLRVRGLGQV
IFKRALAEAGVTADQVDLVVPHQANLRIIEAVAYGNMSAAVPVSLVDALKEGGSLLLMPG
FGGGLTYG
>B_Aquificota_Hydrogenobacter_thermophilus@@beta-ketoacyl-ACP_synthase_III@WP_012963444.1
GIGYYLPPKVLTNFDITTRTGIKERRIADNASLEALDLIILATLTPPSTACLLQAKLGAY
AFDAACSGFIYGLELADAYIKSGILLVGVEKLSEDRSTCVLFGDGAGLWEILYAPKCGKE
LFKLALESAGISIEDVSIMIPHQANIRIMEALAYGNTSAAIPIAMYEAYKEGGDIVMLTA
MGGGLTWG
>B_Armatimonadota_Armatimonas_sp.@@3-oxoacyl-ACP_synthase_III_family_protein@WP_395146108.1
GLGKYLPETIVTNAEIERATGVRERRRAPSAARQALDLIVGASSGPPCTAALVQRELGSA
CFDATCLSFPVALQLIAPLLASGALLFSSEMTAHEPESAALIGDAAAGAELTQFLGGGPQ
IFRLALHEAGASVESLDLVVPHQASGRGIAFVARGNCIAAIPLALCEAWEAGGQRVLIAG
TGAGLTLG
>B_Bacteroidota_Aquimarina_sp._TRL1@@3-oxoacyl-ACP_synthase_III_family_protein@WP_176028993.1
GSGSYVPENIVTNKDIVQKTGIKERRIAPAAARNALDLIVLATNMSPACAVKVQEKIGAC
AFDGGCPGIIYAMSVAYQYIASGVLALSADMNSKDRKTCVFLGDGASGYYDAFIPAGGRN
IWEYALEEGNLDIEDVNFVIPHQANLNIIKEGLYANTGGSVGIAFAEGIEKGGDTIILVA
FGAGYSWG
>B_Bacteroidota_Porphyromonas_cangingivalis@@beta-ketoacyl-ACP_synthase_III@WP_025838805.1
AVGGYVPEGVLTNADITTRVGIKERRILRDAVKDMFEMVICSTNTGPTTASIIAHETGAY
CFDAACTGFIVTLEMAANYIMSGILVVCTEKMSADRATTPLFGDGSGGKEHLIMKAGGQY
VFKAALQRNGLNHDNIAWVFPHQANLRIIDAVAYGNTSSAIPLCLWEW--EDGDNLILTA
FGAGYIWG
>B_Bdellovibrio_bacteriovorus_Bdellovibrio_bacteriovorus@@ketoacyl-ACP_synthase_III@WP_061834532.1_*
GTGMYAPERVVTNKFLESSRNIRERRWMNPAAEQALDLIIVSTDTPPSTASVVAYRMGSG
TYDTACAGFVVGCDIASKYIAADILVVGAYGMSKDYKIASLFADGAGYHDHMGIYAGKRI
PPETNLDRIRKKPEDIKHFFITQFNVQSIYETLYGYTGSAIGMALADAVAQKGDLVFMLG
SGGGMSMA
>B_Betaproteobacteria_Georgfuchsia_toluolica@@beta-ketoacyl-ACP_synthase_III@WP_281420337.1
GTGGYLPGAPVSNAEITERTGIRTRHLVAAACRRALDLIIVATSTPPSTAAILQRKLGSP
AFDAVCTGFVYAAAVADKFIRSGALVVGAEVFSRDRGTCVLFGDGAGYSEILNVP-GGQA
VFKFALAAAGMTIDQVDWLIPHQANIRIINATAHGNTSAAIPIALDEGVRDGGETLLLEG
VGGGFTWG
>B_Betaproteobacteria_Paraburkholderia_oxyphila@@beta-ketoacyl-ACP_synthase_III@WP_028215982.1
GTGSFLPPERVTNQDIVARTGIHARHFAAPASQRAIDLIIVATSTPPSTACLLQNKLGGA
AFDAVCSGFAYGVSVADSLIRSGALVVGAETFSRDRTTCVLFGDGAGYAHILCTP-GGQA
VFKLALEKAQLTADQVDWLIPHQANIRIMQGTCHGNTSAAIPLALDVAVRDGGHNVLIEG
VGGGFTWG
>B_Caldisericota_Caldisericum_exile@@beta-ketoacyl-ACP_synthase_III@WP_014452713.1
GLGSYIPEKVVTNHDIRTRTGIVERRIANEAAKRALDLIIVGTNSPPATACLVQEKIGCA
AFDAGCPGFIYATVVGSQFVKSGVLVIGAEVITRDRGTYVLFGDGAGIAEHLTLPAGGGE
VFKFSLDKTGTKLEDIDWFIPHQANLRIIQAGAFGNSSAAIPVSLDTIRKEGGDLVLMVS
FGAGMTSG
>B_Calditrichota_Caldithrix_abyssi@@3-oxoacyl-ACP_synthase_III_family_protein@WP_006926693.1
SSAMYVPERVLPNAYLKENVEIYERRWCAEAAQKALDLIIVATDTPPSTASVVQYRLGAG
TFDTACAGFVTGLDMAAKYIQSDILVIGAYAMSKDKKTVTLFADGAGYHDWMGIYAGRKF
PKELNARALSISVNEVDFFLFTQININSIRQTLYGYTGSAIPMALSEALEQKGDTVFFIS
SGGGLAFA
>B_Candidatus_Pelagibacter_Candidatus_Pelagibacter_sp._RS39@@3-oxoacyl-ACP_synthase_III_family_protein@WP_085147042.1
KIYSFIPKNKISQKFIKNYTGFTNLNVLRDALEKFFDMIIFSSHTRPIFSAKIQEKFEII
CYDGSCAGFTNGLIHASAFLTSGVLLICADAHSKEKNLIPVIGDGISNNDILKID--GLK
VFEFAIKR---YNNRIDYYCFHQPNKTIHDQLIHGNTSAPIPISLSHSFSNK-KVFLFCG
FGAGLNWS
>B_Chlamydiota_Chlamydia_felis@@beta-ketoacyl-ACP_synthase_III@WP_011458075.1
ATGSYLPEKILSNSDIVTRTGIKERRIAAAAAEKAIECIIFSTSAPPSSAALAQAYLGIP
AFDAACTGYLYGLSVAKAYVESGVLLIAADKLSSDRNTCVLFGDGGAVSDLLSLPAGGKE
VFKHAISDAGIAEEDIDWLVPHQANERIIDAIAYGNTAASVCIALDELLQSHGEYLLIVA
FGGGLSWG
>B_Chlorobiota_Chlorobium_ferrooxidans@@3-oxoacyl-[acyl-carrier-protein]_synthase_III_C-terminal_domain-containing_protein@WP_006366404.1
GVGRYLPQRVVESSEVERRNGVRQRRWISTAAREALDLIINASGTAPDMGALLQRQLGIP
SMTNTCLSFLAAMDVAANYLAAGILIASSDISSCEPESATLVGDAAAGAYLTTIMGGGSA
VLRMVYPGLSKSLLDIDVVVPHQASKVGLHML-MGNCVAAIPATLYQAVRDGGDKLLMVG
TGAGLSIG
>B_Chloroflexota_Thermoflexus_sp.@@beta-ketoacyl-ACP_synthase_III@WP_295450996.1
GWGMAVPQRVVTNHEIVTRTGIRERRVASPAAEEALDLILVATVTPPSTACLVQDALGAG
AFDAGCSGFIYGLHLAAAAIRAGALVIGAETLSRDRNTCVLFGDGAGGGELLILPAGGRE
VFRFAIAQAGLRLEDVDLIIPHQANIRIIEAAAYGNTSAAIPIALCEAVQQRGDRAVMVA
FGAGLTWA
>B_Cyanobacteriota_Leptolyngbya_sp._FACHB-261@@beta-ketoacyl-ACP_synthase_III@WP_242040960.1
GTGAAAPELAVTNDDIASRTGIRQRRLLAPAGTQALDLIVLATSTA-GTASRVQHALGAV
AFDAACSGFIFGLVTAAQFIRTGVLLIGADGLSHDRRTCVLFGDGAGGHHHLNMACQGQE
VYRFALYRSGLASAELDWLLLHQANQRILDAVAYGNTSAAIPLALDEWVRAGGHLIAASG
FGAGLTWG
>B_Cyanobacteriota_Okeania_sp._SIO2B3@@beta-ketoacyl-ACP_synthase_III@WP_293062729.1
GSGSATPKVSLSNQEIGTRTGIRNRRLADTASLAAIDLIILATSTP-GTASQVQAELGAV
AFDAACSGFLFGLVTGSQFIRTGVLLIGADILSRDRSTCVLFGDGAGQNNCLNLAYQGKE
VYRFALFKANMSTEKIDWLLLHQANQRILDSVAYGNTSAAIPIALDEAVREGGDIIAASG
FGAGLTWG
>B_Deferribacterota_Seleniivibrio_woodruffii@@beta-ketoacyl-ACP_synthase_III@WP_303849607.1
GTGSYFPPKIMTNDDIVTRTGIKQRHVAE-AGKKALDAIIVATLSPPSTACRVQYKLGCM
AFDAACSGFLYGVRVADGMIRSGILVIGAEHLTADRSTCILFGDGAGYGELLKQDNLGND
VFKIAADAAGFSSDQIDWMIPHQANLRIIDAAAYGNTSAAIPTALDQAVRDGGHNVVSAA
FGGGLTWG
>B_Deinococcota_Meiothermus_granaticius@@beta-ketoacyl-ACP_synthase_III@WP_119355996.1
ALGTYAPQRVMKNGEISSRTGIKERRVSAPAVENLIDLVIVATNTPPATACLVQQRFNAG
AFDAGCPGWGYAIAQAHASVSAGVLAIGAEALTKDRSTAVLFGDGAGGAKELAMGCVGRE
VFKFAIEKAGLRNEDIKFFVPHQANARIIEAARYGNTSTAIPIALQEAVDAGGDHILLVT
FGAGLTWA
>B_Deinococcota_Thermus_amyloliquefaciens@@beta-ketoacyl-ACP_synthase_III@WP_051946735.1
ALGAYVPERVMKNEEIVTRTGIRERRIAAEAVEDLLDGVIVATNTPPDTAALVQARFGGF
AYDAGCPGWLYALAQAHAMVAAGVLVVGAEALSKDRATAVLFGDAGGGAKELYHACVGRE
VFKFAIEKAGLSPEDIKVFVPHQANLRIIDAARYGNTSTAIPLALKEAVDAGGDHVLLVS
FGAGLTWA
>B_Deltaproteobacteria_Microvenator_marinus@@3-oxoacyl-ACP_synthase_III_family_protein@WP_146961874.1
GLGSCVPARVVSNHDIENKTGISERRWVEPATLRALDALIVATLSPPGTGVFLQRLLGVP
ALDNQCSGFLYGLSIARAWLQTGIGLVGSEIHSTGGMTTALFGDGAGGVEALWCELPGRV
VLRKALQDHQIDPSDV-LFVPHQASELLNRMIVFGNMTAALPVTLERAMQHEGTPIVMAA
FGSGFTWG
>B_Dictyoglomota_Dictyoglomus_thermophilum@@beta-ketoacyl-ACP_synthase_III@WP_149122805.1
GIGTAVPPRILTNFDITTRTGIKERRIADKAALKAIDLIIVTSASLPSMAAIIQNKIGAG
GFDSACTGFVSSLITGAQFIRTGVLVIGTEVLSRDRNTCVLFGDGAGGADLLAIPGGGRE
VFKFSLSKAGLTSKDLDWLVPHQANIRIIEAGAYGNTSTAIPLALEELIRDKGDIVALVG
FGAGLSWG
>B_Endomicrobiia_Candidatus_Endomicrobiellum_cubanum@@beta-ketoacyl-ACP_synthase_III@WP_373469640.1
GTGSYFPDKVLTNTDISTRTGIKERRIAADASLEAIDLVLVATITPPSTACFLQKKLGVP
AFDAACSGFVYGIATAKAFIESGVLLIGAEELSKDRNTCVLFGDGAGYADLLLMPGGGKE
VFKTALEFSGKNLDDIKLFIPHQANMRIIEAVATGNISSATITALDEAIKTGGDLVELIA
FGGGFTWG
>B_Epsilonproteobacteria_Campylobacter_sputorum@@beta-ketoacyl-ACP_synthase_III@WP_089183029.1
SIGAYAPNTILNNFDITKRTGIKERRIAK-AAKIAVDMLICATFTPPSTACVIASKLGIP
AFDAACSGFIYLLNIAKSFIQSNILIIGAEKISSDRTTCILFGDGAGKRELLMIPGCGNE
VFKVALEKNNLTSDDIDFFIPHQANLRIIQAVKYGNTSAAIPMAINDAYEEGGNLLLLDA
FGGGFTWG
>B_Fibrobacterota_Fibrobacter_sp._UWB12@@3-oxoacyl-ACP_synthase_III_family_protein@WP_072827059.1
AISFYLPEKVVTNEEVAAKVGVNSRHVAGAAARKLFDFVLLCTQSPPSTACILQHRLGAG
AFDLGCSGCVYGLAIAKGLIAGGILLLTAETYNKDKSNRSIFGDGAAGAQSLIVETGGSS
VFNFTFAKNGLEKDDIDYFVFHQANKFMLSTIRTGNTVSSVMIGLKQSLEKGGMKVMIAG
FGVGLSWG
>B_Gemmatimonadota_Longimicrobium_sp.@@beta-ketoacyl-ACP_synthase_III@WP_325307039.1
STGRFSPPRVVTNHDIRTRTGITERRLADKAARIAMDILLVSTATPPSTACDIQALLGAA
AYDSACSGFLYGLSLAEAHIAAGVLLVCTEKMSSDRATCVLFGDGAGLAELLYRPGGGAE
VFKSALERAGVTGDDVDLLVPHQANIRIIDATAYGNMSSAIPVALDEAVEQGGALVLMVA
FGAGFTWA
>B_Gemmatimonadota_Pseudogemmatithrix_spongiicola@@beta-ketoacyl-ACP_synthase_III@WP_367885084.1
ATAHAVPKRVFTNHDIRERTGIGQRYIAGEAARDAMDAIILGTASPPSTAVEVQAALGAV
AFDAACSGWLYGSQIAEGLIATGILVIGGEVLSRDRNTCVLFGDGAGLADLLHRPKGGRE
VFKNALDGAKLSAADIDVLIPHQANIRIIEATAYGNTSAAIPIALSEAQKAGGTTVMFVA
FGAGFTWG
>B_Kiritimatiellota_Kiritimatiella_glycovorans@@beta-ketoacyl-ACP_synthase_3@WP_052882899.1
SICSALGSQLKTNDEVVQRTGIRKRHWIGEACHKLFDAIICSTGTPPSLACRILKELSIP
AHDAACSGYLYALQQACDMLEHDILLVTSETLSPDPGTFFLFGDAATEEKVLYVPSLGRS
VFRIACAQEGATVDDLSLIVPHQANGRIIEAIRYGNTSSNIPLSLEALPS--GGKIGLTA
FGGGFTFA
>B_Kiritimatiellota_Pontiella_sp.@@beta-ketoacyl-ACP_synthase_3__partial@WP_372845645.1
NITTVLGSRHLTNDEIRKRTGIENRYWIDGATQKLLGAIICSTGTPPSLACSVLHKLSMQ
AHDAACSGYMYALQSAFDFLTNAVIVITAETLSPDQKTMALFGDAATDAKVLYVPNMGLT
VFKLACQERGITVAELDMIVPHQANERIIEAIRYGNTSSNIPIALTELVP--ASKIGLTA
FGGGFTFG
>B_MAG_Magnetococcus_Magnetococcus_sp._DMHC-1@@ketoacyl-ACP_synthase_III@MEO5369543.1
GVALTVPAQGLAMTEIIKATGIERIRIAPEAAENLLGAILYASHSPPATSCILQHRLGLA
AFDYGCSGFVYSLIQAAMLLQTGVLILAGDTMVRDRALRMVLGDGGGGATSLTIPAGGTA
ILRFALAAAGWDKSELEYAFLHQANGFIVDYLRYGNLSPAIPLVLCKELHDKK-KVILAG
FGVGFSWA
>B_Magnetococcus_Magnetococcus_marinus@@beta-ketoacyl-ACP_synthase_III@WP_011713302.1
GTGSYLPERRLTNDEIEERTGIQERRIAAPAAEQALDLILVATTTPPSTATIVQKRLGIP
AFDAVCTGFIYALTTADQFIRAGVLVIGAETFSRDRGTCILFGDGAGYLDLLRCTTGGNE
VFKRALEANNLSKSDVDWLVPHQANIRIINSTAHGNTSAAVPLALDEAVRDGGQLVLMEA
FGGGFTWG
>B_Rickettsia_Rickettsia_peacockii@@ketoacyl-ACP_synthase_III@WP_085065839.1
GMSTCVPRNSVSNLMLVRNIGIEMRRIAPDAAEILLDALIVVTQSPPATAIILQDRLGTV
AFDLGCSAYPFGINLLGSMIAAGGLLLVGDRGAN---NDPIFSDAGTGYKTIILPVGGSA
VLSFSLSYAGVIKKDVDYFVFHQANRMINETIRFGNTSGALPLTMTVCINKERKRVLLSG
FGIGLSWG
>B_Thermotogota_uncultured_Mesotoga_sp.@@ketoacyl-ACP_synthase_III@WP_289058989.1
GISACVPAYEIDNRELIRAVGVEKRHVCREAAEKLFGGVVFITLTPPNNATYAQHLLKVA
TFDHACSGYVYGLWISSMV-ATTVLLLDGDTNSYDKSTAILFGDAGSHRNVLTIPGLGQA
VFNYVLEITETDISELDYLVLHQANAFMLRQLAYGNTSSTIPLNICSELASVTKRILTAG
FGAGLSTA
>B_Lentisphaerota_Lentisphaera_marina@@beta-ketoacyl-ACP_synthase_III@WP_274312302.1
GTGKYAPENIVTNDDIVTRTGIEQRHIAADAAQNALDLIIVATLSPPNTATILQRKIGAA
CFSAACTGFVYAMEVASSMLRCGALVIGAEKLSSDRNTCVLFGDGAGHEELLHTAIGGRE
VFKLALEEINLSVDDIDWLIPHQANVRIISAVGYGNTSAAIPIALDELARSGGQILVFVA
FGGGFTWG
>B_MAG_Calditrichota_Calditrichota_bacterium@@ketoacyl-ACP_synthase_III@NOZ56838.1
GTGHAVPEKLLTNADIKTRTGMEVRHIAEEATRRALDVIIVASVTGPSTACFVQDKLGAA
AFDAACSGFIYGLSLANGMIATGVAVVGAELLSRDRSTCVLFGDGAGLYELLYMPGGGRE
VFKYALKRNDLTGDDVDLLLPHQANLRIIDATAYGNTSAAIPIALDEARKEGGQLALMVA
FGAGFTWG
>B_MAG_Candidatus_Pelagibacter_Candidatus_Pelagibacter_sp.@@3-oxoacyl-ACP_synthase@MAV05416.1
KIEYYLPENKLDGKEIEAKTGITRRYKAGIAANKLFDFLILVTQVSPTSACILQDRLGTM
AFDLGCSGYVYALSIATGLIESGGVIICSDHYTSDRTCRPIFSDAAAGYKDLIIPNDGAA
VFLFTLAKTGKKMTDVDLFVFHQASKVVIDKITIGNTVSAIPIALKDAYEDGGDCSMLVG
FGVGLSWG
>B_MAG_Chlamydiota_Chlamydiales_bacterium@@3-oxoacyl-[acyl-carrier-protein]_synthase_3@MCH9625902.1
GMGSYLPEKTLSNHDIASRTGIKERRIAGPAARIALDLILVATLTPPSTAALIQSELKAA
AFDAACTGYLYGLSIAKGYIEAGILLIASEKLSSDRNTCILFGDGAAVAKLLMLPAGGKE
VFKHALIKAGMKADQIDWLVPHQANERIIDAIAYGNTSASISIALDELVREKGENMLLVA
FGAGFTWG
>B_MAG_Chlorobiota_Chlorobi_bacterium_NICIL-2@@3-oxoacyl-ACP_synthase@KXB97786.1
GIGAAVPERCIANTEALRRTGVRLRPVAAPAGRAALALLLLATSTPPPTAPQVAHRLGAG
AVDAACAGFVYGLALGEAMGRT-VLVIGANVLSRDPMTATLFADGAGHWDEIFIAAGGPE
LFRRALEAAQLDASRVDVWVPHQANRRIIREAGYGNSSAAIPIALCVARERGGQIVLLTA
VGAGLVSA
>B_MAG_Cyanobacteriota_Cyanobacteria_bacterium_NC_groundwater_1444_Ag_S-0.65um_54_12@@ketoacyl-ACP_synthase_III@MBI6545963.1
GVGYAIPERIVTNHEIVERTGIRERRFVHPAARQAIGLVICATSTPPATAILIAHAIGAA
AFDAACTGFAYGMVVAQQFLMSGALVVGGDVLSKDRSTAVLFGDGAGGSELISIPIGGRE
VYKWALALAKIAPADLDHVILHQANLRIIDAVSMANTSAGIPVALAEIVKQGGDRICMAG
FGAGLTWA
>B_MAG_Dictyoglomota_Dictyoglomaceae_bacterium@@MAG_TPA__beta-ketoacyl-ACP_synthase_III@HPU44133.1
GIGTAVPTKVLTNFDISTRTGIKERHIAENAALKAIDIIIVTSGSLPSMAALVQYKIGAG
GFDSACTGFVSAFITGAQFIRTGVLVVGAEVMSRDRNTCVLFGDGAGGADLLEIPGGGRE
VFKFSLFKVGLTSKDLAWLVPHQANIRIIQAGAYGNTSTAIPLALEELIFEGKDILALVG
FGAGLSWG
>B_MAG_Elusimicrobiota_Elusimicrobiota_bacterium@@ketoacyl-ACP_synthase_III@MBU2567966.1
GTGSYLPEKVLTNFDIIERTGIRERRIAPEAAKKAIDLIIVATTLPPSTACIVQQKLNAA
CFDAACSGFIYGLAVAKSMIESGCLLVGAEMLSKDKTTCILFGDGAGYSNILELPAGGKE
VFKLALEASGKKIEDLALLIPHQANLRIIEAIAYGNISAATIIALDEARQQGGDIVELIA
FGGGLTWG
>B_MAG_Endomicrobiia_Endomicrobiia_bacterium@@ketoacyl-ACP_synthase_III@MCS7152048.1
STGHYVPPKVLTNFDITTRTGIKERRIVEPAARNCLDTIIVATITPPSTACIVHKKLGPA
AFDAACSGFIYGLTLAEGLIRNGLLLIAADVLSKDRNTCVLFGDGAGYDELLYIPAGGKE
VFKVACELAGITTGQIDLLIPHQANLRIITAVGYGNMSAAVIVGLDQAISNGGSIVELVA
FGGGFTWG
>B_MAG_Fibrobacterota_Chitinispirillaceae_bacterium@@ketoacyl-ACP_synthase_III@MBN1306651.1
GTGHYLPEKVVTNFDIVTRTGVRERRHAEAASRAAVDCIIMNTITPPGCAFFLHEKLNIP
AFDEQCCGLLYGMAMADSFVRTGVLVVCSEVLSKGRNISILFGDGAGKARALYTAAPGKE
VFENGLAANNIGYDDIDLIVPHQPNLRMLEAIILGNIASALPIALDQARKEGGDLILLVG
FGSGFVWG
>B_MAG_Kiritimatiellota_Kiritimatiellia_bacterium@@beta-ketoacyl-ACP_synthase_III@MDZ4200012.1
GTGSYLPSRILTNHDIVTRTGMKERRLAAEAARRALDLLIAATITPPNTGCMIQSKIGAA
CMGAACSGFVYGLDIARQYIACGVLVVGAEKMSSDRSTCVLFGDGAGLSDLLQVPAGGRE
VYKHALVRAGLDVGDIRWVIPHQANRRILAAISYGNTSGAVGIALDEAACDGGDLVMMLV
FGGGFTWG
>B_MAG_Lentisphaerota_Lentisphaeria_bacterium@@MAG_TPA__3-oxoacyl-ACP_synthase@HAR65010.1
GTGSYLPERVVTNKEIRTRTGIEQRHFAADAAERALELIIVATITPPNTACFVQQRIGAT
CFSAACSGFLYILDIGAALIRSGALIIGAEKLSSDRSTCVLFGDGAGHTDILHIPAGGQE
VFKLALAHSPIDIDQVRWLVPHQANVRIINSVAYGNTSAAIPIALDELVRNDDDYLLLVA
FGAGLTWG
>B_MAG_Thermotogota_Thermotogota_bacterium@@beta-ketoacyl-ACP_synthase_III@MEN6369487.1
GTGSYLPPRAVPNRDIVQRTGIRERHLLEAAGQAALDLVLVATTFPPGTAPFVASGLGAP
FFDAGCTGFIYGLAVAEAFLSSGVLLIGSEALSRDRRTCVLFGDGAGKALLLHMPAGGSG
VFRNALDKADLSLDEVAWVIPHQANLRIIDALAVANTSAAIPIVLDEAVRRGGNVVAMTA
FGAGVTYG
>B_Nitrospinota_Nitrospina_gracilis@@beta-ketoacyl-ACP_synthase_III@WP_237098431.1
---MYVPDNVVTNFDIRTRTGIVERRIARKASMMALDMVIVCTSTPPATACFVQKELGAA
AYDAVCSGFVFGLSIAEQYIKSGILVIGTEVNSRDRTTCVLFGDGAGQSDLLIVPGGGQS
TFKVALAHNGLTNDDVDLVVPHQANRRIIEAVAYGNTGSAIPIALHEAREAGGSITLLTV
LGAGLTWG
>B_Nitrospirota_Candidatus_Nitrospira_inopinata@@3-oxoacyl-ACP_synthase_III_family_protein@WP_062484543.1
GTGSYLPDRVVSNEEIHRVTGIRERRWAAPAGRRALEAIILSTTSPPSTACMVQRGLGIG
AFDASCSGFLYGLSMGRALIQSGCLVAASEVKSRDRATAMVFGDGAGRHDMIRVAAGGAA
LYRVALKENGVDRGDLKQVVLHQANGRILSHVAYGNTSSALPIALDDAVRGGGDVVLLGS
FGGGLTWA
>B_Nitrospirota_Nitrospira_tepida@@3-oxoacyl-ACP_synthase_III_family_protein@WP_289267680.1
GTGMAAPERTVDNREIHRLTGIRSRRWVSGASRRALDAIIVSTTSPPSTACYVQRALGVA
AFDASCSGFLYGLSVGDALIRSGCLIVAAEVKSADPVTAVLFADGAGYHGLIRLPAGGTP
VFRLALKEFGLTISDLRQAVFHQANGRILEALGYGNTSSALPMALDCAVRGGGDLLLLGA
FGGGLTWA
>B_Planctomycetota_Anaerobaca_lacustris@@beta-ketoacyl-ACP_synthase_III@WP_349245983.1
GCGSFAPLKLLTNDDITTRTGIKVRHITTEAGKRALDLIIVATITPPSTACFVQEALGAW
VFDAACSGFVYALHIVQQFMENGALVIGAETLTKDRSSCILFGDGAGYWEALNCQAHGRE
VYQQALNRCNLTLDDVKMVVSHQMNARIIESAAYGNTSAAVPIAFDECVRTGGDVFIFVA
FGAGVTWG
>B_Planctomycetota_Maioricimonas_sp._JC845@@3-oxoacyl-ACP_synthase_III_family_protein@WP_367089934.1
SCGSFVPEQVVTNQDIEQRTGILERRHAPPAARKAIDLLVVATFTPPSTACLVQDQLGCP
AFDAACAGFKYAMISASQFVATGALVVGADCMSRDQRTYPLFGDGAGGGGLLDRPAGGRS
VFKWALDKAGMSVHDVSLFLFHQANIRIIGAATYGNTSGGIPIAMDEAFRAGGDTLLLCG
FGAGLTWG
>B_Rhodothermota_Rubrivirga@@MULTISPECIES__beta-ketoacyl-ACP_synthase_III@WP_311661859.1
GWGHYAPGPPVTNDDIRSRSGIERRHFVSEAGRMALDLVLVATSTPPPTSSQVQDRLGAG
AMTVGCTGFVYGLVTADQFIQTGILLVGAEVLSKDRTTCVLFGDGAGQADVLISPCPGRA
VFRFAMTKAGAGVEDIDLFIPHQANARIIEYAAYGNTSAGIPIALSEVLESGGDTLALVS
FGAGLTWA
>B_Rhodothermota_Salisaeta_longa@@beta-ketoacyl-ACP_synthase_III@WP_022836708.1
GWGHYAPPNVVTNDDIRSRSGIRERRFAGDAGQRALDLVLVASSSPPPVSSQVQHGLGAG
AMQVGCTGFIYALVTAQQFISTGILVVGAELISRNRDTAVLFGDGAGGAEHIIVPAGGRE
VFKFALDKAGRSADDIDLFVPHQANKRIIDYAAYGNTSAAVPIALSEAFQSGGDTLALVA
FGAGLTWA
>B_Thermotogota_Kosmotoga@@MULTISPECIES__3-oxoacyl-ACP_synthase_III_family_protein@WP_015868339.1
GTGAYLPPKVVTNQEIERRTGIKERRFATEASLKALDFIVAHSSSVPSLSSSIAKELGKL
AFDSGCTGFLQALLTASSAMEQFALVVASEHLSKDRDTAIIFGDGAGRKDSLSLKAGGTE
VFRFALKKAGIGPEELDFIIPHQSNSRILESANYGNTGSAIPIAIDLATREGGQKILFTS
YGAGLSWT
>B_Verrucomicrobiota_Cerasicoccus_arenae@@beta-ketoacyl-ACP_synthase_III@WP_189514993.1
GLGACIPDKIVTNDEIRSRSGIAERRVAGEAARKALDLIIVGTMSPPSTACLIQAELGIA
AFDAACSGFLYILEVGLQMMRSGALIIGAEKMSSDRSTCVLFGDGAGKMDLLNMPAGGKE
IFKHAIEKNGLKPEDIKCFIPHQANIRIIESISYGNTSAAVPIAMWEARQRGGDTILLTA
FGAGLTWG
>B_Verrucomicrobiota_Oceanipulchritudo_coccoides@@beta-ketoacyl-ACP_synthase_III@WP_163961578.1
GTGSYAPPRILSNDDIRTRTGIRERRIASDAAREAIGLIVVGTVTPPNTACFVQHKLGVP
AFDAACSGFIYSMDVARSLMLVKALVIGAEKLSSDRTTCVLFGDGAGETGILCVPGGGNQ
VFKIALEKSGLTAEDVSLVVPHQANNRIIEALSYGNTSAAIPIALDEAYRNGGDNILMVA
FGGGLTWA
>B___TDB__Thermodesulfobacteriota_Desulfovibrio@@MULTISPECIES__glycine/sarcosine/betaine_reductase_complex_component_C_subunit_beta@WP_072311356.1
GC-------CRRAHD----------GIMLECLLHLIDFVVECSEEAGNMAKAVAEIAEAS
GFDGFCAAPVAAMITAAGMVASGVVVISGGSVPKIKKGVVPLENCVGGKHT--VGAG---
-----LSRVGLKLTDVDKYAPEEANYKMIAALARGMPGFAVGHALEALK-EG---AMIIG
KGSLF-LG
>B_other_Endozoicomonas_sp._Mp262@@glycine/sarcosine/betaine_reductase_complex_component_C_subunit_beta@WP_263078022.1
GC-------IKQAHD----------HIILEAALNL-DYIIECSEEAGNFAKAIGELAGAT
GSDGFCAAPAHALIHAAALVKGGVMVVAGGAVAKVKKELPILEDALAGRHT--IATG---
-----LKKVGRTIPEVDKFSTEEANYKMIAALAHGMPGYALGHGCDGIM-KG---FMIVG
KGSLF-LG
>B_MAG_Verrucomicrobiota_Verrucomicrobiia_bacterium@@MAG_TPA__glycine/sarcosine/betaine_reductase_complex_component_C_subunit_beta@HTF92082.1
GA-------FQAGHE----------DILLESLRALLDFVISCSEEAGNLAKAIAEDVGAS
GCDAFCAGPMYAMVHGASLIQSGVAVVAGGSLAKLKTNMPVLEDVLGAFHP--VRGG---
-----LAKLGMKLTDVDRYGVERTNYLTLAALARGMLGYALGHALDALQ-SG---ALLMA
KGSLF-LG
>B_Mycoplasmatota_Haloplasma_contractile@@glycine/sarcosine/betaine_reductase_complex_component_C_subunit_beta@WP_008826786.1
GC-------VKKAHD----------HVMIEALKHLLGYVMECSEEAGNFAKAIAEMAGAG
GCDAFCAAPTHTLIHAASLVESGVVVVAGGATAKVKKGYPILEDVLGGTHK--VGTG---
-----LKRNNLQLTDVDKYSVELSNYKMIGALAHGMIGWACGHLYNQLTTDT---AMIIG
KGSLF-LG
>B_other_Photobacterium_sp._DA100@@glycine/sarcosine/betaine_reductase_complex_component_C_subunit_beta@WP_281028593.1
GC-------VKAAHD----------HIMLEAAMHL-DYIIECSEEAGNFAKAIGEIIGAT
GSDGFCAAPAHAMTLAAALVKSGVMVVAGGAVAKVKQNMPVLEDCLAGRHQ--IGTG---
-----LKAAGMKMTDIDKYSVEESNYKMIAALAHGMTGFALGFGREMII-NG---FMMVG
KGSLF-LG
>B_MAG_Acidobacteriota_Pyrinomonadaceae_bacterium@@MAG_TPA__glycine/sarcosine/betaine_reductase_complex_component_C_subunit_beta@HUE82496.1
GC-------MASGHE----------SILLEALRWLFDYVINSGEEAGNLAKAMAELSGST
GSDAFCCGPIHSVVIAAGLVQAGVVVVGGGALGKLAKAQPILEDVLAGKHD--VRFG---
-----LEKLGLGIPDIDKYAVEQFNYRTIASLAYGLPGFSLGHARDRML-RG---AMFIG
KGSLF-LG
>B_MAG_Armatimonadota_Armatimonadota_bacterium@@glycine_reductase@MBM3470840.1
GC-------VRTGHE----------EILMEALRHQVDFLLGGGEEAGNMAKAIGELCGAG
GADAFCSGTVHAIVVAAGLVASGVVVVAGGSFAKLRHDMPILEDVIAGKHE--IGSG---
-----LDRLGLKLTQIDKYATERTNYRVIGSFAHGMLGFSLGHAVRKMM-SG---TMFVA
KGSLF-LG
>B_MAG_Bacillota_Clostridia_bacterium@@glycine/sarcosine/betaine_reductase_complex_component_C_subunit_beta@MEA4882403.1
GC-------VRAAHE----------HVMMEALRRLIDYIIECSEEAGNFAKAVGEMAGAT
GCDGFCAAPSHALVNAASLVKAGVAVVAGGATAKVNKGLPILEDVLGGRHT--IGSG---
-----LERVGLKLSDVDKYSPEKANVKMIAALAKSLPGFAIGYFREELM-AG---AQIIG
KGSLF-LG
>B_MAG_Bacteroidota_Petrimonas_sp.@@glycine/sarcosine/betaine_reductase_complex_component_C_subunit_beta@MDX9776315.1
GC-------VKRAHE----------HIMTEAFKNLLDYILECSEEAGNFAKSIGEMVGAT
GADGFCAGPAHTLVAASALVQAGVVVVAGGATAKVKKGMPLLEDTLGGRHT--IGSG---
-----LVRVGLTIPEIEMYAAELANYKMIAALAHGMPGFALGHARDMML-EG---AMIIG
KGSLF-LA
>B_MAG_Betaproteobacteria_Betaproteobacteria_bacterium_RIFCSPLOWO2_12_FULL_62_13b@@glycine_reductase@OGA35109.1
GS-------LRSAHD----------EVLMEAMRHLMDFILECSETAGSLSKAVGEMCRAT
GHDAFCASPIYAIVEAAALVEAGVVVVGGGCQAKLKHNMPILEDVLGGKHD--IGAG---
-----LARIGMKMMDIDKYATEYTNYKIMASLARGMPGFSLGHALVAMK-QG---AMFVA
KGSLF-LG
>B_MAG_Candidatus_Tectimicrobiota_Candidatus_Tectomicrobia_bacterium@@glycine_reductase@MBI3089479.1
GC-------IRRAHE----------EVLLEALRHLLSYLLSCSEEAGNLAKAIAEEVGAS
GSDAFCAGPVYALVHAAALVQAGVVVVGGGSLAKLEKEMPILEDCLAGKHN--VSYG---
-----LRRHGLGLCDVDRYAVERANYRMLAAIARGMVGFAVAHALPALR-EG---AMFIA
KGSLF-LG
>B_MAG_Chloroflexota_Thermanaerothrix_sp.@@glycine/sarcosine/betaine_reductase_complex_component_C_subunit_beta@MCX7829095.1
GC-------CRKGHE----------YVLLEALMHLLDFVVECSEEAGNFAKAVAEICGAS
GCDGFCAGPVNALIVGGSMVASGVVVLAGGAVPKVKKNLPPLEDCLGGKHS--VGAG---
-----LVKLGLGFLDVDKYAAENGNFKMIAALARGIPGFALGHARDWIL-EG---AMIIG
KGSLF-LA
>B_Spirochaetota_Treponema_sp._OMZ_787@@glycine/sarcosine/betaine_reductase_complex_component_C_subunit_beta@WP_253722787.1
GC-------VKQAHD----------HTMLESAWHMGEYIIECSEEAGNIAKAVGEKSGAT
GSDGFCAAPVHAIIHGAALVAAGVLVVSGGSVPKVKKDLPLFEDMIGGKHV--ISSG---
-----LNAAGLKMTDIEKYSAEEANVKMIAALSHGVVGFAIGHARRDMM-AG---TMIIG
KGSLF-LG
>B_Synergistota_Aminomonas_paucivorans@@glycine/sarcosine/betaine_reductase_complex_component_C_subunit_beta@WP_006301229.1
GC-------SRKGHE----------YVLLESLLHLLDFVVECSEEAGNFAKAVAEIAGAS
GCDGFCAGPVNAVIAGACMVASGVVVLAGGAIPKVKKDLPALENCLGGKHS--VGAG---
-----LQKLGLSFEDVDKYAAEAANFKMIAALAHGIPGFALGHASDAIR-QG---AMIIG
KGSLF-LA
>B_Actinomycetota_Olsenella_sp._YH-ols2223@@glycine/sarcosine/betaine_reductase_complex_component_C_subunit_beta@WP_330957591.1
GC-------VNRAHD----------EIMHEALLYGLDYVIDCSEEAGNFAKAAAEIAGAT
GSDGFCAAPTHALIEAASLVAAGVAVTAGGCTAKVKKGMPVLEDMIGGRVA--VGTG---
-----LEKAGLTVTDVDKYSPELSNFKMIAALGYGLPGWALGIARTRIE-EG---VMVVG
KGSLF-LG
>B_Actinomycetota_Phoenicibacter_congonensis@@glycine/sarcosine/betaine_reductase_complex_component_C_subunit_beta@WP_079535412.1
GC-------VKPAHD----------HVMHEALLYAVEYVIDCAEEAGNFAKAAAEVAGAS
GSDGFCAAPCHSIINAASLVAAGVVVTSGGCTAKVEKGMPVLEDCLGGRHT--VGTG---
-----LEKVGLKITDVDKYSPEEANYKMIGALAHGLTGWAIGFAREDLM-SG---AMIIG
KGSLF-LG
>B_Bacillota_Bacilliculturomica_massiliensis@@glycine/sarcosine/betaine_reductase_complex_component_C_subunit_beta@WP_130860989.1
GY-------VKRAHD----------HVIFEALIHIVDYVIDCCEEAGNFAKASAEIAGAT
GSDGFCAGPAHALVEAAALVKSGVVVAAGGCTAKVKKDLPILEDVLGGRHK--VGTG---
-----LDAAGLKITDIDKFSPEEANYKMIAALGHGMVGFALGFAREDIM-SG---AMIIG
KGSLF-LG
>B_Bacillota_Koleobacter_methoxysyntrophicus@@glycine/sarcosine/betaine_reductase_complex_component_C_subunit_beta@WP_206708330.1
GC-------VKRAHD----------HVILETLKKLIDYIIETSEEAGNFAKAIGEIAGAT
GCDGFCAGPTHGLINAAALVETGVVVLGGGAVAKVAKGMPALEDVLGGKHN--VGSG---
-----LEKAGLKIPDVDKFSVELANYKMIAALAHGMPGFAIGFAKDMIL-EG---AMIIG
KGSLF-LG
>B_Candidatus_Tectimicrobiota_Candidatus_Entotheonella_palauensis@@glycine/sarcosine/betaine_reductase_complex_component_C_subunit_beta@WP_089717369.1
GL-------MHAAHD----------DVLLEAMRTLLPYILNSGEEAGNLAKAVAEMSHAT
GVDGFCCGPVHALMLAGSLVSSRVAVIGGCSLAKVQHDQPVLEDVLAGRHT--VAAG---
-----LGELGLRFADIDKYATEQLNYRVIAGLAHGLPGFSLGHALDGLT-TG---TLFLA
KGSLF-LG
>B_Coprothermobacterota_Coprothermobacter_platensis@@glycine/sarcosine/betaine_reductase_complex_component_C_subunit_beta@WP_026291264.1
GC-------VRKAHD----------HVMLEALKHLLEYIIECSEEAGNFAKAIGEIVGAT
GSDGFCAGPAHAILHASSLVASGVVVIAGGATAKVKKGLPLLEDTLGGAHT--VGTG---
-----LEKLGLTLSDVDKYAPEKSNYKMIAALAHGMPGFAMGSAREKIM-AG---VMVIG
KGSLF-LS
>B_Deltaproteobacteria_Deltaproteobacteria_bacterium_OttesenSCG-928-K17@@DUF5940_domain-containing_protein@MDL2259864.1
GC-------CRRGHE----------HILLETMMHLLDFVVECSEEAGNLAKAVAEIVGSS
GFDGFCAGPAAALITSASMVAAGVVVVAGGAVPKVKKGLPALENCMGGKHT--VGAG---
-----LDKLGLKLTDVDKYAPEEANYKMIAALGKGLPGFAMGHALEAMK-AG---VMVIG
KGSLF-LG
>B_Escherichia_coli_Escherichia_coli@@glycine/sarcosine/betaine_reductase_complex_component_C_subunit_beta@WP_000529414.1
GC-------VKAAHD----------HVMLEAGWQIAEYVIECSEEAGNLAKAVAESLHAT
GIDGFCAGPVHALVNAAALVQSGVLVLAGGSVAKVLHDLPLLEDMLGGRHT--VGTG---
-----LKNAGMTTADVGKFSAEEANYKMIAALSHGMPGFAIGHGIRDIM-QQ---FMVIG
KGSLF-LG
>B_Fusobacteriota_Propionigenium_maris@@glycine/sarcosine/betaine_reductase_complex_component_C_subunit_beta@WP_281836237.1
GC-------VKTAHD----------HVMYEAFKHLIEYVIECSEEAGNFAKAIAEAVGAT
GSDGFCAAPTHALIQAASLVQAGVVVVAGGATAKVKKGLPILEDVLGGRHT--VGTG---
-----LDKAGLTVKDVERYSVEEANYKMIGALGHGMPGWALGFAQKDLT-EG---AMIVG
KGSLF-LG
>B_Fusobacteriota_uncultured_Cetobacterium_sp.@@glycine/sarcosine/betaine_reductase_complex_component_C_subunit_beta__partial@WP_297407716.1
GC-------IKKAHD----------HTMLEAFRHLIDYVIECSEEAGNFAKAVAEMAGAT
GCDGFCAAPTHALITAASLVKAGIVVVAGGATAKVKKGLPILEDVLGGKHT--VGTG---
-----LDKAGLKVTDIDKYSVEEGNYKMIAAIGHGMKGWACGFAIEDLT-NG---IMVVG
KGSLF-LG
>B_MAG_Gemmatimonadota_Gemmatimonadota_bacterium@@glycine/sarcosine/betaine_reductase_complex_component_C_subunit_beta@MCY3791076.1
GC-------IHRAHE----------DVLLEALRTLLDYIINSGEEAGNLAKAIGEMCGAT
GSDAFCCGPAHALVMAGALVSSGVVVVGGSSLAKLRCDYPIIEDVLAGRHG--VGAG---
-----LARLGLRFRDVDKYATERRNYQVIAALAYGMLGFSLGHALDRLR-DG---AMFLA
KGSLF-LG
>B_MAG_Mycoplasmatota_Haloplasmataceae_bacterium@@MAG_TPA__glycine/sarcosine/betaine_reductase_complex_component_C_subunit_beta@HEY8364134.1
GC-------VKKAHD----------HVMTEAIKNLLDYVIECSEEAGNFAKSIAEISGAG
GCDSFCAAPVHSLVHAASLVEAGVLLVAGGASAKVKKGYPILEDVLGGTHK--VSAG---
-----LKHNNLKITDIDKYSPELANYKMIAALAHGLIGWACGHLYKELTTDS---AMIIG
KGSLF-LG
>B_MAG_Nitrospinota_Nitrospinota_bacterium@@glycine_reductase@MCH7767861.1
GC-------VKRAHE----------HVILEVLRQLFEYLIECSEEAGNFAKAIGEFAGAT
GSDNFCAAPVHSVVVAASLVKAGVAVVGGGSVAKVKKGLPVLEDVLGGRQT--IGLA---
-----LSRAGLKVADVDKFAPEDNNLRLIGALAHGFPGYALGPARDHIL-AG---VMVIG
KGSLF-LG
>B_MAG_Nitrospirota_Nitrospirota_bacterium@@glycine/sarcosine/betaine_reductase_complex_component_C_subunit_beta@MEW6410811.1
GS-------FRRDHD----------LVLMEAMKYLLDFVLDCTETAGSMSKAMAEMCGAT
GNDAFCCAPNHAIINAAGMVAAGVVVAGGGCLAKLKHNMPILEDVIAGKHD--VGAG---
-----LNKIGMKMTDIDKYATESTNYKIMASLARGMPGFSLGHAIESMK-RG---VMFVA
KGSLF-LG
>B_MAG_Planctomycetota_Planctomyces_sp.@@glycine_reductase@MBQ10199.1
GC-------INRAHD----------DVILEALRTLLDYVLNTGEEAGNLAKAVAEMCGAT
GCDAFCCGPVHALVMAGALVSSGVAVVGGCSLAKLEHDQPILEDILAGRHT--VGAG---
-----LQNLGLGYRDVDKYATENLNYRLIGALAHGMPGFSLGHAVERMQ-DG---AMFLA
KGSLF-LG
>B_MAG_Synergistota_Synergistaceae_bacterium@@glycine_reductase@MBP8785336.1
GC-------CRKGHD----------YILLEALLHLLDFVIECSEEAGNIAKAVAEIADAS
GCDAFCAGPVNAMIAGASMVASGVVVLAGGAIPKVKKDLQALENCLGGKHT--VGAG---
-----LEKAGLTFSDVDKYAPEEGNYKMIAALAHGLPGFALGHAVDAIK-NG---AMIIG
KGSLF-LA
