# Supplementary material for: Molecular evolution of the Wood-Ljungdahl pathway and the reductive glycine pathway in Desulfobacterota
Source: Front Microbiol. 2026 Jan 9;16:1708584. doi: 10.3389/fmicb.2025.1708584 (PMC12827605; doi:10.3389/fmicb.2025.1708584)
Supplement: Supplementary file 8 [file Data_Sheet_2.ZIP › Alignment data for phylogenetic tree/10_AcsB.fst]

>mbw:MSBRW_0569 K00193 acetyl-CoA decarbonylase/synthase, CODH/ACS complex subunit beta [EC:2.3.1.169] | (GenBank) CO dehydrogenase/acetyl-CoA synthase subunit beta, acetyl-CoA synthase (A)
------------------------------------------------------------
------------------------------------------------------------
------------------------------------------------------------
------------------------------------------------------------
-----------------------------------------------MAEFPFEISPMFE
GERVRKDGMFVELGGPKSELVRAKDLDEIEDDKVTIVGPDLGKTYPWAMIFNIGGELVEA
DLESVVERRVHDFVNYCQGIMHLNQRYDVWMRVSKDTAA-KMSFGKAVMMLFKTELP-FI
EKMQVTFYTDEAEVEKQLEEAKEIFKIRDARTKDLHDEDVDVFYGCTLCQAFAPTNVCVV
SPDRISLCGAINWFDGRAAAKVDPEGPQFAIEKGELINADTGEYSGVNEIAKKLSSGEYD
KINLHSFFEYPHTSCGCFEVVGFYIPEVDGIGWVNREYQGMAPNGLGFSTMAGQTGGGKQ
VVGFLGIGVNYFYSPKFIQADGGWNRVVWLPAMLKEKIAETIP--EDIKDKIATENDATD
IESLKAFLQEKNHPVVANWA
>mta:Moth_1202 K14138 acetyl-CoA synthase [EC:2.3.1.169] | (GenBank) acetyl-CoA decarbonylase/synthase beta subunit / acetyl-CoA decarbonylase/synthase alpha subunit (A)
EPVALFREVYHGAITATSYAEILLNQAIRTYGPDHPVGYPDTAYYLPVIRCFSGEEVKKL
GDLPPILNRKRLNFENARLAGEATWYAAEIIEALRYLKYKPDEWTGFIGDPVVRRFGIKM
VDWTIPGEAIILGRAKDSKALAKIVKELMGMGFMLFICDE-----AVEQLLEENVKLGID
YIAYPLGN-FTQIVHAANYALRAGMMFGGVTPGARDYQRRRIRAFVLYLGHDMVKTAAAF
GAIFTGFPVITDQPLPEDKQIP----DWFFSIVQIAMETRGIKLTKIKLDLPINFGPAFE
GESIRKGDMYVEMGGNRTELVRTVSESEITDGKIEVIGPDIGSKLPLGILVDIYGRKMQA
DFEGVLERRIHDFINYGEGLWHTGQRNINWLRVSKDAVAKGFNYGEILVAKMKEEFPAIV
DRVQVTIFTDEAKVKEYMEVAREKYKERDDRMRGLTDETVDTFYSCVLCQSFAPNHVCIV
TPERVGLCGAVSWLDAKASYEINHAGPNQPIPKEGEIDPIKGIWKSVNDYLYTASNRNLE
QVCLYTLMENPMTSCGCFEAIMAILPECNGIMITTRDHAGMTPSGMTFSTLAGMIGGGTQ
TPGFMGIGRTYIVSKKFISADGGIARIVWMPKSLKDFLHDDFVRREDFIDKIADETIGTT
VDEILPYLEEKGHPALTMDP
>A_Methanobacteriota_Methanoculleus_receptaculi@@acetyl-CoA_decarbonylase/synthase_complex_subunit_alpha/beta@WP_318620286.1 WP_318620286.1 acetyl-CoA decarbonylase/synthase complex subunit alpha/beta [Methanoculleus receptaculi]
-MNEI---ETDSLDAAIERGRTRLDARM--QTLSGELGYPDTAYALPVTYAITGTAVRDA
DEAREAYRQSG-----------NLLVACECLMAAA--------YTGFIPDTVLRQLGYTL
VDGSVIGLGLIVGKPESPDAAAAICREMQEKYLLTFLAGG-----VVEALSGAGVRLGLE
YRLVPLGPESARGIHFADILARIAMMFGGVKPGDLSYAAERAKAFVVVFPLTDEEIAFVD
SLRVLGMPILTLD---GGYRGG----EWIPVAVQTGMELRGIRVTVTAIPIPMACSPAFE
GKSIRKEEMYVEFGGGRTELLRTRPRQEVEDGNVTVIGPEVGSALPLAILVDVAGKRMKP
DYEPVLERRIHTFINYGEGSWHVAQRDLVWVRLSKDAVAKGVDIGTLLAHKLKMEFPDHI
EAIQVTLVTERAKVEEMLPQAREIYRRRDERIAGMKDDDVEVFYSCTLCQTFAPNHVCII
TPERPALCGAITWLDARIAHEITPSGANQPVEKGGAVDALRGEFAGVNRFVKKASHGETD
RVSLYSIIDYPMTACGCFECIAAIVPEVNGILIVNRDHPGETPLGMTFSTLAGTIGGGAQ
TPGFLGIAKNYILSERFLQAEGGIARVVWMPTSLKEELGERLRERPEMYEKIADEVTAPT
IEDLIAFLERVEHPALAMKP
>A_Methanobacteriota_Methanoregula_sp.@@acetyl-CoA_decarbonylase/synthase_complex_subunit_alpha/beta@WP_292417024.1 WP_292417024.1 acetyl-CoA decarbonylase/synthase complex subunit alpha/beta [Methanoregula sp.]
---------MTDVESAKKHGEEALKTRI--QAIQKPFSYEETAYHLPISYALTGVAVHDR
AAVEEVLKKTA-----------NPIVASECLLAEQT----AVKYTGFISDTVIRKLGYSL
VDGSILGLALIVGTPQGEGSAAAICRELQEKYMLTFLAGN-----VVPSLSGAGVKLGLD
YRLIPLGSSPFYGIHFTDIVARVAMMFGGVTPGDLAYAAERAKAIVIVFPLTDEEIALVD
GMRVLGFPILSL----GDYEGG----TWVPAVVRQGMDLKGIKVHVTAIPIPMSCSPAFE
GKSIRKEEMYVEFGGGRSELLRMREPSEIEDGKITVIGPEIGSANPLGIIIEVAGKAMKK
DYEPVLERRIHNFVNYGEGSWHVAQRDLIWVRISKEAVAKGVHIGKLLASKFRMDFPQLL
DAVAVTLITDPTKVAEAKKEAERVYDERDARIKGMRDSDVNTYYSCTLCQTFAPNHVCVI
TPERLALCGAISWLDGKIAYEMSPSGANQPIEKGPVINELTGEFEGVNRFVKKASHGEIE
RCSLYSVMEYPMTCCGCFEAIALMLPEVNGIMVVNREYKGMTPSGMTFSTLAGTIGGGAQ
TPGFAGISKNYVLSDRFLQGEGGIERLVWMPAALKEELKERLVKKSGFLDKVADETTAET
IEALMEFLERAGHPALTMKP
>A_Methanosarcina_barkeri_Methanosarcina_barkeri@@CO_dehydrogenase/CO-methylating_acetyl-CoA_synthase_complex_subunit_beta@WP_011305467.1_* WP_011305467.1 CO dehydrogenase/CO-methylating acetyl-CoA synthase complex subunit beta [Methanosarcina barkeri]
------------------------------------------------------------
------------------------------------------------------------
------------------------------------------------------------
------------------------------------------------------------
-----------------------------------------------MAEFPFEISPMFE
GERVRKDGMFVELGGPKSELVRAKDLDEIEDDKVTIVGPDLGKTYPWAMIFNIGGELVEA
DLESVVERRVHDFVNYCQGIMHLNQRYDVWMRVSKDTAA-KMSFGKAVMMLFKTELP-FI
EKMQVTFYTDEAEVEKQLEEAKEIFKIRDARTKDLHDEDVDVFYGCTLCQAFAPTNVCVV
SPDRISLCGAINWFDGRAAAKVDPEGPQFAIEKGELINADTGEYSGVNEIAKKLSSGEYD
KINLHSFFEYPHTSCGCFEVVGFYIPEVDGIGWVNREYQGMAPNGLGFSTMAGQTGGGKQ
VVGFLGIGVNYFYSPKFIQADGGWNRVVWLPAMLKEKIAETIP--EDIKDKIATENDATD
IESLKAFLQEKNHPVVANWA
>A_Methanosarcina_barkeri_Methanosarcina_barkeri@@CO_dehydrogenase/CO-methylating_acetyl-CoA_synthase_complex_subunit_beta@WP_048108943.1_* WP_048108943.1 CO dehydrogenase/CO-methylating acetyl-CoA synthase complex subunit beta [Methanosarcina barkeri]
------------------------------------------------------------
------------------------------------------------------------
------------------------------------------------------------
------------------------------------------------------------
-----------------------------------------------MAEFPFEISPMFE
GERVRKEGMFVELGGPKSELVRAKAMDEIEDDKVTIIGPDLGKTYPWAMIFNIGGELVEP
DLESVVERRVHDFINYCQGIMHLNQRYDVWMRVSKDTAA-KMPFGQAVMMLFKTELP-FI
EKMQVTFYTDQAEVEKQLAEAKEIFKARDARTKDLRDEDVDVFYGCTLCQSFAPTNVCVV
SPDRVSLCGAINWFDGRAAAKVDPEGPQFAIAKGDLLDANTGEYSGVNDIAVKLSSGEFS
KIKLHSFFDSPHTSCGCFEVVGFYIPEVDGIGWVNREYQGMAPNGIGFSTMAGQTGGGKQ
IVGFLGIGVAYFYSPKFIQADGGWNRVVWLPAMLKEKIADTIP--EDLKDKIATENDATD
IESLKAFLQEKNHPVVATWA
>A_Thermoproteota_Ignisphaera_cupida@@CO_dehydrogenase/CO-methylating_acetyl-CoA_synthase_complex_subunit_beta@WP_285273760.1 WP_285273760.1 CO dehydrogenase/CO-methylating acetyl-CoA synthase complex subunit beta [Ignisphaera cupida]
------------------------------------------------------------
------------------------------------------------------------
------------------------------------------------------------
------------------------------------------------------------
-------------------------------EVPANVSVKVFPPKGVFSDIPVDVGPQYE
GQRVRAPEMFVELGGPKVELFLVKPLDEVVDGEIVVVGPDLGKSYEYAVILEGAGKGLES
QAEGVLERRIHEFSNYVQGYMHLNQRYEIWLRVSKRSYQKGLYIGIALYRLFKSAFP-IL
EKLRIYFITDAKVVEALYPQAIKVYEERDRRALGLRDEDADMFYACKLCQSFAPTHVCII
TPERPSACGAISWLDARVAAQIDPKGPIQPVPKGNCLDPIGGEYDGVNEAVKKFSNGAIQ
KVKLYSLFEYPPTICGCFEIATFYIPELDAVGLVHRGFAGVTPIGLRFSQIADAVGGGKQ
VPGFQGIGLLYLRSKKLFQADGGWTRIVWMPSELKERVLDAIP--SELRDKIATEKEVKS
VEELKKFVIEKGHPIAKKIL
>A_other_Candidatus_Hecatella_orcuttiae@@CO_dehydrogenase/CO-methylating_acetyl-CoA_synthase_complex_subunit_beta@WP_309493050.1 WP_309493050.1 CO dehydrogenase/CO-methylating acetyl-CoA synthase complex subunit beta [Candidatus Hecatella orcuttiae]
------------------------------------------------------------
------------------------------------------------------------
------------------------------------------------------------
------------------------------------------------------------
------------------------------------------------MEFPVEISEIHE
GERIRKPEMRLEFGGLNVEVALVQPPGQVEDGKITIVGPDLGRSYRLGILIEVAGEKVEK
DLEGVLERRTHYFLNYIEGVMHLNQRSDIWIRISKKAYAKGLWIGRALIMLFKKTFP-II
EKIQVTFFTDPEKVEEFYPKALDTYAARDAKARGMMEEDVDEFYGCLMCQSFAPSHVCII
TPNRMGGCGSISWFDARAAYRIDPKGPNFPVPKGQCLDPVKGAYEGVTKTVNERSLGAIQ
DVWLHTLFHHPHTSCGCFEAIAFYIPEVDGIGVVHREFKGSAVNGLSFSTLAGHTSGGVQ
NEGFLGIAIEYLRSKKFLKADGGWERVVWLPSQIKERILDAIP--EDLRSRIATEKEAGN
IEELKVFLQKVDHPVVQRWK
>B_Acidobacteriota_Holophaga_foetida@@acetyl-CoA_decarbonylase/synthase_complex_subunit_alpha/beta@WP_005036685.1 WP_005036685.1 acetyl-CoA decarbonylase/synthase complex subunit alpha/beta [Holophaga foetida]
KPNPLYKKAFDGAVIAASYAEILLTQAIREHGENCPVSYPDTAYKLPVITALSGEDVQTL
KDLVPILNRIRYTFEGALLNGEVALYSAEIIEALRYLKGVN--WTGFLTDPVLRKFGIQL
VDFSIPGVAVILGKARSSKEAAKLVKNLQGKGIMLMLCNE-----IIEQLLEENVKLGID
YIAFPLGN-FTQVIHAVNFALRAGLAFGGIAPGALDYQKRRVRAFVLALGQDDVRTVAEF
GAAFLGHPTITDQPVAE--PIP----DWYTSMVAEAMELRSIKLKNVEIDVPITIGPAFE
GETIRRADAYVEFGGSKAELVKMVGQDEIEDGKITVIGPELGSVLPIGIYIKIYGRKMQS
DFESVLERRVHYFVNYGEGLWHVAQRDLCWLRISKDAAAKGFNYGDILIAKYKSEFPAIV
DRVEVTIYTEKAAVEEKLLEARAAYSQRDERLRGLKDDTVDEFFSCTLCQSFAPNHSCVV
TPERVGLCGAVSWLDAKASFEINPTGPNQPILKEGTIDEKKGIWKSVNDFIYNSTNKTLE
EVALYTLMELPMTSCGCFEAIMAIVPEANGIMITTREHTGMTPSGMTFSTLAGSVGGGVQ
SPGFMGIGKRYITSRKFISADGGMGRIVWMPKALKEQIREDFVKREDFIDKIADESIGTA
TEEILPFLEEKGHPAFAMES
>B_Actinomycetota_Candidatus_Oleimmundimicrobium_sp.@@acetyl-CoA_decarbonylase/synthase_complex_subunit_alpha/beta@WP_308752438.1 WP_308752438.1 acetyl-CoA decarbonylase/synthase complex subunit alpha/beta [Candidatus Oleimmundimicrobium sp.]
MSKIIASAAIRGAHKIAKRAEENLKGALEKYGPDKKVEFPNTGYYLPVIYGITGMAVSTL
GDMEKVLAYSKPYLAPALDAGMATLFMDEIIEAIKYVESP-PYWLGAADDVIMRERGVEF
VDGSAPGFAACVGAAPTNEIAVKIARELQEKNIYVFMSASTDGKNMAEQLKEEGVQMGWE
TRLVPFGKDVTATVFSAGFATRAALSFGGVKPGDLLYNKNRIFAFVLALGVDDEKYAQAV
GAVNFGFPTIADTNIPQILPTGVCTYEHVVSLVERAIEVRGLKVQVTKIDIPVSFGSAFE
GERIRGEDTYVEFGGTKTEFLRMKEMDEVENGKIEVVGKDIGERLPLSIVIDVAGRKMQE
DFESVLERQVHHMINGAEGIFHMGQRDIIWVRVSKKAKNVGFHFGKILIAKLAADYPAIV
DKAQVTIYTDLEKVDQMLEEARKAYHHRDERVRGMTDESVDTFYSCTLCQSFAPNHVCII
TPERLGLCGAYNWLDGKAAYEINPTGPNQPVKKGETIDAVKGQWKNVNEFVFTKSNQSLE
HFNAYSMMEDPMTSCGCFECVVAVLPTTNGIMIVNREFPGMTPCGMKFSTLAGTVGGGVQ
LPGFIGIGRQYIMSKKFISADGGLKRIVWMPKELKDTLRSEFQKRPNFIDKIADETVGTT
EEEVLAHMQKVGHPALEMSP
>B_Actinomycetota_Candidatus_Solincola_tengchongensis@@acetyl-CoA_decarbonylase/synthase_complex_subunit_alpha/beta@WP_287155400.1 WP_287155400.1 acetyl-CoA decarbonylase/synthase complex subunit alpha/beta [Candidatus Solincola tengchongensis]
MSRIIAAAAIKGAHKEVAEAERMLAETKEAVGATAKVEFPNTGYYLPIIYALTGIPVQRL
EDMDKVLEYAKPYLGHALDAGIATLFAGEIIEGCKYATNP-P-WLGAADDVIMRERGVEF
VDGTAPGFCALVGRASTPEMADRIVVELLEKNLYVWISGHVDGVSIAEQLQQVDRQLGWD
TRIVPYGKEMSSAVYSLGFAARAAMSFGGAQPGDLRYNKNRIFAFVLALDVDEQKYAYAA
GAINYGFPTIANTPIPDILPTGVCTYEHVVGIVQKCVEVRGLKIQITEIPIPMAYGPAFE
GEVIRKDDMYIQFGGNITEYVRMREMDEVTDGKIEVVGPEIGDALPLGIVVEVAGRKMQE
DFESILERQIHHLINGAEGIWHMGQRDIVWTRISKKAQAKGFHYGEIIHAKLLNDFPSIV
DKVQVTIYTNLEDVEKWLAIARQAYRYRDEKTAGMTDESVDTFYSCTLCQSFAPTHVCII
SPERLGLCGAYNWLDGKAAYEIDPTGPNQPVKKGDVEDPVKGVWPAINEFVKEKSGGNTQ
RVTMYSMMEDPMTSCGCFECIVAFLPMCNGVMIVNREHKGMTPCGMTFSTLANSVGGGQQ
TPGFIGIGKVYITSKKFISADGGFQRIVWMPKELKETLKEQLQKRPDFINKIADEDVGTT
EEEILPWLEQVGHPALTMEP
>B_Bacillota_Desulfitobacterium_dichloroeliminans@@acetyl-CoA_decarbonylase/synthase_complex_subunit_alpha/beta@WP_015262356.1 WP_015262356.1 acetyl-CoA decarbonylase/synthase complex subunit alpha/beta [Desulfitobacterium dichloroeliminans]
EPKKLLRKAYDGTITAMSYAEILLNRAIKDYGPQQKVGYPDTAYHLPVITCLSGEKVTTL
GELVPILNRMRLTFANARLWGESVLYAAEIIETLHYLRNDE--WTGFLGDPIVRKHGIKM
VDWTIPGEAVILGRAKDSKSAKKIVDDLMGKGFMIFLCDE-----VIEQLLEENAKIGED
YIAFPLGN-FTQVIHAVNYAFRAGLAFGGIPAGQRDYQRRRVRAFVLQLGLDDVKVAASM
GAIFMGFPTITDQVLDENMQIP----DWYLSIVPLALEVRGIKLTNVEIPIPVNFGPAFE
GETIRKGDTYVEFGGGRTELVSMVGPDEVVDGQVTVIGPEIGSKLPLGIKVDIYGRKMQE
DFEGVLERRIHYFTNYGEGIWHVAQRDLCWVRISKDARAKGFHIGELLLAKFKQEFPAIV
DRVQVTIFTDQQAVEENIVKARERYRARDARLKSLTDENVEEFYSCLLCQSFAPNHVCIV
TPERVGLCGAVSWLDAKAAFEITPTGPNQPIPKGPAIDDFRGMWQSVNDYLRPASNNTLE
EVNLYTLMDRPMTSCGCFEAIMAIVPEANGLMITTREHSGMTPCGMTFSTLAGTVGGGLQ
TPGFMGIGRTYLTSKKFIPADGGVARIVWMPKELKEFLREDFVAREDFIDKIADESVGTT
VEEIIPFLEENGHPCFNLDS
>B_Bacillota_Desulfosporosinus_orientis@@acetyl-CoA_decarbonylase/synthase_complex_subunit_alpha/beta@WP_014185584.1 WP_014185584.1 acetyl-CoA decarbonylase/synthase complex subunit alpha/beta [Desulfosporosinus orientis]
EPKKLLRRAYDGTTIAMTYAEILLNRAIKDFGTEQEVGYPDTAYYLPVITCLSGEKVTKL
GELVPILNRMRLTFENARLWGESVLYAAEIIEVLNYLRGEQ--WTGFLGDPVVRKHGIKM
VDWTIPGVAVILGRAKDSQAAKKIVDNLMGKGFMIFLCDE-----VIEQLLELNVKIGED
YIAFPVGN-FTQVIHAVNYAFRAGLAFGGIPAGERDYQRRRVRAFVLNLGLDDVKIAASM
GAIFMGFPILTDQVLGEDMQIP----DWYISIVPLAMEVRGIKLTNIELPIPINFGPAFE
GETIRKGDTYVEFGGGRTELVRMVGPEDIVDGQVTVIGPDIGSRLPLGIKIDIYGRKMQE
DFEGVFERRIHYFANYGEGVWHVAQRDLCWVRISKDARAKGFHFGDLLIAKLKEEFPAII
DRVEVTIMLDQAAVDEGIIIARERYRARDDRMRSLTDESVEDFYSCLLCQSFAPNHVCIV
TPERVGLCGAVSWLDAKASHEIAPNGPNQPIPKGPAIDELKGMWQSCNEYLYKASNNTLE
EVNLYTLMDRPMTSCGCFEAIMAIIPEANGLMLTTREHSGMTPCGMTFSTLAGTCGGGMQ
TPGFMGIGRTYLLSKKFIPADGGLARIVWMPKELKEFLREDFIQRADFIDKIADESIGTT
AEEILPFLEENGHPCFGLDP
>B_Carboxydothermus_hydrogenoformans_Carboxydothermus_hydrogenoformans_Z-2901@@IGNORE=pdb_7ZKJ_B_Chain_B__CO-methylating_acetyl-CoA_synthase@7ZKJ_B_* pdb|7ZKJ|B Chain B, CO-methylating acetyl-CoA synthase
EPKRLFKEVYEGAITATSYAEILLSRAIEKYGPDHPVGYPDTAYFLPVIRAFSGEEVRTL
KDMVPILNRMRLTFENARLAGEATWYAAEIIEALRYLKHTPENWTGFIGDPVVRQYGIKM
VDWTIPGEAIIIGRAKDSKAAKKIVDDLMGKGLMLFLCDE-----IIEQLLEENVKLGVD
YIAYPLGN-FTQVVHAANYALRAGLMFGGIAPGLRDYQRRRVLAFVLYLGHDMVKTAAAM
GAIFTGFPVITDQPLPEDKQIK----DWFISIVQTALEVRGIKITSIDIDLPINFGPAFE
GESIRKGDMHVEFGGGKTELVRMVGPDEIEDGKVEVIGPDIGGRLPIGIVVDIYGRKMQE
DFEPVLERRIHYFTNYGEGFWHTAQRDLTWVRISKEAFAKGAHLGQLLYAKFKQEFPSIV
DRVQVTIYTDEQKVLELREIARKKYAERDARLRELSDEAVDTYYSCLLCQSFAPTHVCIV
SPERVGLCGAISWLDAKAAYEINPNGPNQPIPKEGLIDPVKGQWESFNEYIYKNSQRTIE
RMNLYTIMEYPMTSCGCFEAIMAYLPELNGFMIVNREHSGMTPIGMTFSTLAGMVGGGTQ
TPGFMGIGKSYIGSRKFVKADGGLARVVWMPKDLKEQLRSIIEERRDFIDKIADETVGTT
VDEVLPFLEEKGHPALSMEP
>B_Chlamydiota_Chlamydiota_bacterium@@acetyl-CoA_decarbonylase/synthase_complex_subunit_alpha/beta@MFC1668236.1 MFC1668236.1 acetyl-CoA decarbonylase/synthase complex subunit alpha/beta [Chlamydiota bacterium]
MSKIIATAAIRGAHKLVNKADELLNKAIEESGKDAKIAYPNTAFYLPIMLLFLGQKVEKL
GDLEESLKEARPYLGDTLDSGVATLIAEEIIESLTYLNGYSG-WLGFTNDSILRMQGIKL
VDGRMPGFVAIVGSTKTNEEAVKLIRDLQERNILIFIAGHTNGRSIGEQLAEEHIEMNWD
TYIVPYGKEITAAIYALNFAARAAMTFGGVKPGDLLYNKERIYAFVMALGITDEKYATAA
GVINFGFPVISDVPIPEIHPTGICTYEHVISIISRAIELRGLTIKVEKIPIPVPYGAGFE
GERVRKEDMFVQFGGKYTEVLLMKEKEEIEDGMIRVIGTDIAESYPLGIVVEVSGRSFQK
DFESVLERRIHELLSCANGVFHMGQRSVIWVRISKEAKEKGFHFGEILLARLREEFTNIL
DRIQITIYTDGKKVKELLPMAKEVYKERDIKIKGMGDEDVEEFYSCALCQSYAPDHVCIV
TPERSGLCGAYSWLDCKASHQINKHGPNEPIVKGEVIDEHKGQWKNINDYIKIKSNGNVE
QFNMYSFMEDPMTSCGCFECIVAILPEANGVMIVDRDFLGMTPLGMTFSTLAGQVGGGMQ
TPGFSGVGKIYLPSAKFISAEGGQRRIVWMPKALKEELKEQLEERKDLFDKIATEENAED
PETLLAFLEQVEHPALKMPS
>B_Chloroflexota_Dehalogenimonas_formicexedens@@acetyl-CoA_decarbonylase/synthase_complex_subunit_alpha/beta@WP_076003972.1 WP_076003972.1 acetyl-CoA decarbonylase/synthase complex subunit alpha/beta [Dehalogenimonas formicexedens]
MSTIIATAAINGAHQLVDRAESAWRNALVTKGSGQPVGFPNTAYFLPVIYGVTGQKVETL
GDVAHAIAKCRLSLDPVLNAGMAALFAEEIIEAIRYLEQPDYYWLGAADDVILRKRGVEF
VDGTAPGFAAILGAAPSDEIAVKIATELQQKNLYTFMSAASGDQLLARQLLRSGIQVGWP
TRLVPFGPDTSSTVFGIGFAVRVALSFGNVIPGQFEYCKNRVYAFVMALGVSEEWAATAA
GALNFGFPVIADSAIPEIPN-------AIVSIVNRAIDVRGLKIVINEVPVPVAYGPAYE
GERVRGEDIYLECGGGRTEWVTSRPIDEVTDGAVEVSGPELGSKLPLAIVVEVAGRQMQD
DYEPILERQIHHLINYAQGVMHIGQRDIAWLRVSKGAVEKGFHIGKLLHAKLHQDFGRIF
DKMQVTLYTRTEDVLAIVAKAKEAYAARDARIEGMTDESVETFYSCLLCQSFAPSHVCVI
SPERTGLCGSYNWMDCKASFDINPIGPNQPVSKGQTLDPRLGQWKGVNEYVFKASRGNVD
HYNFYSIISDPMTACGCMECISAILPLCNGVMTVNREYTDMTPCGMKFTTLAGTIGGGVT
TPGFVGHSKYNITQRKFLAAEEGIKRLVWMPRSLKEEIADLFNERPDLLNRVADETVGTT
EEAILSFLTEMNHPALSLDP
>B_Clostridium_drakei_Clostridium_drakei@@acetyl-CoA_decarbonylase/synthase_complex_subunit_alpha/beta@WP_032079638.1_* WP_032079638.1 acetyl-CoA decarbonylase/synthase complex subunit alpha/beta [Clostridium drakei]
--MNLYQTVFTGSKQALKVAEDLVKEVVEKKGKDCKVAFPDTAYSLPVIYAATGKKITNV
GELEAALDV-VEMLDKLLNSGLATAVAAEIIEACKYVLSDA--CSGFISDPIIRSFGVPL
VTGDVPGVAVVLGEFPDAETATKVIKDYQSKGLLTCLVGK-----VIDQAIEGKVKMGLD
LRVVPLGYDVTSVIHIVSFAIRAALIFGAVKPGDLQYCSDRVPAFVNAFGLSELVVSAGA
GAIALGFPVITDQVV---PEVP----TLLLTVVKTSLEARKIKIKITEIPIPVSFAAAFE
GERIRKGDMHIEFGAGKTELVMSGDSSEVEDHKIEIIGADIPGRLPMGMLVKVSGANMQK
DFEPVLERRLHYFLNYIEGVMHVGQRNMTQLRVGKEAFDKGFHFGEVIYAKMLDEFGSVV
DKCEVTLITDLDKVRELKDKLMPRFAERDERLESLIDENVDTFYSCNLCQSFAPAHVCIV
TPERLGLCGAVSWLDAKATLELNPTGPCQAVPKEGLVDENAGIWDRVNETVSQISQGAVN
NVTLYSILQDPMTSCGCFECITGIMPEANGVVIVNREHGATTPLGMTFGELASMTGGGVQ
TPGFMGHGRSFIPSKKFMKAEGGIGRIVWMPKELKDFVAEKLNKTDNFADMICDESIAIE
SDEVLAFLEKKGHPALTMDP
>B_Deltaproteobacteria_Dissulfurimicrobium_hydrothermale@@acetyl-CoA_decarbonylase/synthase_complex_subunit_alpha/beta@WP_237888981.1 WP_237888981.1 acetyl-CoA decarbonylase/synthase complex subunit alpha/beta [Dissulfurimicrobium hydrothermale]
MSKIICSSAIRGAHKIVDMAEEKYEEALKKYGPEREVAFPNTAYYLPIIYSILGAPVSRL
GDMKDIFKECRPYLAPALDAGMATFFAEEMYEAIRYIDDPDFYWLGAADDVIFRKRGVEF
VDGTAPGFAAILGTPSDPEMASKIATELQEKNLYIFMHDQTEGITMPDQLKKQKVQIGWS
TRLVPFGPTYTSAVFAIGFACRVALAFGGIKPGDLIYNKDRTFAFVMAFGVSDEWYANAA
GAINWGFPTISDWDIPQVLPTGICTYEHVVSIVQKSIEVRGLKVSVTKIDIPVSYGPAFE
GERVRKDDLFLECGGGRTELLVSKDMEEVQDGLVTVEGPEMGAKLPLAILVEVAGRQMQS
DFEPILERQFHHLINYAQGIMHVGQRNIMWLRVGKQAIEKGFHIGRILHGKLHQEFGAIV
DKVQVKIYTEEEKVKEILELARQVYAARDERLGSMTDETEEIFYSCTLCQSFAPSHVCVI
TPERIGMCGAYNWLDGKASYEINPTGPNQPIVKGELIDPLLGQWVGVNEFVKKASRGKVE
RVSAYSLMVDPMTACGCFEAIATMLPMCNGIMLVNRDYLGMTPSGMKFTTLAGMVGGGAV
TPGFLGVSKHYMCSRKFMKAEGGLKRVVWMPKMLKEELKDRLLIRPDLLDMIADEEVGVT
EDAVLAFLQAKGHPALSMES
>B_Deltaproteobacteria_Dissulfurirhabdus_thermomarina@@acetyl-CoA_decarbonylase/synthase_complex_subunit_alpha/beta@WP_163299408.1 WP_163299408.1 acetyl-CoA decarbonylase/synthase complex subunit alpha/beta [Dissulfurirhabdus thermomarina]
MSKIICSAAIRGAHKIVDMAEEKYEEALKKYGPEHEVAFPNTAYYLPIIYSMLGAPVKQL
GDMKEIFQECRPYLAPALDAGMATFFAEEMFEAIRYIEDPDFYWLGAADDVIFRKRGVEF
VDGTAPGFAAILGTPADPETASKIALELQEKNLYIFMHDQTDGLNMPEQLLKQGNQIGWS
TRLVPFGPTYTSAVFAIGFACRVALAFGGIKPGDLLYNKDRTFAFVMAFGVSDEWYANAA
GAINWGFPTISDWDIPEVLPTGICTYEHVVSIVQKSIEVRGLKVTVSKIDIPVAYGPAFE
GERVRKDDLFLECGGGRTELLVSKEMEEVQDGLVTVEGPEMGAKLPLAILVEVAGRQMQS
DFEPILERQFHHLINYAQGIMHIGQRNIMWLRVGKAAIEKGFHIGRILHGKLHQDFGAIL
DKVQVKIYTVEDKVKEVLELAKATYAARDERLGSMTDESEDIFYSCTLCQSFAPSHVCVI
TPERVGMCGAYNWLDGKASYEINPTGPNQPIEKGECIDENLGQWKGINEFVQKASRGKVS
QVSAYSLMVDPMTACGCFECIATMLPMCNGIMIVNRDYMGMTPSGMKFTTLAGMVGGGNV
TPGFLGVSKHYIGSRKFLKAEGGLKRVVWMPKSLKEELRERLEERPDLLDMIADEEVGTT
EEEVLAFLQEKGHPALSMEA
>B_MAG_Armatimonadota_Armatimonadota_bacterium@@CO_dehydrogenase/CO-methylating_acetyl-CoA_synthase_complex_subunit_beta@MCL6447104.1 MCL6447104.1 MAG: CO dehydrogenase/CO-methylating acetyl-CoA synthase complex subunit beta [Armatimonadetes bacterium]
EPKKLFKEAYEGAVTAVSYAEILLNQAIRRYGKDHPVGYPDTAYHLPVIRCLSGEEIRTL
GDCVAPLNRQRKTFENARQWGEATWYAADIIEAIRYLRNTPENWTGFLGDPIVRQYGTKM
VDWTIPGEVLIIGRARDPKELAKAVNKLMGMGFMLFLCDE-----VIEQLLDEGVKLGVD
MIAYPLGN-FTQVVHCANYALRAGMMFGGIPAGQRDYQRRRIRAFVLYLGHDMVKTAACL
GAINIGIPIITDQPLAEDEQIK----DWFVYAIQLGLELREIKITAVEIDAPITVGPAFE
GESIRKKDMYVEFGGTRTELVRMVGADEVEDGKVEVVGPDIGNAMPLGIVVDVYGRKMQE
DFEPVLERRIHYFTNYGEGLWHVAQRDIMWVRISKEAFAKGFHIGNILYAKFKAEFAAVV
DRIQVTIYTDEQKVLEMRELARQYYKKRDDRLKELRDETIDTFYSCLLCQSFAPTHVCVI
APERVGLCGAVSWLDAKAAYEINPHGVNQPIPKEGVIDEVKGQWEAFNEFTYKNSQRTIE
RVNFYTIMEYPMTSCGCFECILTMVPECNGFMVVNREHPGMTPSGMTFSTMAGMIGGGAQ
MPGFMGIGKSYLGSRKFVPADGGLGRVVWMPKALKEQLRPMLEEAKDFVDKIADETVGVT
GEEILPFLEEKGHPALTMDP
>B_MAG_other_Acetobacteraceae_bacterium@@CO_dehydrogenase/CO-methylating_acetyl-CoA_synthase_complex_subunit_beta@MCL6451469.1 MCL6451469.1 MAG: CO dehydrogenase/CO-methylating acetyl-CoA synthase complex subunit beta [Acetobacteraceae bacterium]
KGMSLFKKAYDGAVIAVSYAEILLHRALRDFGPDAPVGYPDTAYFLPVFTALSGEKITKL
GEIRPVLNRMRLTFENARLAGEATLYAAEVIEALHYLRKDE--WTGFLTDPVLRMYGIKL
VDWTIPGQAVILGRAKTSAHARQIVEELMGKGMMIFLSDE-----VIEQLLEENMKLGVD
YICFPVGN-FTQVVHAANYALRAGLAFGGIPPGRRDYQRRRVRAFVLQLGIDEVKVAAEF
GAIFLGFPTITDQPLEE--EVP----DWYVSLVKFAMELRGIKVTEVKINIPLNFGPAFE
GETIRKEDMFLEMGGGRTELLRMVDLGQIEDEKVTVVGPEAGGQVPLGIVVDIYGRKMQE
DFEPVLERRIHYFINYAEGLWHVAQRDLCWLRVSKEAAAKGFHYGDILVAKFKSEFPSIV
DRVQVTIYTKQEDVDRLIKEARERYRRRDERLKGLTDDAVNEFYSCTLCQSFAPNHVCVV
APERIGLCGAVSWLDGKASFEINPTGPNQPIVKGPALDEVRGMWQSVNEFVYRKSNQNVA
EVYLYTLMEKPMTSCGCFEAIMAIVPEVNGVMITTREHKGMTPVGMTFSTLAGMVGGGTQ
TPGFMGIGKHYLVSRKFIKADGGLARVVWMPKELKEKLREDLVAREDFVDKIADETVGTT
VEEILPFLEEKGHPAFSLPP
>B_Nitrospirota_Dissulfurispira_sp.@@acetyl-CoA_decarbonylase/synthase_complex_subunit_alpha/beta@WP_333653529.1 WP_333653529.1 acetyl-CoA decarbonylase/synthase complex subunit alpha/beta [Dissulfurispira sp.]
MSKLIASAAIRGAHKLVAQAEEMVEKAIAEKGKDFAFEFPDTAYYLPMIYAMTGFPVKTV
GDMKVALGFAKPYLGEALDSGMATLFAEEIILAIKYIYGLEPYYNGFITDTIQRNLGIQL
VDGTMPGFAAIIGAAPTDDIAVNICRELQEKNILIFLSGQSNGDSVTKQLQRKGIELGWD
TRIVPLGPDTEHTLYALDWAIRASLIFGGKKPGDLKYQKDRVFAFALALGLDDIKWSTGA
GAINMGFPAVCDTDVPVIHPTGVCTYEEVDKIVQKAIEVRGLKIIVEKPPIPVAYGPAFE
GERIRKEDMFIEFGGQRTEWVRMRELEEIEDNKVIIVGDNWGGQMPLGILIEVAGRRMQK
DFESVIERKIHHNINEAQGLWHMGQRDINWIRISNAAQKDGIHIGVILNTMTHNRFKSIV
DKVQVTIYTDEQDVIRIREEARAAYKERDQRLGSLTDDAVDIFYSCLLCQSFAPAHVCII
TPERLGLCGAYNWLDGKAAYEIDPTGGNQPVPKGEIVDARYGRYTGVDEYLKKASGGAVE
TLNLYTIMENPMTSCGCFECIVAIIPEANGVMIVNRGATMMTPIGMKFSTLAGTVGGGAQ
TPGFMGIGVNFITSKKFLSGDGGIKRIVWMPKGLKERIAEEFKKRPDLLDKIADETICED
SEKLLEYLTSVGHPALEMEP
>B_Nitrospirota_Dissulfurispira_thermophila@@acetyl-CoA_decarbonylase/synthase_complex_subunit_alpha/beta@WP_203473110.1 WP_203473110.1 acetyl-CoA decarbonylase/synthase complex subunit alpha/beta [Dissulfurispira thermophila]
MSKLIASAAIRGAHKLVAQAEEMVEKAIAEKGKDFVFEFPDTAYYLPMVYAITGFPVKTI
GDMKVALGFAKPYLGEALDSGMATLFAEEIILAIKYIYGLEPYYNGFITDTIQRNLGIQL
VDGTMPGFAAIIGAAPTDDIAVNICRELQEKNILTFLSGQSKGDSVTKQLQRKGIELGWD
TRIVPLGPDTEHTLYALDWAIRASLIFGGKKPGDLKYQKDRVFAFALALGLDDIKWSTGA
GAINMGFPAICDTEVPVIHPTGVCTYEEVDRIVQKAIEVRGLKIIVEKPPIPVAYGPAFE
GERIRKEDTFIEFGGQRTEWVRMRELDEIEDDKVIIVGENYGGQMPLGILIEVAGRKMQK
DFESVIERKIHHNINEAQGLWHMGQRDINWIRISNAAKNEGIHLGRIQTAMMKHRFRSIV
DKVQVTIYTDEHDVVRLREEARAAYKERDHRLGTLTDDAVDTFYSCLLCQSFAPSHVCVI
TPERLGLCGAYNWLDGKAAYEIDPTGGNQPVPKGELLDARYGRYTGVDEYLKKASGGAVE
TLNLYTIMENPMTSCGCFECIVAIIPEANGVMIVNRGFPGMTPIGMKFSTLAGTVGGGAQ
TPGFMGIGVNFITSKKFLSGDGGIKRIVWMPKGLKERVAEEFKKRPDLLDKIADETICED
SEKLLEHLSSVGHPALEMEP
>B_Planctomycetota_Candidatus_Kuenenia_sp.@@acetyl-CoA_decarbonylase/synthase_complex_subunit_alpha/beta@WP_347274097.1 WP_347274097.1 acetyl-CoA decarbonylase/synthase complex subunit alpha/beta [Candidatus Kuenenia sp.]
MSKIICSAAIRGAYQIVDKADKKLTEAIEQKGRDCKVEFPNTAYYLPIIYSMTGIPVKTL
EDCVHIIGMARPYLGHTLDAGMATLFAEEVYEVCKYLIGPPP-WLGAADDIIMRERGIEF
VDGTAPGFAAIVGCAPDADTAVKIARELQEKNLYVFMQSDNFGISFAEQLEEKGVQMGWD
TRLVPFGKETSAAVYSLGFANRAALSFGNVPPGELLYNKNRIFAFVLALGVTDEQYANAA
GAINYGFPTITNIDIPEILPTGVCTYEHVVSIVDKCIEVRGLKISIHKVDLPVAYGPAFE
GERIRKDDMQIEIGGPGVEFVCTKEADEVEDGKIQVIGPDLGPGVSIGIVAEVAGRKMQP
DFEPIFERQMHRFLGEAQGIFHMGQRDIIRHRISKDAFKAGLHIGKIIHAKFHGEFGAII
DKVQVTLYTKKEDVEGKLKEVRAAFAERDARLEGMTDDSANLFYSCTLCQSFAPSHVCIV
TPERSGLCGSVSWLDGKAGYEINPTGPNQPIEKRKVIDDRLGQWDGTNEFLYNSSNRALE
KVSLYSIMTDPMTSCGCFECISAMLPMTNGIMVVDRDFTEMTPSGMKFSTMAGTVGGGLQ
TPGFMGHSKFYLGSKKFISADGGLARVVWMPKALKEELSEPLEKTEDFLDKIADETVAQT
EEEVLEYMQKVNHPALSMDP
>B_Planctomycetota_Candidatus_Scalindua_japonica@@acetyl-CoA_decarbonylase/synthase_complex_subunit_alpha/beta@WP_096892875.1 WP_096892875.1 acetyl-CoA decarbonylase/synthase complex subunit alpha/beta [Candidatus Scalindua japonica]
MSRIIATAAIRGAHSIVKQAEEKLREAIESKGKDAKVDFPDTGYYLPIIYSATAFEVKTL
GDCEEALGHARPYLGWALDAGIATLFAEEVIEACKYLIGPNP-WLGAAADVILRERGIEF
VDGTAPGFAAVVGAAPTNKIAVQIATELQEKNLYVFISGNTDGKSFAEQLDEEGVQLGWE
TRLVPFGKNITSTIYSLGFANKAALSFGGIKPADLIYNKNRIFAFVMALGVDDEKYANAA
GAINYGFPTIADTDIPEILPTGVCTYEHVVPIVEKCIEVRGLKVAAAKVDIPVSYGPAFE
GERIRKDDMQIEVGGPGTEYVVMRDNNEIEDGKIEVVGPEMGPGKPLGVYVEVSGRKMQP
DFEPIFERRTHHFLGEAQGFFHMGQRDIIRHRISKDAFNKGFHLGNIIHSKYHEEYGALL
DKVQVTLYTSKEEVEKKLDEVKSAFTERDERALGMTDASVNQFYSCTLCQSFAPSHVCII
SPERSGLCGAVSWLDGKAGYEITPTGPNQPIEKGKTIDEKLGLWEGTNEFLFNASNKEFE
QVSMYSMVTNPMTSCGCFECISAMLPMTNGIMTVDRDYTGMTPCGMKFSTLAGTVGGGIQ
TPGFVGHSKFYMGSSKFISGDGGLARLVWMPKHLKDELTDALTEAEDFINKIADETIAQT
EEEVLEHLQKVKHPVLGLDP
>B_Spirochaetota_Leadbettera_azotonutricia@@acetyl-CoA_decarbonylase/synthase_complex_subunit_alpha/beta@WP_015710374.1 WP_015710374.1 acetyl-CoA decarbonylase/synthase complex subunit alpha/beta [Leadbettera azotonutricia]
-MKLLFDRAFDGVDEMYAMAEKTLNETIAELGEAAPMAMPNTGYYLANHLAYLGKKITTL
GQFKETMPV-IPRLDNVFKAGFGTFLAAEIIEACKYAKNPQ--YHGHLSDAEARELGVPL
VTGDLPGFVVIIGPAPSDEEAVELIKGYQSRAIFVFLIGG-----IIDQAKRMKVNMGFP
VRVVAVGPDIWAVAHIISFVNRAAMIFGAVQPGDDDYTFHRIRAFVNAFDVGDIVIGAGA
GAIAMGFPVITNDTKDM-WKVP----KSLIIFIETSLEARDIKLKITKIDIPVSFSTAFE
GEIIRRADMQVDMDGSRLELVRTKDSSEIEDHNIEIIGPDIGSRFPIGYVVEVAGKNMQS
DFEPVFERRFHNFINCAEGVMHTGQRDLIRIRVSKVAFDAGFHIGEILYAKVKSEYDSVV
DKCQVKIYTNPDDLKRLRAEANEIYNKRDDRLKSLTDETVPVFYNCILCQSFSPAHVCIV
SPERLGLCGAVSWLDAKATNELDPNGPCQVVTKERVVDENLGIWEDVNENVQQASHGSLQ
QVTLYSIMQDPMTSCGCFECICGIEPMSNGVVIVNREHTGMTPLGMTFSEMASMTGGGVQ
TPGFMGHGKHFIASKKFMKADGGSRRIVWMPKALKDLVGSRLNKTEDFTEKVGDETVAED
VEGLATFLAEKGHPVLEMEP
>B_Spirochaetota_Treponema_primitia@@acetyl-CoA_decarbonylase/synthase_complex_subunit_alpha/beta@WP_010260362.1 WP_010260362.1 acetyl-CoA decarbonylase/synthase complex subunit alpha/beta [Treponema primitia]
-MKLLFNRVFDGSDEMVAVAEKTLNETLKELGESAPLAMPDTAYFLANHLAYLGKKITTL
GELKAAFDETKQRLGDVFKTGFGTVLAAEVIEACKYAKSPT--YWGHMSDAEVRELGVPL
VTGDIPGFVVIIGPAPSDEEAAELIKGYQSRAIFVFLIGG-----VIDQAKRMNLNMNFS
VRVVPVGPELWHVAHIISLVNRAAMIFGNVQPGDDDYTFKRIRAFVNAFDLPDLTVACGG
GAIAMGFPVITNSTKDV-WPVP----KSLIIFIETSLEARDIKIKVTKVDIPVAFSTAFE
GEIIRRADMHVDIDGSKLEWVTTKESAEIEDHKIELIGPDIGDRSAMGFVVEVSGKNMQK
DFEPVFERRIHHYLNYAEGIMHTGQRDLIRIRVSKAAFAAGFHFGEILYAKLKGDFDAII
DKVQIKVYTKPEDLKRLRAEVNKVYETRDARLLSLTDENVEVFYNCILCQSFSPAHVCVV
TPERLGLCGAVSWLDAKATNEIDPNGSCQIVTKERVVDEKLGIWEDVNEAVQTASHGSLQ
QVTLYSIMQDPMTSCGCFECICGIEPASNGVVIVNREHSGMTPLGMTFSEMASMTGGGVQ
TPGFMGHGKQFISSKKFMAAEGGPARIVWMPKALKEFVGAKLNKTDNFVDRIADETVTDD
AEKLVEYLGEKEHPVLQLEP
>B_Synergistota_Synergistales_bacterium@@acetyl-CoA_decarbonylase@GHS94998.1 GHS94998.1 acetyl-CoA decarbonylase [Synergistales bacterium]
-MSNLFKKAYEGAVTAAGYAQIRLDQAIEEFGRDHAVGYPETAYFLPVITALEGTKVERL
EQLVPILNKVKFTFEGARNNGRVTLFAAEVIEACNYLDGP---WTGFLTDPILRRFGIQL
VDFTIPGFAVIIGKAKDTKTAVEIFRNLQGKGIMIMLSNE-----IIEQLLEAGMTLGVD
YIAFPLGN-FTQVIHAVNYALRAGLAFGGVPAGELEYQKKRVRAFVLALGQDDVRVAAEF
GAMYLNHPTITDQPLAKEEEVS----DWYISMVALGLELRGIKITSLDLDIPILMGPAFE
GETIRKNDMHVEFGGTRTEWVRMVGPDEIEDGKVSLIGPDIGGKLPLGFMIKIYGRKMQK
DFESVLERRIHDIVNFGEGLWHNAQRDLIWVRVSKASYAAGFHLGEIAIAKLKADFPAIV
DRVEIVIMTDQAEVDKVIVEARKTYAARDERMRGLTDEKCDMFYSCKLCQSFAPSHMCVI
TPERIGLCGAVNWLDARASHEIDPNGPNSAIERGEPTDPVKGFYPNVNEFIYTASNKALE
EVSLYSFMEQPMTSCGCFEAILALFPEANGIMITTREYGGMTPCGMTFATLAGTVGGGAQ
TPGFMGVGRQYIISKKFIAGDGGLGRICWMPKDLKVYLRDEFVKREDFIDKIADEDVGSE
PDVIAEFLEKVGHPALTMDS
>B___TDB__Caldimicrobium_thiodismutans_Caldimicrobium_thiodismutans@@acetyl-CoA_decarbonylase/synthase_complex_subunit_alpha/beta@WP_068516320.1_* WP_068516320.1 acetyl-CoA decarbonylase/synthase complex subunit alpha/beta [Caldimicrobium thiodismutans]
MSKIIATAAIRGAHKILERALEKYEEAVKKFGKEAEIGFPNTAYYLPIIYAMLGYPVKRL
GDCEEVLQEAKPYLGPALDAGMATFFAEEIIEAIKYLEDPNVYWLGAADDVIFRKRGVEF
VDGTAPGFAAILGAPPDKETAQRIAQELLEKNLYVFMHDQTNGIYMPYLLKEAGVQLGWP
TRLIPFGPDYTSVVFAIGFACRVAMSFGGIKPGDLLYNKDRTFAFAITFGVSDEWYANGA
GAINWGFPVISDWDIPEIKPFGVCTYEHVVSIVDRAVEVRGLKVTAVKLDIPVSYAPAFE
GERVRKDDLYLECGGGRSELLLTGSLEEVEDGKIEVIGPEIPYVLPFAVVVKVAGVNMQE
DFEAILERQFHHLVNYAQGIMHVGQRNIMWLRISKQAVEKGFHVGRILYAKLRQEYGAIV
DKCQVTIYTVEDKVREILELAKEVYEKRDARLAGLTDETVDVFYSCTLCQSFAPNHVCVI
TPERVGACGAYNWLDGKACYQINPTGPNQPIPKGELIDATLGQFTGVNEFVKQASRGAVE
RVSLYSILIDPMTVCGCMEGIAALLPSINGIMIVNRDYMGMTPTGMKFSTLAGMVGGGQV
TPGFMGVSKHYLTSPKFLSSEGGLLRVVWMPKMLKEELRDKLQKRPDLIEKIADETVATT
EEEVRAWIEKVEHPVLKLPP
>B___TDB__Candidatus_Magnetomorum_sp._Candidatus_Magnetomorum_sp._HK-1@@bifunctional_acetyl-CoA_decarbonylase/synthase_complex_subunit_alpha/beta@KPA15325.1 KPA15325.1 bifunctional acetyl-CoA decarbonylase/synthase complex subunit alpha/beta [Candidatus Magnetomorum sp. HK-1]
MSKLVAFAAIQGAYNIVSNLEGKYKRTLEKYNADTKIGFPNTAYYLPVIYSILGTKVETL
DDMRGPLEFARPYLGSLLDAGMAAILAFEMEEAIRYLEQPDFYWLGAADDTVFRKRGVEF
VDGSAPGFAAIVGAAPSPEIAKMIVEEYQKKSLYIFCASSRNGTSVIEQLIEADVQVGWN
TRIVPFGPDISSAVFALGFANRAAMAFGNVQPGDLMYNKNRIFAFVNALGVNAEWAAAAA
GCVNWGFPTIADTDIPEILPTGVCTYEHVVGIVDKSIEVRGLKVQVADIDIPLAFGPAFE
GERVRGADLYTQMGGGKTEFVISAEMDEIEDGKVEVIGPNIRDVLPLGIYIQVAGREFQA
DFEPILERQIHHLVNYIQGLMHMGQRDIAWVRISKTAIEKGFDIGKVLHAKLHQDFGKIL
DKVQVTLYTKKEDVEKLTERARSEYNARDSRVEAMTDETTQTFYSCTLCQSFAPNHVCTV
SPERTGLCGAYNWMDCKASYEINPTGPNQPIDKGEVLDEKLGRFKGVDDFIEKASRGAVK
TYNFYSMVHSPMTTCGCCECIAAMLPMCNGVMTVNREYIGETPCGMKFTTLAGVMGGGAA
SPGFVGHSKYNITQKKFIKGDGGLARMVWMPKILKEELKDRIDKRPDLYDKIADETVGTT
EDEVYAFLQKVKHPAIEMES
>B___TDB__Deferrisoma_camini_Deferrisoma_camini@@acetyl-CoA_decarbonylase/synthase_complex_subunit_alpha/beta@WP_025323519.1_* WP_025323519.1 acetyl-CoA decarbonylase/synthase complex subunit alpha/beta [Deferrisoma camini]
MSKIICAAAIRGAHAIVDRVEKKVNDAIAKFGEDKEVKLPNTGYYLPVIYGILGHKVETL
GDMKPVLERCRPYLGHALDAGMATLFAYDMEEALKYLEDPIPYWLGAADDVIMRKRGVEF
VDGSAPGFAAVVGAAPDNETAVKIAKELQEKGIYVFMASEHNGKTFAEQLVEAGVQVGWP
TRLVPFGRDTSAAIHAVGFATRAAMAFGGVKPGDLRYNKNRIFAFVLALGVTDEWYAAAA
GAINYGFPTIADSDIPEILVTGVCTYEHVVSIVSKAIEVRGLKIQISKIDIPVSYSPAFE
GERIGRDAMHVELGGPKAEFCRMLELDQVEDGKFEVIGPDLGKTYPIGIWVEVAGRNMQP
DFEPILERQIHHLLNGAEGILHIGQRDILWMRVSKKAYEAGLHFGTILHAKFHNEFGKIL
DKVQVRIYTEPEKVKELIEEARKTYRERESRLGAMTDETVETFYSCLLCQSFAPDHVCVI
SPERPGLCGAYNWLDGKAAYEINPTGPNQPVKKGDVIDEKLGQWSGVNEYVYQNSHESVT
SFSAYSLMVDPMTSCGCFEAIVVLLPMANAVMVVDRDFPGMTPCGMPFSTLAGSVGGGAQ
TPGFVGISKFYIGSKKFISAEGGIKRVAWMPKHLKESLKEVIQKRPDLYDKIATEEDATT
EEEVMEFMQKVGHPALEMDP
>B___TDB__Desulfatibacillum_aliphaticivorans_Desulfatibacillum_aliphaticivorans@@acetyl-CoA_decarbonylase/synthase_complex_subunit_alpha/beta@WP_028314287.1_* WP_028314287.1 acetyl-CoA decarbonylase/synthase complex subunit alpha/beta [Desulfatibacillum aliphaticivorans]
MSKLVAFAAIQGGYNIVSKAEGELKQALATYDASTKVEFPNTAYYLPVIYSLTGIKVQTI
EDMQKPLEIARPYLGPLLDAGMAALFAFEIQEALRYVREPDFYWLGAADDTVFRKRGVEF
VDGSAPGFAAIVGAAPTPEIAKDIIEDYQKRNLYIFLAANQNGTTCAEQLIEAGVQIGWN
TRIVPFGPDISSAIFALGFANRAAMAFGGIEAGDLLYNKDRIFAFVNALGVNAEWAVAAA
GCVNWGFPTIADTDIPEILPTGICTYEHVVGIVQKSIETRGLKVTVSEIDIPLSYGPAFE
GERVRKDDLYCQFG-AKEELVKMAEMNEIEDGKVTVVGPDIGKAYPLAIFVQVAGREFQA
DFEPILERQIHHLTNYIQGIMHIGQRDIAWVRVSKAAVEKGFHIGKVLHAKFHQDFTKIA
DKVEVTLYTKKEDVDKLTATARAEYKMRDERVEKMTDESVETYYSCTLCQSFAPNHVCTV
SPERTGLCGAYNWMDCKASFEINPTGPNQPIEKGECLDPVLGQWKGVNDFVYKASRGNVT
HYNFYSMVYDPMTTCGCCEAIAAMLPMCNGIMTVNRDYMGETPCGMKFTTLAGVMGGGAS
SPGFVGHSKYNVTQRKFIAGDGGIKRLVWMPKIFKEEIKDRLIKRPNFYDMIADETVGTT
EEEVYEFLQKVGHPALEMDP
>B___TDB__Desulfatiglans_anilini_Desulfatiglans_anilini@@acetyl-CoA_decarbonylase/synthase_complex_subunit_alpha/beta@WP_028319829.1_* WP_028319829.1 acetyl-CoA decarbonylase/synthase complex subunit alpha/beta [Desulfatiglans anilini]
MSKLVAFAAIQGAYNIVSKAEGKYKRALETYGGSQKLEFPNTAYFLPIIYSLTGIKVTDL
DSAKRPLEFARPYLGPLLDAGMAALFAEEISEAIRYVEDPGFYWLGAADDAIMRKRGVEF
VDGTAPGFAAIVGAAPDSAMAKKLAEEYQLKSIYVFMAANQNGTTFAEQLIQEGVQIGWN
TRLVPFGPDISAAVFALGFANRAGMSFGGIQPGDLAYQKNRVFAFVNALGVNAEWAANAA
GCVNWGFPTLADTDIPEILPTGVCTYEHVVAMSQKSIEVRGLKVTISKIDIPLAYGPAFE
GERVRKDDLYLEMGGGKTELVKMAEMNEIEDGHVDVIGPDVGDRLPLGIYVQVAGRKMQP
DFEPILERQIHHLINYAQGIMHIGQRDISWVRVGQQAVEKGFDIGKILHAKLHQDFGSIL
DKVAVTLYTKKEDVDKLTERARKEYKLRDDRVEKMTDESVETYYSCTLCQSFAPSHVCMV
SPERTGLCGAYNWMDCKASFEINPTGPNQPVEKGECIDPKLGQWKGVNDFVFKASRQAIT
HYNFYSLVNDPMTTCGCCECIAAVLPGCNGVMTVHRDYTGETPCGMKFTTLAGVMGGGQS
SPGFVGHSKYNITQRKFIVGDGGLQRIVWLPKSLKEEIRDRLVKRPDLVDRIADETVGIT
EDEIMPFLKEKDHPALKMEP
>B___TDB__Desulfatirhabdium_butyrativorans_Desulfatirhabdium_butyrativorans@@acetyl-CoA_decarbonylase/synthase_complex_subunit_alpha/beta@WP_028324865.1_* WP_028324865.1 acetyl-CoA decarbonylase/synthase complex subunit alpha/beta [Desulfatirhabdium butyrativorans]
MSRLVAFAAIQGGYNIVSKVEGKLQKALATYNADTKVGFPNTAYYLPVIYSLLGIKVETL
EDMKKPLAFARPYLGPLLDAGMAALFAFEIEEALRYLEQPDFYWLGAADDTVFRKRGVEF
VDGSAPGFAAIVGAAPTPEIAKMIVEEYQKRSLYIFLAANQNGTTVAQQLLEAGVQIGWN
TRIVPFGPDISSAIFALGFANRAAMAFGGIKPGDLLYNKNRIFAFVNALGVNAEWAAAAA
GCVNWGFPTLADTDIPEILPTGICTYEHVVAMVQKSVEVRGLKVTVSKIDIPCAFGPAYE
GERVRGADLYCQCGGGKTELVKMAEMNEIEDGKVTVVGPDMGGTFPLGIYVQVAGREFQT
DFEPILERQIHHLINYIQGIMHIGQRDISWIRVSKAAIEKGFDIGVVLHAKFHQDFQKIV
DKVQVTLFTNKEDVDKLTARARAEYKMRDERVEKMTDEDVEIYYSCTLCQSFAPTHVCTV
SPERTGLCGAYNWMDCKASFEINPTGPNQPIQKGECIDPKLGQWKGVNEFVKKASRGAID
HYNFYSLVVDPMTTCGCCECIAATLPTCNGVMTVHRDYSGETPCGMKFTTLAGVMGGGAQ
SPGFVGHSKYNITQRKFIVGDGGLLRMVWMPKSLKEEIRDRLIKRPNLIDMIADETVGTT
EEEILPFLQKVGHPALSMPP
>B___TDB__Desulfocapsa_sulfexigens_Desulfocapsa_sulfexigens@@acetyl-CoA_decarbonylase/synthase_complex_subunit_alpha/beta@WP_015405373.1_* WP_015405373.1 acetyl-CoA decarbonylase/synthase complex subunit alpha/beta [Desulfocapsa sulfexigens]
MSKIICSAAIRGAQKIIDMAESSYEDAVKKYGEDKEVSFPNTAYFLPIIYSMLGAKVEKL
GDMKDIFLECRPYLAPALDAGMATFFAEEMYEAIRYLNEPGLYWLGAADDVIFRKRGVEF
VDGSAPGFAAILGTPKDPEMAAKIAIELQEKNLYIFMHDQTEGISLPDQLLKQKQQVGWG
TRLVPFGREYTTAVFAIGFACRVALAFGGVKPGDLKYNKDRTFAFVMAFGVSDEWYANAA
GAINWGFPTISDYDIPQILPTGVCTYEHVVSIVQKAIEVRGLKVNVTKIDIPMSFGPAFE
GERVRKDDLFMECGGGRTEVLISKEMDEIEDGLVTLEGLDIGQNVPLGILVEVAGREMQS
DFEPILERQFHHLMNYIQGIMHMGQRNIMWLRIGTAAVEKGFHLGKVLHGKLHQEFGAIV
DKIQVKLYTTEEGVKMVSDLATSVYTERDLRLGAMTDETEDVFYSCTLCQSFAPSHVCVI
TPERIGMCGAYNWLDGKASFNINPTGPNQPIEKGECTDEANGYYTGINEFVNQASRGAVP
EVSCYSLMNNPMTACGCFEAIAAMLPTCNGIMVVNRDYLGMTPSGMKFTSLAGMAGGGMQ
TPGFMGVSKHYMTSKKLFKAEGGLKRVVWLPKMLKEEIAEKLKEVPELFDMIATEEQGTT
EEEIYEFLKEKGHPALEMET
>B___TDB__Desulfococcus_multivorans_Desulfococcus_multivorans@@acetyl-CoA_decarbonylase/synthase_complex_subunit_alpha/beta@WP_020877671.1_* WP_020877671.1 acetyl-CoA decarbonylase/synthase complex subunit alpha/beta [Desulfococcus multivorans]
MSRLVAFAGIQGGYNIVSKVEGRYKRALESFDATTKVGFPNTAYYLPVIYSLLGLKVETL
EDMKKPLDVIRPYLGPLLDAGMAAIFAFELDEALNYLEKPDFYWLGAAEDTIFRKRGVEF
VDGSAPGFAAIVGAAPSPEIAKTIIEEYQKRSIYVFLAANQNGTSCAQQLIEAGVDIGWH
TKIVPFGPEISSAVFALGFANRVAMAFGGVPAGDLMYNKNRVFAFVNALGVNAEWAAAAA
GAVNWGFPTIADTDIPQILPTGICTYEHVIGIVEKSIETRGLKVTIAQIDIPCSFGPAYE
GERVRGKDLFVQAGGGKTEYLELADMKEIDDGKVTVIGPDIGEVFPLGIFVQVGGREFQK
DFEPILERQTHHLVNYIQGVMHAGQRDIAWVRISDAAVDKGFDLGVVLHAKLHQDFSAIL
DKIQVTIYTKKEDVDKLTAKARAAYKYRDERVDKMTDDDVETFYSCTLCQSFAPNHVCTV
SPERTGLCGAYNWMDCKAAYQINPTGPNQPIEKGECLDPKLGQWKGVNEFVSKASRGAVT
HYNFYSLVQDPMTTCGCCEAIAAMLPGCNGVMTVHREYTGETPCGMKFTTLAGVMGGGAS
SPGFVGHSKYNITQRKFLVGDGGLLRMVWMPKSLKEEIRERLLKRPDLIDRIADETVGVT
EEEIMPFLKEKKHPALDMEP
>B___TDB__Desulfoluna_butyratoxydans_Desulfoluna_butyratoxydans@@acetyl-CoA_decarbonylase/synthase_complex_subunit_alpha/beta@WP_180141523.1_* WP_180141523.1 acetyl-CoA decarbonylase/synthase complex subunit alpha/beta [Desulfoluna butyratoxydans]
MSKLVAFAAIQGGYKVVSQVEGEYKKALDTFDASTKVSFGNTAYYLPVIYSLLGIKVETL
EDMKKPLDFARPYLGPLLDAGMAAIFAYEIKEALRILNEPDFYWLGPADDTILRKRGVEF
VDGSAPGFAAIVGAAPNAEIAKDIVEDYQKKSLYIFCAANHNNTSVIQQLVEQDVQVGWN
TRIVPFGPDISSAVFALGFANRAAMAFGGVQPGDLMYNKERIFAFVNALGVGTEWGVAAA
GCVNWGFPTLADTDIPEILPTGICTYEHVVAICQRSVEVRGLKVTVSDINIPCSFGPAYE
GERVRGADLHSQMGGGKTELVKRAEMNEIEDGKVIVVGKDIGDTLDLGIFIQIAGREFQE
DFEPIMERQIHHLVNYIQGIMHIGQRDISWVRVSKSAVDKGFDIGVVLHAKFHQEFQKIV
DKVQVTLYTGKEDVAKLTATARAEYKTRDERVDKMTDEDVEIFYSCSLCQSFAPNHVCTV
SPERTGLCGAYNWMDCRAAFEINPTGPNQPIEKGECLDPVLGQWKGVNEFVEKASRGAVT
HYNFYSMVIDPMTTCGCCECIAAMLPSCNGVMTVNREFAGDTPSGMKFTTLAGVMGGGAS
SPGFVGHSKYNITQRKFIKGDGGLLRMVWMPKMLKEEIKDRLDKYPDFYNMIADETVGTT
EEEILPFLEEKGHPAMSMDP
>B___TDB__Desulfomonile_tiedjei_Desulfomonile_tiedjei@@acetyl-CoA_decarbonylase/synthase_complex_subunit_alpha/beta@WP_014808136.1_* WP_014808136.1 acetyl-CoA decarbonylase/synthase complex subunit alpha/beta [Desulfomonile tiedjei]
MSKIIAANVVAGAHKVYEKARKKYEMAVQKYGKKKEISFPNTGYYLPVIYGILGFPVKNL
GDAGLVLDRSEPYLGPILDAGMASLFNYEIIEAIRYLEEPDFYWLGAADDVILRKRGVEF
VDGTAPGFAAIVGSAPTKEIAAEMALELQKKNLYVFMAAQHNGTTFSQQLREAGVQIGWP
TRLVPFGPDISSAIFAVGFATRAALSFGGIEPGDLIYNKDRVFAFVLAMGVSDEWYAAAA
GCINYGFPTIADTPIPQILPTGVCTYEHVVSIVAKAIEVRGLKVTVTEVPVPTAYGPAFE
GERIRGEDIYMEAGGGKTELTVMKDMNEVEDGKIEVIGPDLGTRVPLGILVEVAGRKMQS
DFEPILERQIHHLINYAQGLMHIGQRDIAWVRIGKGAVEKGFHIGSILHAKLHQDFGSVL
DKVQVKVFTEKDKVDDLLKQAREVYAKRDARVEGMTDEDEPIFYSCTLCQSFAPSHVCVV
TPERTGLCGAYNWLDCKASFEINPTGPNQPIEKGKVIDERLGQWEGVNEFVQKASRGKVV
KYNAYSIMEDPMTSCGCFECIAAVLPVANGVMTVDRDYKGPTPCGMKFTTLAGSAGGGNI
TPGFVGHSKLYIGSKKFVAAEGGILRLVWMPKALKEMLKEKIDRLSNLSDRIADETVGVT
EDEIYPFLQEKEHPAVSMDS
>B___TDB__Desulfosarcina_ovata_Desulfosarcina_ovata@@acetyl-CoA_decarbonylase/synthase_complex_subunit_alpha/beta@WP_155325024.1_* WP_155325024.1 acetyl-CoA decarbonylase/synthase complex subunit alpha/beta [Desulfosarcina ovata]
MSKLIAFAAIQGGYKVVSATEGLYRKALDTYNADTKIGFPNTAYYLPVIYSLTGMKVETL
EDLKKPLDFARPYLGPLLDAGMAAVFAYEIMEALRILDQPDFYWVGPADDTILRKRGVEF
VDGSAPGFAAVVGAAPTAEIAKDIIEDYQKRSLYMFCAASHNGTSVIEQLISLGVQVGWN
TRIVPFGPDISSAVFALGFANRAAMAFGGVQPGDLLYNKDRIFAFVNALGVGTEWGVAAA
GCVNWGFPTLADTDIPEILPTGICTYEHVVAICQRSVEVRGLKTIVSDIDIPCAFGPAYE
GERVRGADLHCQAGGGKTELVKMAEMNEIEDGKVILIGPDVGDTFPLGIYVQVAGREFQP
DFEPILERQTHHLVNYIQSIMHIGQRDIAWVRISDAAIEKGFDIGVVLHAKYHQDFGKIL
DKVQVTLMTNKEDVDKLTERARAEYKTRDERVEKMTDEDVEVFYSCTLCQSFAPNHVCSV
SPERTGLCGAYNWMDCKASYEINPTGPNQPIEKGECIDPVLGQWKGVNDFVYKASRGAVT
HYNFYSMVIDPMTTCGCCECIAAMLPSCNGVMTVNRDYAGETPCGMKFTTLAGVMGGGAS
SPGFVGHSKFNITQKKFIKGDGGLHRMVWMPKILKEEIKERIERYPGFYDMIADETVGIT
EEEILPYLQEKGHPALSMPP
>B___TDB__Desulfosudis_oleivorans_Desulfosudis_oleivorans@@acetyl-CoA_decarbonylase/synthase_complex_subunit_alpha/beta@WP_012176597.1_* WP_012176597.1 acetyl-CoA decarbonylase/synthase complex subunit alpha/beta [Desulfosudis oleivorans]
MSKLVAFAAIQGGYKVVSQVEGELENALESMSADTKVEFPNTGYYLPVIYSLTGMKVETL
EDMKAPMAFARPYLGPLLDAGMASILAYEVKEALRIVREPDFYWVGPADDIILRKRGVEF
VDGSAPGFAAMVGAAPNPEIAKMIVEDYQKRNLYIFCAANHNGTSLIDQLLEAGVQIGWN
TRIVPFGPDISSAVFALGFANRAAMAFGGVQPGDLMYNKNRIFAFVNALGIGTEWACAAA
GCVNWGFPTLADTDIPEILPTGICTYEHVVAMVQRSVEVRGLKVTVSEIDIPCAFGPAYE
GERVRGKDLHSQMGGGKTELVKSADMKEIEDGKVTVVGKDIGDTLPLGIFVQIAGREFQE
DFEPILERQTHHLVNYIQGVMHIGQRDISWVRVSKAAVEKGFDIGVVLHAKLHQDFGKIL
DKVQVTLYTDKKDVDKLTETARAEYKRRDERVDKMTDDDVETYYSCTLCQSFAPNHVCTV
SPERTGLCGAYNWMDCKASFEINPTGPNQPIQKGECLDPVLGQWKGVNDFVYKTSRGAVE
KYNLYSMVHDPMTTCGCCECIAATLPGLNGVMTVGRDYTGDTPCGMKFTTLAGVMGGGAV
SPGFVGHSKYNITQGKFIKGDGGLLRMVWMPKMLKEEIKERIEARPDLYDKIADETIGTT
EEEIRPWLEEKGHPALSMDP
>B___TDB__Desulfurivibrio_alkaliphilus_Desulfurivibrio_alkaliphilus@@acetyl-CoA_decarbonylase/synthase_complex_subunit_alpha/beta@WP_013163059.1_* WP_013163059.1 acetyl-CoA decarbonylase/synthase complex subunit alpha/beta [Desulfurivibrio alkaliphilus]
MSKIICSAAIRGAHKIVDMAEERYQAALKKYGPEQEVAFPNTAYFLPIIYSMLGAKVEKL
GDMGDIFTECRPYLAPALDAGMATFFAEEMFEAVRYLEEPNFYWLGAADDVIFRKRGVEF
VDGTAPGFAAIMGSPADPEMASKIALELQEKNLYIFMHDQTGGISMPEQLVKQDVQIGWN
TRLVPFGKSYSTAVFAIGFACRVAMAFGGIKPGDLIYNKDRTFAFVMAFGVSDEWYANAA
GAINWGFPTISDYDIPQVLPTGICTYEHVVSIVQKAIEVRGLKVSVTKIDIPMSFGPAFE
GERIRKDDLFMECGGGRTEVLVSKEMDEVEDGKITVEGPDIGQNLPLGILVEVAGREMQS
DYEPILERQFHHLINYIQGLMHMGQRDIMWLRIGKAAVEKGFHIGKVLHGKLHQEFGAIV
DKIQVKIYTTQEKVDEVMELAKSVYEGRDERLGSMTDETEEVFYSCTLCQSFAPSHVCII
TPERIGMCGAYNWLDGKASYQINPTGPNQPIPKGECLDPALGIFQGINEFVDQASRGAVT
DLACYSLMNSPMTACGCFEAIAAMLPQCNGIMVVNRDYMGMTPSGMKFTTLAGMAGGGAQ
TPGFMGVSKHYLTSPKLFLAEGGLARLVWLPKMLKEEIKDKLIERPGFYDKIATEEEGTT
EEEILEFLKKVNHPALEMES
>B___TDB__Syntrophorhabdus_aromaticivorans_Syntrophorhabdus_aromaticivorans@@acetyl-CoA_decarbonylase/synthase_complex_subunit_alpha/beta@WP_028893418.1_* WP_028893418.1 acetyl-CoA decarbonylase/synthase complex subunit alpha/beta [Syntrophorhabdus aromaticivorans]
MSKIIASAAIRGAHKICTMAEERYREALERFGPKEEVGFPNTAYYLPIIYAMTGVAVEKI
EDMRKVLDLCRPYLAPALDAGMATFFAEEIIEAIRYLEEPDRYWLGAANDVIFRKRGVEF
VDGTAPGFAAIVGAAPDPETAAKIALELQEKNLYVFMCAENGGKRFSEQLVQAGVQIGWP
TRLVPFGPDIYQAVFAIGFACRVAMAFGGIKPGDLIYNKDRTYAFVLALGVTDEWYANAA
GAINWGFPTIADTPIPHILPSGICTYEHVVSIVQKAVEVRGLKVQVSRVPIPVSYGPAFE
GERVRGEDIYVEMGGGRTEWTTSKRMDEVEDGRVEVIGPDVGSRLHFAMVAEVAGRNFQE
DFEPILERQNHHLINQAQGIMHIGQRDIAWIRISKQAVEKGFHIGRIIHAKYHQDFGAIF
DKVQIKIYTEDAKVQEILNEARASYHQRDMRIEGMTDESVDTFYSCILCQSFAPDHVCVV
SPERTGLCGAYNWLDCRAAYEINPEGPNQPIKKGECLSEQYGQFKGCNEYVRKASRQKIE
NVSLYSLLVDPMTTCGCCECIAAILPMCNAIMTVDRDYNDMTPCGMKFTTLAGAVGGGAQ
NPGFLGHSKYNITQRKFLKGDGGLLRIAWMPKRLKEEIRESLKRRPDLVDMIADETVAST
EEEVLAYITGKGHPCVAMEP
>B___TDB__Thermodesulfatator_atlanticus_Thermodesulfatator_atlanticus@@acetyl-CoA_decarbonylase/synthase_complex_subunit_alpha/beta@WP_022854032.1_* WP_022854032.1 acetyl-CoA decarbonylase/synthase complex subunit alpha/beta [Thermodesulfatator atlanticus]
MSKIIATAAIRGAHKIVEEALAKYEEAVKKFGKDQEIGFPNTAYYLPIIYSMLGYPVKKL
GDCQEVLEEAKPYLGPALDAGVATFFAEEIIEAIRYLENPNFYWLGAADDVIFRKRGVEF
VDGTAPGFAACLGAPPDKEIAQKIAHELLEKNLYVFMHSDTGGVRMAEQLKELNVQLGWP
TRLIPFGPYTSSVVFAIGFACRVALAFGGIKPGDLLYNKDRTFAFVLAFGVSDEWYANAA
GAINWGFPTISDWDIPEIKPWGVCTYEHVVSMVDRALEVRGLKVTAVKLDIPVAYAPAFE
GERVRKGDLYLECGGGRTELLVTKSVDEVEDGKIEVIGPEIPYRLPFAVLVEVAGANMQE
DFEAILERQFHHLINYAQGIMHVGQRNIMWLRISKAAVEKGFHIGEILYAKLRQEFGAIV
DKCQVTIYTEEEKVKEILELAKQVYARRDEKIAGMTDESVDVYYSCTLCQSFAPSHVCVI
TPERIGMCGAYNWLDGKACYEINPTGPNQPIEKGELIDERLGQYSGINEYVKQASRGKVE
RVSLYSIMVDPMTACGCFECIAAMLPTCNGIMIVNRDYLGLTPSGMKFTTMAGMVGGGQV
TPGFMGVSKHYITSRKFLIAEGGLKRVVWMPKNLKEELKDKLKARPDLIDKIADETVANT
EEEVLEWIEKVGHPVKELPP
>B___TDB__Thermodesulfatator_autotrophicus_Thermodesulfatator_autotrophicus@@acetyl-CoA_decarbonylase/synthase_complex_subunit_alpha/beta@WP_068543042.1_* WP_068543042.1 acetyl-CoA decarbonylase/synthase complex subunit alpha/beta [Thermodesulfatator autotrophicus]
MSKIIATAAIRGAHKIVDEAFAKYEEAVKKFGKDQEVAFPNTAYYLPIIYAMLGYPVKKL
GDCQEVLEEAKPYLGPALDAGMATFFAEEVIEAIRYLEDPNFYWLGAADDVIFRKRGVEF
VDGTAPGFAACLGAPPEKEIAQKIAQELLEKNLYVFMHSDTGGVRMAEQLKELGVQLGWP
TRLIPFGPYTSSVVFAIGFACRVAMAFGGIKPGDLLYNKDRTFAFVLAFGVSDEWYANAA
GAINWGFPTISDWDIPEIKPWGICTYEHVVSMVDRALEVRGLKVTAVKLDIPVAYAPAFE
GERVRKGDLYLECGGGRTELLIAKSLDEVEDGKIEVIGPEIPYRLPFAVLVEVAGANMQE
DFEAILERQFHHLINYAQGIMHVGQRNIMWLRISKAAVEKGFHIGEILYAKLRQEFGAIV
DKCQVTIYTEEDKVKEILELAKKVYARRDEKIAGMTDESVDVYYSCTLCQSFAPSHVCVI
TPERIGMCGAYNWLDGKACYEINPTGPNQPIEKGEVIDEKLGQYTGINEYVKQASRGKVE
RVSLYSIMVDPMTACGCFECIAAMLPTCNGIMIVNRDYLGLTPTGMKFTTMAGMVGGGQV
TPGFMGVSKHYITSRKFLIAEGGLKRVVWMPKSLKEELKEKLKARPDLIDKIADETVANT
EEEVAAWIEKVGHPVKELPP
>B___TDB__Thermodesulfobacteriota_Desulfonatronospira_sp.@@acetyl-CoA_decarbonylase/synthase_complex_subunit_alpha/beta@WP_291320616.1 WP_291320616.1 acetyl-CoA decarbonylase/synthase complex subunit alpha/beta [Desulfonatronospira sp.]
MSKIIASAAIRGAHAIVSCAEERLKEAIDAKGPDEPVAFPNTGYYLPVIYALSGHKVEKL
SDMEKPLALARPYLGQTLDSGIATLFAQEIMQGIRYVIGP-S-YLGAADDAIMRQRGVEF
VDGSAPGFAAVVGAAPDSETAVKIARELQQKSLYVFMAGSTNGVCFADQLAEEGVQLGWD
TRLVPFDNEVHGQVYSLGFAARAAMSFGGVKPGDLKYNKQRIFAFVIALGVDDEKYATAA
GAISYGFPTIADTDIPEILPTGVCTYEHVVSIVQKAIEVRGLKVTVTEIPIPLSYGPAFE
GERVRKDDLFGECGGRKSELLRMREMEEVEDGRIEVVGPEIVAVLPLAIVVDVAGRKMQK
DFEPILERQFHHLINSAEGIMHIGQRDIAWIRISRQAIEKGFHIGDILHAKLLSDFPSIA
DKVQVTLYTEEDKVNEILQEARIMYNERDERLAGLKDESVDTFYSCSLCQSFAPNHVCVI
TPERLGLCGAYNWLDGQASYEIDPSGPNKPVAKGEVIDQHKGEWQGVNEFISQASKGNLE
RLKAYSILEDPMTSCGCFECIVALLPAANGVMVVDRDFSGMTPSGMTFSTLAGMVGGGIQ
TPGFLGVGKFYLGSDKFISAEGGFKRLVWMPSHLKERLRNMLQAQPDMLDKIADETVATT
EMEVLEHMEKVGHPALGMDP
>B___TDB__Thermodesulfobacterium_commune_Thermodesulfobacterium_commune@@acetyl-CoA_decarbonylase/synthase_complex_subunit_alpha/beta@WP_038060475.1_* WP_038060475.1 acetyl-CoA decarbonylase/synthase complex subunit alpha/beta [Thermodesulfobacterium commune]
MSKIVCELGIKGSYLLFERALEEYEQAVKTFGKEKPIGFPNTAYFLPIIYAILGYPVKKL
GDCGEVLEEIKFYWGKALDAGLVALFSEEIIEAIRYLKQPDFYWLGAADDVVFRKRGVEF
VDGTAPGFAAILGTPEDIESAINIIRDLQEKNLYVFLHGTGQGVSLAESLLQQGVQLGWS
TRLVPFGPEVTSVAFAIGFACRVAMSFGGVKPGELLYNKNRTFAFTLSFGPSLEVAATAL
GVFNWGCPVITDVELPEIKVPGVCLYEHLVSMVDTALEVRGLKITSVKLDIPVAYAASFE
GERVRKEDLYLECGGGRTELLVSRPLDEIEDGKIEVFGPDIPYRLPLAVVVEVAGANMQE
DFEPIIERQFHYFINYAQGIMHVGQRNLMWLRISKQAVEKGFHLGLILYAKIKEKFSAIV
DKLQVKIYTQESEVKKILEQAKQVYRVRDERIAGLVDEKVDVFYSCTLCQSFAPSHVCVI
TPERVGMCGAYNWLDGKAGYEINPTGPNQPIPKGECLDPVLGYFSGVNEFVKEASRGKIE
KVALYSIMKDPMTACGCFECIAAVLPEVNGIMVVNRDYTGLTPTGMKFSTMAGMVGGGVQ
TPGFLGVAKHYIVSPKFLMAEGGIKRLVWMPKSLKEELKDKLKIMPDLIEKIADETIANT
EEEIKTWVERVNHPVLTLPP
>B___TDB__Thermodesulfobacterium_geofontis_Thermodesulfobacterium_geofontis@@acetyl-CoA_decarbonylase/synthase_complex_subunit_alpha/beta@WP_013909198.1_* WP_013909198.1 acetyl-CoA decarbonylase/synthase complex subunit alpha/beta [Thermodesulfobacterium geofontis]
MSKIIFDLAIKGAYKILEKAWERYERAIKNFGKEVNVGFPNTAYYLPIIYAILGYPVKKL
GDCEEVLQEAKLYLGLALDAGMATLFAEEVVEAIRYLEEPNLYWLGAADDVIFRKRGVEF
VDGSSPGFAVLLGSPPDKETAKNIVQDLLEKGLYVFMHDQTNGVYMPYLLREAGLQLGWP
VRLVPFGPHYTSIVFAIGFACRVAMSFGGVKPGDLLFNKYKTFAFVITFGPTEEWVANGL
GALNWGIPIICDWAVPEIKIPGICIYEALISLIEKALEVRGLKITKTKLNIPVSYAPAFE
GERVRKEDLYLECGGGRTELLISSSFEEVKDGEIRVIGPEIPYRLPLAIVIKVAGTNMQE
DFEPIMERQIHYFINYAQGIMHIGQRNIVWIRISKQAVEKGFHIGEILYNRIKQEFSSIV
DKCEVEIFTDEEMVKKLIEKAKSIYEKRDARLAGMVDENVEEFYSCTLCQSFAPTHVCVI
TPERGGPCGAYSWLDGKAYYQINPAGPNQPILKGEIIDLKLGQFKGVNEFVKKASKGKVE
RVSLYSIMNDPMTVCGCMEAIAAISAPVNGIIIVNREFDKETPIGLKFSTLAGMIGGGQV
TPGFLGISKQYIISKKFISAEDGFLRIVWMPKILKEELKEKLQKRPDFLEKIADESVVNT
EEELFNWVKKVNHPVLKLPP
>B___TDB__Thermodesulforhabdus_norvegica_Thermodesulforhabdus_norvegica@@acetyl-CoA_decarbonylase/synthase_complex_subunit_alpha/beta@WP_093392592.1_* WP_093392592.1 acetyl-CoA decarbonylase/synthase complex subunit alpha/beta [Thermodesulforhabdus norvegica]
MSRLVAFAVIQGAYNIVEKAEGKWKQAMDKFGPNEPIGFPNTAYYLPIIYSILGHKVEKL
GDAEFVFKRCWPYLGNILDAGMAALFAEEVVEAIRYVEDPDFYWLGAADDIIMRKRGVEF
VDGTAPGFAAIVGAAPDPETAKMIAEEYQKKNLYVFMCANQYGTTFTEQLIQAGVQIGWS
TRLVPFGPDISAAVFALGFANRAAMAFGGIEPGDLKYNKDRIFAFVNALGVNAEWAANAA
GAINWGFPTIADTDIPEILVHGVCTYEHVVAIVSRSIEVRGLKVTVTEVPVPVAYGPAFE
GERVRKDDVYLECGGGKTELVKIADMDAVEDGKVTVIGPDIGSVLPLGVVVEVAGRKMQE
DYEPILERQIHHLVNYAQGVMHIGQRDIAWYRISKSAVEKGFHIGKIIHAKFHQDFGAIF
DKCQVTLYTEEDKVRELLKEAQQRYKIRDERIEGMTDETTEIFYSCTLCQSFAPTHVCVV
SPERTGLCGAYNWLDCKASYEINPTGPNQPVPKGEVLDPVLGNFKGVNEFVEKASRGAIK
SYNFYSVVHDPMTTCGCCECIAAVLPLCNGVMTVNREYTGMTPCGMKFTTLAGTIGGGQV
TPGFVGHSKYNITQRKFIAGDGGIKRLVWMPKMLKEEIRERLIKRPNFIDMIATEEQGVT
EEEILPFLKEVGHPALSMPP
>B___TDB__Thermosulfurimonas_marina_Thermosulfurimonas_marina@@acetyl-CoA_decarbonylase/synthase_complex_subunit_alpha/beta@WP_168718672.1_* WP_168718672.1 acetyl-CoA decarbonylase/synthase complex subunit alpha/beta [Thermosulfurimonas marina]
MSKIIATKAIRGAHKIVEQAQEKYEEAVKKFGKEAEVAFPNTAYYLPIIYAMLGYPVKRL
GDCGEVLEEARPYLGPALDAGMATFFAEEIIEAIRYLEDPNFYWLGAADDVIFRKRGVEF
VDGTAPGFAAILGAPPDKETAVRIAQELQEKNLYVFMHHHTDGRYMPEMLKEAGVQLGWP
TRLVPFGPDYTSVVFAIGFACRVAMAFGGIKPGDLLYNKDRTFAFVITFGISEEWYANGA
GAINWGFPVISDWDEPEIKPYGICMYEHVVSIVDRAIEVRGLKVTTVKLDIPVAYAPAFE
GERVRKDDLYLECGGGRTELLLSKPLDEVEDGKIEVIGPEIPYRLPFAVVVEVAGANMQE
DFEAILERQFHHLINYAQGIMHVGQRNIMWLRISKQAVEKGFHIGQILYAKMRQEFGAIV
DKCQVTIYTEEDKVKEILELAKEVYAKRDARIAGMTDESVDVYYSCTLCQSFAPSHVCVI
TPERIGMCGAYNWLDGKACYELNPAGPNQPIEKGELLDERLGQFSGINEFVKKASRGKVE
RVSLYSILVDPMTACGCFECIAAVLPSVNGIMIVNRDYMGMTPTGMKFSTMAGMVGGGQV
TPGFMGVSKHYITSRKFLLAEGGLKRVVWMPKMLKEELKERLQKRPDLLDKIADETVATS
EQEVKEWIEKVKHPVLEMEP
>B___TDB__Thermosulfuriphilus_ammonigenes_Thermosulfuriphilus_ammonigenes@@acetyl-CoA_decarbonylase/synthase_complex_subunit_alpha/beta@WP_166031277.1_* WP_166031277.1 acetyl-CoA decarbonylase/synthase complex subunit alpha/beta [Thermosulfuriphilus ammonigenes]
MSKIIASAAIRGSHKIVDEAWAKYEEAVKKFGKDQEVAFPNTAYYLPIIYSILGLPVKKL
GDCQEALEEARPYLGPALDAGMATFFAEEVVEAIRYLEDPDFYWLGAADDVIFRKRGVEF
VDGTAPGFAAILGAPPSEETAVKIARELQEKNLYVFMHSDTDGRRMAEQLLHQDVQIGWS
TRLVPFGPTTSSAIFAIGFACRVALAFGGIKPGDLLYNKDRTFAFVIAFGVSDEWYANAA
GAINWGFPTISDWDIPQILPTGICTYEHVVSIVQKAIEVRGLKVTVTKIDIPVSYGPAFE
GERVRKDDLYLECGGGKTELLLSREMHEVQDGKVEVVGPEMGSRLPLAILVEVAGRSMQE
DFEPIIERQFHHLINYAQGIMHVGQRNIMWLRVSKQAREKGFHIGRILHAKLHQDFGSII
DKVQVTIYTEEDKVKEIMELAKQVYARRDARIEGMTDETEEIFYSCTLCQSFAPNHVCII
TPERVGMCGAYNWLDGKASYEINPTGPNQPVPKGECIDPVLGQFKGINEYVYKNSRNKVE
RVSLYSLMVDPMTACGCFECIATMLPACNGIMIVNRDYLGMTPTGMKFTTMAGMVGGGQV
TPGFLGVSKHYITSRKFLKAEGGLKRVVWMPKMLKEELKDKLLKRPDLLDKIADESVGTT
EEEVLEFLKKVGHPALEMPP
