# Supplementary material for: Molecular evolution of the Wood-Ljungdahl pathway and the reductive glycine pathway in Desulfobacterota
Source: Front Microbiol. 2026 Jan 9;16:1708584. doi: 10.3389/fmicb.2025.1708584 (PMC12827605; doi:10.3389/fmicb.2025.1708584)
Supplement: Supplementary file 8 [file Data_Sheet_2.ZIP › Alignment data for phylogenetic tree/11_AcsC.fst]

>mbw:MSBRW_0572 K00197 acetyl-CoA decarbonylase/synthase, CODH/ACS complex subunit gamma [EC:2.1.1.245] | (GenBank) 5-tetrahydromethanopterin:corrinoid iron-sulfur protein methyltransferase (A)
KINSPLEAYKYLPQTNCGECGEATCMAFASKLIDRSGKTADCSPLMKEKLAELDRLLAPE
IREIEIGVGDRAVKIGGDDVLYRHKLTFFNKTKMFFDVTDTMEEAALVERVKNIANFRKF
YVGRNLLLDGVAIRSVSNDPAKFAAAVKKVMIFCSFNPAVLKAGPLLYAANKDNWKEVGE
LALEYNVPVVVSALDGLKTLAKTFGIKDIVLDPGTYNFLKIRRAGIM-GDTEIAYPIMAL
PETAMAAVFTIRYGDIMILHSMEPYATLPEVHLAETIYTDPRTPVAVDSKMYKVGNPTAD
SPVLFTTNFALTYYTVESDLSSNDIDCYLLAVDTDGIGVEASVAGGQLTADKVKDAFDKS
GFDVTHNSVIIPGLAARLQGDLEDKLILVGPMDSGRLPGFME
>mta:Moth_1201 K00197 acetyl-CoA decarbonylase/synthase, CODH/ACS complex subunit gamma [EC:2.1.1.245] | (GenBank) acetyl-CoA decarbonylase/synthase gamma subunit (A)
MPLTGLEIYKQLPKKNCGECGTPTCLAFAMNLASGKASLDSCPYVSDAAREALDAAAAPP
IAKVVLGAGPTAVEMGDETELFRHDKRFYHETAIAIQVSDNLSSEELKAKVEAINGLNFD
RVGQHYTIQAIAIRHDADDPAAFKAAVASVLVLMADDPDVLKEAPLLYAATGANYEAMTA
LAKENNCPLAVYGLEELAELVDKIGHKQLVLDPGARDFTQIRRLAIKKRFRSFGYPIIAL
TEVLQAVNYVTKYASLVVLRTDAKEHLLPLLSWRQNLYTDPQVPIRVEEKLNEIGAVNEN
SPVYVTTNFSLTYYSVEGEIESTKIPSYLLSVDTDGLSVLTAYADGKFEAEKIAAVMKKV
DLKVKRHRIIIPGAVAVLKGKLEDL-VIVGPREASGIVAFAR
>A_MAG_Nitrososphaerota_Nitrososphaerales_archaeon@@acetyl-CoA_decarbonylase/synthase_complex_subunit_gamma@MEM3539013.1 MEM3539013.1 MAG: acetyl-CoA decarbonylase/synthase complex subunit gamma [Nitrososphaerales archaeon]
EKVTLLSVYRYLPQTNCGECGEPNCMAFASKLLDRKTSPENCPPLKK-QLAKLIELIAPP
IKEVRIGTGDNSVKIGGKEVMYRHELTYHNPTAIAIDVSDVMDDSKIVERCKKIESFSIV
RIGETLKLNMIAVRCASKDPDRFSYVASLVLILCSFNPNILRAAPLLYAVTEENWREFSE
LAKQYDCPVAVFALSLIKSLIKTLGIHDIVIDVGSYNFVMVRRAAIQRGDKDLGYPIMAI
PEACMASLFMNRFTDLLIMHTLEVWALLPVLTLRQNIYTDPRKPVSIESGLRVIGKPDEK
SPVFLTTNFALTYFTVVNDLESAGINCYLLVLDTEGLAVEVSVAGGQFNPSKVKDLFTSS
GIMVKHNKLIIPGMAARLKGEIEDLTVIVGPRDSSQIKGFLS
>A_MAG_Thermoproteota_Thermoproteota_archaeon@@MAG_TPA__acetyl-CoA_decarbonylase/synthase_complex_subunit_gamma@HIE22687.1 HIE22687.1 MAG TPA: acetyl-CoA decarbonylase/synthase complex subunit gamma [Candidatus Korarchaeota archaeon]
TSISPTEIYKYLPRTNCGECGETTCMAFAVKLVNREAFLQQCPPLMRPNFDKLWSMLKPP
VREIELRSSARSVKFGGEYVMFRHELTYVNPDPIAIDVTDTMEKEALIERVKRIDELSYY
YIGREIRLDLIALRSVSKDPETFRSAVRTILILCSFDPKVIEAGPLIYGATKDNWAKMGE
LALKYNCPLVIYSLDNLVSIVSTLGVEDLALDPGTFNFTMLRWKAFKDEEELVGYPLVGS
PEALVASSLIVRYADLLIMHGLEGWVLLPLLMLRENIYTDPRKPVSVDPGLRKIGEPDEN
SPVMMTTNFALTYYTVLSDIESAKIDCFLLVVDTEGLSVESAVAGRKLTADEVASALKES
GVLVKHRKLIIPGRAARLSGEIEDATVLVGPMDSSGIPKFLE
>A_Methanobacteriota_Methanoregula_sp.@@acetyl-CoA_decarbonylase/synthase_complex_subunit_gamma@WP_372960152.1 WP_372960152.1 acetyl-CoA decarbonylase/synthase complex subunit gamma [Methanoregula sp.]
MALKALDIYKLLPKKNCKECGDPTCLTFAMKLAGGKADVDLCPYLSDEAKSVLGATTRPP
IRLVKVGVGERSFKVGEEFVLYRHDKTFYHPPGIVFHVSDTQTEEEIEAVTRRVRDETFT
RVGSDLRFNGIAIRNESGSPETFARAVAMVPILISRDTAALKAAPLLHAATAENFHEMCA
LAKQHGCPLVVQALEGLARLVKDCGVSDLILDPAPDRSTAIRQLAITRAAPDLGYPVYLD
AEDAAIALGIVKYASVIVTSPLSPGPAKAALTLRQNIYTDPQKPIQMNPGLYRVGTPGKD
APVLMTVNFSLTFFTLQGYLESTRIPCFMLIVDTEGLSVLTAVAAGKLNETLVRDSVKKF
DVEVSHRKLIIPGYASPLSGRIEDA-VLVGPRDAAEIGEYLH
>A_Methanobacteriota_Methanosarcina@@MULTISPECIES__acetyl-CoA_decarbonylase/synthase_complex_subunit_gamma@WP_048119848.1 WP_048119848.1 MULTISPECIES: acetyl-CoA decarbonylase/synthase complex subunit gamma [Methanosarcina]
KINSPLEAYKYLPQTNCGECGEATCMAFASKLIDRSGKTTDCAPLIKEKLAELDRLLAPE
IQEVEIGVGERAVKIGGDDVLYRHKLTFFNKTKMFFDVTDTMEEAALVERVNNIANFKKF
YVGHHLLLDGVAIRSVSNDPEKFAAAVKKVMIFCSFNPAVLKAGPLIYAANKDNWKEVGE
LALEYNVPVVVSALDALKTLAKTFGIKNIVLDPGTYNFLKIRRAGIT-GDTEIAYPIMAL
PETAMAAVFTIRYGDIMILHSMEPYATLPEVHLAETIYTDPRTPVAVDSKMYKVGSPTAD
SPVLFTTNFALTYYTVESDLSSNDIDCYLLAVNTDGIGVEASVAGGQLNADKVKDAFDKS
GFDVTHNTVIIPGLAARLQGDLEDKLILVGPMDSGRLPGFME
>A_Methanobacteriota_Methanosphaerula_palustris@@acetyl-CoA_decarbonylase/synthase_complex_subunit_gamma@WP_012617486.1 WP_012617486.1 acetyl-CoA decarbonylase/synthase complex subunit gamma [Methanosphaerula palustris]
MALKALDIYKLLPKKNCKECGVPTCLTFAMKLASGKAELDLCPYLDETARSVLGSSTRPP
IRKVKVGVGERSFTIGDETVFYRHEKTFYHQPGIVFSITDEMDDGSIRAVVGRVRDEKLT
RVGADLMINGIAVEHTAADPAAFGRAVAVIEVLITTDPVALEAAPLIASATVENYVAFAA
LAKKFGCPLAVSALSAMKDLVTKVGVENLVLDIVPATSSLVRQQSLARSVPELGYPVLYT
TPDAAIVAGILKYAGVIVTAPLSKAETYAALTLRQNIYTDPQKPIQMNPGLYRIGSPGMD
APVLMTVNFSLTYFTLQGYLEGTRLPCFMLVVDTEGQSVLTAVAAGKLNETLVRDSLKKF
DVQVSHKKIIIPGYASPLSGAIEDA-VLVGPRDAAEIGEFLE
>A_Thermoproteota_Ignisphaera_cupida@@acetyl-CoA_decarbonylase/synthase_complex_subunit_gamma@WP_285273758.1 WP_285273758.1 acetyl-CoA decarbonylase/synthase complex subunit gamma [Ignisphaera cupida]
KPPTPIEVYQLLPKTNCGKCGEPNCMAFAVKLVNFDATVEQCPPLVEDSLQKLRALLSPP
VREVVVKSSKRVVKIGGEYVMYRHELRYMNPAAIAIDVDDSMDKDTILKRVETIEKFEYE
YVGRKLKLDLIAVRSVTNDPKQFAKTVQIVLILCSTNPTVIEAGPLIYAATKDNWRDMAE
LSKRFDAPLAIASLDTLVSLVATLGLNDLVLDPGTFAFTWLRHKAANDLWKYAGYPLIGT
PEAIMATLLMTRYADVLIMHSLDGWVLLPQVMWRFQLYTDPRKPVAVPAGVREIGKPDEK
SPVLVTTNYALTYSIVLSDVEKAKVNAWLVVVDTEGLAVDVAVAGRKFTGEKVAEVIKAA
ELKVKYKVLIIPGKAARVSGDVEDATVVVGPMDSSEIGKFIE
>A_other_Candidatus_Borrarchaeum_sp.@@acetyl-CoA_decarbonylase/synthase_complex_subunit_gamma@WP_287582905.1 WP_287582905.1 acetyl-CoA decarbonylase/synthase complex subunit gamma [Candidatus Borrarchaeum sp.]
KRLKPLDIFKYLPKTNCKICGEETCMAFAMKLIERGVELKDCTPLFEENKDTLIAILRPP
VQPVRIGTGEKSVIIGGEEVVYRHQLTFYNETKFFVDVHDEMENKELTERVKFVDEYKLF
RIGEYLNLNGIAVRSVSKDPTKFANAIKEVIMLCSFDPKVMKAGPLIYAATLANWKDMAQ
LAREYNCPLAVFSLTMLQSVVVALGLDDLVLDPGTYNFTMLRVAAIQASNENVGHPLIAV
PETIVGAMLINRFASLMVIHNIELWSHLALQTLRQSIYQDPRIHPSVEPGLTVIGNPDEN
SPVFLTTNFALTFYTVKSDLEQAKIDSWLLAVDTEGIGVESAVAGGQLSAEKVADLFKDT
GIKVKHRKVIIPGMASRISGETEDATVLVGPRDSSGIQKFLK
>A_other_Candidatus_Hecatella_orcuttiae@@acetyl-CoA_decarbonylase/synthase_complex_subunit_gamma@WP_309493048.1 WP_309493048.1 acetyl-CoA decarbonylase/synthase complex subunit gamma [Candidatus Hecatella orcuttiae]
EKVTMLTVYKLLPQTNCGKCGEVSCMSFAAKLLDRKAAVEECKPLIEEQHQQLVKLLAPP
VREVVIGVGDRAVKVGGKEVMYRHELTYHNPTALAVDVSDKLEDSEIVERCRKVEEYQVT
RMGMPLRLDMVAIRCASDNPERFAQAVALAMILCSFNPEALRLAPLLYAATKDNWREVAT
LALQYKLPLAVFALPLLKSLSRTLGLRELVLDPGTYNFTMIRRAAIEQEDEELGYPLLAA
PEAYMASLFLVRFSDILILHALEPWTLLPLVSLRQNIYTDPRKPVAIEPGLREVGKPDRL
SPVFVTTNFALTAYTVLGDLESAGISGYVLVIDTEGLAVEVSVAGGQFTSARVKQVVESS
GIKVEHRKLILPGKAARLRGDVEDDTVMVGPQDSSQIKDFLS
>A_other_Candidatus_Methanomassiliicoccus_intestinalis@@acetyl-CoA_decarbonylase/synthase_complex_subunit_gamma@WP_020449709.1 WP_020449709.1 acetyl-CoA decarbonylase/synthase complex subunit gamma [Candidatus Methanomassiliicoccus intestinalis]
-MPTAIEIFKFLPKSNCGKCGFPTCLAFAMQLANQKVKLSACPFVSDEAKSALESSSAPP
IRLVSVGTGDKKIELGEETELYRHEKKFFHPTCYAVTIQDTLSEAEIDSRLNNLSKLEFE
RVGQILRLDMIAVENKSENSETFSSVCSYILILISSDDQSMKAAPLLYAADKNNIDSMIN
VAKETKCPLVLKELSELASMAEKAGVEDLMLDMETSKNTIVRKNAVKKTFRGLGYPIVTD
APIQTAMVSTMKYGGIVLLENLKPSQALPLFVLRQNIFTDPQVPIQVKAGIYPVNNPAEG
SPLLFTTNFSLTYFTVLGDIEKSKIPAWLLVVDTEGLSVMTAFSAGKLTPEKVAKSLEDV
DAKCGGSPVIMPGMLSRMSGKLQEL-VVVGPRESSGIPKILK
>A_other_Methanomassiliicoccus_luminyensis@@acetyl-CoA_decarbonylase/synthase_complex_subunit_gamma@WP_019176237.1 WP_019176237.1 acetyl-CoA decarbonylase/synthase complex subunit gamma [Methanomassiliicoccus luminyensis]
-MPTAIEIFKFLPKTNCGKCGFPTCLAFAMQLANQKVKLADCPYVSDEAKAKLEASSAPP
IRLITIGAGENKVELGEETELYRHEKKFFHPTRYAVVISDAASGEEIAKKLGRVAALKFE
RVGQVLRMDMVGVRNDSGDAFKFASAVKGVLVLMSDSPDAMKAAPLLYAASSSSLDAMAS
VAKEAKCPLAIRDLNMLASLVEKAGVEDMMLDLEPEKNTIVRKNAVKKTFRGLGYPIVTN
AALLRALVSTMKYGGVVLLDDLDPAHAIPLFVLRQNIYTDPQVPIQVKAGLYPIGDPREN
APIIFTTNFSLTYFTVAADIEKSKVPAWLLVVDTEGLSVLTAFSAGKLTTDTVAEALAET
GARNKRGILIIPGMVSRMSGKLGEA-VVVGPKESSGIPKLLK
>A_other_uncultured_archaeon@@Acetyl-CoA_decarbonylase/synthase_complex_subunit_gamma_1@VVB54394.1 VVB54394.1 Acetyl-CoA decarbonylase/synthase complex subunit gamma 1 [uncultured archaeon]
KVNSPLQVYKYLPQTNCAECGEATCMAFASHLIDRSKKVEDCPPILKEKYMELVTLLAPE
IREITIGTGEHAKRIGGDDILYRHQLTFFDPTALAYDVWDTMPENELVERVNKIQNFRKF
YVGKFLKVDIVAIRCVSGDALKFAAAVRKVLVLCSLDPAVLKAGPLIYAANENNWSEVSE
LALNYKVPVVLF-LDKLKSLALSFGIKDIVLDPGTYRFIKIRRSGIKEGQKDIAYPIMAV
PETVLASIFTVRYGDIMILHSLEPYAMLPEVHIRDTIYTDPRTPVKVAPGVNEVGTPTKD
SPVIVTTNFALTYYTVESDLSSNKINCYLAAVDTDGIGVEAAVAGGQLTAAKIKDTFQKA
NFKTSHSTIILPGLAARLQGDVEDVTVMIGPPDSGRIPGWME
>B_Actinomycetota_Candidatus_Hakubella_thermalkaliphila@@acetyl-CoA_decarbonylase/synthase_complex_subunit_gamma@WP_176236097.1 WP_176236097.1 acetyl-CoA decarbonylase/synthase complex subunit gamma [Candidatus Hakubella thermalkaliphila]
MALTGLEIFKKLPKTNCRDCGYPTCLAFAMKLAAGQESLDKCPYVSEEAKAALAEASAPP
IRLVTVGTGDKAISMGEEQVLFRHEKRFFHETALGILIEDSYSDEEIERKIEELESASFE
RVGQTLRGNFVALRSVSDDSVAFKSLAQKVLVLISFDEEVMAAGPLIHAANAQNYEAFVA
LAKNHGCPLAIYELDKLADLVEKVGVQDLVLDPGSSDLVYIRRSALLKKFRSLGFPVISQ
AEALVASIHLCKYASMVILRSMESWKMFPLLILRQNIFTDPQKPMQVEEKIYDIGDPDEN
SPVLVSTNFSLTYFIVSGEIEASKAPTWLMLMDSEGQSVLTAWAAGKFIPEKIALFVKKS
GIRVSHRNLVIPGYVAQISGELQAELVIVGPREAADIPRFLQ
>B_Actinomycetota_Candidatus_Oleimmundimicrobium_sp.@@acetyl-CoA_decarbonylase/synthase_complex_subunit_gamma@WP_308752439.1 WP_308752439.1 acetyl-CoA decarbonylase/synthase complex subunit gamma [Candidatus Oleimmundimicrobium sp.]
MALTGLDIYKKLPQKNCGECGIPTCLAFAMKLAVGQTQLDACPYVSEETKTELSEASAPP
IRLITVGTGDKALKIGEEAVLFRHEKTFYHQPGLAILVDDGMDEAVIDEKLAQLKSSQFE
RVGQFLRADLVAVKSSSNDSAKFVTLVKKALVLISENSEIMKAAPLLYAANENNFEQMAA
LAKESNCPLVVA-LGALSDLVEKVGVKDIILDPGSRDAVFIRRAALKKKFKPLGYPIITF
PEAVAAGVGIMKYAGVIVVSDLESWKALPLYVLRQNIYTDPQKPMQIDEGIYPIGEPDEN
SPVLLTTNFSLTYFTVSGEVEASKVSSWICIMDVEGLSVLTAWAAGKFIPENIGPFMKRC
GIKVKHRKIVIPGYVAQISGELEEELIQVGPREAGDIPSYLK
>B_Actinomycetota_Candidatus_Solincola_tengchongensis@@acetyl-CoA_decarbonylase/synthase_complex_subunit_gamma@WP_287155399.1 WP_287155399.1 acetyl-CoA decarbonylase/synthase complex subunit gamma [Candidatus Solincola tengchongensis]
MGLSGLDIFKKLPKTNCKECGFPTCLAFAMKLAAGQANLDDCPYVTDEVRAELAEAAAPP
IRGVTVGVGDEAFKVGEELVLFRHEKTFFNPTVLGVLVSDDMEEARVDQLLKQAKECVHE
RVGVILKVGAVAVKCASGDAGKFKALVEKVLILMAEDVEAMKAAPLLYAATEANVEAMGA
LAKEKDLPLAVK-LDKLAELSEKLGLKDLVLDPSPRDLVAIRRAALNQKFAPFGFPTITF
PETALAAMYICKYGGIVILSHAEQWRMYPLLVLVLNIYTDPQRPMAVDSKFYEIGNPDEN
SPVLVTTNFSLTYFIVSGEIEGSKIPAWLGVVDVDGQSVLTAWAAGKFVPETIAKFINTS
GIKVKHRKLIIPGYVAQISGELEEELIVIGTREAADIPAFLR
>B_Bacillota_Moorella_thermoacetica@@acetyl-CoA_decarbonylase/synthase_complex_subunit_gamma@WP_071554343.1_* WP_071554343.1 acetyl-CoA decarbonylase/synthase complex subunit gamma [Moorella thermoacetica]
MPLTGLEIYKQLPKKNCGECGTPTCLAFAMNLASGKASLDSCPYVSDAAREALDAAAAPP
IAKVVLGAGPTAVEMGDETELFRHDKRFYHETAIAIQVSDNLSSEELKAKVEAINGLNFD
RVGQHYTIQAIAIRHDADDPAAFKAAVASVLVLMADDPDVIKEAPLLYAATGANYEAMTA
LAKENNCPLAVYGLEELAELVDKIGHKQLVLDPGARDFTQIRRLAIKKRFRSFGYPIIAL
TEVLQAVNYVTKYASLVVLRTDAKEHLLPLLSWRQNLYTDPQVPIRVEEKLNEIGAVNEN
SPVYVTTNFSLTYYSVEGEIESTKIPSYLLSVDTDGLSVLTAYADGKFEAEKIAAVMKKV
DLKVKRHRIIIPGAVAVLKGKLEDL-VIVGPREASGIVAFAR
>B_Bacteroidota_Bacteroidota_bacterium@@acetyl-CoA_decarbonylase/synthase_complex_subunit_gamma@MFC2122893.1 MFC2122893.1 acetyl-CoA decarbonylase/synthase complex subunit gamma [Bacteroidota bacterium]
-MPTGIEIFKLLPKTNCGECGVPTCLAFAMNLAAGKAELTACPYVSEEARSQLAEASAPP
IRPLTIGVGDRALKIGGETVMFRHEKRFENQPGIAILISDTMGDAEVDARLDKLDQLQYE
RVGLILRPDLAALKSESGDPAKFEALVNKTIILISDNPDVLAAGPLIYAATEENVDKVVA
LAKENSCSVAAKALEKLAALTTKIGVNDIVIDAGARDQVVIRSSALNKKFRPLGFPTIVF
PEAVYASIFVAKYAAIIVLSDLQGESLFPLLVERMNIYTDPQRPLATTQGIYEIGGPDEN
SPVAITSNFSLTYFIISGEIENSRVPTWLLVQDTEGLSVMTAWAAGKFVADAIGPFVKKS
GIKVNHRKLIIPGFLATESGGLEEELIQIGPREGAHIPAYLK
>B_Chloroflexota_Dehalococcoides@@MULTISPECIES__acetyl-CoA_decarbonylase/synthase_complex_subunit_gamma@WP_023652161.1 WP_023652161.1 MULTISPECIES: acetyl-CoA decarbonylase/synthase complex subunit gamma [Dehalococcoides]
MSPTGIEIYKFLPRTNCGECGVPTCLAFAMSLAGGRAELSACPYVSEEAKQKLEEASAPP
VRTVSIGTGDYSFKTGGETVMHRHEKRFEHQPGIALLISDSLSETEQDAKLTAFNRFQYK
RVGAILKPDMLALRADSGSGEKYLKLVKLVLMLMCADTAVLDESPLLYAATAENSSEMAE
LAKKYNCPLVAKALADLADLSVKLGIKDIVLDSSAEDNVAIRRSAISKKFRPMGFPVINF
PESLFAGILTAKYAGILVLSDFSGENLFPLLVTRMNLYTDPQRPLATTEGIYEINNPDAN
SPVILTCNFSLTYFIVSGEMENSRVPCYLMIKDTEGLSVMTAWAAGKFGADTIGKFVKNS
GIKINHRKLIIPGYASMESGGLEEELIMVGPREAAHIPAYLK
>B_Clostridium_drakei_Clostridium_drakei@@acetyl-CoA_decarbonylase/synthase_complex_subunit_gamma@WP_032079640.1_* WP_032079640.1 acetyl-CoA decarbonylase/synthase complex subunit gamma [Clostridium drakei]
MALKGLDIFKLTPKKNCKDCGFPTCLAFSMKVAAGAVEIGKCPHMSSEALEKLSEATAPL
MKTVTIGKGDTEYKLGGETVMFRHEKTLVNRNRFAVLLSDSMDDAEVDAKIAHMKEVDYV
RIGEDMKVEFAALKY-AGNKDKYIALINKVYALICEDASVAKEAPLVYGANKDNYAAFVE
LVKADNLALGVKALEALYALVEEIGYKNLVLDPGSANTVQIRRINIQDQDRVFGYPSILF
VEVALSTLFTMKYGSLIVLSDMDYVRALPLYGVRQNIFTDPQKPMRVEPGIYGFNGADEN
SPVICTVDFALTYFIVTGEVERSKMPVWMLIPDAGGYSVLTSWAAGKFTSSVIAEFVKES
GIKTKCRKLILPGKVAVLKGDLEEKLVTVGTTEAMFIPKFLK
>B_Deltaproteobacteria_Dissulfurimicrobium_hydrothermale@@acetyl-CoA_decarbonylase/synthase_complex_subunit_gamma@WP_237888980.1 WP_237888980.1 acetyl-CoA decarbonylase/synthase complex subunit gamma [Dissulfurimicrobium hydrothermale]
MALTGIQILKMLPKTNCGECGVPTCLAFAMKVAAGQAEIGGCPYVSEEAKQQIGEASAPP
IRTITLGGGDAVFKMGGETCIYRHEKRFENPTGIAVLIKTDMSDAEIQGRLERFNALKYE
RVGLELKADIVAVKDAGQGEAAFVSLVERVLVLMSSDPSALTAASLLYCATAGNLDAMAG
VAKETGAPLAVKGIGEVASLTERLGLKDLVIDTGARDQVAIRRASIRHKFKPLGFPTITF
PETLVASVLIAKYAGIVVLSDLRGESLFPLLLERLNIYTDPQRPMVVQEDIYPINGPGED
SPVLITCNFSLTYFIVSGEVEGSKIPSWLLIKDTEGLSVLTAWAAGKFSADLIAGFVKKS
GIRVRHRNLIIPGYLASIKGELEEELIQIGPREASHLPAFLR
>B_Deltaproteobacteria_Dissulfurirhabdus_thermomarina@@acetyl-CoA_decarbonylase/synthase_complex_subunit_gamma@WP_163299407.1 WP_163299407.1 acetyl-CoA decarbonylase/synthase complex subunit gamma [Dissulfurirhabdus thermomarina]
MALTGIQIMKMLPKKNCGECNVPTCLAFAMKVAAGQADIGDCPYVSDEVKEKVGEASAPP
IRTVKLGSGDHVFQVGGETCLYRHEKRFEHPTGIAVRIATDMDDADIAGRLERFRTLRYD
RVGVLLKADLVAVQDAGGDEAAFTALVERVLVLMSDSPAVLAAGPLLYAATPENADQMLE
TAKAAGCPLAVRGIGETAALAERLEVKDLVLDTGARDQVAARRSAIRTKYRPLGFPTITF
PEAMVASVLVAKYAGIVVLSDLQGDTLFPLLLERLNLFTDPQRPMVVQEDVYPINGPDEN
SPVLVTCNFSLTYFIVSGEVEGSKVPSWLLIKDTEGLSVLTAWAAGKFSADLIAGFVKKS
AIKVKHRNLIIPGYLASIKGELEEELIQIGPREASHLPAFLR
>B_Fibrobacterota_Fibrobacterota_bacterium@@acetyl-CoA_decarbonylase/synthase_complex_subunit_gamma@MFC1584072.1 MFC1584072.1 acetyl-CoA decarbonylase/synthase complex subunit gamma [Fibrobacterota bacterium]
MALTGMQIYKSLPKTNCKECGFPTCMAFAMQVAAKQKALSDCPEISDDAQSALSDASAPP
MKLVKIGPEGKQFVFGQETVMFRHEEKFHHGTGIAVRVPASLSDDEAAAKIEKINNAKFI
RVGEELKVELCAVEVDGGDPAGRAK---LALILMG-SADALKAAPLIYKADASSVDALAE
VAVAVKAPLAIGGLEEMADNAKKAGVTDLVLSFGSLNITIARRAALKKNFRELGFPAMVD
IETVLASTFAAKYAGIVVINGVEPCQLLPIMTTVQNVYTDPQKPNTVETKLYEVGQPNED
SPVLFTTNFSLTYFSVEGEVERSKVPAYICVVDTEGLGVLNAYAGDKISVEKVVKTIQEQ
GVKVKHRKLIIPGYLPVFRAEIEDT-VIIGPELASKIPAFLN
>B_MAG_Acidobacteriota_Holophagaceae_bacterium@@acsC@MBP1626280.1 MBP1626280.1 MAG: acsC [Holophagaceae bacterium]
MALTGLDIFKLLPKKNCKECEQPTCLAFAMALANAKTALDKCPYVSEAAKEALGGASAPP
IKLVKVGTLGSEREMGDEVVLFRHDKAFYHPTLLAVEISDTLSGAELEAKVKKVNELAFE
RVGQSVSIDMMAVRNDSGNADAFAAAVKAVTVLITEDVVAMEKAPLIHAATEANWEKMVE
LAKKYEAPLVVKGLDSTADLVEKVSYKELVIDLGTREITQTRRLAIKKKFRPFGYPVIAF
AQVIEAAAYITKYASVVVLKADEKSQLLPLTALKMNIFSDPQKPSQVEPKVNAIGAVTPD
SPVYVTTNFALTYYTVEGEVSASKVPSYILACPTDGTSVLTAWAAGKFNGDKITEFIKAC
GITVKHRNIVIPGHVAVIKGALEEK-VLVGPAEASGINAFAK
>B_MAG_Armatimonadota_Armatimonadota_bacterium@@acetyl-CoA_decarbonylase/synthase_complex_subunit_gamma@MCL6447103.1 MCL6447103.1 MAG: acetyl-CoA decarbonylase/synthase complex subunit gamma [Armatimonadetes bacterium]
MGLTGLEIFKQLPKTNCKDCGHPTCLAFAMALASGKASLDQCPHVSQAAREALDAASAPP
IALVKIGTGSRELQLGNEMVLFRHDKRFEHPTGIAVSVADT---EDVAAKVAQINRLVFD
RVGQVHNVNLVALQNASGDAAKFAEAAQTALILMSEDPAAAEKAPLVASATAANYEAMTN
LAKKYEVPLVVKGLNELAELVEKVGHRQLILDSGARDQTQIRRQAL-KRFRPFGYPTITY
AAVVDAGLYIAKYAGIVVLPTADPADILPLITLRLNIYTDPQKPIAVESKIYEIGTPGAD
SPVYVTTNFSLTYFCVAGDVEASRVPGYILPVDTDGISVLTGWAAGKFTPEKITDMLKNS
GIKVQHRKVIIPGGVAVLSGKLQEL-VIVGPRESSAIPSFIK
>B_MAG_Nitrospirota_Nitrospirota_bacterium@@acetyl-CoA_decarbonylase/synthase_complex_subunit_gamma@NOX97118.1 NOX97118.1 MAG: acetyl-CoA decarbonylase/synthase complex subunit gamma [Nitrospirae bacterium]
MALTGLDIYKQLPKTNCGECGSPTCLAFAMQLAAKKTSLDKCPHVSEEGRAALEGASAPP
IKLVTIGAGEKKVEIGNETVLFRHEETFYHETAIAIAVADNLSDDALEAKIEEIKKLHFE
RVGLSISINLVAIRDTEGNQERFAKVAERILILISQNPEVMKAAPLIYAAGRDNYESMAR
LAKEYSCPLAVKALEELAELTQKIGVADLVLDSGARDLTQIRRLALRKSYRPLGYPTLAF
AEAAKASVCVAKYAGIVVLEGTEPWQVLPLLTLRQNIYTDPQKPIQVEPKTYEVGNVTDQ
SPVLVTTNFSLTYFTVEGDIEASKVSSFIVVVDTEGTSVLTAWAAEKFTAESIAAAMKSQ
GVKVSHRKLILPGFVAVLSGKLEEALILVGPRESSGLPAYLK
>B_MAG_other_Acetobacteraceae_bacterium@@acetyl-CoA_decarbonylase/synthase_complex_subunit_gamma@MCL6451470.1 MCL6451470.1 MAG: acetyl-CoA decarbonylase/synthase complex subunit gamma [Acetobacteraceae bacterium]
--MTGLEIYKQLPKKNCGECGPPTCLAFAMALAAGKASLEACPYVSEAAREALASAAAPP
IRLVKVGPDSKAIELGDETVIFRHEKTFVHPTAIAIEVGDDLPEAELSARLQKVASLTLE
RVGQTYRPDMVAVVFRSGDPARFKAAVAKALMLSADDPAVMAEAPLIYPATAQNAEAMVE
LAKKHGLPLGVRALDGLATLVEKIGHRDLVLDPGRPDFTQIRRLAIKKRFRPLGYPTLAF
TEILEAAGLVARYCSLVVLKACERHQLLPLLTWRQNVFTDPQKPIQVQSRLYTVGQVTPA
SPFYVTTNFSLTYFSVEGEVEASKVPAYILPVDTDGTSVLTSWAAGKFTGESIAEAMKKS
GIKVQHREVVIPGHVAVLSGKLQEA-VVVGPREASGIPSFAR
>B_Nitrospirota_Dissulfurispira_sp.@@acetyl-CoA_decarbonylase/synthase_complex_subunit_gamma@WP_333653528.1 WP_333653528.1 acetyl-CoA decarbonylase/synthase complex subunit gamma [Dissulfurispira sp.]
MALTGVEIFKLLPKTNCKKCGHPTCLAFAMKLAQRQASLDACPDVSEEAKRILGEASAPP
IRPITLGAGDKAVKMGEETVLFRHEKKFVNPCAFAVEIKDSMSDDEINKIVDGVLNSEID
RVGQKLRIDAIFVNNASNDAGRFEGVVKAILIIATNNPAAAEAAPLLYGADESNAEAMVN
IAKTYKASLGVTALDALSALTEKIGVEDMVIDSGARANTFIRRAAIKKNFKALGYPVITF
AESLVATLGVTKYASIVVLSSVEKWKNLALFTLRQNIYTDPQVPMQVEQKIYKIGEPTPE
SPLAITTNFSLTYFIVSGEIENSKVPCRLAVMDCEGLSVLTAWAAGKFTASKIAQFIQES
GIEIKHRELIIPGYVAILSGAIEDKLVTVGPREANGLPAFLR
>B_Nitrospirota_Dissulfurispira_thermophila@@acetyl-CoA_decarbonylase/synthase_complex_subunit_gamma@WP_203473109.1 WP_203473109.1 acetyl-CoA decarbonylase/synthase complex subunit gamma [Dissulfurispira thermophila]
MALTGVEIFKLLPKTNCKKCGHPTCLAFAMKLAQRQASLDACPDVSEEAKKILGEASAPP
IRPITIGVGDKAVKMGEETVLFRHEKKFVNPCVFAVEINDSMSDEEINKMVDDVLSSEID
RVGQKLRIDAIFVNNVSNDAGRFESVVMAILIIATNNPDAAMVAPLLYGANESNVEAMAN
IAKTYKTSLGVTALDALSILTEKIGVDDIVVDHGARANTYIRRAAIKKNFKALGYPVINF
AESLVATLGVTKYASIVVLGSIEKWKNLALFTLRQNIYTDPQVPMQVEQKIYKIGEPTPE
SPLTITTNFSLTYFIVSGEIENSKVPCRLAVMDCEGLSVLTAWAAGKFTASKIAQFIQES
GIEIKHRELIIPGYVAILSGAIEDKLVIVGPREANGIPAFLR
>B_Planctomycetota_Candidatus_Brocadia_sapporoensis@@acetyl-CoA_decarbonylase/synthase_complex_subunit_gamma@WP_070065974.1 WP_070065974.1 acetyl-CoA decarbonylase/synthase complex subunit gamma [Candidatus Brocadia sapporoensis]
MALTGLDIYKLLPKTNCKKCGRPTCLAFAMQLAQKKANLSDCPDVSEEAKKVLGAAAAPP
IKLVTVGTGARQVQIGEENVLFRHEEKFYHPTGVAVTIHDDLDEAAFNDRLKKINSLKMA
RVGTEIEIDLIVIINKSNTADKFADTAKKVIILSSSSVDNMKAAPLIHGASAGNCEAMAA
LAHEKKCPMTIAALEEFVDLAERAGVEEIVLDVSGNKLTKVRRLALKKNFRDLGFPMITF
VEIALASTYLLKYAGIVAVNVCEPWAIMPLLTARTNIFTDPQKPIQVEPRLYAVGDVKDD
SPVLFTTNFSLTYYTVEGEVESSRIPAYILSVDTGGTSVLTAYSGDKLNDKAVAKAMTDA
QVKVKHKKLIIPGLVAVMSGKLQET-ILVGPREASGLPSYLK
>B_Planctomycetota_Candidatus_Jettenia_sp._AMX1@@acetyl-CoA_decarbonylase/synthase_complex_subunit_gamma@WP_007222619.1 WP_007222619.1 acetyl-CoA decarbonylase/synthase complex subunit gamma [Candidatus Jettenia sp. AMX1]
MALTGLDIYKLLPKTNCKKCGRPTCLAFAMQLAQKKANLSDCPDVSEEAKRVLGAASAPP
IKLVTVGTGARKVEIGEENVLFRHEEKFYHPTGIAVTIHDDLDDAAFDNRLKKINNLKMS
RVGTEIEIDLVAIINKSASAEKFADAAKKVIILSSTSVDNMKAAPLIHGANAGNCESMAA
LAKEKNCPMTVTALEELADLAERVGVEEIVLDVSGDKLTRIRRAALKKNFRALGFPMITF
AEISMASTYLVKYAGIVVVNTCESWGIMPLLTVRTNIFTDPQKPIQVEPKLYAVGDAKED
SPVLFTTNFSLTYYTVEGEVEGSRIPAFILSVDTGGTSVLTAYSGDKLNDKVVAKAMADA
QVKVKHRKLIIPGLVAVMSGKLQET-IMVGPREASGLASYLK
>B_Planctomycetota_Candidatus_Kuenenia_sp.@@acetyl-CoA_decarbonylase/synthase_complex_subunit_gamma@WP_347274095.1 WP_347274095.1 acetyl-CoA decarbonylase/synthase complex subunit gamma [Candidatus Kuenenia sp.]
MALTGLDIYKLLPKTNCKKCGRPTCLAFAMQLAQKKANLSDCPDVSEDAKNTLGAASAPP
IKLVTIGANGKKVQVGEENVLFRHDEKFYHPTGIGITICDDLSNEAFDERLKKINQMKVS
RVGTEIEIDLITLINKSNTPEKFADAAKKIIILSSTSVDNMKSAPLLHGANAQNCASMAA
LAVENKCPMTVTALEELADLAECAGVEEIVLDVSGDKLTKIRRAALKKNFRAIGYPAITL
VEISLAATYVAKYAGIVVVNNCEPWGIMPLLTVRTNLYTDPQKPIQVEPKLYSIGDVKEN
SPVIFTTNFSLTYYTVEGEVEASRVPAYILSVDTGGTSVLTAYSGDKLNDKTVAKAMEAA
QVKVKHKKLIIPGLVAAMSGKLQET-ILVGPREASGIPSYLK
>B_Planctomycetota_Candidatus_Scalindua_japonica@@acetyl-CoA_decarbonylase/synthase_complex_subunit_gamma@WP_096892877.1 WP_096892877.1 acetyl-CoA decarbonylase/synthase complex subunit gamma [Candidatus Scalindua japonica]
MALTGLEIFKLLPKTNCKKCGRATCLAFAMQLAQKKAELKDCPDVSEEAKGILGAASAPP
IKLVSIGAGDKQISVGEENVLFRHDEKFYNPTGVAVTLSDDLDDDAFSEKLNKINNLKFT
RVGTEIEIDLVALLNNSGDGTRFAERAKQVIILESKSPENMKSAPLICGANADNWEAMAN
IAKDKGCPMTVSALEELADLAEKIGVTDIVLNQVSEGLTIIRRAALKKAFRQLGYPALTY
MEIASASVFIAKYAGIVVVNAFEPWQIMPLLTVRQNIYTDPQKPVQVEPKLYEVGQVNEN
SPVLFTTNFSLTYYTVEGEVEASRIPAYILAVGTEGTSVLTAYSGDKLNEDVIAKAMSDA
NIKVKHKKLIVPGLVAILSAKIQEK-ALVGPKEASGLPTYLK
>B_Spirochaetota_Leadbettera_azotonutricia@@acetyl-CoA_decarbonylase/synthase_complex_subunit_gamma@WP_015710376.1 WP_015710376.1 acetyl-CoA decarbonylase/synthase complex subunit gamma [Leadbettera azotonutricia]
MALKGLDIFKLTPKTNCKECGTPTCMAFAMKVAQGALTLDKCPHMSPEALAQLGEATAPP
MKAITIGAGDKAYTLGGETVLFRHDKTFVSKSLYAVSVCS----DCVDKKLPEIAKIDYE
RISERMFVELVSVEY-KGDKAAFVETVKKALILDVKDLDAAKAAPVLNGANESNYKEMSA
LAIEAGVALGVGGLDAIYDTVKALGNKNLIIDVGTVNAVQIRRAALKDGDRSFGYPSLVN
IQTALASLFTVKYGSIVVLESMNYAQALPLYGLRQNIYTDPQKPMKVEPGIYPINGADEN
ALCATTVDFALTYFIVSGEIERSGIPVNLLISDAGGYSVLTAWAAGKLSASSMAKFIKEQ
GVKIKSRSLIIPGKVAVLKGELEESLIIVAPGEAVGVVKFLK
>B_Spirochaetota_Treponema_primitia@@acetyl-CoA_decarbonylase/synthase_complex_subunit_gamma@WP_015707191.1 WP_015707191.1 acetyl-CoA decarbonylase/synthase complex subunit gamma [Treponema primitia]
MALKGLDIFKLLPKTNCKKCGNPTCMAFAMKVAQGGITIDKCPDISAEALAQLSEASAPP
MKALTIGAGDKVYKLGGETVLFRHDKTFVSKSLYAVTVCQ----DCVDEKLPKIKAVDYE
RIGERMIVDLINVEF-SGDKAKFLDTVKKALILEVSDADAAKAAPILNGANESNWEAFNK
IATEAGVVLGVTGLDVIYDTVQKLGNKNLVIDVGSVNAVQIRRAALKDQDRSFGYPSIVN
LQTALASVFTLKYGSIIILSNMSYAQALPLYGLRQNIYTDPQKPMKMEPKIYPVNGADEN
SICAITVDFALSYFVINGELERSGVPVNLIVSDAGGYSVLTSWAAGKFSAGTISKFFKES
GVKVKSRNLLIPGKVAVLKGELEENLILVGPNEAVGVVKYLK
>B___TDB__Caldimicrobium_thiodismutans_Caldimicrobium_thiodismutans@@acetyl-CoA_decarbonylase/synthase_complex_subunit_gamma@WP_068516323.1_* WP_068516323.1 acetyl-CoA decarbonylase/synthase complex subunit gamma [Caldimicrobium thiodismutans]
MGLTGIQILGKLPKKNCKECGFPTCMAFAMKVAAGQAEITACPYVDPKVVEEIAEATAPP
IRTVKIGGGDFVYSLGGETVLFRHEKRFENPPLIGTYINTSMDEAEINRRIQLYKNLVWD
RVGIKLQPDVVFLQSDGA-SEKFESLVKRIIILS-GDKPSLQKGPLLYGANSQNFDEMAG
LAEETKVPLTLLGLDELTELSERAGLKDLVLDPGSQDLVIIRRSAIKKRYKPFGFPVITF
SESSIAGMLIAKYASVIILSDLRAESLFNLLVERMNIFTDPQKPLVVEEGIYPVNGPDEY
SPVIITCNFALTYFIVNGEVEGSRVPTWLLIKNTDGLSVLTAWAAGKFGADSIAEFVKKC
GIKVKHRKISIPGYLAGIKGELEEELIIVGPREASGLPAFLK
>B___TDB__Candidatus_Magnetomorum_sp._Candidatus_Magnetomorum_sp._HK-1@@acetyl-CoA_decarbonylase/synthase_complex_subunit_gamma@KPA15324.1 KPA15324.1 acetyl-CoA decarbonylase/synthase complex subunit gamma [Candidatus Magnetomorum sp. HK-1]
MALTGIQIFKLLPKTNCKECGVATCLAFAMNLAAGKAELDSCPYVSEESREKLAEASAPP
IRPVVIGNGVRKKTVGGETVLYRHEKTFFNPTAFAALVSSDIHQDELKNKLKAWNALQFE
RVGLNLRPELVVVKDANGNKDAFASVAKTIPILMTEDADVMKAGPLLYGATEANIDAMAA
LAKDMGLPIGIKAVEALIPLTEKLGLKDIVLDPGSRDMVAIRRSALLKSNRSVGFPTIAF
PETIIAGTFVSKYGSIVVLSDFTGESIFPLLLQRLNIYTDPQRPMTVTQGIFEINNPGEN
APVLITTNFALTYFIVSGEIEGSKVPAYLLIKDSEGLSVLTAWAAGKFSGDDVGMFVKKS
GIKCKTRELIIPGYAAAIAGDVEEELIIVGPREAAHLPAFLK
>B___TDB__Deferrisoma_camini_Deferrisoma_camini@@acetyl-CoA_decarbonylase/synthase_complex_subunit_gamma@WP_025323518.1_* WP_025323518.1 acetyl-CoA decarbonylase/synthase complex subunit gamma [Deferrisoma camini]
MGLTGIQIYKLLPQTNCKECGDPTCLAFAMKLAAGKAELDKCPYVSEESKAKLSEASAPP
IRDVTLGQGDAAWKVGGETVKYRHEKTFVNPTAIVVALSNEQSADDVDTQLKYLNEQSFE
RVGKILAPNWAFLWDQKKDQASFLDLVKKVIIVSSEDVATLKAAFAIHPVTKDNADDLIA
FAKEVGAVPV-AQLEDLAAVGEKIGLKEALLDTGWKANIAIRRAALDKKFRPLGFPTIAF
PQATYAALLIDKYAGAVVLSTLDPAVTYPLLVNRLNIYTDPQRPMTMDQGIYEINNPGPD
SPVIVTTNFALTYFVVSAEVEASRVPTWLLIMDTEGMSVLTAWSAGKFVADAIAPFVKKS
GIKVNHRKLIIPGYVAQISGELQEELVVIGTREAADIPKFLK
>B___TDB__Desulfatibacillum_aliphaticivorans_Desulfatibacillum_aliphaticivorans@@acetyl-CoA_decarbonylase/synthase_complex_subunit_gamma@WP_028314286.1_* WP_028314286.1 acetyl-CoA decarbonylase/synthase complex subunit gamma [Desulfatibacillum aliphaticivorans]
MALTGIQIFKLLPKTNCKECGVPTCLAFAMNLASGKAELDQCPYVSDEAREQLAEASAPP
IRPVKIGNGVRAFTVGGETVLYRHEKTFYNPTALGALVASDIADADLEKMLKEYNAFQYE
RVGLNLRPEYLAVKDVNGDAAAFAKVAKTIVVLLTENADVMKAGPLLCGANADNVDAMGA
LANDMGLPIGVKAAEALIALTDKLGIKDIVIDSGARDQVTIRRAALKSGNRSLGFPTITF
PETMFAATFIAKYGGMVVLSELKGESIFPLLLERLNIFTDPQRPMIVTEGIYEINNPDEN
SPVLVTTNFALTYFIVSGEIEGSKVPCWLLIKDSEGLSVLTAWAAGKFAGDDVGMFVKKC
GIKVKHQELIIPGYAAAIAGDVEEELITVGPREAAHIPGFLK
>B___TDB__Desulfatiglans_anilini_Desulfatiglans_anilini@@acetyl-CoA_decarbonylase/synthase_complex_subunit_gamma@WP_028319828.1_* WP_028319828.1 acetyl-CoA decarbonylase/synthase complex subunit gamma [Desulfatiglans anilini]
MGLTGIQIFKLLPKTNCGECGVPTCLAFAMNLASGKAELDACPYVSDEAREQLAEASAPP
IRPVAIGAGVRAFKTGGETVMFRHEKTFYNPTALAALVPSDIDAAALDTKLKAWNALQYE
RVGLNLRPELVALKDVNGDAGAFAAAAKKILILMTEKEDVMKAGPLLYAATAENADAMGA
LAKEKSLPLAVKAVDGLISLTNKLGLKDLVLDSGARDQVAIRRAALKAGNRSLGFPTIAF
PETLFGALLIAKYAGIVVLSDFTGASLFPLLLERLNIYTDPQRPMTVTQGIYEIGSPDEN
SPVLITTNFSLTYFIVSGEIEGSRVPSWLLIMDTEGLSVMTAWAAGKFSGDAVGMFVKKC
GIKVKHKKIIIPGYAASISGDMEEELILIGPRDASLIPKFLK
>B___TDB__Desulfatirhabdium_butyrativorans_Desulfatirhabdium_butyrativorans@@acetyl-CoA_decarbonylase/synthase_complex_subunit_gamma@WP_028324866.1_* WP_028324866.1 acetyl-CoA decarbonylase/synthase complex subunit gamma [Desulfatirhabdium butyrativorans]
MALTGIQIFKLLPKTNCKECGVPTCLAFAMNLASGKAELDSCPYVSPEAREQLAEASAPP
IRPVAIGKGVRAATTGGETVLYRHEKTFYNKTIYAALVKADIAEADLKAKLAAWNAYQFE
RVGLNLRPEMIALKD-AGDAAAFAAKAKLILVLMSESIDAMKAAPLIYGATAANVDAFGA
LAKETGLPLAVKAIDALIPLTTKLGLKDIVIDSGSRDQIVIRRAALKAGNRALGFPTITF
PETMIAAVFTAKYAGIVVMSDFKGESIFPLLLERLNIFTDPQRPMTETQGIYEINNPNEN
SPILVTTNFALTYFIVSGEIEGSRVPSWLLIKDSEGLSVMTAWAAGKFSGDDVGAFVKKS
GIKCKTQELIIPGYAAAIAGDVEEELITVGPREAAHIPAFLK
>B___TDB__Desulfocapsa_sulfexigens_Desulfocapsa_sulfexigens@@acetyl-CoA_decarbonylase/synthase_complex_subunit_gamma@WP_015405372.1_* WP_015405372.1 acetyl-CoA decarbonylase/synthase complex subunit gamma [Desulfocapsa sulfexigens]
MALTGIQILKMLPKKNCGECSIPTCLAFAMKVAAGQVEIDECPYVSDEAKATISEASAPP
IRTIKLGAKDNSFVSGGETCMYRHDKRFENQTGIAVLVTTEMSDADVDGRIERFNKFEYE
RVGVIMRADLIAVKDSKNDEASFVALTKRVIILMSDSAANMEAAPLLYGATLDNADDMAK
LGSSFKAPVGVKALDNCVEIAEKLGLKDMVIDTGARDNVVARRSAVKAKFKPLGFPTITF
PEAMVASVLIAKYAGIIVLGDLQGDLIFPLFLERMNIFTDPQRPMVVTEDIYPLTGPDEN
SPVVITCNFSLTYFIVSGEIEGSKVPTWLLIKDTEGLSVLTAWAAGKFGADLIAQFVKKG
GIKVKHRDIIIPGYLASLKGELEEELIIIGPREAGHLPVFLK
>B___TDB__Desulfococcus_multivorans_Desulfococcus_multivorans@@acetyl-CoA_decarbonylase/synthase_complex_subunit_gamma@WP_020877672.1_* WP_020877672.1 acetyl-CoA decarbonylase/synthase complex subunit gamma [Desulfococcus multivorans]
MALTGIQIFKLLPKTNCKECGVPTCLAFAMNLASGKAELDQCPYVSDEAREKLAEASAPP
ILPVEIGKGVRKVTVGGETVLYRHEKTFFNACAYAAVVGSDIPDADLEAKLKAWNALQYE
RVGLNLRPELVAVNDVNGDAAAFAKVAKTVVILMTEKTDVMKAGPLMCAATAANIDEWGA
LAKENNLPIVVRAVEALQDLTDKLGHKKIILDPGSRDQVAIRRSALKNANRKLGFPTITF
PETLISAMFTAKYGAVNVMSDFAGESIFPLLLERLNIYTDPQRPMTVTEGIYPINNPDEN
SPILITTNFALTYFIVSGEIEGSKVPCWLLIKDSEGLSVLTAWAAGKFSGDDVGMFVKKS
GIKAKTTELVIPGYAAAIAGDVEEELITVGPREAAHIPAFLK
>B___TDB__Desulfoluna_butyratoxydans_Desulfoluna_butyratoxydans@@acetyl-CoA_decarbonylase/synthase_complex_subunit_gamma@WP_180141525.1_* WP_180141525.1 acetyl-CoA decarbonylase/synthase complex subunit gamma [Desulfoluna butyratoxydans]
MALTGIQIFKLLPKTNCKECGVPTCLAFAMNLASGKAELDNCPYVSDEAREKLAEASAPP
IRPVKLGKGVREATAGGETVMYRHEKTFYNPTTLAATIPASMAEADLAARLTAWNAFQYE
RVGLNLRPELIAVKDDGAGPDAFAKTAKTILILMSEDPEVMKAGPLIYGATEATVEAFGE
IAKAAELPVAVKAVEALIPLTDKLGIKDIVIDSGSRDQVAIRRAALKGGNRSLGFPTITF
PEALIAGMFVAKYGGIVVLSEFNTETLFPLLLERLNIFTDPQRPMTVTEGIYEIGNPDEN
SPVMVTTNFALTYFIVSGEAEGSRVPCWLLIKEAEGLSVLTAWAAGKFSGDDVGIFVKKS
GIKIKHNELIIPGYAAAIAGDVEEELITVGPREAAHLPAFLK
>B___TDB__Desulfomonile_tiedjei_Desulfomonile_tiedjei@@acetyl-CoA_decarbonylase/synthase_complex_subunit_gamma@WP_014808135.1_* WP_014808135.1 acetyl-CoA decarbonylase/synthase complex subunit gamma [Desulfomonile tiedjei]
MALSGIQIFKMMPKKNCGECGVPTCLAFAMNLAAGKAELAQCPYVSDEAKEKLASASAPP
IRTVQIGVGDSAVKTGGETVLFRHEKTFNNPTALGCLIATSESDASVDGKLKAFKELRYE
RVGLTLKPDLIAVKD-AGDPTKFAAIAKKALVLISDNLDALKAAPLVYAATAANVDAISA
LCKEYDVPVAIKAVGDLATMSASLGHKDIVLDSGSRDNIMIRRLALEKLYRPLGFPTIVF
PEAIIAGTFISKYGGIAILSDLKGELLFPLLLQRLNIFTDPQRPMTTEQGIYPINNPGED
SPVLITSNFSLTYFIVSGEVEASRVPSWLLVLNTDGLSVLTAWAAGKFVADLIGPFVKKS
GIKTKTRKLIIPGAAAIISGDLEEELVAIGPREGAHIPAYLR
>B___TDB__Desulfosarcina_ovata_Desulfosarcina_ovata@@acetyl-CoA_decarbonylase/synthase_complex_subunit_gamma@WP_155325023.1_* WP_155325023.1 acetyl-CoA decarbonylase/synthase complex subunit gamma [Desulfosarcina ovata]
MALTGIQIFKLLPKTNCKECGVPTCLAFAMNLASGKAELDSCPYVSEEARAQLSEASAPP
IRPFILGKGVRKANVGGETVQYRHEKTFYSPTLLAAQVGSDIAAADLEAKLKAWNALQFE
RVGLNLRPELVAVKDVNGDAGAFAAVAKQVVILITEDTAAMKAGPLMYAATEANADDFGA
IAKDNDLPLAIKAVDGLTALSEKLGIKDLVLDPGSRDMIGIRRAALKDGNRAVGFPTIAF
PETMLAAMYIAKYGSIVVLSDFTGENVFPLLLERLNIFTDPQRPMTVTEGIYPINNPDEN
SRVLVTTNFALTYFIVSGEIEASKVPTWLLVKDSEGLSVLTAWAAGKFAGDDVGMFVKKC
GIKIKNQEIVIPGYAAAIVGDVEEELITVGPREAAHIPGFLK
>B___TDB__Desulfosudis_oleivorans_Desulfosudis_oleivorans@@acetyl-CoA_decarbonylase/synthase_complex_subunit_gamma@WP_012176596.1_* WP_012176596.1 acetyl-CoA decarbonylase/synthase complex subunit gamma [Desulfosudis oleivorans]
MALTGIQIFKLLPQTNCKECGSPTCLAFAMNLASGKAELDSCPYVSDEAREKLAEASAPP
IRPVKLGKGVRACVAGGETVMYRHEKTFYSPTVLAACINGDIKKKDLESKLKAWNAIQYE
RVGLNLRPEMVAIKD-TGDAKAFAETAKTVVILMTENPDTMKAGPLLYGATADNIDAMGK
LAVDAGLPLGVKAIDALTGLTQKLGLKDIVMDPGSRDMVAIRRAALKAGNKALGFPTIAF
PETMIAAMHIAKYGSIVVLSDFVGETVFPLLLERLNIFTDPQRPMTVTEGIYEIGNPDEN
SPVLVTTNFALTYFIVSGEIENSKVPSWLLIKDSEGLSVLTAWAAGKFAGDDVGAFVKKC
GIKVKHTELIIPGYAAAIAGEIEEELITVGPREAPHIPGFLK
>B___TDB__Desulfurivibrio_alkaliphilus_Desulfurivibrio_alkaliphilus@@acetyl-CoA_decarbonylase/synthase_complex_subunit_gamma@WP_013163058.1_* WP_013163058.1 acetyl-CoA decarbonylase/synthase complex subunit gamma [Desulfurivibrio alkaliphilus]
MALTGIQILKMLPKKNCGECGIPTCLAFAMKVAAGQTEIGECPYVSDEVKEQIGEASAPP
IRTIKLGGGEHVYTIGGETCLFRHEKRFENPTGIAVLVTTNQAEDEVAGRLERFKSLRYE
RVGVMLKADMVAVKDATGDGAAFTALTKKVLILISDNADTLAAAPLLFGATLANADALAK
VGQECVCPVGVKGLDETVEISEKLGLKDLVLDTGARDNVVARRSAIKAKYKPLGFPTITF
PEAMVASVMIAKYAGIVVLSDLQGDTLFPLLLERLNIFTDPQRPMVVQEDIYPVNGPGED
APVLITCNFSLTYFIVSGEIEGSKVPSWLLIKDTEGLSVLTAWAAGKFGADMIAQFMKKS
GIKVKHRELIIPGYLASMKGELEEELITIGPREAGHLPAFLK
>B___TDB__Dissulfuribacter_thermophilus_Dissulfuribacter_thermophilus@@acetyl-CoA_decarbonylase/synthase_complex_subunit_gamma@WP_067616735.1_* WP_067616735.1 acetyl-CoA decarbonylase/synthase complex subunit gamma [Dissulfuribacter thermophilus]
MALTGIEILKMLPKKNCGECDVPTCLAFAMKVAAGQEDIGKCPYVSDEVKEKVGEASAPP
IRTITIGSGDNTFKFGGETCLFRHEKRFENPTGFAVLVSSDMSDEEVNAKISSFNSLKYE
RVGLTLKADLIAIKDAGN-KDAFIGLIKKVLILMSEDPGALKEGPLLYAATKDNLEQMAE
IAKETGCPLAVKGIGETAKLSETLGLKDLVLDTGARDQVVMRRAAINHKYKPLGFPSITL
PEAMITSVLVCKYAGITVLSDLRGDTLFPLLLERLNIFTDPQRPMVVQEDIYPINGPDEN
SPVLITCNFSLTYFIVSGEVEGSKVPSWLLIKDTEGLSVLTAWAAGKFSADLIGSFVKKS
GIKVKHRNLIIPGYLAGMKGELEDELITVGPREASHLPAFLR
>B___TDB__Syntrophobacter_fumaroxidans_Syntrophobacter_fumaroxidans@@acetyl-CoA_decarbonylase/synthase_complex_subunit_gamma@WP_011699410.1_* WP_011699410.1 acetyl-CoA decarbonylase/synthase complex subunit gamma [Syntrophobacter fumaroxidans]
MALTGIQIFKLLPKTNCGECGVPTCLAFAMNLASGKAELEKCPYVSEEAKETLASESAPP
IRPLTIGTGDYAVKLGGETVMFRHEKTFVNPPGFAAVVGTDEDDASVSGKIERFRQCQFD
RVGLKLRPELFAVRDAGGDAGKFQGLAKKILILMSGNVDALKAAPLIYAADASNVDALGA
LAKEVACPLAVKGLESVIALTEKLGIKDLVIDTGSREQILIRRSALKNRFRPLGYPTMIV
AETVIAAAFVAKYGALMVMSDFQPHSVFPLLLERLNIYTDPQRPMTAEQGIYPINNPDEN
SPVLVTCNFSLTYFIVSGEIESSRVPSWLCVQDTEGLSVMTAWAAGKFSGESVGTFINKC
GIKVKHKSIIIPGYAAGISGELEEELVVVGPREASQISKFLR
>B___TDB__Thermodesulfatator_atlanticus_Thermodesulfatator_atlanticus@@acetyl-CoA_decarbonylase/synthase_complex_subunit_gamma@WP_022854033.1_* WP_022854033.1 acetyl-CoA decarbonylase/synthase complex subunit gamma [Thermodesulfatator atlanticus]
MGLTGIQILGMLPKKNCKECGFPTCLAFAMKVAAGQADIAACPYVSEEAKEKIAEASAPP
IRTVKLGSGENVLAIGGETVLFRHEKRFEHPPAIGILVRTNMDEAEIDARIEKFKKYRWE
RVGVELRPEVIAVEDVDGDAAKFAASVKKILVLMSEKKEVLAAGALLYGVTLDNLKEMAE
LAKEVGFPVGVKALAEASRISEELGIKDIVLDTGPRDQVIMRRAAIKKRYKPFGFPSITF
PEYMIASVLVAKYAGMIMLSDFRPDLLFPLMVERMNIFTDPQRPLVVEEGIYPLNGPDEN
SPVIITCNFALTYFIVSGEVEGSRVPTWMLIKDTEGLSVLTAWAAGKFGADTIADFVKKC
GIKVKHRKLIIPGYLAGIKGELEEELIIIGPREASGLPSFLK
>B___TDB__Thermodesulfatator_autotrophicus_Thermodesulfatator_autotrophicus@@acetyl-CoA_decarbonylase/synthase_complex_subunit_gamma@WP_068543044.1_* WP_068543044.1 acetyl-CoA decarbonylase/synthase complex subunit gamma [Thermodesulfatator autotrophicus]
MGLTGIQILGMLPKKNCKECGFPTCLAFAMKVAAGQADIAACPYVSEEVKEKIAEASAPP
IRTVKLGSGDHTLAIGGETVLFRHEKRFEHPPGIGILLSTDMAQDEIEERLARFKKLRWE
RVGVKLKPEVVAIEDSHGEAGKMAEVVKIVFVLMSEKKDVLAAGALLYGVTLDNLKEMAE
LAKETKFPLGVKALGEAARIAEELGIKDIVLDTGPRDQVIMRRAAIKKRFKPFGFPSITF
PEYMIASVLVAKYAGMIILSDFRADLLFPLMVERMNIFTDPQRPLVVEEGIYPLNGPDEN
SPVIVTCNFALTYFIVSGEVEGSRVPTWLLIKDTEGLSVLTAWAAGKFGADTIAEFVKKC
GIKVKHRKLIIPGYLAGIKGELEEELIVIGPREASGLPSFLK
>B___TDB__Thermodesulfatator_indicus_Thermodesulfatator_indicus@@acetyl-CoA_decarbonylase/synthase_complex_subunit_gamma@WP_013908766.1_* WP_013908766.1 acetyl-CoA decarbonylase/synthase complex subunit gamma [Thermodesulfatator indicus]
MGLTGIQILGMLPKKNCKECGFPTCLAFAMKVAAGQADIAACPYVSEEAKEKISEASAPP
IRTIKLGSGDHTLAVGGETVLFRHEKRFEHPTAIGLLLRTDMAEDEISERLAKFKKLRWE
RVGVKLEPEVIAIEDVGGDAQKMADLVKKVLVLMSEKKDVLAAGALLYGVTLENLKDMAE
LAKETGFPLGVKALGEAARISEELGIKDIVLDTGPRDQVIMRRAAIKKRFKPFGFPSITF
PEYMIASVLVAKYAGMIVLSDFRADLLYPLMVERMNIFTDPQRPLVVEEGIYPLNGPDEN
SPVCITCNFALTYFIVSGEIEGSRVPTWLLIKDTEGLSVLTAWAAGKFGADTIAEFVKKC
GIKVKHRKLIIPGYLAGIKGELEEELIVIGPREASGLPPFLK
>B___TDB__Thermodesulfobacteriota_Desulfonatronospira_sp.@@acetyl-CoA_decarbonylase/synthase_complex_subunit_gamma@WP_291320363.1 WP_291320363.1 acetyl-CoA decarbonylase/synthase complex subunit gamma [Desulfonatronospira sp.]
MALTGLDIYKKLPQTNCGDCGVPTCLAFAMKLASGGASLDSCPHVSQEAKDALSEASAPP
MREVTIGQGDNALKIGGEQVLFRHEKTFFKPCGFALVIDDSMEAAEVDSRLESLKKMRFE
RVGFELKTDLAALKCSSGDKSSFAGLVKKVLVLMSDDPDVMSAAPLIASATSENSDAMAE
LAKKHQCPLVVC-VEELSGLTEKIGVKDLVLDSGSRNLVMMRRSALKKKFRPLGYPTITF
PEAIHASVYVMKYGGIMVMNNLQPWNALPLFVLRQNIYTDPQRPMQVKEGFYEFASPGDS
APVLVTTNFSLTYFIVSSEIESSKRPAHLGIVDSEGLSTLTAWAAGKFTAEKIAAFIKKS
GIKIKHRKVVIPGYVAQIKGELEEELVMVGPREASEIPGFLK
>B___TDB__Thermodesulfobacterium_geofontis_Thermodesulfobacterium_geofontis@@acetyl-CoA_decarbonylase/synthase_complex_subunit_gamma@WP_013909197.1_* WP_013909197.1 acetyl-CoA decarbonylase/synthase complex subunit gamma [Thermodesulfobacterium geofontis]
MALTGIQILKYLPKTNCKECGFSTCMAFAMKVASGQAEIDACPYIDPKIKEEIAEALAPP
IRKVELGGGNYVYFLGGESVLFRHDKRFENPPLIGTLISTNMKDEEISRRIGLYKKLQWE
RVGTILRLDTLFLQDEGS-EERFIEIVKKVLVLASSDVGTLKKAPLIYGANSQNFEDFAN
FSLSTKVPLTIIGLDEVCSLSEKAGLKELVLDPGSQDLVIIRKSAIKSRFKLLGFPVITF
PEILIASMIICKYGSIIILSDLKPEALFNLLIERMNIYTDPQKPMVVEEGIYPINGPDEN
SLVAITCNFALTYFIVSGEIEASRVPTWLLIKDTDGLSVLTAWAAGKFGADTIAPFVKKC
GIKVKHRNLIIPGYLAGIKGELEDELIIVGPREASGIPSFFK
>B___TDB__Thermodesulforhabdus_norvegica_Thermodesulforhabdus_norvegica@@acetyl-CoA_decarbonylase/synthase_complex_subunit_gamma@WP_093392590.1_* WP_093392590.1 acetyl-CoA decarbonylase/synthase complex subunit gamma [Thermodesulforhabdus norvegica]
MGMTGIEIFKLLPKTNCGECGAPTCLAFAMNLASGKAELDQCPYVSEETKKILAEQSAPP
IRTVNIGTGDYAIEVGGELVQFRHEKTFNNPTGIGCLITSDEDDASIQGKIERFKALQFE
RVGVMMRPELFALLDKSNDPANFKAFVEKILILMSPNPQVMEAAPLIYAVTMKNGPKMAP
LAKKYGCPVVARGLDTVIKITQNLEIKDVVIDTGARHNVMIRRAALVDRFRPLGFPTIVF
AETLVAATFIAKYGGIVILSDLQPHSVYPLLLQRLNIFTDPQRPMTTEPGIYPINNPDEN
SPVLVTCNFSLTYFIVSGEIEACRQPAWLLVKDTEGLSVMTAWAAGKFSGEDVGMFVKKC
GIKIKHKSIVIPGYAAAISGELEEELVVVGPREASQIPKFLK
>B___TDB__Thermosulfurimonas_dismutans_Thermosulfurimonas_dismutans@@acetyl-CoA_decarbonylase/synthase_complex_subunit_gamma@WP_068669955.1_* WP_068669955.1 acetyl-CoA decarbonylase/synthase complex subunit gamma [Thermosulfurimonas dismutans]
MGLTGIQIMQKLPKTNCGDCGFPTCLAFAMKVAAGQAEIDKCPHVDPAVKEEIAEASAPP
IRTVVLGSGEHQVKLGGETVLFRHEKRFENPTAIGVRIATDMDAGEVDRRVEAFKKFRWE
RVGVMLVPQMVAVEDTGAGKEAFVNLVKKVLVLMSGDKEALSAAPLLYAATLDNFKEMGE
LAKEKKVPLAVKGLSETARISEELGLKDLVLDTGAKDQIILRRAAIKKRFKPFGFPSITF
PEAMLASVLIPKYAGAVILSDFRGDVLFPLFVERMNIFTDPQKPLVVQEGIYPINGPDEN
SPVLITCNFALTYFIVSGEIEGSRVPSWLLIKDTEGLSVLTAWAAGKFGADTIAEFVKKS
GIKVKHRKLVIPGYLASIKGELEDELIIIGPREASSLPAFLK
>B___TDB__Thermosulfurimonas_marina_Thermosulfurimonas_marina@@acetyl-CoA_decarbonylase/synthase_complex_subunit_gamma@WP_168718671.1_* WP_168718671.1 acetyl-CoA decarbonylase/synthase complex subunit gamma [Thermosulfurimonas marina]
MGLTGIQIMQKLPKTNCGDCGFPTCLAFAMKVAAGQVEIDKCPHVDPAVKEEIAEASAPP
IRTVVLGSGEHQVKLGGETVLFRHEKRFENPTAVGVRVATDMAEEEVSRRLSAFKRCRWE
RVGVQLEPQMVAVEDAGSGKEAFVSLVKRVLVLMSGDPEALSGAPLLYAATLDNFKELGE
LAKEKKAALAVKGLGETARISEELGLKDLVLDTGAQDQVIVRRAAIKKRFKPFGFPTITF
PEAILAAVLIPKYAGAVVLSDFRPDVLFPLFVERMNIFTDPQKPLVVEEGIYPINGPDEN
SPVLITCNFALTYFIVSGEVEGSRVPSWLLIKDTEGLSVLTAWAAGKFGADTIAEFVKKC
GIKVKHRKLIIPGYLAGIKGELEDELIVIGPREASGLPAFLK
>B___TDB__Thermosulfuriphilus_ammonigenes_Thermosulfuriphilus_ammonigenes@@acetyl-CoA_decarbonylase/synthase_complex_subunit_gamma@WP_166031276.1_* WP_166031276.1 acetyl-CoA decarbonylase/synthase complex subunit gamma [Thermosulfuriphilus ammonigenes]
MGLTGIQILQMLPKKNCGECKFPTCLAFAMKVAAGQTDIADCPYVSEEVKAKISEASAPP
IRTVKLGGGDHTFSCGGETVLFRHEKRFEHPTGIAVLITTDMAEDEVTGRLERFKKLEYE
RVGIMLKADLVAIKDAGD-KGAFVNLVKRVLILMSQDPEALKAGPLLYAATMDNYQAMAE
VAKAAGAPLAVKGIGETAFLAEELGLKDLVLDTGARDQIAMRRAAIKHKYRPLGYPSITF
PEALIASVLIPKYAGIVVLSDLKGDILFPLLVERLNIFTDPQKPLVVQEGIYPINGPDEE
SPVLVTCNFALTYFIVSGEIETSRVPSWLLIKDTEGLSVLTAWAAGKFGADSIADFVKKC
GIKVKHRKLIIPGYLASIKGELEEELILIGPREASHLPSYLK
>B_other_Candidatus_Velamenicoccus_archaeovorus@@acetyl-CoA_decarbonylase/synthase_complex_subunit_gamma@WP_128699779.1 WP_128699779.1 acetyl-CoA decarbonylase/synthase complex subunit gamma [Candidatus Velamenicoccus archaeovorus]
MALSGLDIYKLLPKTNCKKCGFQTCLAFAMQLAKKAVSLDKCPSVGESVRLKLEEASLPA
IRLVEIGTGERRVAVGQETVLFRHEEKFHHPTAIGLIVEDDLPVAELDRTLGQIRSLRFE
RVGQQIGVELVALRNTSARTEVFVEQLRRILVLMACSAETLKAAPLVYCPKATDLEAFVT
VCKESHVPLAFRALEEFSAATKKAGFADLVLDIPENQLTQIRRLSLKKGERSLGFPTMVV
VAVCQAAAYIAKYASILLVRTTKPEHILPLLTLRQNIYTDPQKPLQVEPNVYPVGAVSQD
SPLLVTTNFSLTYYTVLGEIESSRRPCYLLCMDTEGMSVLTAWAAEKFGAEQIADTLTKF
KLTVRHKSIVIPGYVAMMSGDLEDK-VVVGPREASGLPVFLK
