# Supplementary material for: Molecular evolution of the Wood-Ljungdahl pathway and the reductive glycine pathway in Desulfobacterota
Source: Front Microbiol. 2026 Jan 9;16:1708584. doi: 10.3389/fmicb.2025.1708584 (PMC12827605; doi:10.3389/fmicb.2025.1708584)
Supplement: Supplementary file 8 [file Data_Sheet_2.ZIP › Alignment data for phylogenetic tree/31_GCSPa.fst]

>Q_WP_071520865.1 GcvPA aminomethyl-transferring glycine dehydrogenase subunit GcvPA [Moorella thermoacetica]
MTYIPTTEQQQMLAACGAHRMEELFSDVPASVRPRPMAEAEVWRHLEELAGKNFLGAGAY
EHYIPSVVGHLLARSEFYTAYTPYQPEISQGTLQAIFEFQSLICELTGLDVATASHYDGA
TAMAEAALVACNATRQKILVSRSVNPQYRTVLSTYDLEALAGVILQNPNFFGQIEALGI-
AVVDPVSLGLLAAPGEYGADLAVGEGQSLGNPLNFGGPYLGFIARRLPGRIVGQTKDVDG
RAYVLTLQAREQHIRREKATSNICSNEALCALAATIYLAAMGREGLKEVASQCLLKAHYA
QKKLAALPGPFFHEFVLQTKGFAAGFDLLFTVTEVRTREEIDAL
>A_Methanobacteriota_Thermococcus_gorgonarius@@aminomethyl-transferring_glycine_dehydrogenase_subunit_GcvPA@WP_088884793.1 WP_088884793.1 aminomethyl-transferring glycine dehydrogenase subunit GcvPA [Thermococcus gorgonarius]
RHYIPNSHKEEMLKEIGFSSIEDLFSDVPKGMVPEGKSEYEVFTEMNEILGKNFLGAGTY
FHYVPAHVKYIIERSEFLTAYTPYQPEISQGMLQALFEYQSMMAELYGLPIVNSSMYDWG
TAIAEAALMTVRLHKKRFLIPKALSPEKKAVIRTYDLEKLAGVYVEMSNFFGLVEAYFVV
G-ADPTMLGVFEAPGELGADIAVGEASYLGSPMNFGGPRAGVFARQMPGRIIGMTKDAD-
RAFVMTLQTREQHIRRAKATSNICSNEALVAVAAAIHLATLGPKGLAELGEIILKNTAYL
KKRLSEVGELYFKDVPVRFEGIHGGYYLLFAATETTRKEWVDRL
>A_Thermoproteota_Aeropyrum_pernix@@aminomethyl-transferring_glycine_dehydrogenase_subunit_GcvPA@WP_010866808.1 WP_010866808.1 aminomethyl-transferring glycine dehydrogenase subunit GcvPA [Aeropyrum pernix]
HPWIPNSILDEMLEAIGVSSVDDLYRDIPPTILGRPLSEAEVLARINDILSRNFVGGGVW
PRYVPSVVKALITRGEFLTAYTPYQAEISQGLMQALFEYQSLVAELLEMEVVNASLYDWS
SAVGEAMLMARRVTRNRVLVPETMNPLHLETATTYDLEDLAALYMEYPSSTGVIDGLFIL
G-VEPVSMAILKPPGRLGADIAVGDGQPLGLGLNYGGPYLGVFARQMPGRLIGMTVDAEG
RAFAMILQTREQHIRRAKATSNITTNEALMAIAAAVYLSLLGPQGLREVAEASWYMSHYA
AKRLSELRGEFIMDFTVRL-GVLAGIPLLLTVTEAHTRRHVDLL
>A_Thermoproteota_Desulfurococcus_amylolyticus@@aminomethyl-transferring_glycine_dehydrogenase_subunit_GcvPA@WP_014767470.1 WP_014767470.1 aminomethyl-transferring glycine dehydrogenase subunit GcvPA [Desulfurococcus amylolyticus]
HPWIPGSSLKKMLDVIGVKSITELFNDIPREVLGRPLSEIEVKEIVDEKLAKNFMGGGVY
PHYVPPIVKYIISRGEFLTAYTPYQAEISQGLMQALFEYQSMMAELLEMDIVNASMYDWS
SSIAEAVLMAFRVRRRKILLPANMNPLHKRVVETYDVEALAAVYIQYPNFFGIVEALLIT
G-VYPVSLGILKPPGELDADIAVGDGQSLGLGMNYGGPHLGIFARQMPGRIIGLTTTIDG
KAFAMVWQAREQHIRREKATSNICTNEALMAVAAAVYMALLGRTGFRRLAELIYYRAHYA
ASRISEIGLEFFNEFPISFNGLHGGLYILYAFTELHSVKAIDRL
>A_other_Aciduliprofundum_sp._MAR08-339@@aminomethyl-transferring_glycine_dehydrogenase_subunit_GcvPA@WP_015282875.1 WP_015282875.1 aminomethyl-transferring glycine dehydrogenase subunit GcvPA [Aciduliprofundum sp. MAR08-339]
------MDIEEMLKYMGLDSWEALFEDIPEEARE-GMEEYELYRYAKEIAERNFLGAGVY
FHYIPPVILALASRGEFLTSYTPYQAEVSQGMLQVLFEYQSLMAELTGMEVANSSMYDAS
TSLGEAARMAYRINKRNILVPENLHWEKESVLKNYDLDSLSAVYVENPNFFGVIDRVFIV
G-VNPISLGILKPPGEYGADIVVGEGQILGNPISFGGPLLGIFARKMPGRLIGMTRDRN-
RAFTMTLQTREQHIRRGKATSNICSNEALCALLSTLYLAYLGSNGLRALARKNMDNARKL
MDKL-KIAGLHFNEFLLDLPGVHGGYPILLATTEMHTEKDMDKL
>A_other_Candidatus_Aciduliprofundum_boonei@@aminomethyl-transferring_glycine_dehydrogenase_subunit_GcvPA@WP_148221958.1 WP_148221958.1 aminomethyl-transferring glycine dehydrogenase subunit GcvPA [Candidatus Aciduliprofundum boonei]
-------DMQDMLRAMKLDSWEELFKDIPKEARP-SMDEYELFRYAKKLADKNFLGAGVY
FHFIPPAVLSLASRSEFYTSYTPYQAEISQGMLQVLFEYQSLIAELTGMDVANSSMYDAS
TSLGEAARMANRINRREILVPENLHWEKESVLKNYDLDGLAAVYAENPNFFGIIDSILIV
G-VNPISLGVLKPPGEYGADIVIGEGQILGNPISFGGPLLGIFARKMPGRLIGMTKDAE-
RAFTMTLQTREQHIRRGKATSNICSNEALCALMSTLYLAYLGSNGLRKVAKKNMENAKKL
MHML-KSEGPHFNEFLLDLPGVQGGYPILLCTTEIHEDEDMRRL
>A_other_Candidatus_Hadarchaeum_sp.@@aminomethyl-transferring_glycine_dehydrogenase_subunit_GcvPA@WP_342812295.1 WP_342812295.1 aminomethyl-transferring glycine dehydrogenase subunit GcvPA [Candidatus Hadarchaeum sp.]
HPFIPNTTREQMLREIGLSDVGELFKDIPQEVRPLAMSELEVANHVRILLSKNFLGGGVW
PHYVPAHVRQIVKRSEFLTSYTPYQPETSQGMLQALFEYQSLIAELVGLDVANASMYDWA
TSLGEAALMCARVTRSRFIVPKIIAKDRLSVLTNYDLNQLAGVYVENPSYLGFIEALFVV
G-VNPISLGLLKAPGDYGADIVIGEGQPLGNPVSFGGPTLGIFARQLPGRLIGMTKTVEG
RGFTMVLQTREQHIRREKATSNICSNEALCAVAAAVYLATLGPKGLRQLAEVCASNASYL
MKRLGGIDGPHFNEFTIQCAGIQGGKPLLICTTELHSKKNLDDF
>A_other_Methanomassiliicoccus_luminyensis@@aminomethyl-transferring_glycine_dehydrogenase_subunit_GcvPA@WP_019178743.1 WP_019178743.1 aminomethyl-transferring glycine dehydrogenase subunit GcvPA [Methanomassiliicoccus luminyensis]
-----MSPDERMLEELGIASVDELFTDIPLEVRPKGMSELEVIRTVRSVLGDNFLGAGVY
HRFIPSAVKTITSRSEFITSYTPYQPEISQGMLQSLFEYQSFMAELTGMEAVNSSNYDAS
TALGEAATMCHRINRKKFMVPSIMSTGKRSVLSNYDMGDLSGVYIEVPNFVGVIDAALVV
G-VDPISLGVLKAPADYGADIVIGEGQGLGSPMNFGGPLLGIFGRKMPGRIIGMTRDAA-
RAFCMTLQTREQHIRRSKATSNICTNEALMAVAAAAYLATVGGDGLKKLARASMGRAKTA
MNALSGLKGPHFNEFAVRTPGIIGGLPLLFAATEMTTDEDIDKL
>B_Acidobacteriota_Chloracidobacterium_aggregatum@@aminomethyl-transferring_glycine_dehydrogenase_subunit_GcvPA@WP_211424933.1 WP_211424933.1 aminomethyl-transferring glycine dehydrogenase subunit GcvPA [Chloracidobacterium aggregatum]
MRYIPNAEQADMLASMGVSSIAELFRGIPEDLRPPMASEAELMQLMESLAGQNFLGAGVY
DHVRPLIIDTLVSRSEFYTSYTPYQPEINQGTLQAIFEYQTFICQLTGMEVSNASMYDGA
TALAEALLMAARLT--RVVLSEGIHPEYRAVCETYLPVEAACVAVQSPNFFGCIEALTVV
TVAEAMSLGLLVAPGTVGADIVVGEGQSFGVPPAFGGPHLGFFARQMPGRLIGQAYDVEG
RGFVITLATREQHIRREKATSNICSNEGLCALVASIFLATVGRRGLQELAQRNLQKAAYL
KGVLTAVPGPVFNEFVIRTPGILAGLPLLVCATENTSRAAMDAF
>B_Acidobacteriota_Edaphobacter_lichenicola@@aminomethyl-transferring_glycine_dehydrogenase_subunit_GcvPA@WP_179586187.1 WP_179586187.1 aminomethyl-transferring glycine dehydrogenase subunit GcvPA [Tunturibacter gelidoferens]
MRYLPKSDREEMLAEIGVASIDDLFSTIPAEFQPRQHGESEILDRFREFAENNFLGAGVY
RHYRPVIIDSLVQRGEFLTSYTPYQPEISQGTLQAMFEFQTMICELTGMEIANASMYDGS
TGAAEAIMMAVRVT--GAVIARTVHPEYREVIATYDLAALACVLIQSPNFFGTIEALLIV
SIAEAVSLGIVRPPAE--ADIVSLEAQSYGVAVGYGGPYCGVIARQMPGRLIGETKDIDG
RGFVLTLSTREQHIRREKATSNICTNQALVAMMTTIFLSVYGKQGMKELAEQNLAKAAYL
QSVLGASAGPRFHEFVLELPKIIGGLPLLWCATELTTRKQMDAV
>B_Acidobacteriota_Pyrinomonas_methylaliphatogenes@@aminomethyl-transferring_glycine_dehydrogenase_subunit_GcvPA@WP_041975898.1 WP_041975898.1 aminomethyl-transferring glycine dehydrogenase subunit GcvPA [Pyrinomonas methylaliphatogenes]
MRYIPNSERAEMLRAIGLESAEQLFASIPEELLPAAMSEPEVLAKFEGLAARNFLGAGAY
RHYAPTIIDHLISRAEFFTAYTPYQPEISQGTLQAIFEFQTLVCQLTGMEVANASMYDGS
TALAEAVLMAERITRSRVVISTAIHPEYFDVVHTYTVIDRAALVIQSPNFFGCLEALLIV
VITEALSLGLLRPPGQCGADIVVAEGQSFGIPLSFGGPYVGLFARQMPGRLVGVASDKEG
RGFVLTLAAREQHIRREKATSNICTNEGLVALAATIYMTTLGRRGLQEVAYQCAQKAAYA
ARRLASLEGPRFNEFVVRAPKITGGLALLVCVTEVNTRSEIDAL
>B_Actinomycetota_Actinomycetes_bacterium_NPDC127524@@aminomethyl-transferring_glycine_dehydrogenase_subunit_GcvPA@MFD0048409.1 MFD0048409.1 aminomethyl-transferring glycine dehydrogenase subunit GcvPA [Actinomycetes bacterium NPDC127524]
HRYLPMTDKKEMLAEIGVSAVDELFSDIPEKVRKPAKAESSLIKELTRMASKNFLGAGVY
DHYAPIIVDHVISRSEFYTAYTPYQPEISQGELQAIFEFQTMICELTGMDVANSSMYDGG
TALAEAAMLSTGHTRKKILLSSAVHPESREVVKSYDLEALAGVIVQYPNFFGRIESMFI-
VSSNPLALGALTPPGKFGADIVAGDAQPFGIPQAFGGPHCGYFARKVPGRLVGQTVDEDG
RGFVLTLQAREQHIRRDKATSNICSNQALNALAASVAMTALGKKGAKEIAVQNIQKAFYA
KKALKE-KGPSFNEFVVKLPGIIGGFDLLVAVTELRTKEEIDAF
>B_Actinomycetota_Candidatus_Hakubella_thermalkaliphila@@aminomethyl-transferring_glycine_dehydrogenase_subunit_GcvPA@WP_176232894.1 WP_176232894.1 aminomethyl-transferring glycine dehydrogenase subunit GcvPA [Candidatus Hakubella thermalkaliphila]
MNYLPHTERKFMMDFIGIQSEEELFSSIPENLKPRPLSEIELVAELKRVAAKNFLGAGAY
RHFIPSALEAIISRAEFYTCYTPYQPEISQGTLQSIFEFQTAICELTGMDVANASMYDGA
TAVAEAALMAMRITCSRIVASKALHPEYLSVVKTYDLEAIAAFVVQVPNFFGIVDGLLI-
VCTDLISLAILKPPAEYGADICVGDGQPAGNALSFGGPHVGFLARQMPGRIVGETLDSRG
RAFVLTLQAREQHIRRERATSNICSNQALNALTVTVYLSLLGRKGLRTVAEYCLQKAHFL
AEKVTEVPGPFFREFALTCPGIVGGFELLLCATELTTREDIEKL
>B_Actinomycetota_Mycobacterium_sp._KBS0706@@aminomethyl-transferring_glycine_dehydrogenase_subunit_GcvPA@WP_138893079.1 WP_138893079.1 aminomethyl-transferring glycine dehydrogenase subunit GcvPA [Mycobacterium sp. KBS0706]
MRYLPLTDRREMIAAVGAGSIDELFRDVPQSARPPHQGELEVERALGAMAARNFCGAGAY
RHHVPATVDYLIQRGEFLTSYTPYQPEVTQGTLQYLFEFQTQVALLTGMEVANASMYDGS
TACAEAIMMANRVT--RAVISGGLHPQYRDVCRTHDLAGRSCVVVQNPSVFGHLHALLVV
VVTEVVSLGLMTPPGEMGADIVVCEGQSIGNALNFGGPYVGLFARQMPGRLCGQTVDADG
RGYVLTLSTREQHIKREKATSNICTNSGLCALAFTIHLSLLGEAGFTKLARINHAKAVTL
ATKLAKVPGSFFNEITIRLPRILGGVPVLVAATETNTEADIDAL
>B_Actinomycetota_Parvivirga_hydrogeniphila@@aminomethyl-transferring_glycine_dehydrogenase_subunit_GcvPA@WP_267193106.1 WP_267193106.1 aminomethyl-transferring glycine dehydrogenase subunit GcvPA [Parvivirga hydrogeniphila]
MRFVPVTQRERMLAVIGVRSVDELFAPIPAQARPDGLSEVELAAELEALSNENFAGAGCY
DHYVPAIVDAVLSKPAFFTAYTPYQPEVSQGTLQAIYEYQSMVCALTGMDVANASVYDGA
TALTEAALMAARVTRHRVVVSETVHPEWREVLRTYDPDALAAVLVASPNFFGCVEALAV-
VAANPIMLGVMEAPGALGADIVVGEGQPLGNPMSFGGPGLGLFARQMPGRIVGRTVDVEG
PGFVLTMQTREQHIRREKATSNICSNHSLNALAAAVYLSAVGARGLAGIARACIAKAHYL
HDALVATGRPFAHEFALRYDGYVAGVDAIFAVTEKRTKAQIDAF
>B_Actinomycetota_Pseudonocardia_sp._TMWB2A@@aminomethyl-transferring_glycine_dehydrogenase_subunit_GcvPA@WP_337827181.1 WP_337827181.1 aminomethyl-transferring glycine dehydrogenase subunit GcvPA [Pseudonocardia sp. TMWB2A]
MRYLPLTDRKAMLDVIGAKSVDDLFVDVPAEARPDHASEMAVERHMKRLAGQNFLGAGAY
RHHVPASVDHLIQRGEFLTAYTPYQPEIAQGTLQVLFEFQTQVAHLFGCDVANASMYDGS
TACYEAISMAGRVT--KAVLSSGLHPHYVSVAETMRLLGASCVVVQYPDILGRITALLIA
VVTEPVALGAIEAPGHMGADIVVGEGQSLGVGLQFGGPYVGLFARQMPGRLCGETVDASG
RGFVLTLSTREQHIRREKATSNICTNSGLCALAFSIHMTLLGERGLTELAALNHALACDA
ADRLAKVPGSFFNEFTLVLPDILGGVSLLVAVTETTTAEDVEAF
>B_Aquificota_Hydrogenobacter_thermophilus@@aminomethyl-transferring_glycine_dehydrogenase_subunit_GcvPA@WP_340695919.1 WP_340695919.1 aminomethyl-transferring glycine dehydrogenase subunit GcvPA [Hydrogenobacter thermophilus]
-MYLPHSDVEAVLKELGLSSLEELFSHIDPSLLEKPMSEEEIRRFLKERAKKNFAGFGAY
DRIIPSAVWQILGRGEFLTAYTPYQAEASQGTLQAIFEYQTLICELTGMDVANASMYDGA
SALAEGILMARALK-KKVLISEGVNPLYREVVKTYDLYILHALAVQYPNFLGFIEVPFVV
V-ADPIALSILRPPGDYGADIVVGEGQQMGVPLNFGGPYAGFFTRKMPGRIVGLAEDVEG
RAFTLVLQTREQHIRRERATSNICTNQNLIAIANLLYMVLLGKEGIREVAKQSLSKALYL
KEKLLSLG-KHLWEFPLKIDGFLLGVPLLIAVTEKRNREEMERL
>B_Aquificota_Thermocrinis_jamiesonii@@aminomethyl-transferring_glycine_dehydrogenase_subunit_GcvPA@WP_029551612.1 WP_029551612.1 aminomethyl-transferring glycine dehydrogenase subunit GcvPA [Thermocrinis jamiesonii]
-MYIPHSKTREILNTLGLSSLEELFSHIDPSLLPEPKSEEELRRYFRELAKLNFVGGGAY
DRIIPSAIWQILSRGEYLTAYTPYQAEASQGTLQALFEYQTLVCELTGMEVANASMYDGA
SALAEAVLMARAIK-NKVILTEGINPLYREVVKTYDLELLHALAVQYPNFFGFVEVPLIV
V-ADPIALAILEPPGKFGAHIVVGEGQQMGVPLNFGGPYVGFFARKMPGRIVGLAEDVKG
RAFTLILQTREQHIRRERATSNICTNQNLMALANLLYMVLLGKKGFREVAIQSLSKALYL
KEKLLELG-KHLWEFPVKHPGFVFGLPLLIAVTEKRTKEEMDQL
>B_Armatimonadota_Capsulimonas_corticalis@@aminomethyl-transferring_glycine_dehydrogenase_subunit_GcvPA@WP_119321928.1 WP_119321928.1 aminomethyl-transferring glycine dehydrogenase subunit GcvPA [Capsulimonas corticalis]
MAYIPNTDRQAMLEAIGLSSLDDLYTPIPEPLRPSRYNQLALEKHYKTLGKKNFLGAGIY
DHYVPPTVGAITGRSEFYTSYTPYQPEVSQGVLQSIFEFQTLTCELMGMDVANASMYDGA
TALAEAAIMACELARKHLLVPDTINPIYRDVLETYTVESVAAVLLQQPNFFGSIEALFV-
TCVDPISLGLLTPPGEYDADIVVAEGQSLGCPMGYGGPLLGLFARRIPGRIVGETVDGDG
RAFVMTLRTREQDIRRERATSNICTNVALYALAGAVYLATMGRQGLKQVAELSLQKAHYA
ATEIAKIPGPYFKEFVVQTPGIIGGYTLLLCVTEQRTKDEIDAL
>B_Armatimonadota_Chthonomonas_calidirosea@@aminomethyl-transferring_glycine_dehydrogenase_subunit_GcvPA@WP_075165149.1 WP_075165149.1 aminomethyl-transferring glycine dehydrogenase subunit GcvPA [Chthonomonas calidirosea]
MSYISNTERKEMLAAIGVDRIEDLFAPVPEAVRPGPSDELALLRHCEKMAARNFLGAGIY
DHFRPAIIEVLVERGEFLTSYTPYQPEMSQGMLQVLYEYQTLICALTGMDIANASMYDGA
TALAEAAMMTTDIT--EVVVLSTVHPHYRQVLQTYISAALACVVLQQPDFLGYVAALAVT
-IVDPISLGILCTPADVGADIAVGEGQGLGISPGYGGPLLGFFARYLPGRIVGATTDQLG
RGYTMTLRTREQDIRREKATSNICTNQTLLALAATIYLCALGKNGLRKVAELVIRKAHYA
REALCSIPDPFFKEFVIQLPGIMGGLPLLVCVTETKTREQIDRY
>B_Armatimonadota_Fimbriimonas_ginsengisoli@@aminomethyl-transferring_glycine_dehydrogenase_subunit_GcvPA@WP_025228654.1 WP_025228654.1 aminomethyl-transferring glycine dehydrogenase subunit GcvPA [Fimbriimonas ginsengisoli]
MPYIPHTDRQDMLAVIGVETIDELFREIPANLRPPALDEPRLMAHLHELASRNFLGAGIY
DRYIPATVGAVISRGEFLTAYTPYQPEASQGYLQTIYEFQSMIAELYGMDLANASMYDGA
TSLAEAAIMATGVK--KVAVSEAVHPHYRQVIDTYTDYSAACVLVQYPNFFGTIEGLLIV
-SADPVACALLKPPGEYGADIVVGEGQPMGVAMGLGGPLVGLFARQIPGRIVGRTREAHG
MGYVMTLRTREQDIRREKATSNICTNEALMALATTVYMTALGKNGMRQVAESSVRNTQYA
ISKLTEAGAKVFGEFVLQLPGILAGLPLLVAVTELRTKAEIDSY
>B_Bacillota_Alicyclobacillus_tolerans@@aminomethyl-transferring_glycine_dehydrogenase_subunit_GcvPA@WP_308113544.1 WP_308113544.1 aminomethyl-transferring glycine dehydrogenase subunit GcvPA [Alicyclobacillus tolerans]
FSYIPHTDRQKMLDFLALTDVSQLFEDIPDAIRPAAMSEVELTRHMRNLANRNFLGAGSY
EHYQPSAVDAIIGRSEFYTSYTPYQPEISQGMLQAIFEYQTMISELTGMDLANASMYDGP
TALGEAGMVCCAHTRNKLLVASTMHPEYRAVLATYDLQALAGVLVQYPNFFGSIEALMA-
VNTYPISLGLLKPPGELGADIVIAEGQSLGNSMSFGGPYLGIMARRLPGRIVGQTTDHEG
RGFVLTLQAREQHIRREKATSNICSNQALNALAATVFLSYLGREGMRELASQNYHKAHYL
AERLSAVKGPFFNEFVVRLGGYLFGLGLLLNVTEMRTREEMDAM
>B_Bacillota_Collibacillus_ludicampi@@aminomethyl-transferring_glycine_dehydrogenase_subunit_GcvPA@WP_282197845.1 WP_282197845.1 aminomethyl-transferring glycine dehydrogenase subunit GcvPA [Collibacillus ludicampi]
FSYIPNTDRKRMLDFLGIESVDELFADIPSSIRPAAWSEVELNRNMARLAGKNFLGAGAY
QHHIPAVVDAIISRSEFYTAYTPYQPEISQGNLQAIFEFQTMICELTGMDVSNASMYDGP
TAMAEAGIMACSATRTKLLVSRAVHPEYRAVLNTYDTKDFAGVIVQYPNFFGSIEALFI-
AVVNPIALGILEAPGALGADIVVGEGQSLGNPLSFGGPYLGFLARRIPGRVVGQTRDLDG
RAFVLTLQAREQHIRREKASSNICSNQALNAIAATVYMAYMGKEGFQEVAKLNLQKAHYA
QKRLASVKGPFFNEFALKLPGIIGGYDLLFAVTEVRTKDDIDML
>B_Bacillota_Moorella_sp._Hama-1@@aminomethyl-transferring_glycine_dehydrogenase_subunit_GcvPA@WP_109206494.1 WP_109206494.1 aminomethyl-transferring glycine dehydrogenase subunit GcvPA [Moorella sp. Hama-1]
MTYIPTTEQQQMLAACGANRMEELFSDIPNSVRPRPMAEAEVWRHLEELAGKNFLGAGAY
EHFIPSVVGHLLARSEFYTAYTPYQPEISQGTLQAIFEFQSLICELTGLDVATASHYDGA
TATAEAALVACNATRPKILVSRAVNPQYRTVLTTYDLAALAGVILQSPNFFGQIEALSI-
AVVDPISLGLLAAPGEYGADLAVGEGQGLGNPLNFGGPYLGFIARRLPGRIVGQTTDVDG
RAYVLTLQAREQHIRREKATSNICSNEALCALAATIYLADLGKEGLREVARQCLLKAHYA
QKQLAALPGPFFHEFVLKTKGFAAGFDLLFTVTEVRTREEIDAL
>B_Bacillota_Moorella_stamsii@@aminomethyl-transferring_glycine_dehydrogenase_subunit_GcvPA@WP_054936623.1 WP_054936623.1 aminomethyl-transferring glycine dehydrogenase subunit GcvPA [Moorella stamsii]
MTYIPTTERQQMLAACGANRMEELFNDIPATVRPRPMAEAEVWRHLEELAGKNFLGAGAY
EHYIPSVVGNLLARSEFYTAYTPYQPEISQGTLQAIFEFQSLMCELTGLDVATASHYDGA
TATAEAALVACNATRQKILVSRAVNPQYRAVLATYDLAALAGVVLQNPNFFGQIEALSI-
AVVDPISLGLLAAPGEYGADLAVGEGQGLGNPLNFGGPYLGFIVRRLPGRIVGQTTDVEG
RAFVLTLQAREQHIRREKATSNICSNEALCALAATIYLAALGKEGLKQVARQCLLKAHYA
YDRLAALPGPFFCEFVLKTKGFAAGFDLLFTVTEVRTRAEIDAL
>B_Bacillota_Sporomusa_rhizae@@aminomethyl-transferring_glycine_dehydrogenase_subunit_GcvPA@WP_371364289.1 WP_371364289.1 aminomethyl-transferring glycine dehydrogenase subunit GcvPA [Sporomusa rhizae]
WSYLPHTDRKAMLQAIGVNEVRDLFVDIPAELRPQAMSEPELAEHLSAMAAKSFLGAGAY
DHYIPSVVDHVLRRSEFYTAYTQYQPEISQGYLQVLWEYQSLICELTGMAVANASLYDGG
TGLAEAAMMAASATRSELLVAKSVHPHYRTILNTYDADELAGVILETPNFFGAIEALLI-
TAVDPISLGLLEAPGKLGADIVLGEGQSLGIPMSFGGPYLGFFARKMPGRIVGQTTDNEG
RGFVLTLQAREQHIRREKATSNICSNEALCALAAAVYLNTVGKEGFKQIAALTLNKAHYA
YKQLTG-TGPFFKEFVVRLTKIIGGLDLLVAVTEKRSKEEIDRL
>B_Bacteroidota_Duncaniella_muricolitica@@aminomethyl-transferring_glycine_dehydrogenase_subunit_GcvPA@WP_280122332.1 WP_280122332.1 aminomethyl-transferring glycine dehydrogenase subunit GcvPA [Duncaniella muricolitica]
HRYFPHTDIAAMLAKCGMESLDDLYADVPESLRPSAMSEEQVRACFRELAKANFAGQGFY
DHYAPAVISHIISRSEFLTAYTPYQPEISQGTLQYIFEYQTMMSQLTGLDVSNASMYDGS
TAVAEAMMMAVAHA-NRVLVSATLNPLYIEVVNTYDLDAMAGVILATPNRYGILEALLIM
T-APASALGVIRSPGEWGADVAAGEAQSLGMPLNFGGPYLGYMCRKLPGRIVGATVDADG
RVFVLTLQAREQHIRREKATSNICSNQGLMALYAAVYLSLMGPDGLREVNEISAARTRSL
ARRLEESGLPYLNEVAMRYREMLPGVQIVFCATERRTAEEIEAL
>B_Bacteroidota_Dysgonomonas_sp._HDW5A@@aminomethyl-transferring_glycine_dehydrogenase_subunit_GcvPA@WP_166109651.1 WP_166109651.1 aminomethyl-transferring glycine dehydrogenase subunit GcvPA [Dysgonomonas sp. HDW5A]
YKYFPHTDIEQMLKRVSVNSIDDLFAEIPQSVVPSSLSEIEIRKYFDKLGQKNFAGAGAY
DHYAPSVITPLISRSEFLTAYTPYQPEIAQGTLQYIFEFQSMICELTGMECTNASMYDGT
TATAEAMFMAVANA-NTVLISQTVNPNVLKVVKTYDKADLAGVIVSSPNYYGIIEALLIM
N-VDPSSLAVLKSPGEWGADIACGDGQSLGMPLNFGGSYIGFLSRKLPGRIAGATTDVDG
RAFVLTLQAREQHIRREKANSNICSNQSLMALYVTIYMSLMGKEGLRDVNKLSYSGAHYL
YDQLLATGKPFLKEFAVRTSNIMGGIQLLFCVTEKRSKEEIDHL
>B_Bacteroidota_Marseilla_massiliensis@@aminomethyl-transferring_glycine_dehydrogenase_subunit_GcvPA@WP_205107353.1 WP_205107353.1 aminomethyl-transferring glycine dehydrogenase subunit GcvPA [Marseilla massiliensis]
YKYFPHTDIKGMLEHIGIKSIDELYAEVPEQVRPEAKSELEIRQFFAGLAAKNFAGAGAY
DHYTPAAVPQIVSRSEYLTSYTPYQAEISQGTLHYIFEFQSMMAELTGMDISNASMYDGS
TATAEAVLMAVASA-RKVLVSETVDPKILAVIRTYDKADLAGVLVQQPNYFGVVEALFIM
N-SVAADLAVLRTPGEWGADIAVGDGQSLGLPMSFGGPYVGYMCRKMPGRIVGMTKDSRG
RAFVLTLQAREQHIRREKATSNICSNESLMALFVTIYMSLMGKQGLKEAAELSYAGAHYL
MDRLVATGRPFFNEFCVRYAGILGGVKVMFAVTEKRTKEEIDKL
>B_Bacteroidota_Prevotella_sp.@@aminomethyl-transferring_glycine_dehydrogenase_subunit_GcvPA@WP_293578606.1 WP_293578606.1 aminomethyl-transferring glycine dehydrogenase subunit GcvPA [Prevotella sp.]
FKFFPHTEIKQMLAQAGMESLDDLYSDVPECIRPDPKSESEIRSFFEQLGNKNFAGAGCY
DHYTPAVVPNIISRSEFLTSYTPYQAEISQGTLHYIFEYQSMMAELTGMDVSNASMYDGS
TATAEAAIMAMAAT-DTVLVSETVDPKVLNVVKTYDKASMAGVIVQQPNYYGIVEALFVM
N-SVAADLAMLKTPGEWDADIAVGDGQSLGIPMSFGGPSVGYMCRKMPGRIVGKTVDNRG
RVFVLTLQAREQHIRRQKATSNICSNESLMALFVTIYMSIMGKEGLKEAAQMSYDGAHYL
HDELIATGKPFFNEFCLTYKGIMGGIKVMFAVTEKRTKEEVDNL
>B_Bacteroidota_uncultured_Duncaniella_sp.@@aminomethyl-transferring_glycine_dehydrogenase_subunit_GcvPA@WP_289732301.1 WP_289732301.1 aminomethyl-transferring glycine dehydrogenase subunit GcvPA [uncultured Duncaniella sp.]
HRYFPHTDIAAMLERCNMKSLDELYSDVPESLKQPQMSEKEVRDFFEELAVRNFAGAGFY
DHYTPAVVQSLASRSEFLTAYTPYQPEISQGTLQYIFEYQSMMTQLTGMEVSNASMYDGT
TAVAEAMLMAISHA-NRVLVSATLNPIYREVIDTYDLDTLAGVIVATPNFYGILEALLIM
T-APASTLGVIRTPGEWGADIAAGEAQSLGMPLNFGGPYLGYICRKLPGRIVGATTDADG
RVFVLTLQAREQHIRRDKATSNICSNQGLMALYVSMYLSLMGAKGLREVNELSAAGAHYL
ASRLVETGAPFLNEFVVRFKGCLPGVMILVCVTETRTKEEIDRY
>B_Betaproteobacteria_Nitrosomonas_marina@@aminomethyl-transferring_glycine_dehydrogenase_subunit_GcvPA@WP_090634514.1 WP_090634514.1 aminomethyl-transferring glycine dehydrogenase subunit GcvPA [Nitrosomonas marina]
MNFLPHTELREMLSTLGLSQLEALFADIPEHVRPSPLSQMELEAHLRKVAGRNFLGAGAY
HHYVPATVDYVIRRGEFFTAYTPYQPEASQGMLQAMFEYESMICQLTGMGVTNASHYDGA
TALAEAVRMALDLARQKIVLSPAINPHYRETVRTYELDSLAALVIQNPNFLGQFEALLIV
V-ADPIALGLFQSPGSYGADVVIADGQPLGIPLSFGGPYLGIFARHMPGRVVGETVDQSG
RGYVLTLAAREQHIRRARATSNICTNSGLMALAAATYLATLGESGLRKVAALCFHKSHYA
AQQLAEKTGPFFKEFYVQLPGVIGGFDLLIAVTEMNTKAAIDRL
>B_Betaproteobacteria_Nitrosomonas_sp.@@aminomethyl-transferring_glycine_dehydrogenase_subunit_GcvPA@WP_292978687.1 WP_292978687.1 aminomethyl-transferring glycine dehydrogenase subunit GcvPA [Nitrosomonas sp.]
MPFIPHTDVAEMLASIGAKSIDELFDEIPAELKPVGLSEMEISRLMHGRAQKDFIGAGAY
EHHIPAAVWQITTRGEFYSSYTPYQAEASQGTLQLLYEYQTMMASLNGMDVSNASLYDGA
SALAEAALMAVRQHSRRILIPQTVHPIYRSVTRTIAIDKLAALVIPQPNFFGVLESLAIA
V-VNPTSLAMLKPPGEWGADIAVGEGQPLGIPLSSGGPYFGFMARQMPGRIIGRTTDLEG
EGFALTLQAREQHIRRSKATSNICTNQGLMVTAATIYMSLIGPEGLYRVATQSHANTLAL
VEQLEKLPGPFFHEAALQLSGVLGGVLLLVCATETKTAEDIGKY
>B_Carboxydothermus_hydrogenoformans_Carboxydothermus_hydrogenoformans@@aminomethyl-transferring_glycine_dehydrogenase_subunit_GcvPA@WP_011343425.1_* WP_011343425.1 aminomethyl-transferring glycine dehydrogenase subunit GcvPA [Carboxydothermus hydrogenoformans]
MKYTPHTEVREMLSSLGLSSIEELFSDIPEEVKPSGMSELEVKKHLANLAAKNFLGAGVY
DHYVPAVVNHILLRSEFYTAYTPYQAEMSQGVLQSIFEYQTMICELTGLDITNASMYDGG
SALAEAALMAVSQTRDKVLVLATVHPEYRSVVKTYDLEKLAAVLVQHPNFFGQLEGLLV-
VAVDPISLGILKPPAEYGADIAVGDGQALGNGLAFGGPHLGFFARRMPGRLVGLTTDKEG
RGFVLTLQAREQHIRREKATSNICSNQALNALAATVYLATVGKKGLKEIALQSLQKAHYA
FERLIGEG-PFFKEFVVKVKHILAGPGIMIAVTEKRTREEIDNL
>B_Chlamydiota_Candidatus_Protochlamydia_naegleriophila@@aminomethyl-transferring_glycine_dehydrogenase_subunit_GcvPA@WP_059061849.1 WP_059061849.1 aminomethyl-transferring glycine dehydrogenase subunit GcvPA [Candidatus Protochlamydia naegleriophila]
MDFISNKQIEAMLAEIGIQKIEELFASIPASLIDDGLSEYEGLRLMEDLAARNYLGAGAY
EHHVPALVGAVCSKSEFLTAYTPYQAEASQGMLQIIFEFQSAICALTGMDVANASVYDGA
SACAEAMLMALRHS-SKLLIADTLHPHYKGVIEQYDEAFLAAVIVQSPNFCGTLEALSIL
C-ANPIAYGLFASAAEQGADIAVGDCQPLGLSLSFGGPYAGYMARQLPGRIVGETVDTQG
RGFVLTLQAREQHIRREKATSNICTNQALAALASLVAILWYGKEGMKALALTNYQRTAYL
KQQLSQLPGPSFNEFVVDFKGIEPGIELLLAVTETKSQEQLDRF
>B_Chlamydiota_Estrella_lausannensis@@aminomethyl-transferring_glycine_dehydrogenase_subunit_GcvPA@WP_098037463.1 WP_098037463.1 aminomethyl-transferring glycine dehydrogenase subunit GcvPA [Estrella lausannensis]
MDFVANSQRKEMMETIGIQDILELYRDIPSSLRSEGLSEFEGLALMEKIASENYLGGGAY
EHHIPACVKALIRRGEFLTSYTPYQAEASQGMLQAIFEFQSMVAALTGLNISNASVYDGG
SALAEAALMALRQQ-NTLVVFESVHPAYREIIRQYDFSHLAALIIQSPNIFGRFEALAIL
S-SNPITFGAFQSAKEQGADIAAGELQPLGIPLQFGGPYAGYLARQMPGRIVGETVDTEG
TGYVLTLQAREQHIRREKATSNICTNQTLMALSSLMTALWFGPKGMKELALMNYQKAAYL
KLRLAKELPDFFNEFPVKFSGIEPGIPLLVAVTEIKSKEMLDRY
>B_Chlamydiota_Parachlamydia_acanthamoebae@@aminomethyl-transferring_glycine_dehydrogenase_subunit_GcvPA@WP_006340569.1 WP_006340569.1 aminomethyl-transferring glycine dehydrogenase subunit GcvPA [Parachlamydia acanthamoebae]
MDFISNQQIQEMLKDLGIRNMENLFQDIPEELRDDGMSEYEGAKWVESLASQNYLGAGAY
EHYVPAIVSAICGKSEFLTSYTPYQAEASQGMLQAIFEFQSVICALTGMDVSNASVYDGA
SACAEAVLMAMRCQ-SKILLGFSLHPHYRAVIKQYDPDKLAAVLIQSPNFFGVVEALVIQ
C-ANPLAYGLFASAGENGVDIAVGDSQPFGLSLNFGGPYAGYMARQLPGRIVGETVDTGG
RGFVLTLQAREQHIRREKATSNICTNQALAALGSLIAMLWYGKEGIPQLALTNFQRTSYL
KKHLENIEGPFFNEFLVRFPKIEPGLDMLVAVTETKSKAQLDHY
>B_Chlamydiota_Waddlia_chondrophila@@aminomethyl-transferring_glycine_dehydrogenase_subunit_GcvPA@WP_013181368.1 WP_013181368.1 aminomethyl-transferring glycine dehydrogenase subunit GcvPA [Waddlia chondrophila]
MDFVSNTQARHMLRTIGVESIGSLFSAIPEAIQDDGLSEYEGMRHLESLAAKNYLGAGAY
EHHTPAYLSAICQKSEFLTAYTPYQPEASQGMLQTIFEFQSAVCALTGLDAANASVYDGA
SACAEAVLMTARAQ-NKVLIAASLHPHYRAVVDQYDKEFLISVLLQTPNFFGVIDALMIL
C-ANPLSFGLYQSADELGADIAVGDMQPFGLPLQFGGPYVGYMARQMPGRIVGETVDTEG
RGFVLTLQAREQHIRREKATSNICSNQALAALATLLGVLWYGRQGVKELALANYQRSAYL
KEKLTALPGPHLNEFVIKIERIVPGLVLLICATEIKSKAQLDRF
>B_Chlorobiota_Chlorobaculum_parvum@@aminomethyl-transferring_glycine_dehydrogenase_subunit_GcvPA@WP_012501818.1 WP_012501818.1 aminomethyl-transferring glycine dehydrogenase subunit GcvPA [Chlorobaculum parvum]
MPFIVNTERAEMLREIGVENFEALIADIPEEVRLPAMGEPEVKSLLEKMASSNFLGAGAY
DHFIPAAVKTIASRSEFYTAYTPYQAEVSQGTLQAIYEYQSVMCRLYGMDVANASMYDGA
SALAEAALIALNVTRNGIVVAGKLHPYTSQVLETYSVAALAAVIVQQPNFYGCLEALFI-
VSADPVSLGVLEAPGNYGADIAVGEGQSVGNAQSFGGPYLGILTRKIPGRLVGMTKDKDG
DGFILTLQTREQHIRREKATSNICSNQALCALQAVVHLSLLGKEGIQDVANRSMQKAHYL
ADRITELPGPFFREFVVETPKVFAGVDLLIAVTEKRTKEELDSF
>B_Chlorobiota_Chlorobium_sp.@@aminomethyl-transferring_glycine_dehydrogenase_subunit_GcvPA@WP_292001336.1 WP_292001336.1 aminomethyl-transferring glycine dehydrogenase subunit GcvPA [Chlorobium sp.]
MPFIVNTDRDEMLRSIGAASFDDLIPDIPEEVRFPALSEPEVMKLLEGLSSVNFLGGGAY
DHFIPSAIKSIVSRSEFYTAYTPYQAEVSQGTLQAIYEYQSMMCRLYGMDVANASMYDGA
TALAEAVLMAMNITREQVVIAGKLNPYAESVLKTYNIDGLAAIVVQQPNFYGCLEALFI-
VSADPVSLGTLEAPGNYGADIAVGEGQPLGNHQNFGGPYLGIFTRKIPGRLVGMTRDRDG
DGFILTLQTREQHIRREKATSNICTNQALCALQAAVYLSLLGKQGISEVAGQCAVKAHYL
ADRIASIPGPFFREFAVETPGIFAGYDLLVAVTEKRTRAELDRF
>B_Chlorobiota_Chlorobium_sp._KB01@@aminomethyl-transferring_glycine_dehydrogenase_subunit_GcvPA@WP_076791761.1 WP_076791761.1 aminomethyl-transferring glycine dehydrogenase subunit GcvPA [Chlorobium sp. KB01]
MPFIINTEREEMLRATGAGSFEDLIKDIPEEIRFAASDEPQVRKLLETLASANFLGGGAY
DHFIPAAIKTIVSRSEFYTAYTPYQAEVSQGTLQAIYEYQSLICRLYEMDVANASMYDGA
TALAEAVLMAMNVTRSQVVVAGKLHPYNSAVLKTYSLASLAAVVVQQPNFYGCLEALFI-
VSADPLSLGVLAAPGSYGADIAVGEGQPLGNPQNFGGPYLGIFTRKIPGRLVGMTKDRDG
DGFILTLQTREQHIRREKATSNICSNQALNALQAAVYLSLLGKEGIRQVAAQSTRNAHYL
ASKIDALPGPFFKEFVVETPRVFAGYDLLIAVTEKRTKEELDRF
>B_Chlorobiota_Prosthecochloris@@MULTISPECIES__aminomethyl-transferring_glycine_dehydrogenase_subunit_GcvPA@WP_114607516.1 WP_114607516.1 MULTISPECIES: aminomethyl-transferring glycine dehydrogenase subunit GcvPA [Prosthecochloris]
MPFVANTDRRDMLDAIGAGSFEELIADIPAAYRPPAMSEMEVRRHLQDLAAANFLGAGAY
DHYIPAAVKSIVSRSEFYTAYTPYQAEVSQGTLQAIYEYQSMICRLYGMDVANASLYDGA
TALAEAVSLAITVSRSRVVVAGKVHPHSIEVLSTFDTGALAAVIVQQPNFYGCLEALFV-
VSADPLSLGVLEAPGEYGADIAVGEGQPLGSELNFGGPYLGIFTRKIPGRLVGMTRDRDG
EGFILTLQTREQHIRREKATSNICTNQALNALQAVVYLSLMGREGLREVAEQSLRKAAYL
AERICTLPGPFFREFVVDTPGILAGCDLLIAVTERRTREEMDRF
>B_Chloroflexota_Anaerolinea_thermolimosa@@aminomethyl-transferring_glycine_dehydrogenase_subunit_GcvPA@WP_062191792.1 WP_062191792.1 aminomethyl-transferring glycine dehydrogenase subunit GcvPA [Anaerolinea thermolimosa]
-MFAPHTEREEMLKVIGVSSIDDLFRDVPENFRPPALTEMEVVAELNEIAMNNFLGAGAY
RHYIPAAVDALLQRGEFFTAYTPYQPEVSQGTLQAIFEYQTLITALTGMDVANASHYDGA
TAAAEAVIMAYHNFRTQAVVSPSLHPQYRQVIRTYGPDTLAIVIVQYPDFFGRIYALFC-
VAVNPIALGLLKPPSEFGADIVVGEGQPLGIPLSYGGPYLGILARKLAGRLVGETIDADG
RAYVLTLTAREQHIRREKATSNICTNQGLMALASTIYLSLLGKTGLRQVAELCYHKAHYA
AAQISKIPGPFFHEFIVQCPGILGGYDLLVAVTELTGKEDIHAL
>B_Chloroflexota_Ardenticatena_maritima@@aminomethyl-transferring_glycine_dehydrogenase_subunit_GcvPA@WP_054492106.1 WP_054492106.1 aminomethyl-transferring glycine dehydrogenase subunit GcvPA [Ardenticatena maritima]
MRYTPHTERREMLAAIGVERIEDLFADIPEAVRPDGLSEPEIQRLFADIAAQNFLGAGAY
YHYTPAVIPHLLFRGEFYTAYTPYQPEISQGTLQTIFEFQTMVCQLLGMDVANASMYDGS
TALAEAALMAVRLSRTRILVSRAIHPEYRAVLATYDVAAVAALLVQYPNFFGQIEGLFV-
VSADPVAVAMLKPPGEFGADIVTAEGQPLGIPLFYGGPYVGLFARQMPGRIAGETVDVDG
RGFVLTLQAREQHIRREKATSNICTNEALIATAVTIYMAAVGRNGLKQVANLCYHKAHYL
ANQLAQLDGHFMREFAVRTPGIIGGYDLLLTATEMNTREEIDRL
>B_Chloroflexota_Candidatus_Chlorohelix_allophototropha@@aminomethyl-transferring_glycine_dehydrogenase_subunit_GcvPA@WP_341469951.1 WP_341469951.1 aminomethyl-transferring glycine dehydrogenase subunit GcvPA [Candidatus Chlorohelix allophototropha]
MNYVPNSELQEMLKSIGVDSVEELFEVVPKQVRPKALSELETTRLMNGLASRNFLGAGSY
NHYVPSVVGHLVGRSEFYTAYTPYQPEVSQGTLQAIYEYQTMMGELFNMDVSNASMYDGA
SALAEAAIMAVNVTRNKVIIPKTVHPDSRAVTRTYTMEEAAALLVQQPDFLGQIQALFV-
VSAYPTSLGLLKPPGECGADIAVGEGQSLGMRPSFGGPYVGIFTRNLPGRIVGQTTDKTG
RAFVLTLQTREQHIRREKATSNICTNEGLIALVVTVYLSAMGKQGLHEVAEQCYHKAHYA
ADEIAKLPGAFFNEFLVRVPGIIGGYALLFCCTEMNTREEIDCL
>B_Chloroflexota_Kallotenue_papyrolyticum@@aminomethyl-transferring_glycine_dehydrogenase_subunit_GcvPA@WP_026369892.1 WP_026369892.1 aminomethyl-transferring glycine dehydrogenase subunit GcvPA [Kallotenue papyrolyticum]
SHYISITDRAAMLNAIGVPSIDALFEVVPAEVRPAPMSEAELLRELRRLSAKNFLGAGAY
NHFVPAAVDALLRRAEFYTAYTPYQPEIAQGTLQAIFEYQTMICALTGMDVANASHYDGA
TALAEAAVLAINSTR-TILVPPTLHPQYRQVLRTYSLAEVAAIIVPTPDFLGQVHGLLI-
VAADPIALGLFQAPGAVGADIVVAEGQPLGIPLSFGGPYLGIFARRMPGRLAGATTDLEG
IGYVLTLQTREQHIRREKATSNICTNQGLMMLAATIYLALLGKHGLRQVAELCYHRAHYA
ARELAALPGPFFKEFALRLPGIIGGYDLLIAVTEMNSKADIDAL
>B_Chloroflexota_Thermogemmatispora_sp.@@aminomethyl-transferring_glycine_dehydrogenase_subunit_GcvPA@WP_376797486.1 WP_376797486.1 aminomethyl-transferring glycine dehydrogenase subunit GcvPA [Thermogemmatispora sp.]
MGYIPNTEQQAMLERLGLQSMEDLLEPVPEEVRPPALAEPELKRLMMEMAARNFLGAGTY
EHAVPSVVPHLQRRSEFVTSYTPYQPEVSQGMLQAIYEFQTMVCQLTGLDIANASLYDGA
TALVEAVFMALGPGQGEVLVSAGVDPQYRRVLRTYSLAALAAVAIQQPNFFGCIEVFIS-
VTSEPASFGLLASPAEYKADIAVGELMSFGNPMSFGGPALGFLARLMPGRLVGQTVEEGG
TGYVLTLQAREQHIRRERATSNICTNQSLLAVGATIYLAALGKEGLRELAALCLQKAHYA
QRQIAALAGPFFDEFVIRLPDIIGGYDLLFCVTEMRTRADIDRL
>B_Clostridium_drakei_Clostridium_drakei@@aminomethyl-transferring_glycine_dehydrogenase_subunit_GcvPA@WP_032076032.1_* WP_032076032.1 aminomethyl-transferring glycine dehydrogenase subunit GcvPA [Clostridium drakei]
FPYIPVTDEKEMLNSIGLNSLDELFSDIPESIKPGGLSELELLRYLDTLANKNFLGAGAY
DHYIPALIKHIVSKSEFYTAYTPYQAEISQGTLQCIFEYQSMICELTGLDAANASMYDGA
TACTEAALMAVDSTKKKILVSKTVHPETRKVVETYDLEKLAGVILQNPNFFGIIEALLI-
MSVDPISLGILKSPGELGADIAVGEGQSLGNNMSFGGPYVGFMARKMPGRIVGQTQDLDG
RGFVLTLQAREQHIRREKATSNICSNEALNALAAAIYLTTMGKKGIKEVAYQSTQKAHYA
FNKVINSGKPFFKEFALVSEKILGGYPLLFCVTEKRTAQEIDKL
>B_Coprothermobacterota_Coprothermobacter_platensis@@aminomethyl-transferring_glycine_dehydrogenase_subunit_GcvPA@WP_018963337.1 WP_018963337.1 aminomethyl-transferring glycine dehydrogenase subunit GcvPA [Coprothermobacter platensis]
MQYVPHTEIKDMLNAIGLHNVDELFADIPSEALQGGWDEEHLRSYFRQAAIQLFLGGGVY
DHYVPSVVDRIISLPEFETAYTPYQAEVSQGTLQAMYEYQSLICDLTGMDVTNGSMYDGA
SAAAEAALMAMRINKHRIAISSCVNPDILEVLKTYDFSQLSCVVIQSPNYFGFLEALFIS
V-VDPISLGILKSPKDYGADIVVGEGQSLGNHMNYGGPHFGFLARSIPGRIAGETVDADG
IGYVLTLQTREQHIRREKATSNITSNDWLMALGSAVYLSLLGG-SLKDLGEAILTRSTYL
SEQLTMI-GYFFKEFPIKVKNYFVGPVILVAVTEKRSKEQMDTL
>B_Cyanobacteriota_Desertifilum@@MULTISPECIES__aminomethyl-transferring_glycine_dehydrogenase_subunit_GcvPA@WP_069966079.1 WP_069966079.1 MULTISPECIES: aminomethyl-transferring glycine dehydrogenase subunit GcvPA [Desertifilum]
ARYSPHTSRQQLLQEIGVESIGDLLKVIPQGLQPEGKSELEVRQLLQTLADRNFLGAGCY
RHFIPAAVWALVSRGEFLTSYTPYQPEAAQGTLQTIFEFQTGIARLTGLPVANASLYDGA
SATAEAVLMALRLQ-SHLLIAGSLHPEYQELLDTYDLEVLAAVVVQCPNFYGIIEALLIV
VVTDPTAYALLKTPGDGGADIVAGEAHCLGTPPSFGGPHLGILARQVPGRLVSITQDARG
QVYTLTLQTREQHIRREKATSNVCTNQSLMAAAASVYMALLGPDGLRQIATSSVQLAHQA
QSEIAKLPGPFFHEFVIQCPGIYPGVPLLICVTEMNTTSQIQQL
>B_Cyanobacteriota_Geitlerinema_sp._PCC_9228@@aminomethyl-transferring_glycine_dehydrogenase_subunit_GcvPA@WP_139240670.1 WP_139240670.1 aminomethyl-transferring glycine dehydrogenase subunit GcvPA [Geitlerinema sp. PCC 9228]
GRYSPHTTRQEMLAELGLENIEQLLRTIPKSLRDRGKTELEVRQRIQELADQNFLGAGCY
RHYVPAAVWAIAGRGEFTTSYTPYQPEVSQGTLQTVFEFQTGIARLTGMPVANASLYDGA
SAAAEAVLMALRLQ-SQLLVAGTLHPEYKELLDTYDQDSLAAVVIQSPNFWGNVEALLIV
VVTDPTTMTVLKTPGEQGADIVAGEAQCLGTPPAFGGPHLGILARQIPGRLVSLTTDNRG
TVYTLTLQTREQHIRRAKATSNICTNQSLMATAAAIYMGLVGPHGMRQMANTSLNHAHQL
ASRLSQLPGPFFHEFVLRCPGIYPGVALLICTTELNTPAQMDRL
>B_Cyanobacteriota_Nostoc_ellipsosporum_NOK@@aminomethyl-transferring_glycine_dehydrogenase_subunit_GcvPA@MDF2386368.1 MDF2386368.1 aminomethyl-transferring glycine dehydrogenase subunit GcvPA [Nostoc ellipsosporum NOK]
MRYLPLTDREAMLGVIGAKSIDDLFADVPAAAVPMHASELAVERHMTKLAAKNFLGAGAY
RHHVPASVDHLIQRGEFLTAYTPYQPEIAQGTLQMMFEFQSQVARLLGCDVANASMYDGS
TACWEAITMARRVT--KAILSGGLHPHYVSVAETMDLIARSCVVVQYPDILGRIAALLVA
VVTEPVALGAIKAPGEMGADIVVGEGQSLGVGLQFGGPYVGLFARQMPGRLCGETVDAEG
RGYVLTLSTREQHIRREKATSNICTSSVLCALAMSVHMTLLGEKGLRQLAAINHADASAA
ADRLARVPGTFFNEFTLKLSGILAGVSLIVAVTETTTQEDVETL
>B_Cyanobacteriota_Trichothermofontia_sichuanensis@@aminomethyl-transferring_glycine_dehydrogenase_subunit_GcvPA@WP_265903778.1 WP_265903778.1 aminomethyl-transferring glycine dehydrogenase subunit GcvPA [Trichothermofontia sichuanensis]
ACYSSHTTRQHLLQELGLSDIEPLLAVIPAELRGPGKSELEVRQELQQLADRNFLGAGCY
RHFIPAAVWAIVGRGEFLTSYTPYQPEAAQGTLQTIFEFQTGIARLTGLPIANASLYDGA
SATAEAVLMALRQQ-SHLLIAEGLHPEYRELLTTYDLATLAAVVVQSPNFYGGVEALLIV
VVTDPTTLAVLQPPGHLGADIVAGEGHALGTPPSFGGPHLGLLARQIPGRLVSLTQDARG
TAYTLTLQTREQHIRRAKATSNVCTNQSLMAAAAAVYMALLGPDGLRQIATVSLQRAHQL
AAQIQALPGPFFHEFVVRCPGLCPGVALLICVTEMNSAAEMERL
>B_Deinococcota_Marinithermus_hydrothermalis@@aminomethyl-transferring_glycine_dehydrogenase_subunit_GcvPA@WP_013703589.1 WP_013703589.1 aminomethyl-transferring glycine dehydrogenase subunit GcvPA [Marinithermus hydrothermalis]
MEYTPHTEIRAMLERLGMRELRELFRDIPAELLPEPMTEAEVLEHLRALAAKNFLGGGVR
AHHVPAVVPHLATRAEFVTAYTPYQPEASQGVLQAIFEYQTMIAELTGLEVSNASLYDGA
TALAEGVLLALRQTRMRVALSQAVHPEYRRVLKTY----AGAVVAQTPNFLGSIEALFVA
V-VDPISLAILKPPAAYGADIAVGEGQPLGNAMAFGGPHFGFIARQLPGRLVSETRDVDG
RGFVLALSAREQHIRRAKAKSNITTNSQLTALMGAVYLAALGPQGLREVAVRAVANAHTL
AERLETIPGPFFNEFVLRLPGIHAAVPVLFAATEVHDAADLEQL
>B_Deinococcota_Oceanithermus_profundus@@aminomethyl-transferring_glycine_dehydrogenase_subunit_GcvPA@WP_013458264.1 WP_013458264.1 aminomethyl-transferring glycine dehydrogenase subunit GcvPA [Oceanithermus profundus]
MDFTPHTDVRAMLEALGMQDLRELFADLPDALLPAPMSEQEILAHLRELAAKNFLGGGLR
PHFVPSLVPALAQRGEFLTAYTPYQPEVSQGVLQAVFEYQTMIAELTGLDVSNASLYDGA
AALAEGVLLALRQTRMGVVVSQGVHPEYRQVLATY----PGAVVLQSPNFLGAIEALVVY
V-ADPLSLALLKPPGEWGADIAVGDGQPLGNPMNFGGPQFGYIARQLPGRLVSQTHDSGG
RGYVLALAAREQHIRRAKAKSNITTNAQLTALMGAMHLAALGPEGFAEVAAASVARAHAL
AEMLARLPGPFFNEFALRLPGWHAAAPVLFAATERHEEDDLAGL
>B_Deinococcota_Truepera_radiovictrix@@aminomethyl-transferring_glycine_dehydrogenase_subunit_GcvPA@WP_013177577.1 WP_013177577.1 aminomethyl-transferring glycine dehydrogenase subunit GcvPA [Truepera radiovictrix]
MNYLPHTDVARALAAIGVESVDALFGDLPEALQPEGLDEAALLRHLRALAAKNFLGGGLK
GHFIPAVTPHLALQSEFVTAYTPYQPEVSQGILQATFEFQTMMSELTGLPISNASMYDGA
TAVAEAALLAVRHKRHRVLVSQGVHPETREVLATY----PACVVAQNPNFLGYLEALFVA
V-CDPFSLAVLKSPGEYGADVAVGDGQTVGNPVAFGGPHFGFMVRQLPGRLVGETTDLEG
RAFVLTLQAREQHIRRSKAKSNICSNHQLSALMAAVNLSALGPQGLREAATKSVQNAHLL
ARRLAE-AGPFFNEFAVRLPGVAAAVPVLFAATELTTPEDIDLL
>B_Deinococcota_unclassified_Meiothermus@@MULTISPECIES__aminomethyl-transferring_glycine_dehydrogenase_subunit_GcvPA@WP_110529907.1 WP_110529907.1 MULTISPECIES: aminomethyl-transferring glycine dehydrogenase subunit GcvPA [unclassified Meiothermus]
MDYTPHTDLEQMLERVGAKHLRDLYRDLPQEIVDTAMTEAELMRHLRTLAAKNFLGGGIR
AHYIPAAVPALAARAEFLSAYTPYQPEASQGLLQAIFEYQTMISELTGLPVANASMYDGS
TALAEGALLALRESRMRVAILKSVHPEYRRVVKTY-----GAVVVQNPDFLGSVHALLVA
V-VDPLSLALLKPPGEYGADVAVGEGQPLGNAMAFGGPHFGFMARQLPGRLVSETTDADG
RGYILTLQAREQYIRRSKAKSNITTNAQLTALMGAVYLAALGPQGLKEVATRSVAMAHAL
AERLSRIPGPFFNEFAVRLPGIAAATPVLFACTEQHTEADLDNL
>B_Deltaproteobacteria_Bradymonas_sediminis@@aminomethyl-transferring_glycine_dehydrogenase_subunit_GcvPA@WP_111333770.1 WP_111333770.1 aminomethyl-transferring glycine dehydrogenase subunit GcvPA [Bradymonas sediminis]
MRYLPHTDIESMLEAIGVESIEELFEQIPAEYRAEPQSELSLERDLGLLAAKNFLGAGMY
NHHSPHALNQLLLRAEYYTSYTPYQPEISQGTTKAIFEFQSMVAELLGVPIANASMYDGA
HATAEAALMAQRVG-DYVFVAESVHPEYRDVIKTYSLESLACIIYQSPNFFGVLEIQVVS
CFNEALAFALTTPPGHFGADIIAGEGTSLGIPMGYGGPALGIFGRKMPGRLAGYTVDTEG
EGYVLTLSTREQHIRREKATSNICTNQGLMALAAAIYLSLMGKEGLRDVAKLNFSRAKYA
LEKLTENGGPIFNEFVLETRGIMPGFDMMVAVTEKTTRDNIDKL
>B_Deltaproteobacteria_Deltaproteobacteria_bacterium_IMCC39524@@aminomethyl-transferring_glycine_dehydrogenase_subunit_GcvPA@MDG5467912.1 MDG5467912.1 aminomethyl-transferring glycine dehydrogenase subunit GcvPA [Deltaproteobacteria bacterium IMCC39524]
MRYIPHTDVTQMLERIGVATLEDLFVEVPESVRQEPASETELLRELKSLALGNFLGGGAY
HHFIPTVIDLLISRSEFYTAYTPYQPEISQGTLQAVFEFQTLICQLTGMDAANASMYDGA
SACAEAVLMAMRLTRKKVLLSKALNPRYRGVVATYDLEDLAVVVAGYPNYFGVIEAKLVT
AVAEPIALGLLKSPGELGADIVAGDAQSFGLPLAFGGPYVGFFARGMPGRLVGETTDLEG
RGFVLTLATREQHIRREKATSNICSNQGLCALMATIFMSLLGKQGLREMAEQNLAKAAYA
RKQLSGIKGPAFNEFVVRSEGILGGIPLLVCVTEQNQREEIDAL
>B_Deltaproteobacteria_Lujinxingia_litoralis@@aminomethyl-transferring_glycine_dehydrogenase_subunit_GcvPA@WP_111728833.1 WP_111728833.1 aminomethyl-transferring glycine dehydrogenase subunit GcvPA [Lujinxingia litoralis]
MRYIPHTDIARMLQAIGVESIDELFESIPAELRPPPMSEIALDRHLGGLASRNLLGAGCY
DHVVPQAISQLLLRAEFLTSYTPYQPEISQGTTKTIFEFQSMVSEVLEMPIANASMYDGA
HATAEAALMAQRVS-DQVWVSKSVHPEYREVIETYDLDDLACVIFQTPNFFGVLEILTVA
AFNEPHAFALAMPPGSAGVDICAGEGMGLGVGLSYGGPALGIFARAMPGRLSGQTVDAMG
EGYVLTLSTREQHIRRAKATSNICTNQGLMALAAAIYLSLMGREGFKELAQLNMARARYA
LEAFEERGLPFFNEVVVELAGIIPGFDLLVACTEMTTAESLDRA
>B_Deltaproteobacteria_Persicimonas_caeni@@aminomethyl-transferring_glycine_dehydrogenase_subunit_GcvPA@WP_141200945.1 WP_141200945.1 aminomethyl-transferring glycine dehydrogenase subunit GcvPA [Persicimonas caeni]
MRYLPHTDVDAMLEAIGVDSIDDLFEQIPEEFRPEPKSELTLERHLGELASKNFLGAGLY
DHHSPHALQQLLLRAEYYTSYTPYQPEISQGTTKSIFEFQSMVAELLGVPIANASMYDGA
HATAEAALMAQRVG-DKVYVAESVHPEYRQVIQTYSLEKVACIIFQTPNFFGVIEIKVVA
SFNEPLAFALTTPPGHYGADIVAGEGTSLGIPMGYGGPALGIFGRKMPGRLAGYTVDTEG
EGYVLTLSTREQHIRREKATSNICTNQGLMALAAGIYMSLMGKEGIREMAQLNLSRAHYA
MDVLESTGQPFFNEFVVETRGILPGFDLLVAVTEKTSRRDIDRL
>B_Dictyoglomota_Dictyoglomus@@MULTISPECIES__aminomethyl-transferring_glycine_dehydrogenase_subunit_GcvPA@WP_012583867.1 WP_012583867.1 MULTISPECIES: aminomethyl-transferring glycine dehydrogenase subunit GcvPA [Dictyoglomus]
MAYFPHTEIREMLNTIGVDSIEELFSEIPEEIRSASPSEIDLLEEIKQISKKNFLGGGAY
RHYIPSFVKLVSLFPTFYTSYTPYQPEISQGVLQSIFEYQSLICDLTGMEVANASLYEAG
SGIAEAALMSVRITKKEVIVSSGLNPEYISVLKTYDITALSGVILQNPNFFGVIEALFIL
S-IYPISLGILKPPSEYNVDIVVGEGQSLGIPLGFGGPYLGILARQIPGRIVGETIDLEG
RGFVNTLQTREQHIRRAKATSNICTNEALSAISAAVYMALLGKKGIKKIAEVCFSRAHYL
KDRLQKKLGYFFNEFVIKTPKILGGIPLLIAVTERNSIEEIDYY
>B_Elusimicrobiota_Elusimicrobium_sp._An273@@aminomethyl-transferring_glycine_dehydrogenase_subunit_GcvPA@WP_087289260.1 WP_087289260.1 aminomethyl-transferring glycine dehydrogenase subunit GcvPA [Elusimicrobium sp. An273]
-MFIAHTDREEMLRKIGVSSVKDLLSQIPQELLPKALTEQELTAHVHELAARNFIGAGIY
EHFIPAAVGALSSRGEFLTAYTPYQAEASQGTLQTIYEFQSCICSLFDMDVATASHYDGA
TALAESVLACLRITRSEILISAALHPHYKEVLKTYDLEILACFVLPNPNFLGCLEALLTA
V-VNPLALGVLQTPGAYNADFAVAEGQPLGNAMNFGGPGLGIMTRQLPGRMVGIAKDKNG
RAFVLTLQAREQHIRREKASSNICSNEALCALNAVIYLTLLGPQGLREVAELNLERAHQL
ADLAGNIPGPFFNEFVLECPGISAGYALLVCATETKTAADLQAY
>B_Epsilonproteobacteria_Arcobacter_arenosus@@aminomethyl-transferring_glycine_dehydrogenase_subunit_GcvPA@WP_138151783.1 WP_138151783.1 aminomethyl-transferring glycine dehydrogenase subunit GcvPA [Arcobacter arenosus]
MPYTPHTEIKQMLDVIGLEEESQLFDQVPSNLREDGVDEFTAFEKFKELSSKNFLGGGYY
DHIVPSAVDALSGRSEFYTAYTPYQAEASQGTLQVLYEYQSLVCKLTGMDVSNASMYDGA
TALAESALMAVRISRNKILVDGGVNPTYIKVVQTYNLESVAGYLFQSPNFFGSVSALAVM
S-AYPISLGILKEPGSMGVDIVSADGQCLGNYLAFGGPSFGMIARDLPGRIIGRTLDKDG
EMFVLTMQAREQHIRRHRATSNICSNQNLLALRSTIFMSLVGREGLVELATSNHSKAEYL
KEKLSSMEGPTFNEFVIKTPGFYAGINLLVSVTEKRTKKQMDEF
>B_Epsilonproteobacteria_Arcobacter_sp._31_11_sub10_T18@@glycine_dehydrogenase__aminomethyl-transferring_@OUR69368.1 OUR69368.1 glycine dehydrogenase (aminomethyl-transferring) [Arcobacter sp. 31_11_sub10_T18]
MPYTPHTDVREMLDVIGLEKESDLFNSVPAELKPDGLDEFTTFARFKKLAQKNFLGGGYY
DHVVPSAVDALAGRSEFYTAYTPYQAEASQGTLQALYEYQSLICELTGMDVSNASMYDGA
TALAEAALMAVRISRNKILIDAGVNPTYIEVVKTYDFSKVAAYLFQNPNFFGTVQALAVM
S-VYPISLGLIKDPGSLDVDIVTGDGQCLGNYLAFGGPTFGLIARNLPGRLMGKSLDKDG
ELFVLTMQAREQHIRRHRATSNICSNQNLLALRSTIFMSLIGRDGLVNMAELCYNKSEYL
KSELSKIDGATFNEFVIETTGFYAGINLLVSVTEKRTKEELDDL
>B_Epsilonproteobacteria_Halarcobacter_anaerophilus@@aminomethyl-transferring_glycine_dehydrogenase_subunit_GcvPA@WP_129082812.1 WP_129082812.1 aminomethyl-transferring glycine dehydrogenase subunit GcvPA [Halarcobacter anaerophilus]
MPYTPHTEIKQMLEVIGLEKEEQLFDSVPSSLKENGLDEFTTFEKFKTLASKNFLGGGYY
DHIVPSAVDALSGRAEFYTAYTPYQAEASQGTLQVLYEYQSLVCKLTGMDVSNASMYDGA
TALAEAALMAVRISKNKILIDGGVNPTYIKVVQTYDFETIGGFLFQNPNFLGSLNAIAVM
S-VYAVSLGVLKDPSSMGVDIVTAEGQCLGNYLSFGGPSFGLLARDLPGRIIGKTLDKDD
EIFVLTMQAREQHIRRHRATSNICSNQNLLALRSTIFLSLLGKEGFEELASLCHSKSEYL
KKKLASLKDETFNEFVIKTPGFYAGINLLVSVTEKRTKEEMDSF
>B_Epsilonproteobacteria_Sulfurimonas_sp.@@aminomethyl-transferring_glycine_dehydrogenase_subunit_GcvPA@MDA7818430.1 MDA7818430.1 aminomethyl-transferring glycine dehydrogenase subunit GcvPA [Sulfurimonas sp.]
MPYTPHTEVREMLDVIGLEKESDLFASIPDDLKPDGLDEFSTFNMFKKLASKNFMGGGYY
DHVVPSAVDALAGRSEFYTAYTPYQAEASQGTLQALYEYQSLICELTGMDVSNASMYDGA
TALAEAALMAVRITRNKILVDAGVNPTYIEVVKTYNLEAVAAYLFQNPNFFGSVSALAVM
S-AYPVSLGMLKDPGSLGVDIVSADGQCLGNYLSFGGPTFGMVARNLPGRIIGKTLDKDG
ELFVLTMQAREQHIRRQRATSNICSNQNLLALRSTMFLSLIGREGLVTMAELCFNKSEYL
KEQISKVSGSTFNEFVIKTPGFYAGVNLLISVTEKRTKEDMDQL
>B_Epsilonproteobacteria_Sulfurospirillum_sp._1612@@aminomethyl-transferring_glycine_dehydrogenase_subunit_GcvPA@WP_331774374.1 WP_331774374.1 aminomethyl-transferring glycine dehydrogenase subunit GcvPA [Sulfurospirillum sp. 1612]
MPYTPHTDVQTMLAQIGIEDESELFAAVPEALRAEGQSEFEVFETFKALAAKNFIGGGYY
DHIIPAAVDALSMRSEFYTAYTPYQAEASQGTLQALYEYQSMICNLSGMEATNASMYDGG
TAMAEAALMAVRITKKKILIDSGVNPIYSKIVKTYSMDV-AGYIFQNPNFFGSLEALAIM
S-AYPIALGLIKTPGEMDVDIYCGDGQSLGNYLGFGGPSFGILARNLPGRIVGMTDDKAG
RAYVLTLQAREQHIRRNKATSNICSNQNLMALRATIFLSLLGKEGFKALAEQNYHKANYL
KEELAKIEKPTFNEFVIDVPGFFAGLKLLISVTEKRTKAQLDAF
>B_Fusobacteriota_Propionigenium_maris@@aminomethyl-transferring_glycine_dehydrogenase_subunit_GcvPA@WP_281837559.1 WP_281837559.1 aminomethyl-transferring glycine dehydrogenase subunit GcvPA [Propionigenium maris]
MRYIPSTDRRELLEEIGVDRVDALFEDIPAEIRWEAMSEIEIHRRMGELGGKNFRGAGAY
DHYIPSAVKEIVGRSEFYTSYTPYQPEISQGTLQAIFEFQTMIADLAGMEASNASMYDGA
TSTAEAAIMAVTDTRRKILVSRGTGPEVRSVMETYSIEDLAGVVVQSPNFFGIIEVKFI-
VNTDLLSMGVLKSPGSQGADIVVGDAQSLGNGILFGGPYLGFMARKMPGRIVGESIDTEG
VSYVLTLQAREQHIRRYKATSNICSNHGLNALAATVHMSLLGKKGLEEVANQCLQKAHYT
MKKLTEGGRPFFKEFLVESQGILGGYPVLLCVTEKRSRDEIDKL
>B_Fusobacteriota_Psychrilyobacter_atlanticus@@aminomethyl-transferring_glycine_dehydrogenase_subunit_GcvPA@WP_028857017.1 WP_028857017.1 aminomethyl-transferring glycine dehydrogenase subunit GcvPA [Psychrilyobacter atlanticus]
YRYIPATDRKEMLGVIGINNVDELFNDIPKDLKGAPMSEIELKKRIEELGNKNFRGAGAY
DHYIPAAVDHLISRSEFYTAYTPYQPEISQGTLQCIFEYQTMIANLTGMFASNASMYDGA
TSAAEGAMVAATVTRKEIVVSKSVNPETRKVLKTYSIKDLAGVIVQSPNFFGIIETKYI-
VYTDLVAMGMLKTPGESGADIVVGDAQSFSSGLAYGGPYLGFMARKMPGRIVGESVDQDG
RSYVLTLQAREQHIRRYKATSNICSNHALNALAATICMGLLGKVGLEKMAEQCYKKSNYT
LSKILETGRPFFKEFVIEGEGILGGYPLLVCTTEKRSKLEIDSF
>B_Kiritimatiellota_Kiritimatiella_glycovorans@@aminomethyl-transferring_glycine_dehydrogenase_subunit_GcvPA@WP_052882505.1 WP_052882505.1 aminomethyl-transferring glycine dehydrogenase subunit GcvPA [Kiritimatiella glycovorans]
MNYIPHTDRAAMLEACGLESADALFAAIPESLRPEGKSEQEIAGAFAGLAAAGFMGAGYY
DHYIPAAVDELSSRSEFLTAYTPYQPELSQGTLQAIYEYQTHICRLTGMDAANASLYDGG
TALFEACRIALRKGRNRIVVDGGVHPQHVRMVRTHDREALAAVVVQNPNFYGAIDVLLI-
QSVNPHALTLLKTPGETGADIAVGEGQGLGNPLSFGGPSLGFMARHMPGRLAGRTTDRDG
DCFVLTLQAREQHIRRRKATSNICTNQAHCALRAHLYLSLLGREGLKQTALLCHRRARYA
HRRLTAIDGPFFHEFAIGLPGVIAGVPLLVAVTEKRSKQDIDLL
>B_Kiritimatiellota_Pontiella_agarivorans@@aminomethyl-transferring_glycine_dehydrogenase_subunit_GcvPA@WP_322607172.1 WP_322607172.1 aminomethyl-transferring glycine dehydrogenase subunit GcvPA [Pontiella agarivorans]
TPFCATSDQQAMFETLGIQDYDDLFEAIPDELKPEGLSEMEMMQHIRRIASKNFCGAGFY
DHYIPAAVNALASRGEFYTAYTPYQPEASQGTLQAAFEYQTAICRLTGMEVANASLFDGG
TALIEGIMMALRQTRNKVLVDEGVNPIYREMLRCYHRKVYGAVVLQNPNFFGCLDALAIM
S-VYPMALSHVETPGAMGADIVTGEGQSLGLPLNFGGPYLGFMARKMPGRIVGETVDNQG
RGYVLTLQAREQHIRREKATSNICSNVQLCALRAIIYLSLIGREGFREVGRDCMDRASYA
WHKLTQINGRFFNEFAVRLPGIAAGFPVLLSFTEKRTKEEIDIM
>B_Kiritimatiellota_Tichowtungia_aerotolerans@@aminomethyl-transferring_glycine_dehydrogenase_subunit_GcvPA@WP_160629239.1 WP_160629239.1 aminomethyl-transferring glycine dehydrogenase subunit GcvPA [Tichowtungia aerotolerans]
TPFVCTSDEKAMLHAVDAESFDDLFSHIPAEFQSAGLSEMEMMQHLRKIARKNFCGAGFY
DHFIPAAVDSLTSRGEFFTAYTPYQPEAAQGTLQAAYEYQTAIARLTGMEVSNASLYDGG
TALFEGMMMALRITRNCVLVDTGVSPIYRTMLRSYDRDAFGAVLLQNPNFFGCIDAVAVV
S-TYPVSLGLLKTPGEMGADIVTGEGQSLGMPLSFGGPYLGFMARNMPGRIVGATQDTQG
RGYVLTLQAREQHIRREKAASNICTNMQLCALRSIVYLSLLGKHGFADVARQCMDRAGYA
WTRLKAIDGPFFNEFALKLPGIAAGFPALFAFTEKRTKKEIDIL
>B_Lentisphaerota_Oligosphaera_ethanolica@@aminomethyl-transferring_glycine_dehydrogenase_subunit_GcvPA@WP_307259762.1 WP_307259762.1 aminomethyl-transferring glycine dehydrogenase subunit GcvPA [Oligosphaera ethanolica]
MPFIANTDRREMLAAIGCASLDQLWDKANVPAPPSGRSEYEVAKHLTHLAGKNFLGMGYY
DHFIPAAVSEILGRSGFYTAYTPYQAEASQGTLQAIFEWQTAICRLTGMDVANASLYDGG
TAVFEAMVMALRSTRRHVVLASAVSPIFREMLKCYNQDALACVIVQYPNAFGTIEALAVC
A-SYPTALAVVKTPGECGFDIVVGEGQPLGMPLSFGGPYLGFMCRKMPGRIVGQAKDASG
TGYVLTLQAREQHIRRAQAMSNICSNENLCALCALSYMTLMGKQGLVEVAELCMSKARYA
LDVLSSIRGPFFNEFVVELPGYAAGFPLLVSVTEKRTREEINGF
>B_Lentisphaerota_Victivallis_sp._Marseille-Q1083@@aminomethyl-transferring_glycine_dehydrogenase_subunit_GcvPA@WP_176012582.1 WP_176012582.1 aminomethyl-transferring glycine dehydrogenase subunit GcvPA [Victivallis sp. Marseille-Q1083]
MPYIANTDRREMLAAIGCADLDEMWSQCLVDSPADGLSESEVIGKLRRLAGKNFLGGGYY
DHLIPAAVDDLSGRSEFLTAYTPYQPEASQGTLQAIYEYQSLIARLTGMAAANASLYDGG
TALFEAMMLAVRSTRRQAVISKAVSPIFRRMIQCYAPEALACVIVQYPNFFGTVEALAIC
S-CYPMALALLRTPGEMGFDVVTGEGQSLGIPLSFGGPYLGFMARKMPGRIVGRTTDAQG
DGFVLTLQTREQHIRRDQATSNICSNENLCALRALIYLSCLGKEGLIHAAELCAAKAVFA
CETLTAIRGAFFNEFVLELPGFAAGFPLLVAVTEKRTREEIKNF
>B_MAG_Aquificota_Aquificaceae_bacterium@@aminomethyl-transferring_glycine_dehydrogenase_subunit_GcvPA@RTZ69645.1 RTZ69645.1 MAG: aminomethyl-transferring glycine dehydrogenase subunit GcvPA [Aquificaceae bacterium]
MAYIPHSETQEMLSLIGAKSFEDLYSHIDERLLPQPLSEAEILQTFKGLAEKNFAGAGAY
DRYIPSAVDYLAERGEFLTAYTPYQPEVSQGTLTAIFEYQTVIAELTGMDVANASMYDGS
SALAEAVLMARAIK-DTVVLSSAIHPLYLQVVKTYDLNKLHALAIQYPNFFGFVEVPLIV
V-SDPIALAVLKPPALFGADIVVGEGQQLGNPLYFGGPYLGFFARKMPGRLVGMGEDIEG
RAFTLVLQTREQHIRRERATSNICSNQNLLALRALIYIALLGKEGLKEVAKQSVAKARYL
YRGLTSLG-QFLWEFPIKHPGFMFGIDLLVAVTEKRTKGEMDKL
>B_Magnetococcus_Magnetococcus_sp._PR-3@@aminomethyl-transferring_glycine_dehydrogenase_subunit_GcvPA@WP_332891593.1 WP_332891593.1 aminomethyl-transferring glycine dehydrogenase subunit GcvPA [Magnetococcus sp. PR-3]
MPFIPHTDVRLMLDAIGVQDIEDLFDEIPTELNPKPQSEAATLRLQSARAREGFIGAGAY
EHHIPAAVWELVTRGEFYSAYTPYQPEASQGILQTIYEFQTMMAGLTGMDVSNASLYDGA
TALAEAVLMAVRANSPRVILPATIHPAYREVVQTMSKNALNVLVIPQPNFFGQLEALVIG
V-VNPVAMALLKPPGQWGADIACGEGQPLGVPLSFGGPYFGFLTRQMPGRIVGRTVDVEG
EGFVLTLQAREQHIRRAKATSNICTNQGLLSIAATIHMAMMGPEGLRNVALASHRRTQQL
WQRLEPLEGPFFHEIAIKLSNLAGGYAVLVCCTETKERADLDHF
>B_Moorella_thermoacetica_Moorella_thermoacetica@@aminomethyl-transferring_glycine_dehydrogenase_subunit_GcvPA@WP_011393441.1_* WP_011393441.1 aminomethyl-transferring glycine dehydrogenase subunit GcvPA [Moorella thermoacetica]
MTYIPTTEQQQMLAACGAHRMEELFSDVPASVRPRPMAEAEVWRHLEELAGKNFLGAGAY
EHYIPSVVGHLLARSEFYTAYTPYQPEISQGTLQAIFEFQSLICELTGLDVATASHYDGA
TAMAEAALVACNATRQKILVSRSVNPQYRTVLSTYDLEALAGVILQNPNFFGQIEALGI-
AVVDPVSLGLLAAPGEYGADLAVGEGQSLGNPLNFGGPYLGFIARRLPGRIVGQTKDVDG
RAYVLTLQAREQHIRREKATSNICSNEALCALAATIYLAAMGREGLKEVASQCLLKAHYA
QKKLAALPGPFFHEFVLQTKGFAAGFDLLFTVTEVRTREEIDAL
>B_Mycoplasmatota_Candidatus_Xianfuyuplasma_coldseepsis@@aminomethyl-transferring_glycine_dehydrogenase_subunit_GcvPA@WP_258877750.1 WP_258877750.1 aminomethyl-transferring glycine dehydrogenase subunit GcvPA [Candidatus Xianfuyuplasma coldseepsis]
FKYLPHTDIEQMLQVIGVSDINDLFLEIPDSLKPQSHSELEIYQRFEELAQKNFVGAGAY
DHYTPSILRHLVERQEFLTSYTPYQPEISQGTLQYIFEFQSVITELTKMDVSNASMYDGA
TATAEAMFMATN-A-SQILVSKTVNPNIINVINTYDVDDFAGIIVQSPNMYGIIEGLFIV
N-SDISSLSILKAPGEFGADIAVGDCQSLGVPLSFGGPYIGYLARKMPGRICGVTTDSDG
RAFVLTLQAREQHIRREKANSNICSNQSLLALFVTIYATVMGKQGIREAQQKSVNATHYL
ANQLEQKTSPFFKDVVLRSSGFVGPLALLFSATEKRSKADIDRF
>B_Mycoplasmatota_Haloplasma_contractile@@aminomethyl-transferring_glycine_dehydrogenase_subunit_GcvPA@WP_008826011.1 WP_008826011.1 aminomethyl-transferring glycine dehydrogenase subunit GcvPA [Haloplasma contractile]
HKYIPHTDIKKMLDTIGVSSIDDLFREVPSEIKTNSLSELEVTKRLQDLASKNFIGAGAY
DHYIPSVIHHITNRSEFYTAYTPYQPEVAQGTLQYIFEYQTMISNLTGMDVSNASMYDGA
TSTAEAMMMAVAKRKNKVLVSKTIHPNTLSVLKTYSRDDLAGVIVQNPNFYGRIESLLI-
MNVNPISLPVLKTPGEIGADIVCGDAQPLGIPLSFGGPYIGFLARKMPGRICGETTDIEG
RAFVLTLQAREQHIRREKANSNICSNQSLNALAVTVYLSTLGNQGTREVALQNIKKSHYA
FKKISALNGPFFNEFVIKSDGIISGLHLLFCVTEKRTAKEIDHL
>B_Mycoplasmatota_Hujiaoplasma_nucleasis@@aminomethyl-transferring_glycine_dehydrogenase_subunit_GcvPA@WP_312031990.1 WP_312031990.1 aminomethyl-transferring glycine dehydrogenase subunit GcvPA [Hujiaoplasma nucleasis]
FKYFPHTDIEKMLKSLNINSIDELFSELPKEVIPSFMSEFELRNYFDKLSDQNFSGLGAY
DHYQPAVIDALTSRQEFMTSYTPYQPEISQGTLQYIFEYQSMIQTLTGMDISNASMYDGA
TATAEACFMAAS-I-SKILVSRSLNPNTMKVIETYDFESLAGVVVQNPNFFGYIESLFIM
N-SDISTLAVLKSPYEQGADIACGECQSLGLPVAFGGPYLGYLARKMPGRICGYTHDLDG
RAFVLTLQAREQHIRRSKANSNICSNQSLLALFVTVYLSVMGKKGLKKVNDLSYQGAHYL
YDRLLKTKKPFLKEFVLETSQIFGGFSLNFAVTEKRTKAEIDKL
>B_Nitrospinota_Nitrospina_gracilis@@aminomethyl-transferring_glycine_dehydrogenase_subunit_GcvPA@WP_237097676.1 WP_237097676.1 aminomethyl-transferring glycine dehydrogenase subunit GcvPA [Nitrospina gracilis]
MRYIPHTDIQEMLAAIGIGDVTELFHSIPESLRPAALSEADMVQAMRRLEARNFLGAGAY
RHFTPSIVNHMILRGEFATCYTPYQPEVSQGTLQAIFEFQSMICMLTGMEIANASMYDGS
SALAEAVLMAHRINGTEVLVAKSVHPEYRHVSRTYDLEFIGCVVIQSPNFFGVVETRLVV
AVAEATSLGILKPPGERGADICIGEGQALGLPVSYGGPYVGFFARQLPGRIVGETLDREG
RAYALTLATREQHIRREKATSNICTNQGLCALATTVYMAVMGKDGMHEVAKRNLLHADYM
KNKLSKLKGETYNEFVLECPKIVAGLPLLICATELTPQDQIDRL
>B_Nitrospirota_Candidatus_Manganitrophus_noduliformans@@aminomethyl-transferring_glycine_dehydrogenase_subunit_GcvPA@WP_168057940.1 WP_168057940.1 aminomethyl-transferring glycine dehydrogenase subunit GcvPA [Candidatus Manganitrophus noduliformans]
MEYIPKTEETAMLEAIGVSSFDQLL-EIPAGLRPPPLSQMELRRELWEISRKNFLGGGSY
DHFVPSTVGHVLSKSEFYTSYTPYQAEMSQGLLQTIYEYQTMICQLTGMEVSNASVYDGA
SALAEGALMAMRVTRSKVILARTVHPHYRQVVKTYSIERLAAVLIQHPNFFGQLEALLV-
MTVDPISLGILKTPGEFNADIAVGEGQSLGNAVSYGGPYVGFFARQMPGRVVGATTDGQG
PGFCLTLQTREQHIRRERATSNICTNQALNALAAAVYLATVGKEGLRDVAMLCLAKSHAA
QEKIVAIPGPFFKEFVVQLPGILAGIDLLICATEKHHPEDIERL
>B_Planctomycetota_Anaerobaca_lacustris@@aminomethyl-transferring_glycine_dehydrogenase_subunit_GcvPA@WP_349245862.1 WP_349245862.1 aminomethyl-transferring glycine dehydrogenase subunit GcvPA [Anaerobaca lacustris]
MEFIPHTQQQEMLAEIDL-TMDGLFADIPADLKPAGLSEMEARNRLAELAGKNFLGGGFY
DHFIPSAVYSIISRSEFYTAYTPYQPELSQGTLQAIYEYQSAICRLTDMEVSNASLYDGG
TAMYEAMMMALRITRNKVIIDDSVNPIYRVMIHSYNRAEIAAIIVQNPNFFGCIDTLLLV
S-CYPISLGILKTPGAMGADIVTGEGQSLGMPMSFGGPYLGFMARKMPGRVVGETTDREG
RAFVLTLQAREQHIRRDKATSNICSNEALCALTALVYLSLLGKEGLKETAQRCADKASYA
YQRLAAIAGWFFNEFVVDLPGFAAGFPLLICVTEKRTKQEIGML
>B_Planctomycetota_Blastopirellula_marina@@aminomethyl-transferring_glycine_dehydrogenase_subunit_GcvPA@WP_105334144.1 WP_105334144.1 aminomethyl-transferring glycine dehydrogenase subunit GcvPA [Blastopirellula marina]
MAYLFNTEQQEMLASIGASSIEELFEQIPASLRPPAMGELELTQHLSSLAAKNFLGGGSY
DHFIPAAVDAIASRGEFYTSYTPYQPEVSQGNLQAMFEYQTLICELTGMDVSNASLYDGG
SAIAEAVIMSMNTVE-KVVVLGSVHPEYRQILDTYDVADVACVVVQSPNFFGSPEALLV-
QSFDPLSLGVLKRPGDMGADIAVAEGQSLGSPMQYGGPYLGIMARRMPGRICGETTDRRG
RCWVLTLQTREQHIRREKATSNICTNQGLFALRASIYLSLMGPTGMKEVGELCARKSHYA
ATQIAAQERPFFKEFVVRDLGFFAGVALLVTVTEKRTRVEIDGL
>B_Planctomycetota_Candidatus_Brocadia@@MULTISPECIES__aminomethyl-transferring_glycine_dehydrogenase_subunit_GcvPA@WP_052564260.1 WP_052564260.1 MULTISPECIES: aminomethyl-transferring glycine dehydrogenase subunit GcvPA [Candidatus Brocadia]
MDYIPNTDKEIMLKEIGIPSFEALLEDVPKTLRPNGLSEPQVLRALKDFSEKNFLGAGAY
EHYIPSVVDHLASRSEFYTCYTPYQPEVSQGTLQVIYEFQTLMCELTGMDVANSSMYDGS
TALTEAALLSIRLKKNKVVCSRAIHSEYRQVLKTYDMNQLAAVLIQNPNFFGCIESLFI-
ACVNPISLGILKPPGEYNADIAVGEAQVLGNYLNYGGPYLGFFTRKMPGRIAGETVDSTG
RCFVLTLQAREQHIRREKATSNICTNQALLALRACIYLCALGKKGMAELSRLNIQKSHYA
YERLCSLNILFFHEFVLKAQGIIGGLELLLCVTETKTKESIDRL
>B_Spirochaetota_Marispirochaeta_aestuarii@@aminomethyl-transferring_glycine_dehydrogenase_subunit_GcvPA@WP_083047883.1 WP_083047883.1 aminomethyl-transferring glycine dehydrogenase subunit GcvPA [Marispirochaeta aestuarii]
FAYLPHTEIREMLERTGLSSLDELFLDIPEKIRPSGIGEYQVFREMESLSQKNFLGCGCY
DHLIPAVIKHLTSRSEFLTAYTPYQAEMSQGMLQAIFEFQSLMCRLTGLDVSNASLYDGH
TAAAEAAAMALNSV-DTILVSASAHPSTIRVLKSYSIQELAGVIIQTPNVYGILESMLII
S-ANPLSLGICRSPGEWGADIAVGDCQPLGLPPGFGGPSAGYIARKLPGRISGMTLDREG
RGFVLTLQAREQHIKRQRATSNICSNQALAALGATVYLSSLGEEGLKEVALRNLNNAAYA
FKELTSIPGNFFNEFTLDLPGYFAGVPEIVAVTEKRDREEIDAF
>B_Spirochaetota_Oceanispirochaeta_sp.@@aminomethyl-transferring_glycine_dehydrogenase_subunit_GcvPA@WP_298006738.1 WP_298006738.1 aminomethyl-transferring glycine dehydrogenase subunit GcvPA [Oceanispirochaeta sp.]
MSYIPHTDRRTMLETLGLSTVKDLFTDIPEAYRPDGLSEMDVKEKLSSLARKNFLGGGLY
RHFIPSVVDAVLSRGEFFSAYTPYQPEVSQGTLQAVFEFQTMVAELYGMDVVNASHYDGA
ASMAEAALMARRCKRNTIYLDEGIHPEYKEVLQTY-----ACFITAYPGFTGEIKALFIV
H-ADPLACGILESPGACGADIVTGEGQPLGIPMSFGGPTLGLFARKMPGRVVGQTMDASG
AGCVLTFSAREQHIRREKATSNICSNQGLLALAAAVYMAALGKQGIRETAQLIYNKGVYA
ASVLGSLEGPFFREFVLTCPGIFPGLALLVCVTEMNSKDDIDSL
>B_Spirochaetota_Rectinema_subterraneum@@aminomethyl-transferring_glycine_dehydrogenase_subunit_GcvPA@WP_158907734.1 WP_158907734.1 aminomethyl-transferring glycine dehydrogenase subunit GcvPA [Rectinema subterraneum]
MPFIPNTERTEMLNTIGVESVEELFSDIPAHLRPDGVSEMEALAALDALAERNFVGAGAY
NSYIPSLVPALASRGEFLTAYTPYQPEVSQGTLQAIFEYQSMAAKLLGMPVVNASHYDGA
TALAEAVLMAWKAKRNRILLPADLHPEYAKVIATY-----AAVVVAYPGFSGEVYALCIV
Q-ADPVMCAIFKSPGEQGADIVTAEGQSLGNPLNFGGPYLGMLGRRMPGRIAGETKDKEG
RGFVLTLSTREQHIRREKAVSNICSNQGLSMLQTCIYLAALGKQGLRHVAKQSYDKAHYA
AELIGRIPGQFFREFLVQTPGIVPGLPVLVCVTEMNSRPQIERL
>B_Spirochaetota_Spirochaeta_isovalerica@@aminomethyl-transferring_glycine_dehydrogenase_subunit_GcvPA@WP_184747855.1 WP_184747855.1 aminomethyl-transferring glycine dehydrogenase subunit GcvPA [Spirochaeta isovalerica]
MSFISNMDREMMLKKIGVSSVDELFKDVPADKRPKPLSEPEILLELSKLSAKNFLGAGVY
NHFVPSVVGALITRGEFLTAYTPYQPEVSQGTLEAIFEYQTMISELTGMDVVNASHYDGA
TALAEAAIMSVRSTRHKVVLAQGLHPEYRDIIETY-----AGYIVQNPTWTGEILAMLIV
H-TDPISLGVLEAPGACGADIVTAEGQSLGVGMNWGGPMLGIFARKMPGRIIGETIDERG
RGCVLTFAAREQHIRREKATSNICSNQGLAALSAAIYLAALGKSGFKKVAELSWHKAHYA
AAEIARIDGHFFKEFLVETPFILPGLPLLVCVTEVNSKEQIDRL
>B_Spirochaetota_unclassified_Oceanispirochaeta@@MULTISPECIES__aminomethyl-transferring_glycine_dehydrogenase_subunit_GcvPA@WP_114628576.1 WP_114628576.1 MULTISPECIES: aminomethyl-transferring glycine dehydrogenase subunit GcvPA [unclassified Oceanispirochaeta]
MSYIPHTDRLKMLEQIGLETVEELFQDIPESCRPDGLPEMVVKKRLKDLSDRNFLGGGLY
RHFVPSVVDAVLSRGEFFTAYTPYQPEVSQGTLQALFEFQTMIAELYGMEVVNASHYDGA
AAMAEAALMALRCKRKEIVLDEGIHPEYIEVMETY-----ACFITANPAFTGEIRALFIV
H-ADPLACGLLESPGVCGADIVTGEGQPLGIPMSYGGPSLGLFARKMPGRVVGRTMDAGG
AGCVLTFSAREQHIRREKATSNICSNQGLMALAAAVYMAAMGKQGIRETARLIYDKTAYA
SLTLGQLEGSCFREFILSCPGIFPGLALLVCVTEMNSKDEIDRL
>B_Synergistota_Acetomicrobium_flavidum@@aminomethyl-transferring_glycine_dehydrogenase_subunit_GcvPA@WP_074199651.1 WP_074199651.1 aminomethyl-transferring glycine dehydrogenase subunit GcvPA [Acetomicrobium flavidum]
WNYIPHTDKQKMLEALGVKSVDELFEDIPKEVRPGPMSEDELVKHMEGLAGKNFLGAGVY
DHFVPSVVDAVASRGEFYTAYTPYQPEISQGTLQAIFEYQSMICELTGMYVTNASMYDGA
SAFAESAFMACTATREKVLCSKAVNPEYRAVLRTYDIKDLAAVMIQSPNFFGVIEAMMI-
VSADPISLAMLEAPGHLGADIVTGEGQALGNQPSFGGPHFGFLARRMPGRIVGQTVDTQG
RGFVLTLQAREQHIRREKATSNICTNQSLCALMGAVYMVAMGKEGLKEVASLCYNKAHYT
MEGLVK-RGPFFKEFVVLSPGFIGGYDLLIAVTERRTKEEIDRF
>B_Synergistota_Dethiosulfovibrio_salsuginis@@aminomethyl-transferring_glycine_dehydrogenase_subunit_GcvPA@WP_085544078.1 WP_085544078.1 aminomethyl-transferring glycine dehydrogenase subunit GcvPA [Dethiosulfovibrio salsuginis]
MRYIPNTQRAEMLSTVGVSSVEDLFADLPSSVKPEAMSEIDLLKHLKSLAAQNFLGAGVY
NHFIPVVIDHMISRSEFTTSYTPYQPEISQGTLQAIFEYQTMICELTGMDVANASMYDGA
TSIAEAVYMACASTKDLVLVARSVNPQSRAVLETYNLDDLGAVVVQSPNFFGAVEALFI-
VASDLMALSLLEAPGKLGADVVVGDGQSAGNAMSFGGPHFGFFARKIPGRIVGETLDRNG
KCYVLTLQAREQHIRREKASSNICSNQSLCALAGAVYLSLMGKEGLKEVAKQCLLKAAYT
RDELVKTGSPFFREFVVTSKGIIGGYDLLVAVTEKRTKAEIDGF
>B_Thermotogota_Fervidobacterium_nodosum@@aminomethyl-transferring_glycine_dehydrogenase_subunit_GcvPA@WP_011994140.1 WP_011994140.1 aminomethyl-transferring glycine dehydrogenase subunit GcvPA [Fervidobacterium nodosum]
HRYIPHTEIRQMLEEIGVKSIDDLFVDVPKTI-PEGKDEFTVRKFVEGISKKNFLGAGIY
YHYIPTVVKHMASNPNFVTAYTPYQAEVSQGTLQMLFEYQTMMCELTGMEVANSSMYDGA
SAFAESLLMAVRVTKTKMVVAKTINPEYRTVAKTYDIEKLAAVAIAYPNFFGVIEVMFIV
V-AEPVSLALLEAPGKFGADIVVGEGQSLGVTPNFGGPGIGFFTRKMPGRIIGETKDLEG
KGYVMILQTREQHIRREKATSNICSNQAYIALINAIYISTMGPEGLKEVAWRSYNNAHYL
AKKL-EERGEFFNEFVVKVPGILGPIPILVCSTEVNTKASIERL
>B_Thermotogota_Kosmotoga@@MULTISPECIES__aminomethyl-transferring_glycine_dehydrogenase_subunit_GcvPA@WP_015868955.1 WP_015868955.1 MULTISPECIES: aminomethyl-transferring glycine dehydrogenase subunit GcvPA [Kosmotoga]
HSYIPHTEIKSMLETIGVPSIEELFSDVPKVFDPKGSDEFSVYREMKSLAERNFRGGGIY
HHYIPFVVQALASRSEFLTAYTPYQAEVSQGTLQALYEFQTMIVELTGMEVANSSMYDGA
TAVAEAALMAVRTNKDKIIVAKNVHPEYREVIRTYDLETLSGVIVGYPNFFGVIEVMFIV
V-ANPIALSLLEAPGKLGADIVVGEGQPLGNPPNFGGPGFGFFARKMPGRIIGETKDTEG
TGYVMVLQTREQHIRRSKATSNICSNHAHNAVTAAIYMSVMGKEGLREVAEQSFAKAHSL
KERLLKLEGPFFHEFVISFNKILGPLNLLFCTTEAVRNADIEFL
>B_Thermotogota_Thermotoga@@MULTISPECIES__aminomethyl-transferring_glycine_dehydrogenase_subunit_GcvPA@WP_038066868.1 WP_038066868.1 MULTISPECIES: aminomethyl-transferring glycine dehydrogenase subunit GcvPA [Thermotoga]
HPYIPHTDIREMLDFIGVSSVDDLFSEVPVSTRPKSQDEFTVFAHLKGISRKNLLGAGIY
RRYVPSVVYDLAMKPEFLTAYTPYQAEISQGTLQSLFEYQTMVCELTGMEVANASMYDGA
TALAEAVLMCFRLTKEKVLVARSVHPEYREVLGTYVL---AAVVVQYPNFFGVIETMMVV
V-VEPVSLAILEPPGNFGADVVVGEGQSLGIPMWLGGYSLGIFARQMPGRLIGETVDAEG
ASYTMILQTREQHIRRAKATSNICSNHAHAALIAAVYLSVMGPEGLKEVAKRSYDAAHYL
QEKL-EERGDFFNEFVFEVPKILGPLPLLACATEMTTRDDIERF
>B_Thermotogota_Thermotoga_profunda@@aminomethyl-transferring_glycine_dehydrogenase_subunit_GcvPA@WP_082025832.1 WP_082025832.1 aminomethyl-transferring glycine dehydrogenase subunit GcvPA [Thermotoga profunda]
HPYIPHTEIKQMLHTIGVQHLDDLYKDVPVTI-PEGLDEFTVVSLLKSLADKNFMGAGIY
AHYIPQVVKALASRPEFVTAYTPYQAEVSQGTLQALFEYQTMICELTGMEVANSSMYDGA
SALAEAILMAHRINKHKILMSKAVHPEYVQTSHTYDLQILCAVVIQYPNFFGVIEAVFIV
V-VEPFALSVLESPATFGADIVVGDGQPLGIPMNYGGPTVGFLARKMPGRLIGETKDIEG
TGYVMILQTREQHIRREKATSNICTNHALMAVTNAIFMSTMGPDGLREVAKRSYSNAHYL
ADRM-KEKGPFFNEFAVRFTGVLGPLPLLACATEVNTKQSIDEF
>B___TDB__Candidatus_Desulfofervidus_auxilii_Candidatus_Desulfofervidus_auxilii@@aminomethyl-transferring_glycine_dehydrogenase_subunit_GcvPA@WP_066060354.1_* WP_066060354.1 aminomethyl-transferring glycine dehydrogenase subunit GcvPA [Candidatus Desulfofervidus auxilii]
MSYIPHTELKQMLKVIGVSSVEELFKDIKPALRPEGKSEFEVKEYLQRLSQKNFMGAGFY
DHYIPAVVDTLVSRSEFYTPYTPYQPECSQGILQAMYEYQTAICNLTEMDIANASLYDGG
TALFEAVMMSLRITRDKIIVDGGVNPIYQRMLLTHDREKIAAVVLQNPNFFGSIDTLVIE
N-VYPISLGLLKTPGAMDVDIVTAEGQSLGIPLSFGGPYLGILARKMPGRIVGATVDKQG
KGFVLTLQTREQHIRGYKATSNICTNAALCALRAIIFLCALGKQGFVKLAHLNYHKTEFT
KKLLKDIPGSTFNEFTVRLKGIIGGVPLLIAVTERRKKAEILKF
>B___TDB__Deferrisoma_camini_Deferrisoma_camini@@aminomethyl-transferring_glycine_dehydrogenase_subunit_GcvPA@WP_025322126.1_* WP_025322126.1 aminomethyl-transferring glycine dehydrogenase subunit GcvPA [Deferrisoma camini]
MRYLPHTEIAEMLRVVGAERLEDLFAAVPADCRPEPLSEPELLCHAAGLA---FLGAGAY
DHHVPAAIPPLFSRAEFLTAYTPYQPEVSQGTLQAIYEYQTLVSRLLGMEISNASVYDGA
SALAEALLLAIRVT--RVALSRAVHPAYRQVVRTYDLSGLAAVAVQSPNFFGCIEGLAVV
TFTEALAYGLLRSPGACGADLACGEGQSLGLPLSFGGPYLGIFTRQMPGRLVGRTEDRDG
PGFVITLATREQHIRREKATSNICSNQNLCALTAAAYLALLGKAGIRELARLNRDKAEYL
KAGLVR-AGPSFHEFVVRLPGFVPGLPLLVCVTETKSREDLDAF
>B___TDB__Desulfatirhabdium_butyrativorans_Desulfatirhabdium_butyrativorans@@aminomethyl-transferring_glycine_dehydrogenase_subunit_GcvPA@WP_028325719.1_* WP_028325719.1 aminomethyl-transferring glycine dehydrogenase subunit GcvPA [Desulfatirhabdium butyrativorans]
MRYFPHTDIGRMLETIGAGSIDALFSGIPPDCRAEPLCEWDLDRTMSDLAKENFVGAGRY
SHQIPAVVPALATRSEFLTAYTPYQPEISQGTLQAIYEYQTLAARLMGVDVVTASHYDGA
TALAESLLMAIRKT--RVVVSRAIHPHFRQVIRTYDLSGIAALAVQSPNFFGCIEALLVA
SFTEALSLGILKSPGSQGADIVAGEGQSFGLPMGFGGPGLGMLGRTLPGRLIGKTKDRNG
PGFVLTLATREQHIRREKATSNICSNNGHCALTAAIYLASVGSAGLRSLARTNHNKAAYL
AASLET-IGPFFNEFVIQAPGFLAGLPILFCATETLSRWDMDQL
>B___TDB__Desulfobacter_postgatei_Desulfobacter_postgatei@@aminomethyl-transferring_glycine_dehydrogenase_subunit_GcvPA@WP_004073492.1_* WP_004073492.1 aminomethyl-transferring glycine dehydrogenase subunit GcvPA [Desulfobacter postgatei]
MRYLPHTDIDQMLAVTGHADLNQLFETIPDSAKPDALSEWDLNAEMEELASQNLMGAGSY
DHHIPAIVPYLVSRSEFMTAYTPYQPEVSQGTLQGIYEFQTMVTALLGMDIATASHYDGG
TALAECALIALRKS-NKIAVSNLIHPSHRHIMKTYDLAAFAGVAVQSPNFFGNIECLLIT
SFTEALAHGLLKSPGHFGADLVAGEGQSLGMTKSFGGPGLGILARNLPGRFVGKTVDSKG
RGYVLTLATREQHIRREKASSNICSNNGLNAMTAAIYMAAAGKNGIREIARLNHDKAVYL
KNMLVG-AGAFFNEFVLKAPNLFAGVPLLFCATETVSRQAMDLL
>B___TDB__Desulfobulbus_propionicus_Desulfobulbus_propionicus@@aminomethyl-transferring_glycine_dehydrogenase_subunit_GcvPA@WP_015725393.1_* WP_015725393.1 aminomethyl-transferring glycine dehydrogenase subunit GcvPA [Desulfobulbus propionicus]
MRYLPHTEIGAMLAAIGVDSLDRLFDSVPAECRPAAQSEWELNDHLRQLAGAMLVGAGSY
RHHIPETVRSLAGRSEFLTAYTPYQPEMAQGTLQGIFEYQTLTARLLGVDVVNASMYDGG
SALAEALLMGLRIA-RRVAMSKTIHPHYRAVVRAYDLSGLAAVALQSPNFFGVIEGLFIT
CFTEPLAYGLLKNPGACGADIVCGEGQSFGIAPSFGGPGLGMFGRNLPGRLVGETKDVEG
RGYVLTLATREQHIRREKATSNICSNQGICALTAAIYMASLGGTGLRQLARLNYDKSQYL
HKALQQ-AGPSFNEFVVEFPNIVAGLELLFCVTETISKQTMDAI
>B___TDB__Desulfococcus_multivorans_Desulfococcus_multivorans@@aminomethyl-transferring_glycine_dehydrogenase_subunit_GcvPA@WP_020877285.1_* WP_020877285.1 aminomethyl-transferring glycine dehydrogenase subunit GcvPA [Desulfococcus multivorans]
MRYLPHTDVAEMLQVVGAANLDDLFSSIPENCRPSDMTEWALTDHMATLADRMFVGAGSY
RHYIPASVPYLLSRSEFSTAYTPYQPEISQGTLQAIFEYQTLTARLLGMEVANASMYDGA
SALAEALLMAIRIEKTGIALSTLIHPHYRQVVRTYDLSAVAAIALQSPNFFGCIEALSVV
CFTEPMAYGLFKNPGSQGADIVCGEGQSLGIPQSFGGPGLGMFARNMPGRLVGKTTDRDG
RGFVLTLATREQHIRRERATSNICSNQGLCATMSTMYMASVGGTGMRELARLNRDKAEYL
KSELKK-AGPGFNEFVVEFPKIVAGIPILLCATETHSKADMDTL
>B___TDB__Desulfohalobium_retbaense_Desulfohalobium_retbaense@@aminomethyl-transferring_glycine_dehydrogenase_subunit_GcvPA@WP_015752005.1_* WP_015752005.1 aminomethyl-transferring glycine dehydrogenase subunit GcvPA [Desulfohalobium retbaense]
MPYVPHTERQAMLSTIGVNSVEELFAPIDASLRPEGLSEMAVTRRLEELAARNFLGAGFY
DHAVPAAVNALSGRGEFYTAYTPYQPEASQGILQAFFEFQTAIARLFEMDFANASLYDGG
TALYEAVMTAVRVTRRKVVVSEAVNPIYRSMLDCYDLERLAAIIVQNPNFFGAINALSIL
S-TYPLLQSVLKTPGAMGADIAVAEGQSLGLPLAFGGPYLGVFARQMPGRVVGRTKDADG
TGYTLTLQTREQHIRRQKATSNICSNQALCALQAIIYMSLLGPEGMTRTASTSIERAHYA
AQRFCALPGPFGNEFAVRLPGYVPGFPLLVAVTEKTEPADIGIM
>B___TDB__Desulfoluna_butyratoxydans_Desulfoluna_butyratoxydans@@aminomethyl-transferring_glycine_dehydrogenase_subunit_GcvPA@WP_180143361.1_* WP_180143361.1 aminomethyl-transferring glycine dehydrogenase subunit GcvPA [Desulfoluna butyratoxydans]
MRYLPHTDIHEMLKVIGVDTVDDLFHTIPAACRPPAMSEWDLNAHMDSLAATMFIGAGSY
NHHIPSSVPYLLSRSEFATAYTPYQPEISQGTLQGIYEFQTLVTRLLGMDVATASHYDGA
TGLSEALLMAVKKT--KVAVSTLCHPFHREVIRTYDLAALAAVAVQSPNFFGVVEGVMIA
SFTEAIAWGLMKNPGSQGVDIVAGDGQSLGIPKSFGGPGLGLLARQLPGRLVGTTTDLDG
RGFVLTLAAREQHIRREKATSNICSNNGLCAMNAAMYMASLGGSGFRRLAQINHNKAEYL
KKALAG-AGPTFNEFVVKFPMVVAGLPLLLCVTETLSKTDLDQL
>B___TDB__Desulfomicrobium_baculatum_Desulfomicrobium_baculatum@@aminomethyl-transferring_glycine_dehydrogenase_subunit_GcvPA@WP_015773308.1_* WP_015773308.1 aminomethyl-transferring glycine dehydrogenase subunit GcvPA [Desulfomicrobium baculatum]
MPFIPHTEQSEMLATVGVDSIEALFEDIPKKFRPEGLSEMDVRQKLEKTAAKNFLGAGFY
DHYIPSAVDALCSRGEFYTAYTPYQAEASQGMLQAIFEYQTAVARLLDLQYANASLYDGG
TALYEAIMMAVRQNRTRIVISESVNPIYRVMLDSYDVDALAAVIVQNPNFFGTIQIVSII
S-TYPIMQSVLKTPGEMGADIAVAEGQSLGLPLSFGGPYLGIMARQMPGRIVGRTVDKSG
TGFVLTLQAREQHIRREKATSNICSNQALCALRALMYMSLLGPQGLKKTAQTGIERAHYA
ANRLERLPGPFGNEFTVKLPKFVPGFPLLVACTEKTTKQCIGIL
>B___TDB__Desulfomonile_tiedjei_Desulfomonile_tiedjei@@aminomethyl-transferring_glycine_dehydrogenase_subunit_GcvPA@WP_014809323.1_* WP_014809323.1 aminomethyl-transferring glycine dehydrogenase subunit GcvPA [Desulfomonile tiedjei]
MRYLPHTDIASMLETVGVEHLEDLYSTVPSGCRPEPLSEWELDNHMSGLAATMFLGAGNY
EHFIPESVRYLLSRSEFVTAYTPYQPELSQGTLQAIYEYQTLVSRLLGMEIANASLYDGA
SALAEALLMTVRIT--KIVISGAVHPAYRQVVRTYDLSALAGVALQSPNFFGCIEALFVT
AFSEPLAYGLYKNPGIQGADIACGEGQSMGIPQSFGGPGLGMFARSIPGRLVGLSRDVSG
RGFVLTLATREQHIRREKATSNICTNGSLCALATATYLASLGRTGLGELARLNFDKSEYL
KAALRS-AGPTFNEFVVEFPKIIAGTRLLLCVTETKTREQMDRL
>B___TDB__Desulfonatronovibrio_hydrogenovorans_Desulfonatronovibrio_hydrogenovorans@@aminomethyl-transferring_glycine_dehydrogenase_subunit_GcvPA@WP_028573588.1_* WP_028573588.1 aminomethyl-transferring glycine dehydrogenase subunit GcvPA [Desulfonatronovibrio hydrogenovorans]
MPYIPHTQQKEMLETIGLGSMDELFQDIPETLTPRGRSEMEVTTFLRQLASRNFLGAGFY
DHYIPAAAPALVSRSEFYTAYTPYQAEASQGSLQALFEYQTAMARLMDMDYANASVYDGG
TAIYEAMMMAVRHTRKKIVISSDLSPIYQHMLQCYDTKGLAALIVQNPNFFGSISAVSII
S-VYPVLQSVLKTPGEMKADIAVAEGQSLGLPLSFGGPYLGIMTRQMPGRIVGKTRDSRG
EGFVLTLQAREQHIRREKATSNICSNQSLCALQALAYICLMGPAGLEQTALKSMELARYA
ADKLTSIPGPFGNEFAIRLPGFVPGFPLLMACTEKISPTDIGML
>B___TDB__Desulfonatronum_lacustre_Desulfonatronum_lacustre@@aminomethyl-transferring_glycine_dehydrogenase_subunit_GcvPA@WP_028572085.1_* WP_028572085.1 aminomethyl-transferring glycine dehydrogenase subunit GcvPA [Desulfonatronum lacustre]
MPYIPHTEQRRMLDVVGVADMDALFAEIPEALRPEGLGEHEVMRHLETLADKNFLGAGFY
DHAIPAAVDFLTSRGEFATAYTPYQPEASQGSLQAIFEYQTAVCRLLDMEYANASVYDGG
TALYEAMMMAVRHTRRKIVVDECVNPIYRRMLDCYNLKALAAVIVQNPNFFGVLEALNII
S-VYPLMQAVLKTPGAMGADIATAEGQSLGLPLSFGGPYLGMMARQMPGRIVGRTTDSQG
TGYVLTLQAREQHIRRQKATSNICSNQALCALRAITYLCLMGPRGLANTATHCSELAHYA
ARRLLKLPGPFANEFALVLPGFLPGFPLLIACTEKNTREDIGIL
>B___TDB__Desulfonauticus_submarinus_Desulfonauticus_submarinus@@aminomethyl-transferring_glycine_dehydrogenase_subunit_GcvPA@WP_092066207.1_* WP_092066207.1 aminomethyl-transferring glycine dehydrogenase subunit GcvPA [Desulfonauticus submarinus]
MPYIPHTQVEEMLATIGVKSIDDLFEVIPQNLRPKGKSEQEVCRCIKELASKNFLGAGFY
DHYIPAAVKHILSRSEFYTAYTPYQPEASQGVLQAIFEYQTAVARLMDMDFANASLYDGG
TAIYEAIMMAIRITRKKIIICETVNPIYRQMLKCYDFENLACVIVQNPNFFGEINALGII
S-VYALMQSILKTPGEMGADIAVAEGQSLGLPLNFGGPYLGIMTRQMPGRIVGKTVDREG
TGFVLTLQAREQHIRREKATSNICSNQALCAFQALLYISLLGPEGLKRVAELSIERAHYA
AKRLTEIDGHFANEFTLTLPNYVPGFPILLACTEKTSEESIGIL
>B___TDB__Desulfoplanes_formicivorans_Desulfoplanes_formicivorans@@aminomethyl-transferring_glycine_dehydrogenase_subunit_GcvPA@WP_069859255.1_* WP_069859255.1 aminomethyl-transferring glycine dehydrogenase subunit GcvPA [Desulfoplanes formicivorans]
MPYIPHTEQQAMLATIGVPDMAALFADIPPELRPQGQSEMSVLSHMEELAARNFLGAGFY
DHYNPAAIKALASRGEFFTAYTPYQPEASQGTLQAIFEYQTSICRLLDMEYSNASLYDGG
TAIYEAIMMAVRKTRTKILVSQGVNPIYRTMLDSYDVAALAAIIVQNPNFFGSANVVSIL
S-VYPVMQSVLKTPGEMGADIAVAEGQSLGLPLSFGGPYLGIMTRQMPGRIVGKTTDVDG
TGYVLTLQAREQHIRRHKATSNICSNQSLCAVCSLMYLALLGPEGLKRTAELSIQQAHYA
AERLTSIPGPFTNEFVLSLPKFIPGFPLLVACTEKTSNQDIGIL
>B___TDB__Desulfosarcina_ovata_Desulfosarcina_ovata@@aminomethyl-transferring_glycine_dehydrogenase_subunit_GcvPA@WP_155311203.1_* WP_155311203.1 aminomethyl-transferring glycine dehydrogenase subunit GcvPA [Desulfosarcina ovata]
MRYLPHTDIRAMLQVVGAADLDALFASIPDDCRPEPLTEWELNGHMDNLAAGMFMGAGSY
HHHIPEVTRQLLLRGEYFTAYTPYQPEISQGTLQTIYEYQSLVCRLLGMDVANASMYDGA
SGLAEALLMTIRVS--TVAVSRAVHPLYRRVVETYDLSGLAGVALQSPNFFGCIETLFVA
AFSEPLAFGMLKSPGECGADIACGEGQSLGIPQSFGGPGLGMFARSMPGRLIGKTVDRDG
TGFVLTLATREQHIRREKATSNICSNQGLCATASTMYMAALGGTGIRQLARLNRDRAEYL
KASLAK-AGPTFNEFVVRFPKMVAGLHLLMCVTETIDRDDMDTL
>B___TDB__Desulfovibrio_desulfuricans_Desulfovibrio_desulfuricans@@aminomethyl-transferring_glycine_dehydrogenase_subunit_GcvPA@WP_022659600.1_* WP_022659600.1 aminomethyl-transferring glycine dehydrogenase subunit GcvPA [Desulfovibrio desulfuricans]
MPYIPHTELHEMLSVVGVRSLDELFSDIPSSMRPKGQSEAAVCRHFEELAAKNFLGAGFY
NHDIPKAVDALSGRSEFYTAYTPYQAECSQGTLQAIFEFQTAVSRLLEMDCGNASVYDGG
TAIFEAAMMAVRSTRRVLVVDEAVNPIWRSMLEAYDMDALAAVIVQNPNFFGAVAAFGVI
S-VYPVMQSVLKTPGEMGADVAVAEGQSLGMNLSFGGPYLGLMARQFPGRIVGRTTDVDG
TGYVLTLQAREQHIRRAKATSNICSNQALCALRSLIHMSLLGPQGLTRVAENNMALARYA
VERLTALKGPYGSEVALRLPGVVPGYPLLLSCTEANNRTQIDKL
>B___TDB__Geoalkalibacter_ferrihydriticus_Geoalkalibacter_ferrihydriticus@@aminomethyl-transferring_glycine_dehydrogenase_subunit_GcvPA@WP_040095094.1_* WP_040095094.1 aminomethyl-transferring glycine dehydrogenase subunit GcvPA [Geoalkalibacter ferrihydriticus]
MRFIPQTDVRQMLATIGTGSVEELFAEVPAALRPPARSEAELLAELGRLARLNFLGGGAY
NHFIPAAVDHLISRSEFYTAYTPYQPEISQGTLQAIYEFQTLICQLTGMDVANASMYDGA
SACAEAVLMATRATRSRVLLARSLHPDYRATVATYDLSVLAALVLGYPNFFGVIEARLIA
AVQEPLALGLLKPPAELGADIVVGEGQSFGLPLAFGGPYLGFFARNLPGRLVGETLDSKG
RGFVLTLATREQHIRREKATSNICSNQGLCALAAAIYLALLGRRGLRETAEQNLAKAAYA
RAKIEALSDPVFNEFVVEGTGILGGIPLLVCVTEQNRREDIDAL
>B___TDB__Geobacter_metallireducens_Geobacter_metallireducens@@aminomethyl-transferring_glycine_dehydrogenase_subunit_GcvPA@WP_004513869.1_* WP_004513869.1 aminomethyl-transferring glycine dehydrogenase subunit GcvPA [Geobacter metallireducens]
ASYCPNTEVREMLAAMGAASIDDLFQPIPPGLRPAGMSEFEMLRRFEHLAGKNFVGGGYY
DHLIPAVVDHLSGRAEFYTAYTPYQPECSQGTLQALFEYQTAICRLTGMEVSNASLYDGG
TALAEAAMMALRITRNRLVIDGAVNPFHREVVRTYDDLRLAAVLVQNPNFFGSVSALLV-
VSAYPVALGLIESPGAMGADVVVGDGQSLGNPLSFGGPSFGFIARNLPGRIIGETVDKKG
RGFVLTLQAREQHIKRHKATSNICSNQSLCALRGLIFLSSLGAQGFAELARLNYDKAEYA
KKVLGSLSGATFNEFTVCLPGVAAGVPLVVTVTEKRTREEIDTL
>B___TDB__Geopsychrobacter_electrodiphilus_Geopsychrobacter_electrodiphilus@@aminomethyl-transferring_glycine_dehydrogenase_subunit_GcvPA@WP_020676030.1_* WP_020676030.1 aminomethyl-transferring glycine dehydrogenase subunit GcvPA [Geopsychrobacter electrodiphilus]
MRYLPHSEIQSMLKTIGVEQLEELFIGIPENCRDGPLAEAELLRRFQSMAAANFLGGGYY
DHHIPAVIDHLISRSEFYTAYTPYQPEISQGTLQAIYEFQTLICQLTGLDVANASLYDGA
SACAEAVLMSLRCG-TKILLSRGVHPRYREVIATYDEKLVAALVVGYPNYLGVVEARMLV
AAAEPLAMALYRSPGELGADIVVGEGQSFGLPLTYGGPGVGFIARSLPGRLVGETVDKDG
RGFVLTLATREQHIRREKATSNICSNQGICAVMVSIYLALLGKNGLPQLARDNYSRAAYL
REQIAALPGPFFNEFVVSCSKILAGISLLICVTEQNDRAQLDGL
>B___TDB__Geothermobacter_ehrlichii_Geothermobacter_ehrlichii@@aminomethyl-transferring_glycine_dehydrogenase_subunit_GcvPA@WP_148896824.1_* WP_148896824.1 aminomethyl-transferring glycine dehydrogenase subunit GcvPA [Geothermobacter ehrlichii]
MRYLPHTDVRQMLATIGVESVEDLFVEVPEAIRPPALSEAELMRELDRLAMQNFLGAGAY
NHFIPAVVDHLASRSEFYTAYTPYQPEISQGTLQAIFEYQTLVCQLTGMEVANASMYDGA
SATAEAALMAVRATRKRLLISDGLHPEYRQTVAAYDLQALAAVIVGYPNFYGVIEAMLVS
ATAEGIALGLLKSPGECGADIAVGEGQSFGLPVSYGGPGVGFFARSLPGRLVGETVDNRG
RGFVLTLSTREQHIRREKATSNICSNQGLCALMVTIYLSLMGKQGIREVAEHNLAKAAYA
RERIAELPGPIFNEFVVECPGILGGVDLLICVTEQNRREDIDRL
>B___TDB__Thermodesulfobacteriota_Desulfovibrio@@MULTISPECIES__aminomethyl-transferring_glycine_dehydrogenase_subunit_GcvPA@WP_012624421.1 WP_012624421.1 MULTISPECIES: aminomethyl-transferring glycine dehydrogenase subunit GcvPA [Desulfovibrio]
MPYIPHTELQEMLSVVGVRDLDGLFADIPPEMRPKGQSEAAVCAYFEGLAAKNFLGAGYY
AHDIPKAVDALAGRSEFYTSYTPYQPECSQGTLQAIFEFQTAISRLLGMDCANASVYDGG
TAIFEAAMMAVRSTRRVLVVDEAVNPIWRVMLASYRLDALAAVIVQNPNFFGAVAAFGVI
S-VYPVMQSVLKTPGEMGADVAVAEGQSIGMPLSFGGPYLGLMTRQFPGRIVGRTTDVDG
TGYVLTLQAREQHIRRAKATSNICSNQALCALRALIHLSLLGPCGLTRLAENNMALTRYA
VERLTSIKGPYGNEVALRLPGCVPGYPLLLACTERNSRQQIGML
>B___TDB__Thermodesulfobacteriota_Desulfuromonas_sp._AOP6@@aminomethyl-transferring_glycine_dehydrogenase_subunit_GcvPA@WP_155875294.1 WP_155875294.1 aminomethyl-transferring glycine dehydrogenase subunit GcvPA [Desulfuromonas sp. AOP6]
HPYIPHTDVRQMLSTVGVPTVDALFEEIPGEVRPAPLAESDLLRDMKRLAGKNFLGGGAY
NHFLPAVVDYLVSRSEFTTAYTPYQPEISQGTLQAIFEFQTMICQLTGMDVANASMYDGA
SACAEAVLMAMRATRRRVLMCQSLHPHYRETVRTYSSQALAALVTGYPNFFGVIEARLVV
AVQEPVALGLLKSPGELGADLVVGEGQSFGIPLSFGGPSLGFFARSMPGRLVGETVDAQG
RGYVLTLSTREQHIRREKATSNICSNQGLCALTATIWLALLGKKGIRELACHNLSKAAYA
RRQLAALPGPVFNEFVVKVPDILGGIALLVCVTEQNSRAQIDAL
>B___TDB__Thermodesulfobacteriota_Geoalkalibacter_sp.@@aminomethyl-transferring_glycine_dehydrogenase_subunit_GcvPA@WP_305043790.1 WP_305043790.1 aminomethyl-transferring glycine dehydrogenase subunit GcvPA [Geoalkalibacter sp.]
MRYIPHTDVRQMLAVIGAGDVEELFREIPAALRPEARSEAELLAELNCLARRNFLGGGAY
RHFIPAVVDHLISRSEFYTAYTPYQPEISQGTLQAIFEFQTLICQLTGMDVANASMYDGA
SACAEAVLMASRATRGRVLLAASLHPDYRATVATYDLAALAGLVLGYPNFFGVIEARLIA
AVQEPLALGLLKSPGELGADIVVGEGQSFGLPLAFGGPYLGFFARNLPGRLVGETLDSRG
RGFVLTLATREQHIRREKATSNICSNQGLCALAATIYLALLGRRGLRELAEHNLAKAAYA
RGKIAALPGPVFNEFVVEAPDILGGIPLLVCVTEQNRREDIDAL
>B___TDB__Thermodesulfobacteriota_Geomonas_edaphica@@aminomethyl-transferring_glycine_dehydrogenase_subunit_GcvPA@WP_136515650.1 WP_136515650.1 aminomethyl-transferring glycine dehydrogenase subunit GcvPA [Geomonas edaphica]
MGYCPNTDIREMLAVIGAGSVEELFSSIPADLRPPGMSELELTRHMKEKAAACFIGGGIY
DHFIPAAVDHLASRAEFYTAYTPYQPECAQGTLQALYEYQSTICRLTGMEASNASLYDGG
TAVAEAALMSLRITRHKVILDASVNPLHREIVSGYDLDRLAAVIVQSPDFFGNVQALLI-
VSCYPIALGLVASPGEMGADIAVGEGQSLGNPVSFGGPYFGFIARNLPGRIVGETIDHQA
RGFVLTLQAREQHIKRHKATSNICSNQSLCALRGLIFCAALGKKGFEELALLNYDKAQYA
KSVLASVKGATFNEFTLSLPGVAAGVPLLVTVTEKRSKDEIDRL
>B___TDB__Trichlorobacter_lovleyi_Trichlorobacter_lovleyi@@aminomethyl-transferring_glycine_dehydrogenase_subunit_GcvPA@WP_265550832.1_* WP_265550832.1 aminomethyl-transferring glycine dehydrogenase subunit GcvPA [Trichlorobacter lovleyi]
SHYCPHTEIQEMLAAIGVSSVEELFAPIPVELRPAGMSEFETYAKLQAVAADNFIGGGFY
DHVIPAAVDHLSGRAEFYTAYTPYQPECSQGTLQALFEYQTAICRLTGLDVSNASLYDGA
TGLAEAALMAMRATRTKVVVDGCVSPIARQVLATYNRDELAAVLVQYPNVFGGVEALLV-
TAVYPVALGILKSPGELGADIAVGDGQSLGNPLSFGGPSFGFIARNMPGRIVGETVDKNG
RGFVLTLQAREQHIKRHKATSNICSNQSLCALRGLIFLAAIGKQGLADLARLNRDKAEYA
KARLAELPGPTFNEFTISLPGIAAGLPLVVTVTEKRSKKEIDQL
>B_other_Atribacter_laminatus@@aminomethyl-transferring_glycine_dehydrogenase_subunit_GcvPA@WP_246465246.1 WP_246465246.1 aminomethyl-transferring glycine dehydrogenase subunit GcvPA [Atribacter laminatus]
MRYIPTTDRKDMLKRIGLQSIEELFDDIPARVRPFAQTEYELFKSLKSLAEKNFLGAGAY
NHIIPSAVQHILSRSEFYTAYTPYQPEISQGILQAIYEYQSLICGLTGMDVANASLYDGA
TALAEAAVLACEATRKKTLLSTTIHPEYRMVTQLYDLNYLACVLIQQPNFFGFLEALFI-
VCVNPISLGILEAPGYYGADITVGEGQGLGNPVAFGGPFLGFFARQIPGRIVGATKDIEG
RGFVLTLQTREQHIRRQRASSNICSNQALNALATTVFLCLVGKKGLQEVANLCLQKAHYA
YRKITSIKGPFFHEFPIQTPGIIGGLDLLLCVTEARTKKEIDTL
>B_other_Reyranella_sp.@@aminomethyl-transferring_glycine_dehydrogenase_subunit_GcvPA@WP_296390620.1 WP_296390620.1 aminomethyl-transferring glycine dehydrogenase subunit GcvPA [Reyranella sp.]
MRYLPLTDRREMLSVIGAKSVDDLFKDVPASARPDHQGELEVERAFQAFAAKNFIGAGAY
RHHVPSTVDYMIQRGEFLTSYTPYQPEITQGTLQYLFEFQTQVTLLTGMEVANASMYDGS
TGTAEAVLMANRIT--KALISGGLHPQYRSIIETTDLIASSCVVVQNPSFFGHVRALLIV
VVTEVVSLGLLKPPGDMGADIVVCEGQSIGNGLGFGGPYVGLFARQMPGRLVGETVDADG
RGFVLTLSTREQHIRREKATSNICTNAGLCALAFTVHLTLLGEAGFTRLSELNHAKASQL
ADKVSAIAGSFFNEFTVKLPGILGGLPVLLAATETATDMGMDPL
>B_other_Sneathiella_chinensis@@aminomethyl-transferring_glycine_dehydrogenase_subunit_GcvPA@WP_169559665.1 WP_169559665.1 aminomethyl-transferring glycine dehydrogenase subunit GcvPA [Sneathiella chinensis]
MRYLPHTERRAMLEAIGVGSVDDLFTDIPEEARPGHATEMEVDARMRAFGAENFLGAGAY
RHHVPSVVDHLIQRSEFLTAYTPYQPEISQGTLQALFEFQTQVAMITGMDVANASMYDGA
TSCAEAVLMACRVT--HAILSGNLHPHYRDVTRTTDI-PEACVVVQNPDFFGRIQALLVV
VVTEVVSLGAMMSPGEMGADIVVGEGQSIGVPLSFGGPYVGLLARQMPGRLCGETVDQEG
RGFVLTLSTREQHIRREKATSNICTNAGLCSLAFSIHMSLLGEAGFTKLAEINHAAAVAA
AEEIDGIEGSFFNEFTVALPGILGGVPVLVTVTETNSSDDVAKL
>B_other_Sneathiella_glossodoripedis@@aminomethyl-transferring_glycine_dehydrogenase_subunit_GcvPA@WP_025898176.1 WP_025898176.1 aminomethyl-transferring glycine dehydrogenase subunit GcvPA [Sneathiella glossodoripedis]
MRYMPHTERAEMLKKIGVSSVDELFVDIPEEARPTHAPEMVVEKKMQAYGLKNFLGAGAY
RHHVPTVVDHLVQRSEFLTAYTPYQPEISQGTLQALFEFQTQVAMITGMDVANASMYDGA
TACAEAVLMSCRAT--KAILSGNLHPHYREVTETTDFSEEACVVVQNPDFFGRLQALLVV
VVTEVVSLGAIKSPGEMGADIVVGEGQSIGVPLSYGGPYVGLFARQMPGRLCGETVDQEG
RGYVLTLSTREQHIRREKATSNICTNAGLCSLAFSIHMSLLGETGFKKLAMLNHGEAVAA
SEKIDAIEGTFFNEFTVELPNILGGIPVLVTVTETNTEEEVDQL
>B_other_Thiohalorhabdus_sp.@@aminomethyl-transferring_glycine_dehydrogenase_subunit_GcvPA@WP_332318556.1 WP_332318556.1 aminomethyl-transferring glycine dehydrogenase subunit GcvPA [Thiohalorhabdus sp.]
MPFIPHTDVQEMLDTIGVSSIDELFAEIPEAIRPEGLNEMELMRLMRERAAADFVGAGVY
EHHIPAAVWEVATRGEYYSAYTPYQAEASQGTLQTIYEFQTMIAGLTGMEAANASLYEGG
TALAEAILMAVRAHSHRVLVPETVHPSYRRVAASYDPAALAALVVPQPNFFGRLEALVIA
S-VNPMALSVLTSPGEWGADIAVGEGQPLGIPMSSGGPFLGLMARQMPGRLVARTVDTDG
EGFTLTLQAREQHIRRAKAKSNICTNQGLAMTAATIYMALVGEAGLTQVAGVSHTNTRKL
VARLTAIKGPYFHEAALRLPGILGGFELLVCATETKTEADLDAY
>B_other_Vineibacter_terrae@@aminomethyl-transferring_glycine_dehydrogenase_subunit_GcvPA@WP_147851993.1 WP_147851993.1 aminomethyl-transferring glycine dehydrogenase subunit GcvPA [Vineibacter terrae]
MRYLPLTDRREMLATIGVRSIDDLFRDVPTSVRSSHMGEMEVERRLGRMAARNFVGAGAY
KHHVPASVDHLIQRGEFLTSYTPYQPEITQGTLQYLFEFQTQVTMLTGMEVANASMYDGS
TGASEAVLMANRVT--KAVLSGGLHPHYRAVIETTDLAALSCVVVQNPSVFGHVRALLVV
VVTEVVSLGLLTPPGDMGADIVVCEGQSLGVGLNFGGPYVGLFARQMPGRLVGETVDADG
RGFVLTLSTREQHIRREKATSNICTNAGLCALAFTIHLTLLGERGFTRLAELNHATAVRA
AERLARVPGSFFNEFTVMLPRILAGVPVLVAVTETVSDDDIEAL
