# Supplementary material for: Molecular evolution of the Wood-Ljungdahl pathway and the reductive glycine pathway in Desulfobacterota
Source: Front Microbiol. 2026 Jan 9;16:1708584. doi: 10.3389/fmicb.2025.1708584 (PMC12827605; doi:10.3389/fmicb.2025.1708584)
Supplement: Supplementary file 8 [file Data_Sheet_2.ZIP › Alignment data for phylogenetic tree/40_concatenated_CODH-ACS.fst]

>Caldimicrobium_thiodismutans
VLTAPRRGTLPCAFGKGGTCCRVCNMGPCQVGVCGASAATVVARNFARMVAAGTSAHSDH
GRHVAKLFYEAVHGPFEVRDKRKLRVVAQAFGVDPLP-EGDLLKELADAALRIFSQQEGR
APKPLLEKWQYGVVPRGVDREVVELTHRTTIGVDQNYKNILMGAARCSLADGWGGSMLAT
ELQDLLLGNPQPIRAKVNIGVLRPDHVNVAVHGHDPLLADALAQASYDPEIIEEAKRVGA
KGINLSGICCTGNEVLMRKGIPIAGSFIQQEVAIATGALEAVVVDVQCIMQNVVEIAKHF
HTAVITTSPIAMMEGATHIPFDEKRAEVAKEILRTAIARFPQRGFSHEAIMYILPLNENI
INGKILGIAAIVGCDQYRVQVELAKELIANNVLVLATGCSATNMAMAGLLSPEAAKLAGD
GLREVLEAVGPPVLHMGACVDNSRILIAATEIVLGDDIFQIPAVGCAPQWMSEKAIAIGM
YFVTTGVQVVFGPDFPTLGSKTVTDFLFYEIENYFNGCWRVARTANEFANIMIDRINGGR
RALGMSKIIATAAIRGAHKILERALEKYEEAVKKFGKEAEIGFPNTAYYLPIIYAMLGYP
VKRLGDCEEVLQEAKPYLGPALDAGMATFFAEEIIEAIKYLEDPNVYWLGAADDVIFRKR
GVEFVDGTAPGFAAILGAPPDKETAQRIAQELLEKNLYVFMHDQTNGIYMPYLLKEAGVQ
LGWPTRLIPFGPDYTSVVFAIGFACRVAMSFGGIKPGDLLYNKDRTFAFAITFGVSDEWY
ANGAGAINWGFPVISDWDIPEIKPFGVCTYEHVVSIVDRAVEVRGLKVTAVKLDIPVSYA
PAFEGERVRKDDLYLECGGGRSELLLTGSLEEVEDGKIEVIGPEIPYVLPFAVVVKVAGV
NMQEDFEAILERQFHHLVNYAQGIMHVGQRNIMWLRISKQAVEKGFHVGRILYAKLRQEY
GAIVDKCQVTIYTVEDKVREILELAKEVYEKRDARLAGLTDETVDVFYSCTLCQSFAPNH
VCVITPERVGACGAYNWLDGKACYQINPTGPNQPIPKGELIDATLGQFTGVNEFVKQASR
GAVERVSLYSILIDPMTVCGCMEGIAALLPSINGIMIVNRDYMGMTPTGMKFSTLAGMVG
GGQVTPGFMGVSKHYLTSPKFLSSEGGLLRVVWMPKMLKEELRDKLQKRPDLIEKIADET
VATTEEEVRAWIEKVEHPVLKLPPMGLTGIQILGKLPKKNCKECGFPTCMAFAMKVAAGQ
AEITACPYVDPKVVEEIAEATAPPIRTVKIGGGDFVYSLGGETVLFRHEKRFENPPLIGT
YINTSMDEAEINRRIQLYKNLVWDRVGIKLQPDVVFLQSDGA-SEKFESLVKRII-ILSG
DKPSLQKGPLLYGANSQNFDEMAGLAEETKVPLTLLGLDELTELSERAGLKDLVLDPGSQ
DLVIIRRSAIKKRYKPFGFPVITFSESSIAGMLIAKYASVIILSDLRAESLFNLLVERMN
IFTDPQKPLVVEEGIYPVNGPDEYSPVIITCNFALTYFIVNGEVEGSRVPTWLLIKNTDG
LSVLTAWAAGKFGADSIAEFVKKCGIKVKHRKISIPGYLAGIKGELEEELIIVGPREASG
LPAFLKGEIREVQIGKALKVGGISGINFHLFEGEMKNGLKIAFEILDVKPWPEHLSKYYS
DVYHDPGLWAKKCVEEYGAEAICLYLLGTDPNFLNLPAEHAKKVAEKVVSSVDVPLIVWG
SGNAEKDVEVLRDVADIVGVRGAVIGPNHRTLAAVAMGYSIPVIASSPIDVNLAKQLNIL
LENGLALDKILMDPSIGALGYGLEYTYSVMERIRLAALFAQDTKLQVPFICSIGKEVWKT
KEAGLPDALMGDAESRGVLMEALTGVTLALAGGDLLIMRHPKSVELCKILFNGLS
>Desulfoluna_butyratoxydans
VETVFDRNMKPCNIGIQGICCKNCAMGPCRLGLCGATANTIAARNFARMVAGGASAHSDH
GRGVAEVFLSVARKDYEIKDYHKLLAIAPHFDVDTDRDMDEIALEVAEKAMNEWGKPDSR
APEATYNRWELGVLPRNVDREIVEIMHRTHMGVDQDYKNLIKQSTRAALADGWVGSMIAT
DLQDVMFGTPSPVQSEVNLGIMKADHVNLVVHGHEPILSEMIVAASQSKEMMDYAAEKGA
KGIQLGGICCTANELAQRHGVPIVGTFLQQELAIITGACDAMVVDVQCIFQNLANVAKCF
HTKLITTHPIARMEQVIHIEFDEHHAEDAKRIVKMAIDNFENRGFGVESIEYHLTLNDNI
INGRIRGIAGVVGCNNARTHITVIKELIKNDVIVLTTGCSAIAAGMAGLLSPECAVHCGP
GLAEVCETVGPPVLHLGSCVDNSRILLAATEVVLGKEIKDLPVAGSAPEWMSEKAISIGH
YFVTSGVYTVFGVTLPVDGAPAFKDHLYTDLEGLYGGMWDCEPDPVKHAQKMIAHIDKKR
QELGMSKLVAFAAIQGGYKVVSQVEGEYKKALDTFDASTKVSFGNTAYYLPVIYSLLGIK
VETLEDMKKPLDFARPYLGPLLDAGMAAIFAYEIKEALRILNEPDFYWLGPADDTILRKR
GVEFVDGSAPGFAAIVGAAPNAEIAKDIVEDYQKKSLYIFCAANHNNTSVIQQLVEQDVQ
VGWNTRIVPFGPDISSAVFALGFANRAAMAFGGVQPGDLMYNKERIFAFVNALGVGTEWG
VAAAGCVNWGFPTLADTDIPEILPTGICTYEHVVAICQRSVEVRGLKVTVSDINIPCSFG
PAYEGERVRGADLHSQMGGGKTELVKRAEMNEIEDGKVIVVGKDIGDTLDLGIFIQIAGR
EFQEDFEPIMERQIHHLVNYIQGIMHIGQRDISWVRVSKSAVDKGFDIGVVLHAKFHQEF
QKIVDKVQVTLYTGKEDVAKLTATARAEYKTRDERVDKMTDEDVEIFYSCSLCQSFAPNH
VCTVSPERTGLCGAYNWMDCRAAFEINPTGPNQPIEKGECLDPVLGQWKGVNEFVEKASR
GAVTHYNFYSMVIDPMTTCGCCECIAAMLPSCNGVMTVNREFAGDTPSGMKFTTLAGVMG
GGASSPGFVGHSKYNITQRKFIKGDGGLLRMVWMPKMLKEEIKDRLDKYPDFYNMIADET
VGTTEEEILPFLEEKGHPAMSMDPMALTGIQIFKLLPKTNCKECGVPTCLAFAMNLASGK
AELDNCPYVSDEAREKLAEASAPPIRPVKLGKGVREATAGGETVMYRHEKTFYNPTTLAA
TIPASMAEADLAARLTAWNAFQYERVGLNLRPELIAVKDDGAGPDAFAKTAKTILILMSE
DPEVMKAGPLIYGATEATVEAFGEIAKAAELPVAVKAVEALIPLTDKLGIKDIVIDSGSR
DQVAIRRAALKGGNRSLGFPTITFPEALIAGMFVAKYGGIVVLSEFNTETLFPLLLERLN
IFTDPQRPMTVTEGIYEIGNPDENSPVMVTTNFALTYFIVSGEAEGSRVPCWLLIKEAEG
LSVLTAWAAGKFSGDDVGIFVKKSGIKIKHNELIIPGYAAAIAGDVEEELITVGPREAAH
LPAFLKGSIKEIAIGNAISVGGASCYPFYQFEGDMPHKPKIAMEVWDMAPWPEACLAPFK
DVVGDPAAWAKLCVESFGAELIVLQLKSIDPNDKDASPEEAAATVKKVASAIDVPLIVWG
CSNPGKDEEVLKAVSEECQEFQLTLGPNHKGIGASAMGYGHALISSSPIDVNLAKQVNIL
LENGMPMDRVIVDPTTGGLGYGMEYSYSVMERLRMAAMQQGDDKLQFPIINNLGNEIWKC
KEAKQSEPILGDPEKRGILMEAVCAVSYLVAGGDILIMRHPESVRLVRSFIDLMI
>Moorella_thermoacetica
VITAFDRQQPQCKIGYEGICCRFCMAGPCRIGICGASAWTIVARNVGLMILTGTAAHCEH
GNHIAHTMVEMAEGDYSVKDEAKLKEVCRRVGIDIGKSIMELAQEVGEKALEDFRRLKGT
INEGRKEKFTHNVVTYGIHSSISELVNQAHIGMDNDPVNLVFSAIRVALAD-YTGEHIAT
DFSDILFGTPQPVVSEANMGVLDPDQVNFVLHGHNPLLSEIIVQAAR--EMEGEAKAAGA
KGINLVGICCTGNEVLMRQGIPLVTSFASQELAICTGAIDAMCVDVQCIMPSISAVAECY
HTRIITTADNAKIPGAYHIDYQTATADNAKTAIRMAIEAFKERGWSLEALTKLLVLNQAI
LDGELAGVALICGCNNLKGHLTVMKELLKNNVFVVATGCSAQAAGKLGLLDPANETYCGD
GLKGFLKRLGPPVFHMGSCVDNSRAVDLLMAMALGVDTPKVPFVASAPEAMSGKAAAIGT
WWVSLGVPTHVGTMPPVEGSDLIYSILTQIASDVYGGYFIFEMDPQVAARKILDALEYR-
------------------------------------------------------------
------------------------------------------------------------
------------------------------------------------------------
------------------------------------------------------------
------------------------------------------------------------
------------------------------------------------------------
------------------------------------------------------------
------------------------------------------------------------
------------------------------------------------------------
------------------------------------------------------------
------------------------------------------------------------
-------------------TWKLGMPLTGLEIYKQLPKKNCGECGTPTCLAFAMNLASGK
ASLDSCPYVSDAAREALDAAAAPPIAKVVLGAGPTAVEMGDETELFRHDKRFYHETAIAI
QVSDNLSSEELKAKVEAINGLNFDRVGQHYTIQAIAIRHDADDPAAFKAAVASVLVLMAD
DPDVIKEAPLLYAATGANYEAMTALAKENNCPLAVYGLEELAELVDKIGHKQLVLDPGAR
DFTQIRRLAIKKRFRSFGYPIIALTEVLQAVNYVTKYASLVVLRTDAKEHLLPLLSWRQN
LYTDPQVPIRVEEKLNEIGAVNENSPVYVTTNFSLTYYSVEGEIESTKIPSYLLSVDTDG
LSVLTAYADGKFEAEKIAAVMKKVDLKVKRHRIIIPGAVAVLKGKLE-DLVIVGPREASG
IVAFARAAVQKVVLGHTIVVGGDAALPFHHFEGEIVNRPVIGMEVQDIVPWPDVLKDPFT
DVINEPGRWAQKCVAEYGADLIYLKLDGADPEGANHSVDQCVATVKEVLQAVGVPLVVVG
CGDVEKDHEVLEAVAEAAAGENLLLGNNYKSLTAACMVHKHNIIARSPLDINICKQLNIL
INENLPLDHIVIDPSIGGLGYGIEYSFSIMERIRLGAL-QGDKMLSMPVICTVGYEAWRA
KEASAPEPGWGKETERGILWEAVTATALLQAGAHILLMRHPEAVARVKENIDQLM
>Thermosulfuriphilus_ammonigenes
VTTAAHRGATPCLFGQGGTCCRNCNMGPCQIGICGATASTVAARNFARIVAAGTASHSDH
ARETVLAFIATAKGPYEIKDTLKLRRMAAWLGIDPEKDIQQLALEVGETALAEFGKQEGR
APQKRQEIWELGVVPRGIDREVVETMHRTHMGVDQDFRHIFRQAARCALADGWGGSMLAT
ELQDIMFGTPVPIRTVVNLGVLKEDMVNITVHGHEPVLAEALAMAAQDPEIIAEAKKVGA
KGINLAGICCTGNEILMRRGIPIAGSFVQQEIALTTGAVEAMVVDVQCVMQSLPEIARCF
HTEVITTSDRAEIVGATHVPFDHHRAEVAKDIVRRAIARFPKRGFSHETILYIQPLNDNI
INGRILGVAAIVGCDNFRIHVELAKELIANNVLVLTTGCAATGLGRAGLLSPEAAELAGE
GLREVLEAVGPPVLHMGSCVDNSRILIAATEMVLGEDISDLPAIGCAPQWMSEKAIAIGQ
YFVASGASVVFGPTFPTTKSQEATDHLFKEMEEIYGARWFLAKEAKDFASIMIDQIRQKR
KALGMSKIIASAAIRGSHKIVDEAWAKYEEAVKKFGKDQEVAFPNTAYYLPIIYSILGLP
VKKLGDCQEALEEARPYLGPALDAGMATFFAEEVVEAIRYLEDPDFYWLGAADDVIFRKR
GVEFVDGTAPGFAAILGAPPSEETAVKIARELQEKNLYVFMHSDTDGRRMAEQLLHQDVQ
IGWSTRLVPFGPTTSSAIFAIGFACRVALAFGGIKPGDLLYNKDRTFAFVIAFGVSDEWY
ANAAGAINWGFPTISDWDIPQILPTGICTYEHVVSIVQKAIEVRGLKVTVTKIDIPVSYG
PAFEGERVRKDDLYLECGGGKTELLLSREMHEVQDGKVEVVGPEMGSRLPLAILVEVAGR
SMQEDFEPIIERQFHHLINYAQGIMHVGQRNIMWLRVSKQAREKGFHIGRILHAKLHQDF
GSIIDKVQVTIYTEEDKVKEIMELAKQVYARRDARIEGMTDETEEIFYSCTLCQSFAPNH
VCIITPERVGMCGAYNWLDGKASYEINPTGPNQPVPKGECIDPVLGQFKGINEYVYKNSR
NKVERVSLYSLMVDPMTACGCFECIATMLPACNGIMIVNRDYLGMTPTGMKFTTMAGMVG
GGQVTPGFLGVSKHYITSRKFLKAEGGLKRVVWMPKMLKEELKDKLLKRPDLLDKIADES
VGTTEEEVLEFLKKVGHPALEMPPMGLTGIQILQMLPKKNCGECKFPTCLAFAMKVAAGQ
TDIADCPYVSEEVKAKISEASAPPIRTVKLGGGDHTFSCGGETVLFRHEKRFEHPTGIAV
LITTDMAEDEVTGRLERFKKLEYERVGIMLKADLVAIKDAGD-KGAFVNLVKRVLILMSQ
DPEALKAGPLLYAATMDNYQAMAEVAKAAGAPLAVKGIGETAFLAEELGLKDLVLDTGAR
DQIAMRRAAIKHKYRPLGYPSITFPEALIASVLIPKYAGIVVLSDLKGDILFPLLVERLN
IFTDPQKPLVVQEGIYPINGPDEESPVLVTCNFALTYFIVSGEIETSRVPSWLLIKDTEG
LSVLTAWAAGKFGADSIADFVKKCGIKVKHRKLIIPGYLASIKGELEEELILIGPREASH
LPSYLKGEIKEVTIGKAIAAGGTNALPFHLFEGEMKNPPRIAMEVLDTKPWPEPLLRYFG
DVIGDPAAWAKKCVESYQAEAICLYAVGADPNAQDRPAEEVAQVAKAVSEAVDVPLIIWG
CGNAEKDTEVMRQVAEVVGPKNVLIGPNYRQLGATALAYQYPVVASSPIDVNLAKQLNIL
LENGVPLERILMDPSIGALGYGLEYTYSVMERIRLAALYQQDDKLQVPFICNLGREVWKS
KEAGLPDDLLGDQERRAVLMEAITAVCMMLAGGDFLIMRHPRAIALAKALIKAMV
>Deferrisoma_camini
LSTAFDREMSACPIGAKSACCKHCVMGPCRLGVCGATIDTIQARNFARMVAAGTAAHSDH
GREMSELFLSIAKGDYQIRDEAKLLAVAKDLGVETGREVKDVAVEVAEICLSQFGQQHGR
APEARFKKWELGLLPRGVDREVVEMMHRTAMGVDQDYKNLTLGAARCALADGWGGSMVST
ELSDIMFGTPKPIRGEVDLGVLDANKVNVVVHGHEPHMLDMLCELAEDPEMLAKAKEAGA
EGINLVGMCCSGNEQLIRRGLKHAGNFMQCDAVIITGAVDGMMVDVQCIQQGLVSLSQCF
HTKFFTTNYRCKIEGAEHIEFHGTENQSGVELLTKAIENFKNRGFSHETINYMLPLNDNI
INGRIRGVAGVVGCTNPRVHYELVKELLANDVLVVQTGCSAITMAKMGFMQPEAAKYCGP
GLREVCEAVGPPVLHSGACVDNSRILVALSEMVLGDDISDLPVAGAAPEYMSEKAIAIGH
YFVASGVFTVFGVTFPAIEGTKWAEYLFGGIEEDLGGKWAFESDPNKMAALMIDHINKKR
EALGMSKIICAAAIRGAHAIVDRVEKKVNDAIAKFGEDKEVKLPNTGYYLPVIYGILGHK
VETLGDMKPVLERCRPYLGHALDAGMATLFAYDMEEALKYLEDPIPYWLGAADDVIMRKR
GVEFVDGSAPGFAAVVGAAPDNETAVKIAKELQEKGIYVFMASEHNGKTFAEQLVEAGVQ
VGWPTRLVPFGRDTSAAIHAVGFATRAAMAFGGVKPGDLRYNKNRIFAFVLALGVTDEWY
AAAAGAINYGFPTIADSDIPEILVTGVCTYEHVVSIVSKAIEVRGLKIQISKIDIPVSYS
PAFEGERIGRDAMHVELGGPKAEFCRMLELDQVEDGKFEVIGPDLGKTYPIGIWVEVAGR
NMQPDFEPILERQIHHLLNGAEGILHIGQRDILWMRVSKKAYEAGLHFGTILHAKFHNEF
GKILDKVQVRIYTEPEKVKELIEEARKTYRERESRLGAMTDETVETFYSCLLCQSFAPDH
VCVISPERPGLCGAYNWLDGKAAYEINPTGPNQPVKKGDVIDEKLGQWSGVNEYVYQNSH
ESVTSFSAYSLMVDPMTSCGCFEAIVVLLPMANAVMVVDRDFPGMTPCGMPFSTLAGSVG
GGAQTPGFVGISKFYIGSKKFISAEGGIKRVAWMPKHLKESLKEVIQKRPDLYDKIATEE
DATTEEEVMEFMQKVGHPALEMDPMGLTGIQIYKLLPQTNCKECGDPTCLAFAMKLAAGK
AELDKCPYVSEESKAKLSEASAPPIRDVTLGQGDAAWKVGGETVKYRHEKTFVNPTAIVV
ALSNEQSADDVDTQLKYLNEQSFERVGKILAPNWAFLWDQKKDQASFLDLVKKVIIVSSE
DVATLKAAFAIHPVTKDNADDLIAFAKEVGA-VPVAQLEDLAAVGEKIGLKEALLDTGWK
ANIAIRRAALDKKFRPLGFPTIAFPQATYAALLIDKYAGAVVLSTLDPAVTYPLLVNRLN
IYTDPQRPMTMDQGIYEINNPGPDSPVIVTTNFALTYFVVSAEVEASRVPTWLLIMDTEG
MSVLTAWSAGKFVADAIAPFVKKSGIKVNHRKLIIPGYVAQISGELQEELVVIGTREAAD
IPKFLKGKIVEVTIGKARTVGGETAMPLCNFEGEFPNRPLVAMEVYDKAEWAPACKEPFA
DVMGDAVAWAKKCVEEFGAEAICLQLASTDPNGMNTSADEAAELAKKVAEAIPVPLIVWG
CENDEKDAETLSKVAEVCAGMNLVIGPNYKKIGGAAIGYDHVVVQQTPIDVNMAKQLNIL
LNNGVPMTKILMDPQMGALGYGIEYCYTVMERDRLTGLKQGDEKMQSPLILDVGKYTWKT
KEASVSEPAWGEAKVRGVLWETVSAVDVLAAGADVLILRHPDSVRILKKIIDELM
>Desulfatiglans_anilini
IETIFDRSMKPCNIGVQGTCCKNCAQGPCRLGLCGATAETIAARNFARMVAAGAAAHSDH
GRGVAETFLAAARKDYHIRDTKKLLEIAPDFGVDIDRDIDEIAVEVGEAALGQWGQQQGR
APVPRYELWKLGVVPRGIDREIVEIMHRTHIGVDQHYENIVEQCSRAAIGDGWGGSMIAT
DLQDVLFGCPYPIKSSANLGILKADHVNIVIHGHEPLLSEMIVQAAELPEMVQLAKEKGA
HGIQLGGICCTANEILMRHGVPLCGDFLQQELAIVTGAVDAMVVDVQCIMENIANVAQCF
HTKVITTNPRAKIASTIHIEFDEHTAEDAKKIVRTAIENFPNRGFSYEAINYHLPLNDNI
INGRIRGIGGVVGCNNARTHLTVVKELIKHDVIVLTTGCNAIACAKAGLLTPESKVFCGP
GLAEVCETVGPPVLHMGSCVDNSRILMAAAEVVLGNDISDLPAAGSAPEWMSEKAISIGH
YFVVSGVYTVFGVTLPVSGAPVFENYLYKELEDIYGGMWDLVADPYEHAHKMIAHIDKKR
KALGMSKLVAFAAIQGAYNIVSKAEGKYKRALETYGGSQKLEFPNTAYFLPIIYSLTGIK
VTDLDSAKRPLEFARPYLGPLLDAGMAALFAEEISEAIRYVEDPGFYWLGAADDAIMRKR
GVEFVDGTAPGFAAIVGAAPDSAMAKKLAEEYQLKSIYVFMAANQNGTTFAEQLIQEGVQ
IGWNTRLVPFGPDISAAVFALGFANRAGMSFGGIQPGDLAYQKNRVFAFVNALGVNAEWA
ANAAGCVNWGFPTLADTDIPEILPTGVCTYEHVVAMSQKSIEVRGLKVTISKIDIPLAYG
PAFEGERVRKDDLYLEMGGGKTELVKMAEMNEIEDGHVDVIGPDVGDRLPLGIYVQVAGR
KMQPDFEPILERQIHHLINYAQGIMHIGQRDISWVRVGQQAVEKGFDIGKILHAKLHQDF
GSILDKVAVTLYTKKEDVDKLTERARKEYKLRDDRVEKMTDESVETYYSCTLCQSFAPSH
VCMVSPERTGLCGAYNWMDCKASFEINPTGPNQPVEKGECIDPKLGQWKGVNDFVFKASR
QAITHYNFYSLVNDPMTTCGCCECIAAVLPGCNGVMTVHRDYTGETPCGMKFTTLAGVMG
GGQSSPGFVGHSKYNITQRKFIVGDGGLQRIVWLPKSLKEEIRDRLVKRPDLVDRIADET
VGITEDEIMPFLKEKDHPALKMEPMGLTGIQIFKLLPKTNCGECGVPTCLAFAMNLASGK
AELDACPYVSDEAREQLAEASAPPIRPVAIGAGVRAFKTGGETVMFRHEKTFYNPTALAA
LVPSDIDAAALDTKLKAWNALQYERVGLNLRPELVALKDVNGDAGAFAAAAKKILILMTE
KEDVMKAGPLLYAATAENADAMGALAKEKSLPLAVKAVDGLISLTNKLGLKDLVLDSGAR
DQVAIRRAALKAGNRSLGFPTIAFPETLFGALLIAKYAGIVVLSDFTGASLFPLLLERLN
IYTDPQRPMTVTQGIYEIGSPDENSPVLITTNFSLTYFIVSGEIEGSRVPSWLLIMDTEG
LSVMTAWAAGKFSGDAVGMFVKKCGIKVKHKKIIIPGYAASISGDMEEELILIGPRDASL
IPKFLKGKIGVTTVGGALKFGGQDSYPFYTFEGSAPNPPKIAMEIWDYDPWPAAAVEPFK
DVIASAEAWAKKCVTEYGADLIVLQLKSTDPNGMDRSPEEAAQVAKKVADAVDVPLVVWG
TANNQKDEAVLKKISELCEGKNVALSPNYKGVGASALGYGQCIVASSPIDVNLAKQLNIL
LGNGVSSEKILIDPTTGGLGYGLEYSYSVMERIRMAALTQEDDKLQLPLINNIGNEVWKC
KEAGQTDPTLGDPENRAILMESVAAVCYLLAGSDIVILRHPESVRLVRSFIDLTL
>Desulfatirhabdium_butyrativorans
IDTVFDRAMKPCNIGIQGTCCKNCSMGPCRLGLCGASANTIAARNFIRMVAGGAAAHSDH
GRGVAEVFMAVARGDYKIKDVNKLLAIAPHYGVETDRDVNEIALEVGQKALDEWGKAEGR
APQPLYEKWKAGVLPRNIDREIVEIMHRTHMGVDQDYKNLIKQGTRAALADGWGGSMIAT
DLQDVLFGTPYPLQSEANLGIMKEDHVNLIIHGHEPILSEMIVAAAQSQEMIDYAKTVGA
KGIQLGGICCTGNEILQRHGVPPAGTFLQQELAIITGACDAMVVDIQCVMQNLANVAKCF
HTKLITTHRIARMEQVIHIEFDEHHAEDAKRIVKMAIDNFQNRGFGVESIRYHLTLNDNI
INGRIRGIAGVVGCNNARTHITIVKELIKNDVIVLTTGCNGIACAMEGLLTPETAVFCGP
GLAEVCETVGPPVLHMGSCVDNSRILLAATEVVLGNDISDLPAAGSAPEWMSEKAISIGQ
YFVASGFYTVFGVTFPTTGAPVFQDYLFHELEKIYGGMWDFEIDPIKHAHKMIAHIDKKR
KALGMSRLVAFAAIQGGYNIVSKVEGKLQKALATYNADTKVGFPNTAYYLPVIYSLLGIK
VETLEDMKKPLAFARPYLGPLLDAGMAALFAFEIEEALRYLEQPDFYWLGAADDTVFRKR
GVEFVDGSAPGFAAIVGAAPTPEIAKMIVEEYQKRSLYIFLAANQNGTTVAQQLLEAGVQ
IGWNTRIVPFGPDISSAIFALGFANRAAMAFGGIKPGDLLYNKNRIFAFVNALGVNAEWA
AAAAGCVNWGFPTLADTDIPEILPTGICTYEHVVAMVQKSVEVRGLKVTVSKIDIPCAFG
PAYEGERVRGADLYCQCGGGKTELVKMAEMNEIEDGKVTVVGPDMGGTFPLGIYVQVAGR
EFQTDFEPILERQIHHLINYIQGIMHIGQRDISWIRVSKAAIEKGFDIGVVLHAKFHQDF
QKIVDKVQVTLFTNKEDVDKLTARARAEYKMRDERVEKMTDEDVEIYYSCTLCQSFAPTH
VCTVSPERTGLCGAYNWMDCKASFEINPTGPNQPIQKGECIDPKLGQWKGVNEFVKKASR
GAIDHYNFYSLVVDPMTTCGCCECIAATLPTCNGVMTVHRDYSGETPCGMKFTTLAGVMG
GGAQSPGFVGHSKYNITQRKFIVGDGGLLRMVWMPKSLKEEIRDRLIKRPNLIDMIADET
VGTTEEEILPFLQKVGHPALSMPPMALTGIQIFKLLPKTNCKECGVPTCLAFAMNLASGK
AELDSCPYVSPEAREQLAEASAPPIRPVAIGKGVRAATTGGETVLYRHEKTFYNKTIYAA
LVKADIAEADLKAKLAAWNAYQFERVGLNLRPEMIALKDA-GDAAAFAAKAKLILVLMSE
SIDAMKAAPLIYGATAANVDAFGALAKETGLPLAVKAIDALIPLTTKLGLKDIVIDSGSR
DQIVIRRAALKAGNRALGFPTITFPETMIAAVFTAKYAGIVVMSDFKGESIFPLLLERLN
IFTDPQRPMTETQGIYEINNPNENSPILVTTNFALTYFIVSGEIEGSRVPSWLLIKDSEG
LSVMTAWAAGKFSGDDVGAFVKKSGIKCKTQELIIPGYAAAIAGDVEEELITVGPREAAH
IPAFLKGNIREITLGKAVKVGGQNCYPFYLFEGTMPNKPRIAMEVWDMQPWPEAALSHFK
DVASDAAAWAKKCVNEFGAEMIVLQLKSTDPNGNNASPEQAAETVKKVQAAVDVPVILWG
CANVQKDEAVFKKIAEECQGTNLVMGPNHKAIGAAAMGYGHTLISSSPIDVNLAKQINIL
LENGVPTDKIIIDPTTGGLGYGLEYSYSVMERLRMAALNQGDDKLQYPIINNLGNEVWKC
KEAKLGDPTLGDPEKRGILMEAVGAIAYLLAGSDILIMRHPESIRMVKAFIELLM
>Desulfocapsa_sulfexigens
VRTAYDRGVSACLFGSGGTCCRICNMGPCQIGICGATAATVVARNFARIVAAGTAAHTDH
AREMVMGFIETAKGPHEIKDVEKLHAMAETFGIEIGRDKNEIALELGEKALAEFGQQQGR
APKKQQEIWAKGVEPRGIDREVVETMHRTHMGVDQEYKNIMKQAARCSLADGWGASMLST
ELTDIMFGTPVPRRALIDLGVLKEDQVNVTVHGHEPLLAESLCMAAEDPEILALAKKVGA
KGINLAGVCCTGNEILMRRGIPVAGSFIQQEMVLATGAVEAMVVDVQCVMQSVAQVVKGK
HTDIITTNYRAKMPDAIHMQFEEDDPGSAKAILTHAINNFKKRGFSHETINYMLPLNDNI
INGRIKGLGALVGCEHYKYHFKIAVELLKNNVLVLATGCAAQALGRMGLMRPEAAEYCGE
SLAEVCETVGPPVLHVGSCVDNSRLLIALTAMVLGEDISELPACGTAPLWMSEKAVAIGQ
YFVTSGAHVIFQ-NLPVTGSKEMNEFITNGMKEEYGACWDYEEDPIKLAQKMIKAIDGKR
EALGMSKIICSAAIRGAQKIIDMAESSYEDAVKKYGEDKEVSFPNTAYFLPIIYSMLGAK
VEKLGDMKDIFLECRPYLAPALDAGMATFFAEEMYEAIRYLNEPGLYWLGAADDVIFRKR
GVEFVDGSAPGFAAILGTPKDPEMAAKIAIELQEKNLYIFMHDQTEGISLPDQLLKQKQQ
VGWGTRLVPFGREYTTAVFAIGFACRVALAFGGVKPGDLKYNKDRTFAFVMAFGVSDEWY
ANAAGAINWGFPTISDYDIPQILPTGVCTYEHVVSIVQKAIEVRGLKVNVTKIDIPMSFG
PAFEGERVRKDDLFMECGGGRTEVLISKEMDEIEDGLVTLEGLDIGQNVPLGILVEVAGR
EMQSDFEPILERQFHHLMNYIQGIMHMGQRNIMWLRIGTAAVEKGFHLGKVLHGKLHQEF
GAIVDKIQVKLYTTEEGVKMVSDLATSVYTERDLRLGAMTDETEDVFYSCTLCQSFAPSH
VCVITPERIGMCGAYNWLDGKASFNINPTGPNQPIEKGECTDEANGYYTGINEFVNQASR
GAVPEVSCYSLMNNPMTACGCFEAIAAMLPTCNGIMVVNRDYLGMTPSGMKFTSLAGMAG
GGMQTPGFMGVSKHYMTSKKLFKAEGGLKRVVWLPKMLKEEIAEKLKEVPELFDMIATEE
QGTTEEEIYEFLKEKGHPALEMETMALTGIQILKMLPKKNCGECSIPTCLAFAMKVAAGQ
VEIDECPYVSDEAKATISEASAPPIRTIKLGAKDNSFVSGGETCMYRHDKRFENQTGIAV
LVTTEMSDADVDGRIERFNKFEYERVGVIMRADLIAVKDSKNDEASFVALTKRVIILMSD
SAANMEAAPLLYGATLDNADDMAKLGSSFKAPVGVKALDNCVEIAEKLGLKDMVIDTGAR
DNVVARRSAVKAKFKPLGFPTITFPEAMVASVLIAKYAGIIVLGDLQGDLIFPLFLERMN
IFTDPQRPMVVTEDIYPLTGPDENSPVVITCNFSLTYFIVSGEIEGSKVPTWLLIKDTEG
LSVLTAWAAGKFGADLIAQFVKKGGIKVKHRDIIIPGYLASLKGELEEELIIIGPREAGH
LPVFLKGELRSVKLGNEKIVGGSSSMPFHLFEGDHPNKPLIAMEVSDVKPWPETLSRHFS
DVFDNPVAWAEKCVKVYGAEAIAVTLGSTDPNGMNRSAADAAKTAAAVIAAVDVPVIVWG
CGNSDKDTETLRDITSVIGDKKVCLAPNYRTIGATAMAFQHPIVAASPIDVNLAKQLNIL
LENGVSLDTVLMDPSIGALGYGIEYTYSVMERIRIAALTQQDAKLQVPIICNLGCEVWKA
KETKLPDDMIGDQETRGIMMEALTASCMLMAGGEVMIMRHPKAIALTNAMVAGLM
>Desulfococcus_multivorans
IDTCFDRTLKPCSIGNQGTCCKNCSMGPCRLGICGATANTIAARNFIRMVAGGAAAHSDH
GRSVAEVFLSAARKAYQIKDVRKLLEIAPFLGVATDRDIDEIAVEVGEKAMEEWGKAEGR
APKPRYELWKQGVLPRNIDREIVEIMHRTHMGVDQDYKNLMKQGVRASIADGWGGSMLAT
DLQDILFGTPYPLASEANLGVLKEDHVNIVIHGHEPVLSEMIVTTAQKPEMVAYAKSKGA
KGIQLSGICCTANEILQRHGVPLCGTFLQQELAIITGAVDAMVVDIQCIFQNVANVAKCF
HTKLITTHPIAKMEQAIHIEFDEHHAEDAEKIVRMAIDNFANRGFGVESVEYHLTLNDNI
INGRIRGVAGVVGCNNARVHITVVKELIKNDVLVLTTGCNAIACAMEGLLTPESKVFCGP
GLAEVCETVGPPVLHLGSCVDNSRILLAATEVVLGNDISDLPVAGSAPEWMSEKAISIGQ
YVVASGIYTVFGAVFPTAGAPVFQRYLFEEMEKMYGGMWDFEADPVKHAWKMINHIDAKR
KALGMSRLVAFAGIQGGYNIVSKVEGRYKRALESFDATTKVGFPNTAYYLPVIYSLLGLK
VETLEDMKKPLDVIRPYLGPLLDAGMAAIFAFELDEALNYLEKPDFYWLGAAEDTIFRKR
GVEFVDGSAPGFAAIVGAAPSPEIAKTIIEEYQKRSIYVFLAANQNGTSCAQQLIEAGVD
IGWHTKIVPFGPEISSAVFALGFANRVAMAFGGVPAGDLMYNKNRVFAFVNALGVNAEWA
AAAAGAVNWGFPTIADTDIPQILPTGICTYEHVIGIVEKSIETRGLKVTIAQIDIPCSFG
PAYEGERVRGKDLFVQAGGGKTEYLELADMKEIDDGKVTVIGPDIGEVFPLGIFVQVGGR
EFQKDFEPILERQTHHLVNYIQGVMHAGQRDIAWVRISDAAVDKGFDLGVVLHAKLHQDF
SAILDKIQVTIYTKKEDVDKLTAKARAAYKYRDERVDKMTDDDVETFYSCTLCQSFAPNH
VCTVSPERTGLCGAYNWMDCKAAYQINPTGPNQPIEKGECLDPKLGQWKGVNEFVSKASR
GAVTHYNFYSLVQDPMTTCGCCEAIAAMLPGCNGVMTVHREYTGETPCGMKFTTLAGVMG
GGASSPGFVGHSKYNITQRKFLVGDGGLLRMVWMPKSLKEEIRERLLKRPDLIDRIADET
VGVTEEEIMPFLKEKKHPALDMEPMALTGIQIFKLLPKTNCKECGVPTCLAFAMNLASGK
AELDQCPYVSDEAREKLAEASAPPILPVEIGKGVRKVTVGGETVLYRHEKTFFNACAYAA
VVGSDIPDADLEAKLKAWNALQYERVGLNLRPELVAVNDVNGDAAAFAKVAKTVVILMTE
KTDVMKAGPLMCAATAANIDEWGALAKENNLPIVVRAVEALQDLTDKLGHKKIILDPGSR
DQVAIRRSALKNANRKLGFPTITFPETLISAMFTAKYGAVNVMSDFAGESIFPLLLERLN
IYTDPQRPMTVTEGIYPINNPDENSPILITTNFALTYFIVSGEIEGSKVPCWLLIKDSEG
LSVLTAWAAGKFSGDDVGMFVKKSGIKAKTTELVIPGYAAAIAGDVEEELITVGPREAAH
IPAFLKGAVRKVTLGKAVTVGGQTCYPFYQFEGEMPNKPKIAMEVWDMRPWAESALKPFE
DVLDDPAAWAKKCVDTYGAEMIALQLRSTDPNDKDASPADAAATVKKVLAAVDVPVIVWG
TASPKKDEEVLKKIAEDCQGKNLIIGPNHKGIGAAAMGFGHTVISSSPIDVNIAKQINIL
LENGMPMDRVIVDPTTGGLGYGMEYSYSVMERLRMAAMNQGDDKLQYPVINNLGFEIWKS
KEAKLKEPTLGDPERRGILMEAVGAVSYLLAGSDILIMRHPESVRLVKAFIDLGI
>Desulfosudis_oleivorans
IDTVFDRAMKPCAIGATGICCKNCSMGPCRLGLCGATPNTIAARNFIRMIAGGASAHSDH
GRSVAEVFMSAARKAYQIKDTQKLLAVAEALDVATARDMDEIALETAEKALNEWGKSEGR
APKPRYELWKMGVLPRNIDREIVEIMHRTHMGVDQDYRNLIKQGTRAALADGWGGSMLAT
DLQDIVFGTPSPIQSEANLGIMKEDHVNIIVHGHEPVLSEIVVAVAQSPEMLDYAKKKGA
KGIQLGGICCTANEILQRHGIPTAATFLQQELAIITGACDAMVVDIQCIFQNLANVAKCF
HTKLITTHPIAKMEQVIHIEFDEHHADDAKKIVKMAIDNFENRGFGVESIEYHLTLNDNI
INGRIRGVAGVVGCNNARTHITVVKELIKNDVLVLTTGCNAIACAMEGLLTPEAGVYCGP
GLTEVCETVGPPVLHLGSCVDNSRILLAATEVVLGNDLSDLPVAGSAPEWMSEKAISIGH
YFVASGVYTVFGVGLPVEGAPVFQNYIFNEFEKLYGGMWDLEIDPIKHAHKMIAHIDKKR
KALGMSKLVAFAAIQGGYKVVSQVEGELENALESMSADTKVEFPNTGYYLPVIYSLTGMK
VETLEDMKAPMAFARPYLGPLLDAGMASILAYEVKEALRIVREPDFYWVGPADDIILRKR
GVEFVDGSAPGFAAMVGAAPNPEIAKMIVEDYQKRNLYIFCAANHNGTSLIDQLLEAGVQ
IGWNTRIVPFGPDISSAVFALGFANRAAMAFGGVQPGDLMYNKNRIFAFVNALGIGTEWA
CAAAGCVNWGFPTLADTDIPEILPTGICTYEHVVAMVQRSVEVRGLKVTVSEIDIPCAFG
PAYEGERVRGKDLHSQMGGGKTELVKSADMKEIEDGKVTVVGKDIGDTLPLGIFVQIAGR
EFQEDFEPILERQTHHLVNYIQGVMHIGQRDISWVRVSKAAVEKGFDIGVVLHAKLHQDF
GKILDKVQVTLYTDKKDVDKLTETARAEYKRRDERVDKMTDDDVETYYSCTLCQSFAPNH
VCTVSPERTGLCGAYNWMDCKASFEINPTGPNQPIQKGECLDPVLGQWKGVNDFVYKTSR
GAVEKYNLYSMVHDPMTTCGCCECIAATLPGLNGVMTVGRDYTGDTPCGMKFTTLAGVMG
GGAVSPGFVGHSKYNITQGKFIKGDGGLLRMVWMPKMLKEEIKERIEARPDLYDKIADET
IGTTEEEIRPWLEEKGHPALSMDPMALTGIQIFKLLPQTNCKECGSPTCLAFAMNLASGK
AELDSCPYVSDEAREKLAEASAPPIRPVKLGKGVRACVAGGETVMYRHEKTFYSPTVLAA
CINGDIKKKDLESKLKAWNAIQYERVGLNLRPEMVAIKDTGD-AKAFAETAKTVVILMTE
NPDTMKAGPLLYGATADNIDAMGKLAVDAGLPLGVKAIDALTGLTQKLGLKDIVMDPGSR
DMVAIRRAALKAGNKALGFPTIAFPETMIAAMHIAKYGSIVVLSDFVGETVFPLLLERLN
IFTDPQRPMTVTEGIYEIGNPDENSPVLVTTNFALTYFIVSGEIENSKVPSWLLIKDSEG
LSVLTAWAAGKFAGDDVGAFVKKCGIKVKHTELIIPGYAAAIAGEIEEELITVGPREAPH
IPGFLKM-----------------------------------------------------
------------------------------------------------------------
------------------------------------------------------------
------------------------------------------------------------
-------------------------------------------------------
>Desulfurivibrio_alkaliphilus
VITAYDRGMSACLFGSGGTCCRNCNMGPCQIGICGVSADTVAARNFARIVAAGSASHTDH
AREMVKGFIETAKGPHQIKDVEKLKSLAAVFDVATDREINEIALEVGEKALAEFGKQDDR
ATAKRQALWKLNIFPRGVDREVVEMMHRTHMGVDQDYENIMLQASRCALSDGWGSSMLST
ELTDIMFGTPVPRRSIVDLGVLKPDQVNIAVHGHEPLLAESLCIAAQDPEMVELAKKQGA
KGINLAGVCCTGNEILMRRGIPVAAGFVQQEIAIATGALEAMVVDVQCTMESLAQVANGF
HTDIITTNYRAKMPGGVHIQFDEHEANSAKQILTHAIKNFKKRGFSHETINYMLPLNDNI
INGRIRGIGVMVGCDNFRLHELIARHLIKNNVLVLATGCAATSLGRAGLVNPEAARFCGD
SLAEICETVGPPVLHMGSCVDNSRILVAATQIVLGEDITDLPAIGTAPLWMSEKAVAIGQ
YFVASGAQVVFQ-DLPVSGAKKFNKYLLEGLMGPLGAHWNVESDPQKLAELMVAKIDAKR
EALGMSKIICSAAIRGAHKIVDMAEERYQAALKKYGPEQEVAFPNTAYFLPIIYSMLGAK
VEKLGDMGDIFTECRPYLAPALDAGMATFFAEEMFEAVRYLEEPNFYWLGAADDVIFRKR
GVEFVDGTAPGFAAIMGSPADPEMASKIALELQEKNLYIFMHDQTGGISMPEQLVKQDVQ
IGWNTRLVPFGKSYSTAVFAIGFACRVAMAFGGIKPGDLIYNKDRTFAFVMAFGVSDEWY
ANAAGAINWGFPTISDYDIPQVLPTGICTYEHVVSIVQKAIEVRGLKVSVTKIDIPMSFG
PAFEGERIRKDDLFMECGGGRTEVLVSKEMDEVEDGKITVEGPDIGQNLPLGILVEVAGR
EMQSDYEPILERQFHHLINYIQGLMHMGQRDIMWLRIGKAAVEKGFHIGKVLHGKLHQEF
GAIVDKIQVKIYTTQEKVDEVMELAKSVYEGRDERLGSMTDETEEVFYSCTLCQSFAPSH
VCIITPERIGMCGAYNWLDGKASYQINPTGPNQPIPKGECLDPALGIFQGINEFVDQASR
GAVTDLACYSLMNSPMTACGCFEAIAAMLPQCNGIMVVNRDYMGMTPSGMKFTTLAGMAG
GGAQTPGFMGVSKHYLTSPKLFLAEGGLARLVWLPKMLKEEIKDKLIERPGFYDKIATEE
EGTTEEEILEFLKKVNHPALEMESMALTGIQILKMLPKKNCGECGIPTCLAFAMKVAAGQ
TEIGECPYVSDEVKEQIGEASAPPIRTIKLGGGEHVYTIGGETCLFRHEKRFENPTGIAV
LVTTNQAEDEVAGRLERFKSLRYERVGVMLKADMVAVKDATGDGAAFTALTKKVLILISD
NADTLAAAPLLFGATLANADALAKVGQECVCPVGVKGLDETVEISEKLGLKDLVLDTGAR
DNVVARRSAIKAKYKPLGFPTITFPEAMVASVMIAKYAGIVVLSDLQGDTLFPLLLERLN
IFTDPQRPMVVQEDIYPVNGPGEDAPVLITCNFSLTYFIVSGEIEGSKVPSWLLIKDTEG
LSVLTAWAAGKFGADMIAQFMKKSGIKVKHRELIIPGYLASMKGELEEELITIGPREAGH
LPAFLKGAIREVALGKIVTVGGTNSLPFHLFEGKLEHPPLIAMDILDIKPWPASLSRHFA
DVMDNPVAWAQKCVNDYQAEAICISLVGTDPNGMNRPASEAAKIAAQVVDAVDVPIIVWG
CGNAEKDTETLREVTSIIGDKKVCLAPNYRSLGATAMAFGHPMVASSPIDVNLAKQLNIL
LENGVSLNSVLIDPSIGALGYGIEYTYSVMERIRLAALTQKDEKLQLPFICNLGREVWKA
KECRLPDEMLGDAENRGVLMEAITASCMLMAGGETLIMRHPRAIALTKSLIKGLM
>Dissulfurimicrobium_hydrothermale
VVTAAHRATEPCLFGKGGTCCRNCNMGPCQIGICGADASTVAARNFARIVAGGASAHIDH
GRGLVMAFLATAKGPYTIKDEDKLRETALRLGIVPGKDKNDLAIEVGTLLINEFGQQSGR
APKPRQELWRLGVMPRGIDREVVELMHRTHMGVDQDYRNILFQAARCSMADGWGASMIAT
ELSDIMFGRPAPIRTKVNIGVLKEDEVNVTVHGHEPVLAEALAMAANDPEIIAEAKKVGA
RGINLAGVCCTGNEILMRRGLPIAGSFIQQEVVLATGAVEVMVVDVQCIMQGVSPAANRY
HTELITTSERAKMAGATHIQFEEHRADVAREILRRAIERYPRRGFSHETINYILPLNDNI
ANGRIRGVAAIVGCDNYRVHVELAKELIANDVLVVVTGCAATGVGRAGLLNPTALTMAGP
GLREVLEAVGPPVLHMGSCVDNSRILVALTEMALGSDISDLPAIGCAPQWMSEKAVAIGQ
YFVTSGAAVVFGPNFPTSGSRVVTDYCMKDMQNLYGATWDVAQTPNEFANKMIDKINEKR
RALGMSKIICSSAIRGAHKIVDMAEEKYEEALKKYGPEREVAFPNTAYYLPIIYSILGAP
VSRLGDMKDIFKECRPYLAPALDAGMATFFAEEMYEAIRYIDDPDFYWLGAADDVIFRKR
GVEFVDGTAPGFAAILGTPSDPEMASKIATELQEKNLYIFMHDQTEGITMPDQLKKQKVQ
IGWSTRLVPFGPTYTSAVFAIGFACRVALAFGGIKPGDLIYNKDRTFAFVMAFGVSDEWY
ANAAGAINWGFPTISDWDIPQVLPTGICTYEHVVSIVQKSIEVRGLKVSVTKIDIPVSYG
PAFEGERVRKDDLFLECGGGRTELLVSKDMEEVQDGLVTVEGPEMGAKLPLAILVEVAGR
QMQSDFEPILERQFHHLINYAQGIMHVGQRNIMWLRVGKQAIEKGFHIGRILHGKLHQEF
GAIVDKVQVKIYTEEEKVKEILELARQVYAARDERLGSMTDETEEIFYSCTLCQSFAPSH
VCVITPERIGMCGAYNWLDGKASYEINPTGPNQPIVKGELIDPLLGQWVGVNEFVKKASR
GKVERVSAYSLMVDPMTACGCFEAIATMLPMCNGIMLVNRDYLGMTPSGMKFTTLAGMVG
GGAVTPGFLGVSKHYMCSRKFMKAEGGLKRVVWMPKMLKEELKDRLLIRPDLLDMIADEE
VGVTEDAVLAFLQAKGHPALSMESMALTGIQILKMLPKTNCGECGVPTCLAFAMKVAAGQ
AEIGGCPYVSEEAKQQIGEASAPPIRTITLGGGDAVFKMGGETCIYRHEKRFENPTGIAV
LIKTDMSDAEIQGRLERFNALKYERVGLELKADIVAVKDAGQGEAAFVSLVERVLVLMSS
DPSALTAASLLYCATAGNLDAMAGVAKETGAPLAVKGIGEVASLTERLGLKDLVIDTGAR
DQVAIRRASIRHKFKPLGFPTITFPETLVASVLIAKYAGIVVLSDLRGESLFPLLLERLN
IYTDPQRPMVVQEDIYPINGPGEDSPVLITCNFSLTYFIVSGEVEGSKIPSWLLIKDTEG
LSVLTAWAAGKFSADLIAGFVKKSGIRVRHRNLIIPGYLASIKGELEEELIQIGPREASH
LPAFLRSFIREVTIGRAITVGGESALPFHLFEGDMPNPPRVALEVLDVPPWPECLSVYYK
DVIGDPVAWARKCVNEFGARAVCLSLVSTDPNGLNRPSSDAAKTAKAVIDEINAPVILWG
CGNAEKDTETLREVTGLIGSKKVCIAPNYRNLGATAMAFGLPVVASTPIDVNLAKQLNIL
FENGVSLNQILMDPSIGAVGYGLEYTYSVMERIRLAALTQQDDKLQAPFICQLGREVWKA
KETKLPDPYYGDQEKRGVLMEAVTASVLMLAGGELMVMRHPHAASLVDTLVQGMM
>Dissulfurirhabdus_thermomarina
VVTAAHRAAEPCLFGKGGTCCRNCNMGPCQIGVCGADAATVAARNFARIVAGGSSAHMDH
GRGMALAFLATARGPYEIKDAAKLRATAQRLGIDPDKATTDLAIEVGTLLVNQFGQQEGR
APKARQEVWKLGVAPRGIDREVVELMHRTHMGVDQDAANLLFQAARCALADGWGASMIAT
ELSDVMFGTPVPIRTKVNIGVLKEDEVNVTVHGHEPVVAEALAMAANDPEIVAEAKKVGA
KGVNLAGVCCTGNEILMRRGLPIAGSFVQQEVVLATGAVEAMVVDVQCIMQGVSPAAGQF
HTRLVTTSEKAKIPGARHIAFDEHRADSAKEILRQAIAAYPERGFSHETITYMLPLNDNI
ANGRIRGVAAIVGCDNYRVHIELAKELIANDVLVLVTGCAATGMGRAGLLTPEALSMAGD
GLKEVLEAVGPPVLHMGSCVDNSRILIAATEMVLGNDISDLPAVGCAPQWMSEKAVAIGQ
YFVSSGASVIFGPSFPTTGSKVVTDYCFREMENLYGAHWDVAQTSNEFANKMLDHINAKR
KALGMSKIICSAAIRGAHKIVDMAEEKYEEALKKYGPEHEVAFPNTAYYLPIIYSMLGAP
VKQLGDMKEIFQECRPYLAPALDAGMATFFAEEMFEAIRYIEDPDFYWLGAADDVIFRKR
GVEFVDGTAPGFAAILGTPADPETASKIALELQEKNLYIFMHDQTDGLNMPEQLLKQGNQ
IGWSTRLVPFGPTYTSAVFAIGFACRVALAFGGIKPGDLLYNKDRTFAFVMAFGVSDEWY
ANAAGAINWGFPTISDWDIPEVLPTGICTYEHVVSIVQKSIEVRGLKVTVSKIDIPVAYG
PAFEGERVRKDDLFLECGGGRTELLVSKEMEEVQDGLVTVEGPEMGAKLPLAILVEVAGR
QMQSDFEPILERQFHHLINYAQGIMHIGQRNIMWLRVGKAAIEKGFHIGRILHGKLHQDF
GAILDKVQVKIYTVEDKVKEVLELAKATYAARDERLGSMTDESEDIFYSCTLCQSFAPSH
VCVITPERVGMCGAYNWLDGKASYEINPTGPNQPIEKGECIDENLGQWKGINEFVQKASR
GKVSQVSAYSLMVDPMTACGCFECIATMLPMCNGIMIVNRDYMGMTPSGMKFTTLAGMVG
GGNVTPGFLGVSKHYIGSRKFLKAEGGLKRVVWMPKSLKEELRERLEERPDLLDMIADEE
VGTTEEEVLAFLQEKGHPALSMEAMALTGIQIMKMLPKKNCGECNVPTCLAFAMKVAAGQ
ADIGDCPYVSDEVKEKVGEASAPPIRTVKLGSGDHVFQVGGETCLYRHEKRFEHPTGIAV
RIATDMDDADIAGRLERFRTLRYDRVGVLLKADLVAVQDAGGDEAAFTALVERVLVLMSD
SPAVLAAGPLLYAATPENADQMLETAKAAGCPLAVRGIGETAALAERLEVKDLVLDTGAR
DQVAARRSAIRTKYRPLGFPTITFPEAMVASVLVAKYAGIVVLSDLQGDTLFPLLLERLN
LFTDPQRPMVVQEDVYPINGPDENSPVLVTCNFSLTYFIVSGEVEGSKVPSWLLIKDTEG
LSVLTAWAAGKFSADLIAGFVKKSAIKVKHRNLIIPGYLASIKGELEEELIQIGPREASH
LPAFLRGTIREVVLGKAVAVGGVSTLPFHLFEGEMSRPPATALEVLDEAPWPESLARHYA
DVLSDPVAWARKCVQDYGARAVCLSLVSTDPNGTNRASAEAAQTAKAVVEALDVPVILWG
CGNAEKDTETLREVTSLIGDRKVCLAPNYRNIGATAMAFQLPVVASTPIDVNLAKQLNIL
LENGLSLDHVLMDPSIGALGYGLEYTYSVMERIRLAALTQQDDKLQAPFICHLGREVWKA
KETRLPDEMLGDQERRGVLMEAMTAVCLMLAGGDLMVMRHPKAVALAEAVARGLM
>Oleimmundimicrobium_sp
VETAFERSLKSCSFGAGGTCCRICSMGPCRVGVCGATASTVAARNFARMIAAGAAAHSDH
AREVIFTFIAAAKGGYEIKNETKLHALAKIFDINIGKDKNRIALELGEKALAEMGKQQGQ
APKKRQERWKEGISPRGVDREIVETMHRTHMGVDQDYKNILLHGCRTSLADGWGGSMIAT
ELQDVLFGTPVPVRSKVNLGVLKENQVNVIIHGHEPLLSEMIVTAARDPELIEEAKKAGA
KGINIAGICCTANELLMRKGVPVAGNFLQQELAICTGAVDAMVVDVQCIMQSLPTVAKCY
HTEVITTSAKGKILGATHMEFDHHKAEVAKDIVRRAIKNYPKRGFSHETIKYLLPLNDNI
INGRIKGVVGVVGCNNPRVHTTVVKELIANNVLVLVTGCAAISCAKEGLLIPEAAELAGA
GLREVCEAVGPPVLHCGSCVDNSRILMAASEIVLGEDLDEIPAAGCAPEWMSEKAVAIGQ
YFVSSGVPVGFGVSFPTTNSEVLSNYLFKEIEETTGGKWFYEPDPVEMAKILIKNIDKKR
KALGMSKIIASAAIRGAHKIAKRAEENLKGALEKYGPDKKVEFPNTGYYLPVIYGITGMA
VSTLGDMEKVLAYSKPYLAPALDAGMATLFMDEIIEAIKYVESPP-YWLGAADDVIMRER
GVEFVDGSAPGFAACVGAAPTNEIAVKIARELQEKNIYVFMSASTDGKNMAEQLKEEGVQ
MGWETRLVPFGKDVTATVFSAGFATRAALSFGGVKPGDLLYNKNRIFAFVLALGVDDEKY
AQAVGAVNFGFPTIADTNIPQILPTGVCTYEHVVSLVERAIEVRGLKVQVTKIDIPVSFG
SAFEGERIRGEDTYVEFGGTKTEFLRMKEMDEVENGKIEVVGKDIGERLPLSIVIDVAGR
KMQEDFESVLERQVHHMINGAEGIFHMGQRDIIWVRVSKKAKNVGFHFGKILIAKLAADY
PAIVDKAQVTIYTDLEKVDQMLEEARKAYHHRDERVRGMTDESVDTFYSCTLCQSFAPNH
VCIITPERLGLCGAYNWLDGKAAYEINPTGPNQPVKKGETIDAVKGQWKNVNEFVFTKSN
QSLEHFNAYSMMEDPMTSCGCFECVVAVLPTTNGIMIVNREFPGMTPCGMKFSTLAGTVG
GGVQLPGFIGIGRQYIMSKKFISADGGLKRIVWMPKELKDTLRSEFQKRPNFIDKIADET
VGTTEEEVLAHMQKVGHPALEMSPMALTGLDIYKKLPQKNCGECGIPTCLAFAMKLAVGQ
TQLDACPYVSEETKTELSEASAPPIRLITVGTGDKALKIGEEAVLFRHEKTFYHQPGLAI
LVDDGMDEAVIDEKLAQLKSSQFERVGQFLRADLVAVKSSSNDSAKFVTLVKKALVLISE
NSEIMKAAPLLYAANENNFEQMAALAKESNCPLVV-ALGALSDLVEKVGVKDIILDPGSR
DAVFIRRAALKKKFKPLGYPIITFPEAVAAGVGIMKYAGVIVVSDLESWKALPLYVLRQN
IYTDPQKPMQIDEGIYPIGEPDENSPVLLTTNFSLTYFTVSGEVEASKVSSWICIMDVEG
LSVLTAWAAGKFIPENIGPFMKRCGIKVKHRKIVIPGYVAQISGELEEELIQVGPREAGD
IPSYLKGKVREVTVGSQVVVGGETTLPFYFFEGEMPRRPVIAMEIYDAAPWPSAVVEPFK
DVLNDPIAWAKKCQDEYGADMICLRLVSTDPNGENRDPANAAETVKAILGAISIPLCVYG
SGNAEKDGEVLKKVAEVAEGNRVILGPNYKSITAAAIGYKHNVSGLSPIDVNMAKQLNIL
MTQGLDAGRLVMDPSGAALGYGLEYVYSITERLRLAALQQNDGMTQMPTLCDFGREVWKA
KEAKT-DPSWGDPEKRGILWEFMTAASMLIAGGDILIMRHPEAVKLTKKFIDELM
>Thermodesulfatator_atlanticus
VLTAPDRGTKPCLFGKGGTCCHVCNMGPCQIGVCGATAATVAARNFCRMVAAGSSAHSDH
GRGIAEVFYATVHGDFEIKDEKKLRMVAYYFGLDHKP-VKELAKEVAVKALEEFGKQHGR
APEKRQEIWKLGVVPRGVDREVVEMLHRTTVGVDQDYRSLLKASVRCALADGWGGSMIAT
ELQDILLGTPQPIRATVNLGVLKEDMVNVTVHGHEPEVAEALAIAAQDPEILEEAKKVGA
KGINLAGICCTGNEVLMRRGIPIAGSFVQQELALATGAVEAMIVDVQCIMQNVATVAQAY
HTAVITVSDKAEIEGAMHMPFDHHHPESAKKILREAISRFPKRGFSHETILYILPLNENI
INGRVLGVAAIVGCDNFRVHAELAKELIANNILVVVTGCAATAIAREGLLSPEAASLAGD
SLREVLEAVGPPVLHMGSCVDNSRILIALTEMVLGEDFDDLPAIGCAPQWMSEKAVAIGN
YFVGSGACVVFGPNFPTEKSQVATDYLFHEFYNIFGAPWVVARDAKDFAAVMIDKIKEKR
KRLGMSKIIATAAIRGAHKIVEEALAKYEEAVKKFGKDQEIGFPNTAYYLPIIYSMLGYP
VKKLGDCQEVLEEAKPYLGPALDAGVATFFAEEIIEAIRYLENPNFYWLGAADDVIFRKR
GVEFVDGTAPGFAACLGAPPDKEIAQKIAHELLEKNLYVFMHSDTGGVRMAEQLKELNVQ
LGWPTRLIPFGPYTSSVVFAIGFACRVALAFGGIKPGDLLYNKDRTFAFVLAFGVSDEWY
ANAAGAINWGFPTISDWDIPEIKPWGVCTYEHVVSMVDRALEVRGLKVTAVKLDIPVAYA
PAFEGERVRKGDLYLECGGGRTELLVTKSVDEVEDGKIEVIGPEIPYRLPFAVLVEVAGA
NMQEDFEAILERQFHHLINYAQGIMHVGQRNIMWLRISKAAVEKGFHIGEILYAKLRQEF
GAIVDKCQVTIYTEEEKVKEILELAKQVYARRDEKIAGMTDESVDVYYSCTLCQSFAPSH
VCVITPERIGMCGAYNWLDGKACYEINPTGPNQPIEKGELIDERLGQYSGINEYVKQASR
GKVERVSLYSIMVDPMTACGCFECIAAMLPTCNGIMIVNRDYLGLTPSGMKFTTMAGMVG
GGQVTPGFMGVSKHYITSRKFLIAEGGLKRVVWMPKNLKEELKDKLKARPDLIDKIADET
VANTEEEVLEWIEKVGHPVKELPPMGLTGIQILGMLPKKNCKECGFPTCLAFAMKVAAGQ
ADIAACPYVSEEAKEKIAEASAPPIRTVKLGSGENVLAIGGETVLFRHEKRFEHPPAIGI
LVRTNMDEAEIDARIEKFKKYRWERVGVELRPEVIAVEDVDGDAAKFAASVKKILVLMSE
KKEVLAAGALLYGVTLDNLKEMAELAKEVGFPVGVKALAEASRISEELGIKDIVLDTGPR
DQVIMRRAAIKKRYKPFGFPSITFPEYMIASVLVAKYAGMIMLSDFRPDLLFPLMVERMN
IFTDPQRPLVVEEGIYPLNGPDENSPVIITCNFALTYFIVSGEVEGSRVPTWMLIKDTEG
LSVLTAWAAGKFGADTIADFVKKCGIKVKHRKLIIPGYLAGIKGELEEELIIIGPREASG
LPSFLKAWIKEVTLGKKIAFGGTNVLPFHLFEGEMKNPPRVAMEVLDVKPWPESLAKYFS
DVFDDPGAWAKKCVEVYGAEAINVYLVGTDPNFLNLGPDHAAKVVEKVAKAVDVPLVIWG
SGSPEKDVEVIREVANVLGAKNVMVGPNHRALGATAMGYGYALIASSPIDVNLAKQLNIL
LENGVPLDRIGMDPSVGAVGYGLEYTYSVMERIRLAALYAGDDKLQVPFVINVGREVWKT
KEAGLPDEIIGEQEVRGIALEAITAISLLMAGGDFLVMRHPKAIEVTQKIIKGLM
>Thermodesulforhabdus_norvegica
VDNAFFREMKPCPIGMESACCKHCAMGPCRLGVCGATIDTIAARNFARMVASGAAAHTDH
GMTMLDVFRDVVNGDYKIKDEVKLREVAKSVGIEVGKETLEIAKELYHELEKTYTQVEGR
VPPKTLETWKLGIVPRGAMREIMELMHRSHMGVDQDYRNIVLQCSRTALADGWGGSMVAT
EISDILFGTPKPLVAAVNMGNLKEDHVNIIVHGHEPNLFESMIDSVNDPKLIEKAKEAGA
KGIQLLGMCCSGAEALSRHGIPHAGNFMSTEAVLVTGAVDAMAVDVQCIKQGLSTVAKCY
GTRLFTTNPRCKIEGVEHIEFHEREPKCTDKIVEMAIERFKNGGFSHEYINYMLPLNENI
INGKIRGVAGVVGCTNPRVHVELVKELIKNNVLVVQTGCSQIALAKAGLMKPDAAVLAGD
GLAEVCEAVGPPVLGLGSCVDNSRILIACAEMVLGESIADLPVAGAAPEYMSEKAICIGQ
YFVASGVYTVFGVTFPTIEGTKFHKHLFEELEEM-GGKWGFATDPIEMAHKMIAHIDKKR
EALGMSRLVAFAVIQGAYNIVEKAEGKWKQAMDKFGPNEPIGFPNTAYYLPIIYSILGHK
VEKLGDAEFVFKRCWPYLGNILDAGMAALFAEEVVEAIRYVEDPDFYWLGAADDIIMRKR
GVEFVDGTAPGFAAIVGAAPDPETAKMIAEEYQKKNLYVFMCANQYGTTFTEQLIQAGVQ
IGWSTRLVPFGPDISAAVFALGFANRAAMAFGGIEPGDLKYNKDRIFAFVNALGVNAEWA
ANAAGAINWGFPTIADTDIPEILVHGVCTYEHVVAIVSRSIEVRGLKVTVTEVPVPVAYG
PAFEGERVRKDDVYLECGGGKTELVKIADMDAVEDGKVTVIGPDIGSVLPLGVVVEVAGR
KMQEDYEPILERQIHHLVNYAQGVMHIGQRDIAWYRISKSAVEKGFHIGKIIHAKFHQDF
GAIFDKCQVTLYTEEDKVRELLKEAQQRYKIRDERIEGMTDETTEIFYSCTLCQSFAPTH
VCVVSPERTGLCGAYNWLDCKASYEINPTGPNQPVPKGEVLDPVLGNFKGVNEFVEKASR
GAIKSYNFYSVVHDPMTTCGCCECIAAVLPLCNGVMTVNREYTGMTPCGMKFTTLAGTIG
GGQVTPGFVGHSKYNITQRKFIAGDGGIKRLVWMPKMLKEEIRERLIKRPNFIDMIATEE
QGVTEEEILPFLKEVGHPALSMPPMGMTGIEIFKLLPKTNCGECGAPTCLAFAMNLASGK
AELDQCPYVSEETKKILAEQSAPPIRTVNIGTGDYAIEVGGELVQFRHEKTFNNPTGIGC
LITSDEDDASIQGKIERFKALQFERVGVMMRPELFALLDKSNDPANFKAFVEKILILMSP
NPQVMEAAPLIYAVTMKNGPKMAPLAKKYGCPVVARGLDTVIKITQNLEIKDVVIDTGAR
HNVMIRRAALVDRFRPLGFPTIVFAETLVAATFIAKYGGIVILSDLQPHSVYPLLLQRLN
IFTDPQRPMTTEPGIYPINNPDENSPVLVTCNFSLTYFIVSGEIEACRQPAWLLVKDTEG
LSVMTAWAAGKFSGEDVGMFVKKCGIKIKHKSIVIPGYAAAISGELEEELVVVGPREASQ
IPKFLKGAVRQVTLGKAVTVGGRSCFPFYTFEGEMPNPPRVAMEVWDKNPWPETAKEPFK
DVLDDPVAWAKKCVEKYGAEIIALQTRSADPNADNKPAAEVAAVVKKVVDAVDVPVIVWG
VANHEKDIEVMRLVAEQCSGKNLALAPDHKQIGAACMGYNHVVVASTPIDVNLAKQLNVL
LGNGVKDDKILIDPTTGALGYGLEYTYSVMERITQAALAQGDDKLANPIVNNLSIEVWKT
KEANQTEPELGDAKTRAVLMEAVTAVSYLLAGSDIVILRHPDTVKLVKDYIEKMM
>Thermosulfurimonas_marina
VLTTPARGTTPCLFGKGGTCCRVCNMGPCQVGVCGASAATVVARNFGRMVAGGASAHSDH
GRQVAIDFYETVHGPFEVKDKRKLRVVAQALGVNPQE-EQALLQEMAEAALRVFNQQEGR
APEKRKQLWELGVWPRGVDREVVELLHRTTIGVDQDHRNIFMACARTALADGWGGSMIAT
EFQDLLFGNPGPIKARVNISVIREDMVNVAVHGHEPVLAEALAIAASDPEIVEEAKKVGA
KGVNLAGICCTGNEVLMRRGIPVAGSFLQQEAAIATGALEAVVVDVQCIMQNVAEIARHF
HTAVITTNPRARMEGAIHIEFDARKAECAKQILREAIARFPKRGFSHETILYMLPLNENI
INGKILGVAAIVGCDNFRVHVELAKELIANNVLVLTTGCAATGLGRAGLLRPEAAELAGD
SLREVLEAVGPPVLHMGSCVDNSRILIAATEMVLGEDISDLPAVGCAPQWMSEKAITIGQ
YFVASGATVVFGPDFPTLKSQVATDFLFHEMERIFGAGWRVARKAGEFAAIMIDHIQAKR
KALGMSKIIATKAIRGAHKIVEQAQEKYEEAVKKFGKEAEVAFPNTAYYLPIIYAMLGYP
VKRLGDCGEVLEEARPYLGPALDAGMATFFAEEIIEAIRYLEDPNFYWLGAADDVIFRKR
GVEFVDGTAPGFAAILGAPPDKETAVRIAQELQEKNLYVFMHHHTDGRYMPEMLKEAGVQ
LGWPTRLVPFGPDYTSVVFAIGFACRVAMAFGGIKPGDLLYNKDRTFAFVITFGISEEWY
ANGAGAINWGFPVISDWDEPEIKPYGICMYEHVVSIVDRAIEVRGLKVTTVKLDIPVAYA
PAFEGERVRKDDLYLECGGGRTELLLSKPLDEVEDGKIEVIGPEIPYRLPFAVVVEVAGA
NMQEDFEAILERQFHHLINYAQGIMHVGQRNIMWLRISKQAVEKGFHIGQILYAKMRQEF
GAIVDKCQVTIYTEEDKVKEILELAKEVYAKRDARIAGMTDESVDVYYSCTLCQSFAPSH
VCVITPERIGMCGAYNWLDGKACYELNPAGPNQPIEKGELLDERLGQFSGINEFVKKASR
GKVERVSLYSILVDPMTACGCFECIAAVLPSVNGIMIVNRDYMGMTPTGMKFSTMAGMVG
GGQVTPGFMGVSKHYITSRKFLLAEGGLKRVVWMPKMLKEELKERLQKRPDLLDKIADET
VATSEQEVKEWIEKVKHPVLEMEPMGLTGIQIMQKLPKTNCGDCGFPTCLAFAMKVAAGQ
VEIDKCPHVDPAVKEEIAEASAPPIRTVVLGSGEHQVKLGGETVLFRHEKRFENPTAVGV
RVATDMAEEEVSRRLSAFKRCRWERVGVQLEPQMVAVEDAGSGKEAFVSLVKRVLVLMSG
DPEALSGAPLLYAATLDNFKELGELAKEKKAALAVKGLGETARISEELGLKDLVLDTGAQ
DQVIVRRAAIKKRFKPFGFPTITFPEAILAAVLIPKYAGAVVLSDFRPDVLFPLFVERMN
IFTDPQKPLVVEEGIYPINGPDENSPVLITCNFALTYFIVSGEVEGSRVPSWLLIKDTEG
LSVLTAWAAGKFGADTIAEFVKKCGIKVKHRKLIIPGYLAGIKGELEDELIVIGPREASG
LPAFLKAYIREVEIGKAFKVGGTNVLPFHLFEGEMRHPPRIAMEVLDVKPWPESLTKYFA
EVLGDPAAWAKKCVEVYGAEAVCVYLLGTDPNYLNLDAKHAREVVEKVASAVEVPLIIWG
AGHAEKDVEVLREVAEVVGDRGAVIGPNHRTLGATAMGYGLPVVASSPIDVNLAKQLNIL
LENGVSLDKILMDPSIGALGYGLEYTYSVMERIRLAALYAQDDKLQVPFVCNVGREVWKT
KEAGLPDETLGDQEIRGILMEAITSVALALAGGDLFIMRHPKAIELTKTIISGLM
>Dissulfuribacter_thermophilus
IVTAAHRSVEPCLFGQGGTCCRNCNMGPCQIGVCGADASTVAARNFARIVAGGAASHMDH
ARGVVMAFLATAKGPYEIKDGIKLRQVAMSIGIDVEKSKEDLAIEVGEKLMAEFGQQEGR
APKPRQELWKLGIGPRGVDREITEIMHRTHMGVDQHYENLLFQAARTALADGWGASMIAT
ELSDVMFGTPVPIRSRVDIGVLKEDEVNVTVHGHEPILAEALGMAARDPEILEECKKVGA
KGINLAGVCCTGNEILMRKGFPIAGSFIQQEVVLATGAVEAMVVDVQCIMQNVSRVAEQF
HTELITTSDKAKIPGATHISFDEHRADIAKEILKRAIKKFPERGFSHETINYMLPLNDNI
INGRIRGVAAIVGCDNYRVHVEIAKELIANDVLVLVTGCAATSIGRTGLLSPEALDQAGP
GLREVLEAVGPPVLHMGSCVDNSRILIAATEMVLGEDIYQLPAVGAAPQWMSEKAVAIGQ
YFVSSGVDVVFGPTFPITGSKVVSDYCFNKMKDVYGGSWHLAKKPSEFVNIMVDTINQAR
KD----------------------------------------------------------
------------------------------------------------------------
------------------------------------------------------------
------------------------------------------------------------
------------------------------------------------------------
------------------------------------------------------------
------------------------------------------------------------
------------------------------------------------------------
------------------------------------------------------------
------------------------------------------------------------
------------------------------------------------------------
----------------------LGMALTGIEILKMLPKKNCGECDVPTCLAFAMKVAAGQ
EDIGKCPYVSDEVKEKVGEASAPPIRTITIGSGDNTFKFGGETCLFRHEKRFENPTGFAV
LVSSDMSDEEVNAKISSFNSLKYERVGLTLKADLIAIKDAGN-KDAFIGLIKKVLILMSE
DPGALKEGPLLYAATKDNLEQMAEIAKETGCPLAVKGIGETAKLSETLGLKDLVLDTGAR
DQVVMRRAAINHKYKPLGFPSITLPEAMITSVLVCKYAGITVLSDLRGDTLFPLLLERLN
IFTDPQRPMVVQEDIYPINGPDENSPVLITCNFSLTYFIVSGEVEGSKVPSWLLIKDTEG
LSVLTAWAAGKFSADLIGSFVKKSGIKVKHRNLIIPGYLAGMKGELEDELITVGPREASH
LPAFLRGAIKEVVLGKALTVGGASALPFHLFEGDMPYAPRIAFDVLDSPPMPEPLKKYYG
DCLDDPVKWAQKCVSEYNAQAICLSLVSTDPNGMDRPSSEAAKVAKEVIDAVDCPVILWG
CGNAEKDTETLREVTALVGDKKVCIGPNYRNLGATAMAFGLPVVASTPIDVNLAKQLNIL
LENGIGLDHILMDPSIGAVGYGLEYTYSVMERIRLAALMQQDEKLQAPFICNVGREVWKA
KEVKLPDEFLGDQEVRSILLEAITASSLLLAGGELMIMRHPRAVALTEAMIKGLM
>Thermodesulfatator_indicus
VLTAPERGMKPCLFGKGGTCCNVCHMGPCQIGVCGATASTVAARNFCRMVAAGTATHSDH
GRGIAEAFYSVVHNDFEIKEKAKLRMVAHYLGLDRKP-IKELAKEVAVKALEEFGKQHGR
APEKRQEKWELGVESRGVDREVVELIHRTTVGVDQDYRSLLKASIRCALADGWGGSMLAT
ELQDILFGIPQPIKSVVNLGVLKEDMVNITVHGHEPEVAEALAIAAQLPEMIKEAQKVGA
KGINLAGICCTGNEVLMRRGIPIAGSFVQQEIALATGAVEAMVVDVQCIMQNVTTVAEAY
HTAIITTSDKAKIEGAIHIAFDHHKPESAKNILREAIARFPKRGFSHETILYMLPLNENI
INGRILGVAAIIGCDNFRVHIEIAKELIANNVLVVVTGCAASAIGRDGLLSPDALDLAGE
SYREVLEAIGPPVLHMGSCVDNSRILIALTEMVLGDDIDELPVVGSAPEWMSEKAIAIGN
YFVGSGTTVVFGPTFPTENSKIATNYLREDFNQMFGASWRIARNASEFVSIMIDHIRK--
------------------------------------------------------------
------------------------------------------------------------
------------------------------------------------------------
------------------------------------------------------------
------------------------------------------------------------
------------------------------------------------------------
------------------------------------------------------------
------------------------------------------------------------
------------------------------------------------------------
------------------------------------------------------------
------------------------------------------------------------
------------------KRENLGMGLTGIQILGMLPKKNCKECGFPTCLAFAMKVAAGQ
ADIAACPYVSEEAKEKISEASAPPIRTIKLGSGDHTLAVGGETVLFRHEKRFEHPTAIGL
LLRTDMAEDEISERLAKFKKLRWERVGVKLEPEVIAIEDVGGDAQKMADLVKKVLVLMSE
KKDVLAAGALLYGVTLENLKDMAELAKETGFPLGVKALGEAARISEELGIKDIVLDTGPR
DQVIMRRAAIKKRFKPFGFPSITFPEYMIASVLVAKYAGMIVLSDFRADLLYPLMVERMN
IFTDPQRPLVVEEGIYPLNGPDENSPVCITCNFALTYFIVSGEIEGSRVPTWLLIKDTEG
LSVLTAWAAGKFGADTIAEFVKKCGIKVKHRKLIIPGYLAGIKGELEEELIVIGPREASG
LPPFLKAWIKEVTIGKKIAFGGTNVLPFHLFEGEMKNPPRVAMEVLDVKPWPESIAKYFE
DVFADPGDWAKKCVEVYGAEAINVYLVGTDPNFMNLEPAHAAKVVEKVANAVDVPLVIWG
SGSPEKDVEVIREVANVLGAKNVMVGPNHQALGATAMGYGYALIASSPIDVNLAKQLNIL
LENGVPLDRIGMDPSVGAVGYGLEYTYSVMERIRLAALYAGDDKLQVPFVINVGREVWKT
KEAGLPDEMLGEQEIRGIALEAITAISLLMAGGDFLIMRHPKAIEVTQKIIKGLM
>Thermosulfurimonas_dismutans
ILTAPARGTTPCLFGKGGTCCRVCNMGPCQVGVCGASAATVVARNFGRMVASGGSAHSDH
GRQVAIDFYETVHGPFEVKDKRKLRVVAQALGVDPQE-EPELLKQIAEVALRVFNQQEGR
APEKRQALWELGVVPRGVDREVVELLHRTTIGVDQDYRNILMACARTALADGWGGSMIAT
ELQDLLFGNPGPIKAKVNISVIREDMVNVAVHGHEPVLAEALAMAASDPEIVEEAKKVGA
KGVNLAGICCTGNEILMRRGIPVAGSFLQQEAAIATGALEAVVVDVQCIMQNVVEIAKHF
HTAVITTNPRAKMEGGIHLEFDARKADCAKAILREAIARFPKRGFSHETILYMLPLNENI
INGKILGVAAIVGCDNYRVQVELAKELIANNVLVLTTGCAATGLGRAGLLRPEAAELAGD
SLREVLEAVGPPVLHMGSCVDNSRILVAASEMVLGEDVNELPVVGCAPQWMSEKAITIGQ
YFVASGATVVFGPDFPTLQSQVATDFLFHEMEKIFGAAWRVARTAEEFASIMIDHIKNKR
KA----------------------------------------------------------
------------------------------------------------------------
------------------------------------------------------------
------------------------------------------------------------
------------------------------------------------------------
------------------------------------------------------------
------------------------------------------------------------
------------------------------------------------------------
------------------------------------------------------------
------------------------------------------------------------
------------------------------------------------------------
----------------------LGMGLTGIQIMQKLPKTNCGDCGFPTCLAFAMKVAAGQ
AEIDKCPHVDPAVKEEIAEASAPPIRTVVLGSGEHQVKLGGETVLFRHEKRFENPTAIGV
RIATDMDAGEVDRRVEAFKKFRWERVGVMLVPQMVAVEDTGAGKEAFVNLVKKVLVLMSG
DKEALSAAPLLYAATLDNFKEMGELAKEKKVPLAVKGLSETARISEELGLKDLVLDTGAK
DQIILRRAAIKKRFKPFGFPSITFPEAMLASVLIPKYAGAVILSDFRGDVLFPLFVERMN
IFTDPQKPLVVQEGIYPINGPDENSPVLITCNFALTYFIVSGEIEGSRVPSWLLIKDTEG
LSVLTAWAAGKFGADTIAEFVKKSGIKVKHRKLVIPGYLASIKGELEDELIIIGPREASS
LPAFLKAFIREVEIGKAFKVGGTNVLPFQLFEGEMKNQPRIAMEVLDVKPWPESLAKYFE
DVFDDPAAWAKKCVETYGAEAVCVYLMGTDPNYLDLDAKHAREVVEKVVKAVDVPIVVWG
AGHAEKDVEVLREVAEILGDRGAVIGPNHRTLGATAMGYGLPVVATSPIDVNLAKQLNIL
LENGVSLDKILMDPSIGALGYGLEYTYSVMERIRLAALYAQDEKLQVPFVCNVGREVWKT
KEVGLPDEILGDQEVRGVLMEAITSVALALAGGDLFIMRHPKAIELTKTIISALM
