# Supplementary material for: Molecular evolution of the Wood-Ljungdahl pathway and the reductive glycine pathway in Desulfobacterota
Source: Front Microbiol. 2026 Jan 9;16:1708584. doi: 10.3389/fmicb.2025.1708584 (PMC12827605; doi:10.3389/fmicb.2025.1708584)
Supplement: Supplementary file 8 [file Data_Sheet_2.ZIP › Alignment data for phylogenetic tree/14_PFO-fused.fst]

>DbPFO_Copy1_g6283.t1O_Dysnectes_brevis_MRO
TMDGNAAAAHIAHKLSEICTLFPITPASPMGEYVDTWTAKNVWGNIPDVHQMQSEGGVAG
ALHGAAMTGAITSTYTSSQGLLLMIPNMYKMAGELLPAVMHVASRVLGTHAQAIYGDHSD
VMAIRSTGWPMIVSSNVQECMDISLATYMAAYKTSLPFVQFFDGFRTSHELSKISRAANP
EHPVVRGTVAGHDTFYQFTQALAPHYIGVPDQVQECLDKLGEATGRHYKIFEFTGAEDAE
DVVVCMGSGTGVVHEAVEYLGKKVAAVDVRLFRPFSPAHLRAVLPKTVKRITVLDRSYEQ
A-SAAPLYLDVMDATDVYTGTFGIGGKEFTPSHAVSVFENMAQTTPKNNFTVNINDDVLH
SNLGTVQCMFYGLGADGTVGANKEAISLIAFCQGFFAYDAKKSGGVTVSHLRFGPIHSQY
MIADFIACHNPSYLSPIKENGIFLMNEEWSATVPASVRRELAEKNVRLFNVDAFDIAGRI
GLGRINMIMQTAFFALPLDQILKLLKGSIQKKYGKKGQKVVDMNCAAVEIVEIKYDREAW
PEFVRSFRVAAREGYDIPVSDM-TGLPSGTSKYEKRGIAVSVPIWCIQCNKCAFACPHSA
IRAFIMSPEEAIQVSPLDCVGCGVCANACPA-ALTMTSEGAKWDFVKGVSFQEPLLEYPG
SCPGCGESPYIKLTQLFGERLEIANASGCTVVWAGSTGFAPYTGRGPAWSNSLFEDNAEF
GYGFQAAAKARRKALKAEIKDALNDWIIQALLDMLAKPTVWCVGGDGWAYDIGFGGLDHV
LASGEDVNIIVLDTEVYSNTGGQASKATPAAAVAKFAAGGRAKAAKDLGKMMMYGNVYVA
SISMGADPAQTIRAMREAESYDGPSLILAYSPCINHGLKIVVETGLWPIYRFDPRL----
EHPLQLDLLEREVRFTSLEEATKQKLATLHAMA
>DbPFO_Copy2_g376.t1_Dysnectes_brevis
CADGNFAASLGSYKLIESTFIYPITPASPMADYIDGWATKNVFGTTVACIQSQAEGGAAA
AMHGSLVGGNLCATYTSSQGLLLMIPNIYHLVGECLPGVLHVANRSVGTHTAALQPDHSD
IYACRQTNAPMLASSCAQEAHDMAIVAHLAAIKCQTTFIHFFEGFRVSHQLESFYDSLNP
ENPFGRNPGVPSDLFWQITEAQTPIFDAVPNNVQGILDQFKELTGREYKLFEYCGHPEAE
RLIVMMGCGSQTAEMTIKKMGEKVALLRVRLWRPFSFEHFIGAIPASVKRIAVLDRSREH
GAGGDPLYQDCLCAESVVNGRYGVVGKPFAPRHVFAVFEALKAENPKANFVVGITDDLCN
MSITYRECMLWGLGSDGTISAGRSAINIINHCQANIIMDGKKSGGLTISELRFGICHPQY
GIADYVACHHPSYLKSARKGATLVLNTDLNVTLPGDMRREIAEKEIKLYVVDAFEMAKRV
GLGRINTIMITAFFKFDFETACAELKTNARKAYAKAKQEVVEANMAAVDGCKIDYDRDLW
PDVVNEIPVKHLVGADIPTSKC-GYYPPAMSKYDRPSTAVSVPRWCIQCNLCAAVCPHTC
IRPFVVTKSD-IQLSPTDCRGCGTCVNICPK-ALEMVPEQPLWDYLKDLQLRQPYMEFNG
ACGGCPQPAIYKMTQLFGDSMIAAVAVGCCLVFSQYGFMRPYTGRGPAVATSLFEDNAEF
GWGIAVASDINRSNLLQFLKELCGEWIIQALLSLLPKRSKWIFGGDGWAYDIGFGGLDHV
LASGHDVNVIVFDNNVYANTGGQKAKSTPRLAVAKFAAGGVRNPSKRLGAMMMYGHIFVA
SVCMGANRSQTLRAIREAEAYPGPSLVIAYCPCIAHRIKLAVETGFWPLYRYDPRNA-K-
--PLKMDFLDREMRFKQLATAATLHLALLEKMT
>DbPFO_Copy3_g5647.t1_Dysnectes_brevis
PIDGGTAAAHISYFFSDASIIYPITPSSPIAEYVDAWAALNAFGQIVRVEEMNSEAAAAG
ALHGSLSTGALTSTFTASQGLLLMIPNLYKMAGEHLPAVFQVACRSIATHALSIHGDHSD
IMAVRQTGACILMSATNQEVMDIGIAAHLLAIDASQPVINGFDGFRTSHGIAKVERSLTP
NNPEARGSCMGPPVFFQAAEATNLHYAAIPSKLEKALAIVKEITGREYHLFDYFGAPDAE
EVVVLMGSGVMTMRQAAEYLGRKAGVLAVHLYRPFSAEHFIGALPETCTRLCVLDRAKDP
ASPAGALFQDVCSVKVLVGGRYGLSSKDFLPSDAVAIYNNLNADKPVQRFSVSINDDVTH
MSLGTVQCVFLGMGSDGTVGANKTAIKLISHAQGYFNYDSFKAFGFTESHLRFGPITSEY
LVADFTSISQQSYVSRCKPNSTLLLNATLTDLMPKELRAEIVRLGLKLSVMDASAIADSA
GLPRINTAMQTAFFQLPAEQAIGILKKATIKKFDRKGDEIVNKNIACIDVLPIAYPAN-W
PEFVRDVPVAQGYGDSLPVSKF-GAIATGTTQYAKRGIALKMPVWCIQCNLCSMACPHAV
IRPYLIDEEEEIQASPLDCTGCAVCVSVCPTGTLRMVPQLAIWDPSLGVAFRQPLFQYHG
ACAGCGETSNITLTRIFGDRMIIANATGCSSIYGYSYPFVPYTGRGPAWANSLFEDAAEF
GFGMLVGVEARRDAARRALRGALATWDLKPLLDVLSRPIVMVVGGDGWAYDIGFGGLDHV
LASGLDITIMVLDTEVYSNTGGQRSKATPLGAVARFAAAGKRTEKKDLAMIAMYPNVFVG
SIALNANPRQAIRVLTDAVEYKGPSIVQCFTPCIEHGWKLAVDTSYWLLFSRHPEH----
--GFKLDYLDKQLRFRVLEEAAALRYERYAKIE
>KpPFO_Copy1_c11319_g1_i1_p1_Kipferlia_bialata_MRO
TIDGNTAAANVAYQMAEVVHMFPITPSSTMAELADAWAVKNVFGTIPHVHQLQSEGGVAG
AMHGALLGGSLCTSFTASQGLLLMIPNMYKIAGELLPSVLHVACRTLGTHAQSIYGDHSD
VMAVRSTGWAMLASSSVQECQDLALVAHIAALEGSLPFLHMFDGFRTSHEISKISRAINP
EHPRMVGLVSGIDTFFQCTEALNPYYDAIPELVQSTMDKVGAVTGRHHKIFEYKGAEDAE
HVVVLMGSGSGPMSEAVEYLGHKVGCIDVKLFRPFSEKHLRAALPATCKRVTVLDRCKEA
T-AGEPLYLDVVNAIEVYGGKYAVSGKNFNPSHAVTIYQNMAKETPMNHFSVGIVDDVTY
RSLGTVQCLFYGLGADGTVGANHEAISLISFCQGYFAYDAKKSGGLTVSHLRFGPITSQY
EVADYIACHNPSYVAPLRENGVFVINEEMNASLPASMRVALAKKNARLYNIDALAIAEAC
GLGRVNMIMQTAFFALPLDDAITLLKDTIAKKYGRKGQKVVDMNCAGLDINEIKYDRDEW
PEFVREWFVSTQKGNDLTVSEA-DHYPGGTTQYEKRGIAVNVPVWCIQCGMCAAACPHAV
IRASLIDKDEAIQASPLDCTGCGVCANTCPT-ALHMERENAAWEAVKGSALQEPLLEFHG
ACPGCGETPYATMTRLFGERLVVANASGCSVVWAGTTGFSPYTQRGPGWSNSLFEDNAEF
GFGLHAAAKARREMLMMHLRKALEHWMVQAVLDMLTKQSTWILGGDGWAYDIGFGGLDHV
LASGEDVNVIVLDTNVYSNTGGQKSKATPIAAVAKFAAGGVDKPGKDLGRMMMYGNVFVA
SCAFGADMAQSITAFKEAEAYPGPSIVICHAPCINWGIKLAVDTGMWPLYRFNPAN----
EKPLTIDMLENEVRFTTLEEAQRQQRASLEAME
>KpPFO_Copy2_c5830_g1_i2.p1_Kipferlia_bialata
PVDGCTAAAHVAYYLSECSMIYPITPSSPMAECIDSWSAINAFDQVTCVEQLQAEGGAAG
AIHGALTGGALASTFTASQGLLLMLPNLYKIAGEQLPAVLHVAARSIATHALSIHGEHSD
IMACRSSGAFILFSNTVQEAADMAIAAHIAAITASHPVIHAFDGFRTSHCIEDVERSVNP
EHPREYGSSQGPEVFFQGAEASNKHYQEAVGHIEKAFAAIGKATGREYVPYKYHGAADAT
DVIVIMGSAVEACREAVAVLGEKTGVLAIHMYRPFSPALFAAAIPETVQRLTIMDRDKSP
ASAGDGLFLDVCSADVIVGGRYGLSSCDFHSGHVAAVFANAKLPEPIESFSVGINDDVTF
QSLGTTECVFWGMGSDGTVGANKNAIKIIAHAQGFFNYDSFKAGGITQSHLRFGPITSEY
LIADFTSVSQRSYVRNAKPNSTLLLNELLTANTLPAFRAAIAAKNLKLYVMDAYSIAAEA
GLPRINMPMQTAFFQLPLDDAISYLKEAVRKTFGSKGEKVVAKNIAAIEVTPVAYPAT-W
EDFVRDVPCYEAHGQDIPVSKV-GSAPTGVNGIAKRGIALQMPKWCVQCNMCATACPHAV
IRPFILTKEENIQVSPHDCTGCSVCVNVCPTGTLTMVPWETQWNYPKNLAFRQPLLEFSG
ACAGCGETPYVTMTRLFGDRLVIANATGCSSIWGYSFPYTPYAGRGPAWANSLFEDNAEY
GFGIYTSLCQRRDRVRQFLKAAMTEWVIRAALSLLAKPTMFIVGGDGWAYDIGYGGLDHV
LASGADLTVLVVDTEVYSNTGGQKSKATMMGATARFAANGKDKNKKDLGRMAMYGNVYVG
SISLGANQGQAMKVIKEAEAYEGTSLILAYSPCMEHGQKLAVETGYWVLYHFNPELAAE-
KNPFVLDFLKLQNRFNKAVRAEELRYSEYLALS
>KpPFO_Copy3_c4190_g1_i1.p1_Kipferlia_bialata
CVDGNTAAAMSAFKMIDTSFIYPITPSTTMADCVEKWATKNVFGNNVAVRQTQAEIGAAA
SMHGALVSGSLCSTFTSSQGLLLMVPNIYHIAGECLPGVFHIACRSVGTHGATLSPDHSD
VYACRQTGVSMLSSGCVQEAHDMAAIAHFAAIKARAGFMHFFEGFRVSHQFEDMQDALNP
EQPYGRNLGLGPEIIWQISEAQNGHFDAIPGIVRDIMTRFGELTGRKYAPFVYHGHPEAE
RVIIHMGCNTHVTEGVVKGLGEKVGMVRVHLFRPFSAEMLVECIPKTVTDICVLDRSKEI
GAGGEPLYLDVLAARSVVGGRAGLCGAELYPSSVQACLTNLAQEKPRNKFIVGINDDVYN
TSLDTSEALLFGLGADGTVGAARNAISIISHTQAFFEFDGKKSGGITQSYLRFGPIRAQY
AIAGYVACHATSYLRRAKKGAVFVVNEEAAAHMPGSLKKVIAEKEIKLHVVDAYAMAQSV
GLGIINTIMLMFFFKHPFETVTQQMKDLSAKLYSKRGEKVVQANVNAIDKCEMTYPAAEW
PDVFNDVPAILMEGDSIPVSKC-GTFPAGMSKYEKLKAGVKVPQWCVQCNSCSVVCPHGS
IRPFLVKKDETVQVSPDDCRGCGVCVTSCIG-NALEMVQVELWDTIKDIQFREPYFEFPG
SCPGCPSSSYVRLTQLYGERMLLASAVGCILVYGHFNYLRPYSGRGPAVACSLFEDNAEF
GWGIAVGSDAKREQLQTFMADALTTWLVQALISWLAERSNWIMGGDGWAYDIDFGGLDHV
LANGDNVNVFVIDNNVYANTGGQFAKSTPQGAVAKNCTGGKARTAKRLGLMMMYGNIYVA
TVSMGANKNQCLKAIREAESYDGPSLLIGYSPCIAHMVKLAVETGFWPLYRFDPRKGEK-
--AFQLDFLSTEGRFQQVAAADEMHLEFLKKFQ
>A_MAG_Methanobacteriota_Candidatus_Proteinoplasmatales_archaeon_SG8-5@@pyruvate-flavodoxin_oxidoreductase@KYK26700.1 KYK26700.1 MAG: pyruvate-flavodoxin oxidoreductase [Candidatus Proteinoplasmatales archaeon SG8-5]
SIDGNTAAAHVAYAFSDVAAIYPITPSSPMGEVADEWAAKNIFGQVLKVVEMQSEGGAAG
AIHGSLATGAFTTTFTASQGLLLMLPNMFKISGELMPTVFHVSARSLAMEVLSIFGDHSD
VMVARPTGYAEICSSSIQEIMDLALVAHLATIRSSVPFLHFFEGFRSSHEIQKIDRALNP
EHPHVRMGAAGPDTYFQIRERSNEFYTKVPRIVQEEMDRVAQLTGRQYHLVDYFGSPDAD
RVIIAMGAGAMTTQEVVEHLGENVGVVNVRLFRPLPVEELYNAIPKSARNIAVLDRTKEP
GSYGEPLFEDVCTIRTIVGGRYGLSSKQFTATMAKTVFDNLKNETPKNHFTVGITDDITH
TSLSTVRCKFWGIGGDGTVGANKEAIKIIGYVQGYFEYDAKKSGGVTRSHLRFGPIKARY
LLADYIAVHSTSYLHGIKEGGTFVLNEDMEQRFPGKLKRDIARNNLEFYNIDAFAIAEEV
GLGRINMVMQAVFFKLPVDQAVELLKDAIEKTYAKKGDKIVKMNDMAVDIRKIEYP-DSW
PEFIRNITIVDLKGDELKTSDFSGFFPPGTSRFEKRGTAIHVPRWCIQCNQCAFVCPHAS
IRPILLKKDEAIAVSVMDCQGCGNCADICPGKALEMKPVPL-WDYVKGSQFRRPLLEFSG
ACAGCGETPYVKATQLYGDRMIIANATGCSSIWAAYSPSTAYCGHGPAWANSLFEDNAEY
GFGMQLGTSARRDKLASYFKELLTKWLIQEYLDMFTKPSHWILGGDGWAYDIGYGGLDHV
LAMGHDVNVLVLDTEVYSNTGGQSSKSTPIGSVAKFAESGKKTVKKDLGMMAMYGYVYVA
MVAMGANKNQFLKAVKEAESYPGPSIIIAYAPCINHGIKKAVDAGYWFLYRYDPRLKDEG
KNPFQLDFLMGEVRYHTLEEAKRLRYQKYKKMA
>A_MAG_Methanobacteriota_Methanobacteriota_archaeon@@MAG_TPA__pyruvate_ferredoxin__flavodoxin__oxidoreductase@HHD16290.1 HHD16290.1 MAG TPA: pyruvate:ferredoxin (flavodoxin) oxidoreductase [Euryarchaeota archaeon]
SMDGNTAAAHVGYAFSDVAAIYPITPSSPMGEIADSWAAKNIFGQVLRIEEMQSEAGAAG
AVHGSLSAGAYTTTFTASQGLLLMIPNMYKIAGELMPAVFHVSARAIAGQALSIFGDHQD
VMAARATGFAMLCSGSVQEVMDLALVAHLSTIRAQVPFISFFDGFRTSHEIQKIERALNP
EHPHLRGSAQNPDIYFQVNEAANRYYMRVPDIVEEEMIKVSEITGREYHLFEYCGAPDAE
RIIIMMGSGGEAASEAVDYLGEKIGLVKVRLFRPFSARHLLKVIPDTVKRIAVLDRTKEN
GAFGEPLYLDVSTVVLVVGGRYGLGSKDFTPTMAKAVLDNLKLNEPKNHFTVGIVDDVTY
TSLGIVRCMFWGLGGDGTVGANKDAIKIIGYAQGYFAYDSKKSGGVTISHLRFGPIRSTY
LIADYVACHQPSYLSAMKEGGTFVLNKELEEKLPGRVKKQLAEKKVNFYIIDAIKIAEQV
GLGRINMIMQTVFFKLPVKRAVELLKKAIEKTYGKKGEAIVNMNKKAVDLVKVSCP-DSW
PDFVKDVVMNRMEGGKLPVSSFGGFFPPGTTKYEKRGIAITVPEWCIQCNQCSFVCPHAV
IRPFLVKKEEAIQLSILDCTGCGNCVDICPAKALVMKPQAPLWDYLKGSQFQQPLFEFHG
ACAGCGETPYIKVTQLYGDRMVIANATGCSSIYGGSAPAVPWTGHGPAWANSLFEDNAEY
GFGMNLALQQRRLELMNLLRNLFKEWIIHEKMDLFTKPSVWIIGGDGWAYDIGYGGLDHV
LAMGHNVNILVLDTEVYSNTGGQSSKSTPVGSVAKFQASGKKTPKKDLGMMAMYGNVYVA
SVAMGANKNHYLKVLKEAESYPGPSLIIAYSPCINHGLKRAVESGYWFLFRYDPRLKEQG
KNPFQLDFIMGEVRYHSLEEAEKLKYLQYKKMA
>A_MAG_Methanobacteriota_Methanobacteriota_archaeon@@pyruvate_ferredoxin__flavodoxin__oxidoreductase@MCX6665012.1 MCX6665012.1 MAG: pyruvate:ferredoxin (flavodoxin) oxidoreductase [Euryarchaeota archaeon]
SIDGNTAAAHIAYACSDVAAIYPITPSTAMGEICDEWAAKNIFGQILKIAEMQSEGGAAG
AVHGALSAGALATTFTASQGLLLMIPNMYKIAGELMPCVFHVTGRAIAAQALSIFGDHQD
VMETRATGFCLLCSNSVQEVMDLALVAHLSSLRASLPFMHFFDGFRTSHEIQKIERALNP
EHPHLRGSAQNPDIYFQVNEAANKYYQAVPKIVEEEMKKVSDLTGRPYHLFEYVGATDAD
RIIIQMGSGCEATEETVQYLGEKVGLLKVRLFRPFSAEHFLFVLPKSVKKIAVLDRTKES
TAFGEPLYLDISTVMLIVGGRYGLGSKEFTPRMAKAVFDNLKQDKPRNHFTIGIEDDVTF
LSLGVIRCRFWGMGSDGTVGANKDAIKIIGYVQGYFAYDSKKSGGVSISNLRFGPIHSTY
LIADYIACHQSSYLEGIREGGMFVYNEQLEKRLPNSLKKTIAQKKLRFYVIDAVKIAEDV
GLGRINMVMQTVFFKLPFDDAVRLLKDAIKKTYDKKGKTIIEMNWKAVDVQEVHYP-DSW
PLFIQKVPMLAQQGDKLPVSVFGGMLPVGTSQYEKRGVAINVPMWCIQCNQCSMVCPHAA
IRPVLVAKDELIQVFSEDCMGCGNCADICPAKALVMKPQIPFQRFAKESQFQRPLLEFSG
ACAGCGETPYLKLTQLYGDRLIIANATGCSSIWGGSAPCVPYTGHGPAWANSLFEDNAEY
GFGMVLATMQRRARLVDLLKDACSAWLIKTLLDLLTKKSIWAVGGDGWAYDIGYGGLDHV
LACGEDINVLVFDTEVYSNTGGQSSKATPMGSIAKFAESGKKTKKKDLGLIAMYGYVYVA
SVAMGANKSQMMKALKEAESYPGPSLVIAYAPCINHGIRLAVDAGYWSLYRYDPRLVLDG
KNPFQLDFLMGEIRYAALQEAEKLRYKRYKNMA
>A_MAG_other_Thermoplasmata_archaeon@@pyruvate_ferredoxin__flavodoxin__oxidoreductase@MCD6461302.1 MCD6461302.1 MAG: pyruvate:ferredoxin (flavodoxin) oxidoreductase [Thermoplasmata archaeon]
SVDGNTAAAYVAYAFSEVAAIYPITPSSPMGEVVDQWAAKNIFGQTLRVVEMQSEGGAAG
AVHGSLAAGALTTTFTASQGLMLMIPNMYKIAGELMPCVIHVAARALAGQALSIFGDHQD
VMAVRETGFALMSSGSVQEAHDLALVSHLATLRASVPFVHFFDGFRTSHEIQKIERALNP
DHPQTRGTAQNPDVYFQICEASNPYYLKVPEHVEEAMRQVKEITGREYNLFDYYGAEDAE
HVVVVMGSAAGALREAVDYIGGRVGLIIVRLYRPFSAKHFLSALPETVKRIAVLDRTKEP
GSLGEPLYLDVVDVILVVGGRYGLGSKEFNTSAAKAVYDNLAGNEPKNHFTVGIVDDVTS
TSLGTIQCMFWGLGGDGTVGANKDAIKIIGYAQGYFAYDSKKSGGLTVSHLRFGPITSTY
LIADYLACHRSVYLKYIKEGGVFVLNEEMEKNLPGKVKRAIARKNIRLYNIDAIKIAEEI
GLGRINMIMQTVFFKLPVDEAMTLLKKAIEKTYGKKGEDVVKMNWKAVDLVEIKYP-ESW
PEFVSKIPVNAQEGDSLPVSAFGGIMPTETSRYEKRGVAINIPEWCIQCNQCAFVCPHAA
IRPFLLTDEEKIQISPLDCTGCGSCVDICPSKALVMRPEKPNWEYVKGSQFQPPLFEFSG
ACAGCGETPYIKVTQLFGDRMVIANATGCSSIYGGYVPSFPYCRHGPAWANSLFEDNAEY
GFGMMLATGQRRKRLADTLKEALEGWLVKALLDMLVKPSHWIIGGDGWAYDIGYGGLDHV
LAMGEDVNILVLDTEVYSNTGGQSSKATPTGAVAKFAASGKKTMKKDLGLMAMYGYVYVA
SVAMGANKNQLIKALVEAERYPGPSLIIAYSPCINHGIKLAVEYGYWTLYRYNPMLKQEG
KNPFILDFLKREIRYASLEESKRLRYQRYKRMA
>A_MAG_other_Thermoplasmata_archaeon@@pyruvate_ferredoxin__flavodoxin__oxidoreductase@RLF40895.1 RLF40895.1 MAG: pyruvate:ferredoxin (flavodoxin) oxidoreductase [Thermoplasmata archaeon]
SVDGNTAAAHVAYAFSDVAAIYPITPSSPMGEVVDAWAAKNIFGQRVRVAEMQSEGGAAG
AVHGSLSAGAFTSTFTASQGLLLMIPNMYKIAGELMPAVFHVSARAVAGQALSIFGDHQD
VMAARATGFAMLASGSVQEVMDLALVAHLATIRASIPFVHFFDGFRTSHEIQKVERALNP
EKPHLRGTAQNPDIYFQVNEAANPFYLAVPRIVEEEMEKVSALTGRSYHLFDYVGAPDAE
RVIVMMGSGAEAAEEAVHYLGECVGLIKVRLFRPFSVEHFLASLPDTVKRIAVLDRTKEN
GSFGEPLYLDVSAAVLVVGGRYGLGSKDFTPTMAKAVFDNLAQEHPKNHFTVGIEDDVTH
TSLGLVQCKFWGLGGDGTVGANKDAIKIIGYVQGYFAYDSKKSGGVTVSHLRFGPIQSTY
LIADYIACHHPSYLEGIKEGGTFVLNEEMEEKLPNSLKRTIAEKHLHFYTIDAVSIAEEI
GLGRINMIMQTVFFKLPVDDAIRYLKEAIEKTYGKKGRDVVEMNWRAVDIVEVNYP-ESW
PEFVKNVPMLAMKGDALPVSAFGGIFPTGTTKYEKRGVAINVPEWCIQCNQCAMVCPHAA
IRPVLATEEEVIQVYPEDCVGCGNCADICPAKALIMRPQIPLQRYVKGSQFQKPLLEFSG
ACAGCGETPYMKLTQLFGDRMIIANATGCSSIWGGSAPSIPFTGHGPAWANSLFEDNAEY
GFGMVLATTQRREKLAQLLRDALSGWLVKAMLTMLTKKSIWAVGGDGWAYDIGYGGLDHV
LAMGEDINILVFDTEVYSNTGGQSSKATPVGAVAKFAASGKKTKKKDLGRMAMYGYVYVA
SVAMGANKNQLIRALREAESYPGPSLIIAYAPCINHGIKLAVETGYWPLYRYDPRRKAEG
KNPFQLDFIMGEVRYNVLEEAEKLRYEQYKKMA
>A_MAG_other_Thermoplasmata_archaeon_M9B1D@@pyruvate_ferredoxin__flavodoxin__oxidoreductase@PNX47850.1 PNX47850.1 MAG: pyruvate:ferredoxin (flavodoxin) oxidoreductase [Thermoplasmata archaeon M9B1D]
SVDGNTAAAHVAYAFSDVAAIYPITPSSPMGEVVDAWAAKNIFGQTLKVQEMQSEGGAAG
AAHGALSAGAFCSTYTASQGLLLMIPNMYKISGELMPCVFHVSARAIAGQALSIFGDHQD
VMAARATGFAMLASGSIQEINDIALVAHLSTIRASIPFVHFFDGFRSSHEIQKIERALNP
EKPHLRGTAQNPDIYFQLNEAANKFYHLVPKIVEEEMKKVGQLTGRAYNLFDYIGASDAD
RIIIIMGSGAEAAEEAVEYLGEKVGLIKVRLYRPFSVEHFLATVPDSVKKIAVLDRTKEN
GAYGEPLYLDVSAVIQIYGGRYGLGSKDFTPSMAKAVFDNLKMKEPKNNFTVGIIDDVTY
TSLGLVQCKFWGLGGDGTVGANKDAIKIIGYVQGYFAYDSKKSGGVTVSHLRFGPIKSTY
LIADYIACHNPAYLEGVKNEGTFVLNEEMDKHLPNSLKKIIAEKKLDFYTIDAVKIAENV
GLGRINMVMQTVFFKLPVDDAIKYLKEAIEETYGKKGKDVVQMNWKAVDINKINYS-NDW
PVFVSEVPMLAQQGDKLPVSKFGGIFPTETTKYEKRGVAINTPEWCIQCNQCAMVCPHAA
IRPVLLNDEELIQIYTEDCVGCGNCADICPSKALIMKPQVPNQKYVKGSQFQQPLLEFSG
ACAGCGETPYLKLTQLFGDRMIIANATGCSSIWGGSAPSIPFAGHGPAWANSLFEDNAEY
GFGMVLATIQRRNKLADLLKEAFEKWLIKALLTMLTKKSIWSVGGDGWAYDIGYGGLDHV
LAMGEDINILVFDTEVYSNTGGQSSKATPIGSVAKFAASGKKTKKKDLGVMAMYGYVYVT
SISMGANKNHALKALKEAESYPGPSLIIAYAPCINHGIKLAVESGYWPLYRYDPRLKEED
KNPFQLDFIMGEVRYNVLEEAKRLKYKKYKRMA
>B_Acidobacteriota_Acidobacterium@@MULTISPECIES__pyruvate_ferredoxin__flavodoxin__oxidoreductase@WP_015897750.1 WP_015897750.1 MULTISPECIES: pyruvate:ferredoxin (flavodoxin) oxidoreductase [Acidobacterium]
IADGNEAAASVAYRFSEVIAIYPITPSSPMAELADQWREKNLWGAQPVIAELQSEGGAAG
AMHGALQAGAFATTFTASQGLLLMIPNMYKIAGELTPSVMHVTARSIATHALSIFGDHSD
VMACRATGYAMLASNSVQEAADLAAVAHVSTLESRIPFLHFFDGFRTSHEINKITRALSP
DHPVLRGSAQNPDVFFQAREACNPFYLACPAIVQDAMDRFARETGRQYHLFDYYGAPDAE
RILILMGSAAGAAEEAIDALGEKVGMIKVRLYRPFAPEAFLAALPETVRKIAVLDRTKEP
GATGEPLYQDVVTVPVIVGGRYGLSSKEFTPAMVKGIFDELDKPYPQNHFTIGIDDDVTH
TSLRTVRALFYGLGSDGTVGANKNSIKIIGYVQGYFVYDSKKSGSLTTSHLRFGPIRSTY
LIANFIACHQFEFLEAAEDGATFLLNEEVWQHLPRTMQQTILNRHLRLFVIDGYTVARNV
GMGRINTVMQTCFFAIPREEAIAQIKKAIRKTYSKRGEAVVEQNFAAVDLHEVTIPEAVS
PAFVHHVAIAGGHGDSLPVSALGGTFPTATAKWEKRNIAQFIPVWCIQCGKCVLVCPHAV
IRAKVYDSALALQVAPEDCTGCTLCVEVCPAKALNMQPERENWDFIKDVQLLEPLFEFSG
ACAGCGETPYIKLTQLFGDRLLIANATGCSSIYGGNLPTTPYCGRGPAWANSLFEDNAEF
GLGMRLALDQQKSYAEALLVQS---ILLKQKLDTLARKSVWIIGGDGWAYDIGFGGLDHV
LGSGQNVKVLVLDTEVYSNTGGQMSKSTPRAAVAKFAAGGKATSKKDLAMEAVYGSVYVA
RVALGANDTHTLKAFQEAEAWDGPAILIAYSHCIAHGYKAAVETGYWPLMRYNPALRQQG
KNPFLLDFIYNETRYTMLDLAEKLTWRVYAGRA
>B_Acidobacteriota_Candidatus_Korobacter_versatilis@@pyruvate_ferredoxin__flavodoxin__oxidoreductase@WP_011521537.1 WP_011521537.1 pyruvate:ferredoxin (flavodoxin) oxidoreductase [Candidatus Korobacter versatilis]
TIDGNEAAAYVAHKVNEVIAIYPITPSSPMGEWSDQWSSPNIWGTIPQVIEMQSEGGASG
ALHGALQTGALATTFTSAQGLLLMIPNMYKIAGELTPTVIHVAARSIAAQALSIFGDHQD
VMAVRQTGWVLLASNNVQEVMDFALISHAATLASRVPFIHFFDGFRTSHEVAKVERALTP
DAPVLRGTAQNPDVYFQGRETVNPYYLAIPTIVQNVMDQFAKQVGRQYHLFDYVGPRDAE
RVMILMGSGADVAQEAVEAMGEKVGLIKVHLYRPFSVDHFLQVLPPTVKSIAVLDRTKEP
GSLGEPLYQDIVTAPKVVGGRYGLSSKEFTPAMVKGIYDELAKETSKNHFTIGINDDVTF
TSLKTVRALFYGLGADGTVGANKNSIKIIGFAQGYFVYDSKKSGSLTTSHLRFGPIRSSY
LIASFVACHQFTFLQNAEPGATFLLNEEVWDHLPRQTQKQILDKKLKFYVVDGYKVARDT
GMGRINTIMQTCFFAIPREEAIEAIKKAVKKTYGKRGEAIVQKNFDAIDLFEVKVPTTVS
PEFVLNVPIIDGRGDDLPVSMMDGTFPTATALWEKRNIALEIPVWCIQCGKCVLVCPHAV
IRAKVFKTDYTLQVAPEDCTGCGLCVEACPAKAINMADEAKNWDYVKDVQLMQPLFEFSG
ACTGCGETPYVKLTQLFGDRAVIANATGCSSIYGANLPTTPYAGRGVAWSNSLFEDNAEF
GMGMRLAIDKQNEYARELLVKS---VLLKKKLDALVKKSVWILGGDGWAYDIGYGGLDHV
LASGKNVNILVLDTEVYSNTGGQMSKATPRGAVAKFAAGGKPRAKKDLAMIAMYGSAYVA
RIAMGMSDMQTLKAFNEAEAYDGPSIIIAYSHCIAHGFKLAVQSGHWPLFRYNPAMVDQG
KPAFTLDYIYNETRYTMLKAAQLLRFKMYEQWA
>B_Acidobacteriota_Geothrix_edaphica@@pyruvate_ferredoxin__flavodoxin__oxidoreductase@WP_285608455.1 WP_285608455.1 pyruvate:ferredoxin (flavodoxin) oxidoreductase [Geothrix edaphica]
TLDGNEATASVAHRLSEVIAIYPITPSSNMGEWADEWSSTNVWKTIPSVIEMQSEGGAAG
AVHGALQAGSLTTTFTASQGLLLMIPNMYKIAGELTPFCMHVTARTLAAHALSIFGDHSD
VMACRQTGFAMLSSESVQQAHDFAAISHAATLRSRVPILHFFDGFRTSHEIAKIEMALTP
DAPVLRGTAQNPDTFFQAREACTPFYAAFPAIVQQEMDRFGALTGRNYRLYDYYGHPEAE
RVVIIMGSGCDVTHEYVEQAGEKVGVLKVRLFRPFAIEEFVRALPASVKKIAVMDRCKEP
GAPADPMHLDVIAAPMVIGGRYGLSSKEFTPAMVKGIFENLAKDKPKNHFTVGIVDDISH
SSLDVTRALFYGLGADGTVGANKNSIKIIAYGQGYFVYDSKKSGAITISHLRFGPIKSAY
LVANFIACHQTSFLEPAVQGATFLLNETVWDTLPREVQEAIVEKQLKFYVIDAYEVAKNT
GMGRINTIMQTCFFAIPREEAIAQIKKAIKKTYGKKGDAVVQQNFVAVDLHQVQVPATVT
PDFVQRVVMMEGKGDLLPVSAFDGTWPMATTKWEKRNIALEIPEWCIQCNKCAMVCPHAA
IRAKVYDPSELIQVAPEDCTGCTLCVEICPAKAIDMVAEAANFKFVKGTQFLEPLFEFSG
ACSGCGETPYIKLTQLFGDRTLIANATGCSSIYGGNLPTTPYAGRGPAWANSLFEDNAEF
GLGMRLSVDKHQEFALELLITG---IALKQKLDYLVNKSVWIVGGDGWAYDIGYGGLDHV
LASGRNVNVLVLDTEVYSNTGGQASKSTPMGAGAKFAMAGKAMPKKDLGMIAMYGGIYVA
KVAFGSRDMQTVKAFQEAESYNGPSLILAYSHCIAHGYKMAVDSGHWPLFRFDPRRMDKG
ETPLQMDYVRNETRYRMIEHFKKLRFSVYEQLA
>B_Acidobacteriota_Mesoterricola_sediminis@@pyruvate_ferredoxin__flavodoxin__oxidoreductase@WP_279342148.1 WP_279342148.1 pyruvate:ferredoxin (flavodoxin) oxidoreductase [Mesoterricola sediminis]
TLDGNEATASVAHRLNEVIAIYPITPSSNMGEFSDEWSAKNIWNTVPSVVEMQSEGGAAG
AVHGAMQAGALTTSFTASQGLLLFIPNMYKIAGELTPFVLHVSARTIATHALSIFGDHAD
VMACRQTGFAMLSADSVQQAHDFALISQASTLKSRVPFIHFFDGFRTSHEVNKIERALTP
DAPLVRGTAQNPDTYFQAREACNPYYNACPEIVQAEMDRFAELTGRKYKLFDYHGHPEAE
RVMIIMGSGGDTATEYVDWAGEKIGLLQVRLFRPFSIKHFIGALPKTVKKLAVLDRCKEP
GALGDPLYLDVVTAPRVFAGRYGLSSKEFNPSCIKAIYDNLAKDKPKNHFTVGIVDDVTF
SSLDVKRAMFYGLGSDGTVGANKNSIKIIAYGQGYFVYDSKKAGAITISHLRFGPIRSAY
LIANFVACHNTSFLSSAEVGATFLLNDEVWDSLPKEVQTAIVSKKLRFFTIDAFDVARKT
GMGRINTIMQTCFFAIPREEAIAQIKKAIKKTYGKKGEAVIKKNFEAVDLHQVEVPATVT
PDFIKRVIMMQGNGDLLPVSAFDGTWPVGTTKWEKRNIAMDIPVWCIQCNKCALICPHAA
IRPKVYDPACLIQVAPEDCTGCGICVAVCPAKAIDMTLEAENFKFVKGSQFMQPLFEYSG
ACAGCGETPYIKLTQLFGDRALIANATGCSSIYGGNLPTTPYTGRGPAWANSLFEDNAEF
GLGFRLAVDKHQEFALELLVAG---IVLKAKLDYLVKKSIWIVGGDGWAYDIGYGGLDHV
LASGRNVNILVLDTEVYSNTGGQASKSTPLGAAAKFAMAGKPLPKKDLGMIAMYGNVYVA
KVAMGAKDVQVAKAFLEAESYDGPSIIIAYSHCIAHGFKLAVDSGHWPLFRFDPRRIEQG
EGPLQMDYILNETRFRMVEHFKHLRYASYENLA
>B_Acidobacteriota_Occallatibacter_savannae@@pyruvate_ferredoxin__flavodoxin__oxidoreductase@WP_109484747.1 WP_109484747.1 pyruvate:ferredoxin (flavodoxin) oxidoreductase [Occallatibacter savannae]
ILDGNEAAASVAYRLSEVVAIYPITPSSPMAEWADQWRSKNIWGALPIVEELQSEGGAAG
ALHGALQAGAFSTTFTASQGLLLMIPNMYKIAGELTPATMHVTARTLATHALSIFGDHSD
VMACRSTGWAMLSSNSVQEAHDLALVAQIATLESRIPFIHFFDGFRTSHEVDKIYNALSP
DRPVLRGSAQNPDVFFQAREACSPFHAAVPGIVQAVMNRFAAETGRTYHLFDYYGAADAE
RVIIMMGSGAEAAEEAVELLGEKIGLLKVRLYRPFDASAFIAALPATVKSIAVLDRCKEP
GAAGEPLYQDVVTVPTVIGGRYGLSSKEFTPAMVKGIFDELTKTAPKNHFTIGIEDDISH
TSLHTVRALFYGLGSDGTVGANKNSIKIIGYAQGYFVYDSKKSGSMTTSHLRFGPIRSTY
LIASFIACHNFSFLEAAMPGAVFLLNDEVWAKLPKSTQQEMIRKKIEFYVIDGYTVAREA
GMGRINTIMQTCFFAIPREEAIEQIKKAIKKTYGKRGEAVVNKNFAAVDLHKIELPGAPS
PEFVRNVEIAAGRGDQLPVSAIGGTFPTGTAQWEKRNIAQFVPEWCIQCGKCVMVCPHAV
IRAKVYSPELGLQVAPEDCTGCAVCVDVCPVKAINMVAERENWEYVKDLQLLQPLFEFSG
ACAGCGETPYIKLTQLFGDRLYVANATGCSSIYGGNLPTTPYSGRGPTWANSLFEDNAEF
GFGMRTALDQQKDFAETLFAAE---IVLKAKLDTLVRKSVWILGGDGWAFDIGFGGLDHV
LGSGKNVNVLVLDTEVYSNTGGQSSKATPRGAVAKFAASGKMVSRKDLAMEAVYGYVYVA
QVALGGNDSHVIKAFQEAEAHEGPSIIIAYASCIAHGYKLAVQSGYWPLMRYNPALRNEG
KNPFQLDYTYREARYTMLELAAQLQWRVYSARA
>B_Acidobacteriota_Thermoanaerobaculum_aquaticum@@pyruvate_ferredoxin__flavodoxin__oxidoreductase@WP_038049359.1 WP_038049359.1 pyruvate:ferredoxin (flavodoxin) oxidoreductase [Thermoanaerobaculum aquaticum]
TVDGNEAVASVAHRTNEVIAIYPITPSSPMGEFADEWSAKNIWGTVPQVTEMQSEAGAIA
AVHGALQAGSLTTTFTASQGLLLMIPSMYKIAGELTSFAMHVSARTVATHALSIFGDHSD
VMACRQTGFALLASGSVQEAHDFAAIAQAATLRSRVPFLHFFDGFRTSHEVAKIERALNP
DRPFIRGTAQNPDVFFQAREACNPFYLACPQTVQAVMDQFAELTGRQYHLFDYVGHPEAE
RVIVIMGSGAEVTHEYVEWAGEKIGVLKVRLYRPFSVKDFIAALPATTKAIAVLDRTKEP
GALGEPLYLDVVSAPRVVGGRYGLSSKEFTPAMVKAVYDELAKPNPKNHFTVGIVDDVMH
TSLEVKRAVFFGLGSDGTVGANKNSIKIIAYGQGYFVYDSKKAGAVTISHLRFGPIRSSY
LIANFVACHQFVFLSYAVPGGTFLLNDEVWEHLPREVQEAVLDKKLKFYVIDAYKVAKET
GMGRINTIMQTCFFAIPREEAIAKIKDAIKKTYGKKGEEVVRKNFAAVDLFEVKVPDKIT
PDFVKRVVMMEGKGDYLPVSAFDGTWPSGTTQWEKRNIALEIPVWCIQCNKCALVCPHAA
IRAKVYPPEYLIQVAPEDCTGCTLCVMVCPAKAIDMHPERVNYEFVKGSQFLQPLFEYSG
ACAGCGETPYVKLTQLFGDRALIGNATGCSSIYGGNLPTTPYTGRGPAWSNSLFEDAAEF
AFGFRLAVDKHTEQARELLVHE---LLLREKLDYLVRKSIWGIGGDGWAYDIGYGGLDHV
LAQGRDINLLVLDTEVYSNTGGQQSKATPLGAAAKFAMAGKATAKKDLGLLAMYGHVYVA
RVAFGAKDAQTVRAFIEADSYPGPSLIIAYSHCIAHGYRLAVESGYWPLLRFDPRRAAAG
EPPLKLDYVGNETRYRMVERFRQLRWAMHEWLA
>B_Actinomycetota_Adlercreutzia_faecimuris@@pyruvate_ferredoxin__flavodoxin__oxidoreductase@WP_242165900.1 WP_242165900.1 pyruvate:ferredoxin (flavodoxin) oxidoreductase [Adlercreutzia faecimuris]
SMDGNNAAAHVSYAFTEVAGIYPITPSSPMADFVDQWSAKNIFGTEVQVCEMQSEAGAAG
AVHGSLAAGALTTTYTASQGLLLMIPNMYKIAAEQLPSVFHVSARTVSTHALNIFGDHSD
VMACRQTGFAMLAEGNVQEVMDLSAVAHLAAIKGRVPFINFFDGFRTSHEVQKIAHSLNP
ERPAMRGSHENGDIFFQHREACNGTYDALPAVVEEYMAKVNEKLGTDYQLFNYYGAPDAD
RVIVAMGSFCDVVEEVVDYLGEKVGLVKVRLYRPFVTDKFVAALPKTATKIAVMDRTKEP
GSIGEPLYQDVITALTVTGGRYGLGSKDTPPSSVFAIYEELKKDAPRREFTIGIVDDVTG
LSLGTIECKFWGLGGDGTVGANKNSIKIIGYVQAYFQYDSKKTGGVTISHLRFGPIRSPY
YVADFVACHNPSYVQDVKPGGIFLVNEELDQHLDAATKRYIAENGIQLYVINAIDLAAEI
GMGRTNTILQSAFFALPQDEAIQYMKDAATKSYLKKGQDVVDMNHRAIEAVRVEVP-AAW
VRMVSDIPVARMEGDSLPVSVFDGQFPLGASAFEKRGVAVTVPTWCIQCNQCAFVCPHAC
IRPFALDEAEALAISPLDCMGCTLCAGVCPTESLAMVPQQAVFDYVKASQFREPLLEFSG
SCAGCAETSYARLTQLFGDRMYIANATGCSSIWGGPAATSPYAGHGPAWSNSLFEDNAEH
GLGMLLGYEAVQEKVLADLAAAAAAWKYIAELAYLTKKSVWIFGGDGWAYDIGYGGLDHV
LASGKDVNVFVFDTEVYSNTGGQASKASNLGQVAQFAASGKDIKKKSLAELAMYGYVYVA
QVAMGANQAQTMKAITEAEAYPGPSLIIGYSPCEMHSIKRAVECGYWNLLRYNPAAPE--
GKKFTLDFLMNEARYSRLERAEELRYDHLVKLK
>B_Actinomycetota_Eggerthella_lenta@@pyruvate_ferredoxin__flavodoxin__oxidoreductase@WP_195998334.1 WP_195998334.1 pyruvate:ferredoxin (flavodoxin) oxidoreductase [Eggerthella lenta]
SMDGNNAAAYVSYAFTEVAGIYPITPSSPMADLVDQWSAKNIFGTTVKVCEMQSEGGAAG
AVHGSLAAGALTTTYTASQGLLLMIPNMYKMAAEQLPCVFHVSARTLATQALSIFGDHSD
VMACRQTGFAMLAETNVQEVMDLSAVAHLSAIKGRIPFINFFDGFRTSHEVQKIAHALNP
ERPAMRGSHENGDIFFQHREACNGVYDALPAIVEDYMHQVNAKLGTNYELFNYYGAPDAD
RVIVAMGSFCDVVEEVVDYLGQKVGLVKVRLYRPFVSEKFMAALPATVQKIAVMDRTKEP
GALGEPLYMDVINALTVVGGRYGLASKDTPPSSVFAIYQELEKDAPAREFTVGIVDDVTN
LSLGTIECKFWGLGGDGTVGANKNSIKIIGYVQAYFQYDSKKTGGVTISHLRFGPIRSTY
YVADFVACHNPSYVNDVKPGGAFMINEELEHHLNAEAKRYIANNDIKLYTINAIDLAAEI
GMGRTNTILQSAFFTLPQDEALQYMKDAATKSYMKKGQDVVDMNHRAIDFVQVEVP-ASW
VKMVREIPVGRMDGDRLPVSAFDGQFEQGAAAYEKRGVAVSVPAWCIQCNQCAFACPHAT
IRPFALTEEEALAISPLDCMGCGVCVNVCPSDSLAMVSQQDVFDYVKGSQFKQPLLEFSG
ACAGCAETAYAKLTQLFGDRMYVANATGCSSIWGGPAATSPYTGRGPAWSNSLFEDNAEH
GLGMLLGHEAVRDRLVGKTKDLIAAYLLVPALEYLNKKSVWIFGGDGWAYDIGYGGLDHV
LASGEDVNVFVFDTEVYSNTGGQASKATNIGQVAQFAAAGKDVKKKSLTEIAMYGYVYVA
QVAMGAKPAQTIKAIAEAEAYPGPSLVIGYSPCEMHSIKKAVDCGYWNLFRFNPAAEP--
GKKFTLDFLMNEARYSRLERASELRYEHLLKLK
>B_Actinomycetota_Enterorhabdus_sp._P55@@pyruvate_ferredoxin__flavodoxin__oxidoreductase@WP_160709141.1 WP_160709141.1 pyruvate:ferredoxin (flavodoxin) oxidoreductase [Enterorhabdus sp. P55]
SMDGNNAAAHVSYAFTEVAGIYPITPSSPMADFVDQWAAKNIFGTEVQVCEMQSEAGAAG
AVHGSLAAGALTTTYTASQGLLLMIPNMYKIAAEQLPSVFHVSARTVSTHALNIFGDHSD
VMACRQTGFAMLAEGNVQEVMDLSAVAHLAAIKGRVPFINFFDGFRTSHEVQKIAHSLNP
ERPAMRGSHENGDIFFQHREACNGTYDALPAVVEEYMEKVNEKLGTDYQLFNYYGAPDAD
RVIVAMGSFCDVVEEVVDYLGEKVGLVKVRLYRPFVTDKFVAALPKTAKKLAVMDRTKEP
GSIGEPLYQDVITALTVTGGRYGLGSKDTPPSSVFAVYEELKKDAPRREFTIGIVDDVTG
LSLGTIECKFWGLGGDGTVGANKNSIKIIGYVQAYFQYDSKKTGGVTISHLRFGPIRSPY
YVADFVACHNPSYVQDVKPGGIFLINEELAGHLDAATKRYIAENGIRLYVINAIDLAAEI
GMGRTNTILQSAFFALGQDEAIQYMKDAATKSYLKKGQDVVDMNHRAIEAVAVEVP-AEW
VRMVSDIPVARMEGDSLPVSVFDGQFPLGASAYEKRGVAVNVPTWCIQCNQCAFVCPHAC
IRPFALDEAEALAISPLDCMGCTLCAGVCPTNSLAMVPQQAVFDYVKASQFREPLLEFSG
SCAGCAETSYARLTQLFGDRMFIANATGCSSIWGGPAATSPYAGHGPAWSNSLFEDNAEH
GLGMLLGYEAVQEKALADLSAAAGAWKYLAELTYLTKKSVWIFGGDGWAYDIGYGGLDHV
LASGKDVNVFVFDTEVYSNTGGQASKASNLGQVAQFAAAGKDINKKSLAELAMYGYVYVA
QVAMGANQAQTMKAITEAEAYPGPSLIIGYSPCEMHSIKKAVECGYWNLLRYNPAAPA--
GKKFTLDFLMNEARYSRLERAEELRYDHLVKLK
>B_Actinomycetota_Frankia_sp._CpI1-P@@pyruvate_ferredoxin__flavodoxin__oxidoreductase__homodimeric@KQM05237.1 KQM05237.1 pyruvate:ferredoxin (flavodoxin) oxidoreductase, homodimeric [Frankia sp. CpI1-P]
TIDGNEAATSVAYRASEVIAIYPITPASAMGELADAWATANLWGAIPEVVQLQSEGGAAG
AVHGALQAGALSTTFTASQGLLLMLPNMFKIAGELTPMVLHVAARTIATHALSIFGDHSD
VMAARSTGFAMLASSSPQEAHDLAAVAHAATLESRIPFLHFFDGFRTSHELNEVTRALSP
DSPVIRGTTQDPDTFFQAREAANAYYTAVPGIVQRAMDRVSAATGRAYRIFEYHGHPEAE
RVVVVMGSGXSAVRDAVDRLGERVGFVQVRLYRPFDGAAFLASLPATVRSIAVLDRTKEP
GALGEPLRLDVLAAPRVIGARYGLASKEFTPAMAAAVFDELARSQPRREVTVGIHDDVTN
LSLDVRRAVFYGLGSDGTVGATRATAGIAAHAQAYFVFDSKKSGSMTVSHLRLSPVDAPW
LIAQYVGCHQFSLLAVAATGATVLINDQVWEHLPANAQRHLLDRDARLFVVDADRVARDA
GLPIVSPVLQTCFLTLAADTALAAVKNAIRIAQGKRGEAVLQRNFAAVDLAQVDLTGRT-
PVFVKEVRIMAGEGNLLPVSALDGTFPVGTARYEKRAIAHELPVWCINCGKCTIVCPHAA
IRMTAFDPALLIQVAPDDCTGCSLCAKVCPAKALEMVDERAGWAFVRGSQLRQPLFEFSG
ACSGCGESPYLKLTQLFGDRILVANATGCSSIFGGNLPTTPWTGRGPAWSNSLFEDNAEF
GLGMRLALDSRAREARRLLVDE---LLLRRRLDNLVDKSVWIVGGDGWAYDIGFGGLDHV
LASGRNVNVLVLDTEVYSNTGGQASKSTPRGAVAKFAGGGKRTRKKDLGLIAAYGDVYVA
QIALGANDQHTVRAFNEAASWPGPSLIVAYSHCIAHGIKAAVKSGYWPLYRVDPRA----
EQPFSLDFAATESRFTRLDAVAELRWETYEHEA
>B_Actinomycetota_Mycobacterium_paraffinicum@@pyruvate_ferredoxin__flavodoxin__oxidoreductase@WP_264039143.1 WP_264039143.1 pyruvate:ferredoxin (flavodoxin) oxidoreductase [Mycobacterium paraffinicum]
TIDGNEAAASVAYRLNEVCCIYPITPSSPMAELADDWSSPNIWGTVPTVVEMQSEGGAAG
ALHGALQGGALATTFTSSQGLLLMIPNMYKIAGELTSAAIHVAARSIAAQGLSIFGDHQD
VMAARQTGFALLSSASVQEAHDLALVAQAATLRTRIPFVHFFDGFRTSHELNTIERALSP
ERPFIRGTAQNPDTYFQARETVNPFYARVPEVVDDLMAELGRRTGRPMRIVEYTGHPQAE
RVVVLMGSGADTAAATVAALGERVGVLRLRLYRPFPVRALLAALPPAVRAVGVLDRTKEP
GSHGEPLYLDVVAAPMVCGGRYGLSSKEFTPAMVAGVFAELARDRPRPRFTVGIDDDVSR
TSIDTVRAVFFGIGSDGTVGANKNTIKILGYAQGYFVYDSKKSGSQTVSHLRFGPIRAPY
LVASFVGCHHERFLGGAAENAALLVNEKVWDALPGSVQRQILDKRIRLYVVDASGIAREV
GLARINIVLQTCFFAIPLEQALARIKDSAAKTYAGQGADVVAREAEAADLHQVDVPDTA-
PEFVRAVEMIAGRGDALPVSALDGTYPSGTAAYEKRNISDLVAVWCIQCGNCSFVCPHSV
IRTKFYDQEHLLQVYVEDCTGCDLCVQACPAKAINLAPERENIAFVRGTQFLQPLFEFPG
ACAGCGETPYLKLSQLFGDRLVIANATGCSSIYGGNLPTTPWTGRGPAWSNSLFEDNAEF
GLGLRLAADTHLRQARQRLVDA---ALLRGQVEHLVRRSVWIVGGDGWAYDIGAGGLDHV
LASGHNVNVLVLDTEVYSNTGGQMSKSTPLGAVAKFAAGGKTVPRKDLALQAIYGNVYVA
RVAMGADPQQTLLAFREAEAYDGPSLIIAYSHCIAHGFHRAVASGHWPLIRYDPVLRATG
NPPFLLDYRNRELRYRSLDEAERLHWNVYEDMA
>B_Actinomycetota_Nostocoides_sp._F2B08@@pyruvate_ferredoxin__flavodoxin__oxidoreductase@WP_152179682.1 WP_152179682.1 pyruvate:ferredoxin (flavodoxin) oxidoreductase [Nostocoides sp. F2B08]
TIDGNEAAVRVAYKLSELCSIYPITPSSTMAELADEWSSPNLWGSVPTVVEMQSEGGAAG
ALHGALQGGALSTTFTASQGLLLMIPNMYKIAGELTSTVLHVAARSLAAQGLSIFGDHQD
VMAVRQTGFALLSSGSVQEAHDLALVAHAATLRSRVPFIHFFDGFRTSHELSTVDRSLSP
DRPVVRGTAQNPDVYFQGRETVNPFYARTPSIVRDVMRELGERTGRHYDLVEYAGAADAD
RVIVIMGSGGETAAETVRHLGERLGVLRVRLYRPFPAAELCAAIPASARAVAVLDRTKEP
GSEGEPLFLDVVSAPRVVGGRYGLSSKEFTPGMVAGVFAALAQEEPPRRFTVGITDDVSR
TSIDTIRAVFYGIGSDGTVGANKNTIKILGYAQAYFVYDSKKSGGTTVSHLRFGPIAAPY
LVAGFVGVHDAGLLAVAAPGAVVLLNEEVWPGLTRSVQEAIVAKGLRLFVVDADLVAREA
GLPRTNTVLQTCFFAIPREEAIKRIKGAIRSTYARRGPDVVARNEAAVDLHEVDVTAGA-
PTFVRDVAMMAGRGDELPVSALDGTYPSGTTAYEKRRISDLVAEWCIQCGNCAFVCPHSV
IRAKFYDDDALLQVYAEDCTGCGLCVEACPVKAINLVPSASEVGFVRGTQFLEPLFEFSG
ACSGCGETPYLKLTQLFGDRATVANATGCSSIYGGNLPTTPWTGRGPAWSNSLFEDNAEF
GLGLQLAADLHTRLARTRLVDA---ILLECRLDHLVRRSVWIVGGDGWAYDIGSGGLDHV
LASGRNVNVLVLDTEVYSNTGGQSSKATPMGAVAKFAAGGKTVAKKDLALQAIYGSVYVA
RVAMGADPQQTLRAFREAEAYAGPSLIIAYSHCIAHGIQRAVRSGHWPLVRYDPTVRDAG
DNPFMLDYIYRELRYRMLDEAERLRWAVYEEMA
>B_Actinomycetota_Senegalimassilia_anaerobia@@pyruvate_ferredoxin__flavodoxin__oxidoreductase@WP_302144461.1 WP_302144461.1 pyruvate:ferredoxin (flavodoxin) oxidoreductase [Senegalimassilia anaerobia]
TVDGNQAAAHVAYDFTEVAAIYPITPSSPMAEHTDRWSALNMFGQRVQLTEMQSEAGAIA
AIHGVLQAGGLGTSFTSSQGLMLMVPVLYRIAGERLPGVLHVASRTVGTHAMSIFGDHSD
VMACRDTGFAQLSSGSVQEAADMAAVAHLAAVKGSIPFMHFFDGFRTSHELSRIDRALNP
EHPMLRATVQNGDVYFQVREANNTAYDQLADVVEDVMAQVAGVTGREYHVFDYYGAADAT
DVVVAMGSVSGTAQEACDYLGKRYGFLQVHLYRPFSAKHFLGALPETVQRIAVLDRCKCM
GSAGEPLYLDVSSVVTVIGGRYGLSSKDTDTAQIVAVFDNLAAAEPKRGFTIGINDDVTN
LSLDTYSCKFWGLGGDGTVGANHNTIRILGYAQAYFEYDSKKSFGVTKSHLRLSPIRSTY
YVADFVACHNQSYVQEVKPGGTFLLNEELDANLPGKMKRYIAQNGIRLFTVDAVEVAQRV
SLGHINTVLQAAFFQIPVEEALDYMKDAARKSYARKGDAVVAKNVAAIECMEVAVP-ASW
PAVVENIPVNAQKGDDLPVSAFDGVIDMGLTAYEKRGIAVKTPAWCIQCNRCAFVCPHAA
IRPYLLDEQEAIQVSQFDCTSCGSCADVCPA-ALDMQPARKLWDFVKGSQFKQPLLEFSA
ACAGCGETPYAKLTQLFGDRVYWANATGCSQAWGSPFPGIPYTGFGPAWTNSLFENNAEL
SLGLFLGSVQQRAVEKARMKAACEDYLLVACADQLAKKTFWMFGGDGWAYDIGFGGLDHV
VASGANVNVLVVDTEVYSNTGGQSSKATPAGAVAQFAASGKKTGKKDLGAILMYGNVYVA
QVAMGANYNQLVKVLKEAEEYEGPSVIIAYAPCTSHGLKRAVESGYWSLYHYDPRK----
ENPMTLDFVAGENRFASLEEAERLRFDHYRRMA
>B_Actinomycetota_Slackia_equolifaciens@@pyruvate_ferredoxin__flavodoxin__oxidoreductase@WP_123208182.1 WP_123208182.1 pyruvate:ferredoxin (flavodoxin) oxidoreductase [Slackia equolifaciens]
SMDGNNAAAYVSYAFTEVAGIYPITPSSPMADFVDQWAAKNIFGTTVKVCEMQSEGGAAG
TVHGSLAAGALTTTYTASQGLLLMIPNMYKIAAEMLPAVFHVSARTVATHALSIFGDHSD
VMACRQTGFAMLAETNVQEIMDLSAVAHLAAIKGGVPFINFFDGFRTSHEVQKIAHALNP
ERPSMRGSHENGDIFFQHREACNTHYAALPAVVEEYMHQVNAKLGTNYELFNYYGAPDAD
RVIVAMGSFCDVVEEVVDYLGEKVGLVKVRLYRPFVTDKFVAALPKTVKKIAVVDRTKEP
GSVGEPLYMDVVNALKVCGGRYGLSSKDTPPSSVFAIYKELEKDEPAREFTVGIVDDVTH
LSLGTIECKFWGLGGDGTVGANKNSIKIIGYVQAYFQYDSKKTGGVTVSHLRFGPIKSAY
YIADFVACHNPSYVQDVKPGGVFMINEELEHHLDAEAKRYIAQNDIQLYTINAIDLAIEI
GMGRTNTILQSAFFSLPQDDAIKYMKDAATKSYMKKGQEMVDRNHKAIDYTRIEVP-AEW
VKQVREVPVGNMNGDSLPVSAFDGQFEQGAAAYEKRGVAVSVPVWCIQCNQCSYVCPHAT
IRPFALTEEEALVISPLDCMGCEVCVGQCPTDSLFMAPQQAAFDYVKGSQFKQPLLEFSG
ACAGCAETAYARLTQLFGDRMYVANATGCSSIWGGPAATSPYTGHGPAWSNSLFEDNAEH
GLGMLLGYEAVRDTLVARAKEAAQAWLYIAELEYLTKKSVWIFGGDGWAYDIGYGGLDHV
LASGEDVNVFVFDTEVYSNTGGQASKASNIGQVAQFAAAGKDIKKKSLAEIAMYGYVYVA
QVAMGAKPAQTVKAIAEAEAYPGPSLIIGYSPCEMHSIKRAVDCGYWNLYRFNPAAPA--
GKKFILDFLMNEARYSRLERAENLRYQHLVDLK
>B_Bacillota_Abyssisolibacter_fermentans@@pyruvate_ferredoxin__flavodoxin__oxidoreductase@WP_066495915.1 WP_066495915.1 pyruvate:ferredoxin (flavodoxin) oxidoreductase [Abyssisolibacter fermentans]
TMDGNTAAAYVAYAFTDVAAIFPITPSSPMAEHIDEWAAKNIFGQKVQVSELQSEGGASG
AVHGSLAAGALTTTFTASQGLLLMIPNMYKIAGELLPGVFHVSARAIAGHALSIFGDHSD
VMATRQTGFAMLASGSVQEVMDIGGVAHLTSIKTRVPFVHFFDGFRTSHEIQKIENALNP
EHPVTRGTAQNPDIYFQAKEASNKFYTDIPDIVAGYMKNMSEITGREYKPFNYYGAEDAE
NIIVAMGSVTDTIEETIDYLGEKVGLIKVRLYRPFSAKYFFDVLPKTVKKIAALDRTKEP
GSLGEPLYQDICTLPVIVGGRYGLGSKDTTPSQIKAVYDNLKQAEPKNGFTVGINDDVTH
TSLGTIRCKFWGLGSDGTVGANKNAIKIIGYAQGYFSYDSKKSGGVTVSHLRFGPIKSTY
LIADFASCSQQSYLKGLKKGGKFLLNDQLDEKMSPDLKRYIAQNDIEFYTINATQIAQEI
GLGRTNMIMQAAFFKLELDKALEYLKEAIVKSYGKKGQKIVDMNNAAVDLVKIDVP-ASW
PDFIKNIPMNRQEGDNLPVSAFDGTFENGSAAFEKRGIAVTVPEWCIQCNQCAFICPHAA
IRPILLTEEEVMQVSALDCTGCGNCADICPSKALIMKPEVANWDYVKGSQFAQPLFEFSG
ACAGCGETPYMKVTQLFGERMLVANATGCSSIWGGSAPTTPYCGQGPAWANSLFEDNAEF
GYGMLLAVKHMKDFIETKLKDALKLWLL-AVWDFLVKKSLWISGGDGWSYDIGYGGLDHV
LASGEDINVIVYDTEVYSNTGGQSSKATPTAAVAKFAASGKKVKKKDLGLMATYGYVYVA
QVAMGSNKNQFMKALTEAESYKGPSLIIAYAPCINHGIKLAVEAGYWHLYRFNPELKDAG
KNPFTLDFLRSEVRYTSLEIAGQMRFETYKRMA
>B_Bacillota_Agathobacter_rectalis@@pyruvate_ferredoxin__flavodoxin__oxidoreductase@WP_055163797.1 WP_055163797.1 pyruvate:ferredoxin (flavodoxin) oxidoreductase [Agathobacter rectalis]
SMDGNTAAAHVAYAYTEVAGIYPITPSSPMADTVDQWSAKNIFGSTVKVVEMESEAGAAG
TVHGSLAAGALTTTFTASQGLLLMIPNMYKIAGENLPCVFDVSARTVSSHALNIFGDHSD
VYACRQTGFAMLCETNPQEVMDLSPVAHCAALEGKVPFINFFDGFRTSHEIQKIEHALNP
EHPAARGSHENGDIFFQHREACNKFYDELPAVVEKYMDKVNAKLGTDYKLFNYYGAPDAD
RVIIAMGSINDVAEEVIDYLGEKVGLIKVRLYRPWSSEALLNVIPKTAKKIAVLDRTKEP
GSLGEPLYLDVATTVVLVGGRYGLGSKDTPPSSVFAVYTELEKDAPKHRFTIGIVDDVTN
LSLGTKECKFWGLGGDGTVGANKNSTKIIGYIQAYFQYDSKKTGGVTISHLRFGPIRSPY
YIADFVACHNPAYVQDVKPGGVFMINEELAHHLNADAKKYIADNNIQLYTINAIDKAIEI
GMGRTNTILQSAFFKLPIDKAVEYMKAAAKKSYSKKGDAVVEMNYKAIDVHKVEVP-ESW
VKLVNELPIAKMDGDSLPVSAFDGQYVTGASAYEKRGTAVTVPQWCIQCNNCAFVCSHAT
IRPFLLTDDEVMSVSPLDCMGCGECITVCPTAAISMQPEQPVFDYPKGSQFNQPLLEFSG
SCAGCAETSYARLTQLFGEQMYISNATGCSSIWGNPAATSPYTKKGPAWSNSLFEDNAEH
GLGMEVGQRYLRDQAIELFKAAADKFLLIAELDYLGKKSVWIFGGDGWAYDIGFGGLDHV
LASGENVNVMVFDTEMYSNTGGQASKASNIGEVCQFAAAGKETSKKSLSEIAMYGYVYVA
QIALGANPAQAVKAITEAEAYPGPSLIIGYAPCELHGIKKAVKAGYWNLFSFNPALKAEG
KNPFTLTFLNNEARYTRLERAEKLRYTHLEKLV
>B_Bacillota_Butyricicoccus_sp._Marseille-Q5471@@pyruvate_ferredoxin__flavodoxin__oxidoreductase@WP_283674230.1 WP_283674230.1 pyruvate:ferredoxin (flavodoxin) oxidoreductase [Butyricicoccus sp. Marseille-Q5471]
IMDGNQAAAYISYAFTEVAGIFPITPSSPMAEHVDEWAAKNLFGQPVQVVEMQSEGGAAG
TVHGSLQSGALTTTYTASQGLLLMIPNMYKIAGEMLPSVFHVSARTLSAHALSIFGDHSD
VMSVRNTGFSLLASSSPQEVMDLGAVSHLAAIHCRMPVLHFFDGFRTSHEIQKIEHSLNP
EHPATRGTTVNPDIFFQCREACNEKVAQIPAAVEHYMQEISKITGRSYHLYDYYGAPDAD
RVIIVMGSVAETAKETVDFLGEKVGLINVHLYRPFSAEHFLAAVPATCKRIAVLDRTKEP
GAMGEPLYQDICSIMDIVGGRYGLSSKDTTPGQILSVYENLAAEAPKNGFTIGIVDDVTM
TSLGQTSAEFWGMGSDGTVGANKNSIKIIGYCQAYFVYDSKKSGGLTQSHLRFGPIRSPY
LIADFVACHNPSYVKNLKDGGTFLLNDGLEHNLPASMKRSLAAKHAKFYTINAIDIARGL
GLGRTNTILQAAFFKLPVDQAVAEMKEAIYKSYKKKGQAVVDMNNASIDLVEIAIP-ENW
PAFIKEVVMNRQEGDVLPVSMMDGTWPAGTSKYEKRGAAVEVPEWCIQCNQCSLVCPHAA
IRPILVDKTEKLQVSPYDCTGCGSCVNVCPAKALVMKPEGINWTYVKTSQFAKPYFEFSG
ACAGCGETPYIKLTQLFGERMYIANASGCSSAYGGSTPSSPYCGHGPAWAMSLFEDNAEY
AYGYLLGQDAVRLQLAQAAKDACEAYLLLAALEFLTKKSVWAFGGDGWAYDIGYGGLDHV
LASGKNINVLVLDTEVYSNTGGQASKSTAAAAIAKFAAGGKATKKKDLGLMAMYGYVYVA
QIAMGADPAQTLKAIREAEAYDGPSLIIAYSPCIEHGMKKAVDAGYWHLYRYNPERKDEG
QNPFSLDFLLGQNRYASLDKAEELRLASYQNLT
>B_Bacillota_Clostridiisalibacter_paucivorans@@pyruvate_ferredoxin__flavodoxin__oxidoreductase@WP_026894603.1 WP_026894603.1 pyruvate:ferredoxin (flavodoxin) oxidoreductase [Clostridiisalibacter paucivorans]
TMDGNTAAAYVSYAFTDVAAIYPITPSSPMAEHVDEWAAKNIFGQPVRVTELQSEAGASG
AVHGSLTAGALTTTFTASQGLLLMVPNMYKIAGELLPGVFHVSARAVATHALSIFGDHSD
VMATRQTGFALLASSSVQEVADLAGIAHLAAIKTSVPFVHFFDGFRTSHEIQKVEKALNP
EHPYTKGTAQNPDIFFQAREACNKYYDVIPDVVAEYMKEITKITGRKYMPFKYYGAEDAE
RIIIAMGSVTETIEETVDYLGEKVGAIVVHLYRPFSEKYFFDALPKTVKKIAVLDRTKEP
GAIGEPLYLDIKALPLIVGGRYGLGSKDTTPSDIKAVFDNLNAEEPKDRFTVSIVDDVTF
TSLGTIACKFWGLGSDGTVGANKNAIKIIGYAQGYFAYDSKKSGGVTISHLRFGPIKSTY
LIADFISCSKQAYLKGLKDGGTFLLNEELEEKLPANIKKYIADHNINFYIINATKIASEI
GLGRTNMIMQSAFFKLDIDDALKYLKEAIVKSYGKKGEKIVNMNKEAVDLVKIDVP-SSW
PDFIKNVPMNKQEGDNLPVSTFDGSFPHGTAAYEKRGIAVNVPEWCIQCNQCSFVCPHAA
IRPILVDEDEAIQVSALDCTGCGNCADICPV-ALEMKPEVPNWDYVKGSQFKQPLLEFSG
ACAGCGETPYAKLTQLFGDRMVIANATGCSSIWGGSAPSTPYCGKGPAWANSLFEDNAEY
GYGMAVAIRQIREGIAELVKAPFKEWLVLPVLDYLIKKSVWIFGGDGWAYDIGYGGLDHV
LASGEDVNVFVFDTEVYSNTGGQSSKATPTAAVAKFAASGKKVKKKDLGMIATYGYVYVA
QVAMGYNKNQLVKAVVEAEKYDGPSLIIAYAPCINHGIKKAVEAGYWHLYRYNPLLKEEG
KNPFTLDFLNSEVRYTSLELADELRYGNYKRMA
>B_Bacillota_Clostridioides_sp._ES-S-0107-01@@pyruvate_ferredoxin__flavodoxin__oxidoreductase@UDN50325.1 UDN50325.1 pyruvate:ferredoxin (flavodoxin) oxidoreductase [Clostridioides sp. ES-S-0107-01]
TLDGNTAAAHVAYAFTDVAAIYPITPSSTMAEVVDEWASKNIFGQTVNVVEMQSEAGASG
TFHGSLQGGALTSTFTASQGLLLMIPNMYKVAGELLPGVFHVSARALASQALSIFGDHQD
VMAARQTGCVLLASGSVQEVADIAPVAHLAAIEGRLPFIHFFDGFRTSHEIQKVENALSP
NHPVARGTAQNPDIYFQTREASNKYYQNIVGIVEKYMEKMSNLTGRKHSLFDYYGAEDAK
YVLVAMGSVTETIEETIDYLGEKYGLVKVHLYRPFSMKHFLDAMPSTVERICVLDRTKEP
GSTGEPLYLDVRDVPMIIGGRYGLGSKDTTPSDIKTVFDNLVSEQPKNGFTVGIVDDVTN
TSLGTIRCKFWGLGSDGTVGANKQAIKIIGYAQAYFDYDSKKSGGVTMSHLRFGPIRATY
LIADYIACHKQSYLKGLKKGGTFVLNAGIEEHLPAHMKQYIAKNDIKFYTVNAVKLGQEI
GLGRINMIMQSAFFKLPEDDAVKYLKDSIVKAYGKKGEKIVNMNYAAVDLVKVEVP-ASW
PEFIKNIPMTAQEGNNLPVSTFDGTFPCGTAAYEKRGIAVDVPEWCIQCNQCSFICPHSC
IRPVLVTEEELIQLSPLDCTGCGNCADICPAKALVMKPELDNWAFVKGSQFRQPLMEFSG
ACAGCGETAYIKVTQLYGDRMMIANATGCSSIWGASAPSIPYTGKGPSWANSLFEDNAEY
GFGMYTAVKQIRNKIVDAAKAVFTEWLVVELLDYLVKRSQWILGGDGWAYDIGYGGLDHV
LASGEDVNVLVFDTEVYSNTGGQASKATPAAAMAKFAASGKKSRKKDLGMMAMYGNVYVA
QVSMGADKNQFIKAVIEAEKHDGPSLIIAYAPCINHGLAQAVACGYWHLYRFNPEAKAEG
KNPFTLDFILAQVRYSAIEEADGLRYEGYKKLA
>B_Bacillota_Dehalobacter_sp._DCM@@pyruvate_ferredoxin__flavodoxin__oxidoreductase@WP_337986494.1 WP_337986494.1 pyruvate:ferredoxin (flavodoxin) oxidoreductase [Dehalobacter sp. DCM]
TMSGNEAAAHASYAFSEVATIFPITPSSDMAEFVDEWAAKNIFGQPMKVVEMQSEGGAAG
AFHGSLQAGALTTTYTASQGLLLMIPNMYKVSGELLPGVFHVSARAIAAHALSIFGDHQD
VMSVRMTGYAMLSSGSVQEAMDMAYLAHLCAIKARVPFLHFFDGFRTSHEISKISNALNP
ERPCLRGTAQNPDIYFQGREASNLFYQAVPAIVEDYMNQYKELTGREYKLFEYYGAPDAE
RVIIVMGSVGDTISETIDYLGEKVGVLRVRLFRPFSVDHFLKALPATVKKIAVLERTKEP
GSIGEPLYLDVVDAPVIVGGRYGLGSKDTTPSQILAVYENLKADQPKNGFTIGIVDDVTF
TSLGTISCQFWGLGADGTVGANKQAIKIIGYAQAYFSYDSKKSGGTTVSHLRFGPIKASY
LVADYVACHNQSYLKGLKKGGTFVLNEELDEKLPEALKRVIADKEAQFYIIDAVKIAKEL
GLGRINMIMQSAFFKLPLDDALQYLKDSIVKTYGKKGQDIVDMNNKAVDLVKVTIP-AAW
PAFIKDIVMAAQEGDKLPVSAFDGTFPAGTSAYEKRGIGTAVPEWCIQCNQCSYVCPHAA
IRPFLLSEQEAAQVSPLDCTGCGNCADVCPGKALVMKDQAPLWDYVKNTQFLKPLLEFSG
ACPGCGETAYVKLTQLFGDRMMIANATGCTSIWGGSAPSIPYTGKGPTWANSLFEDNAEY
GYGMYLGVEQQRSQLAEEMKDAFQEWLVLAAFEHLVKKSQWIIGGDGWAYDIGYGGLDHV
LASGDDVNVLVLDTEVYSNTGGQASKATPRAAIAKFAASGKKIRKKDLGMMAMYGYVYVA
QIALGSNMSQTLKAIQEAEAYKGPSLIIAYAPCINHGIKKAVEAGYWHLYRYNPDLLEEG
KNPFSLDFIMSEVRYSSLETAEELRYKSYKRLA
>B_Bacillota_Hathewaya_histolytica@@pyruvate_ferredoxin__flavodoxin__oxidoreductase@WP_138209781.1 WP_138209781.1 pyruvate:ferredoxin (flavodoxin) oxidoreductase [Hathewaya histolytica]
TMDGNTAAAHVAYAFTDVAAIYPITPSSPMGEKADEWSSKNLFGQPVKVMEMQSEAGAAG
AVHGALQAGALTTTFTASQGLLLMVPNMYKIAGELLPGVFHVSARALATHALSIFGDHQD
VMAARQTGFALLASSSVQQAMDLAAVAHLSAIKGKVPFMHFFDGFRTSHELQKIENALNP
EHPVTRGTAQNPDIYFQGREASNKYYEQLPELVEHFMGKVNEMIGTDYHLFNYYGAADAD
RMIIAMGSACEAIEEAIDYLGEKVGLLSVHLYRPFSIEHFHKYIPKTVNRIAVLDRTKEP
GSIAEPLFLDVTHSPLIVGGRYGLGSKDTTPAQIVSVFENLKSNEPKNGFTIGITDDVTY
TSLGTRACKFWGLGSDGTVGANKSAIKIIGYAQGYFSYDSKKSGGITVSHLRFGKIRSTY
LIADFVACHNQSYLAGIKDGGTFLLNEELDKHLPVKMKKYIAEHNINLYTINAVKIAQEI
GLGRINMIMQAAFFKLPLEESIKYLKEAVVTSYGKKGEAIVKMNHDAIDIVKVNVP-ESW
PAFITDIVINRQEGDMLPVSAFDGTFPPGTAAYEKRGIAVNVPEWCIQCNQCAYVCPHSV
IRPALMTEEEVIVISQLDCTGCGNCAQVCPAKALIMKPKQSAFDYVKGSQFETPLIEFSG
ACAGCGETPYAKLTQLFGDRMMISNATGCSSIWGGSAPATPYTGRGPAWANSLFEDNAEF
GFGMFLGSTQMRERIFGLLKNTLKEFLLLPMLDFIVKQSQWIFGGDGWAYDIGFGGVDHV
LASGEDVNILVFDTEVYSNTGGQSSKATPTAAIAKFAAGGKRTKKKDLGMMAMYGYVYVA
QIAMGADKNQTIKAITEAENYPGPSLIIAYAPCINHGIKRAVDCGYWSLYRYNPTLKDQG
KNPFVLDFLKGEVRYASLELAQELRLENYKKLA
>B_Bacillota_Hominiventricola_filiformis@@pyruvate_ferredoxin__flavodoxin__oxidoreductase@WP_308458271.1 WP_308458271.1 pyruvate:ferredoxin (flavodoxin) oxidoreductase [Hominiventricola filiformis]
TMDGNHAAAHVSYAYSDVAAIYPITPSSVMAEATDEWATTNIFGHTVQVTEMQSEAGAAG
AVHGSLAAGALTTTFTASQGLLLMIPNLYKVAGERLPGVFNVSARALASHALSIFGDHSD
VYACRQTGVAMLCESSVQEVMDLTPVAHCAAIKGRLPFINFFDGFRTSHEIQKIEDALNP
NHPCQRGSAQNPDIFFQAREACNPYYDALPAIVQEYMDKVNAKIGTDYKLFNYYGAPDAE
KVIIAMGSVCDTIEETIDYLGEKVGVVKVRLYRPFCADALVETIPDTAKLITVLDRTKEP
GALGEPLYLDVVAATPVFTGRYGLGSKDTTPAQIVAVYHNTE----KAKFTIGIVDDVTH
LSLGTINCKFWGLGADGTVGANKNSIKIIGYAQAYFDYDSKKSGGVTMSHLRFGPIKSTY
LIANFVACHNPSYVQELVDGGTFLLNEGLEKHLPGQVKAFIANHNIKFYVIDGVKIGIET
GMGRINTILQSAFFKLPEEQAIDLMKAAAKATYGRKGDDVVAKNWAAIDVVEIKVP-ESW
VDFVNNIKVSAQEGNSLPVSAFDGTTPSGTSAYEKRGIAVNIPVWCIQCNRCSYVCPHAA
IRPVAMTEAEAIVVSALDCTGCGSCANVCPGKALDMANCQSAFDYVKGSQFKTPLLEFSG
ACAGCGETPYAKLTQLFGDRMYIANATGCSSIWGNSSPSTPYTGQGPAWSNSLFEDAAEF
GYGMLLAQNAIRGGLKAKVKAAAQEWLLVAALDFLAKKSQWIFGGDGWAYDIGFGGVDHV
LASGKDINVMVFDTEVYSNTGGQSSKATPTGAVAQFAAGGKETKKKDLASIAMYGYVYVA
QISMGADFNQCVKAIAEAEAYPGPSLIIAYAPCINHGIQLAVEAGYWHCFRFNPALAAEG
KDAFALDFLDGEVRYNSLERAQALRFAYLNKLK
>B_Bacillota_Moorella_humiferrea@@pyruvate_ferredoxin__flavodoxin__oxidoreductase@WP_106005005.1 WP_106005005.1 pyruvate:ferredoxin (flavodoxin) oxidoreductase [Moorella humiferrea]
PFDGNTAAAHVAYAMSEVATIYPITPSSPMAEIADEWAAKNIFGKPLRVIEMQSEAGAAG
AVHGSLVGGALTTTFTASQGLLLMIPNMYKIAGELLPTVFHVAARALSTHALSIFGDHAD
VMAARQTGFAMLASASVQEVMDLALVAHLATLKARVPFVHFFDGFRTSHEIQKIDRALNP
EHPHQRGTAQNPDIYFQQREAANPYYLATPGIVAQVMEQVGGLTGRYYHLFDYVGAPDAE
RVIVSMGSSCEVIEETVNYLGEKIGLIKVRLYRPFSAEHFLKVLPATVQRIAVLDRTKEP
GAAGEPLYEDVRSVILVVGGRYGLGSKEFSPSMVKAVFDNLAADTPKNHFTVGITDDVTN
TSLGTFRCKFFGLGSDGTVGANKNSIKIISYAQGYFEYDAKKSGGVTISHLRFGPIKSCY
LIADLIACHNPSYLDNIKEGGIFLLNAEMETRLPASLKRAIATKKVRFYNIDAVKVAQEV
GLGRINTIMQVAFFKIPVDDAIKYIKESIVKTYGKKGERIVNMNLAAVDLEEIKYP-ASW
PEFIRKVPIMALKGDQLPVSTFDGVFPTGTTKYEKRGIAVNVPKWCIQCNQCSLVCPHAA
IRPYLARPEDLIQVSPLDCTGCGNCADVCPAKALTMVPENENFKFVKGSQFRRPLLEFSG
ACAGCGETPYVKLTQLFGDRMIIANATGCSSIWGGSAPTCPYTGHGPAWASSLFEDNAEF
GYGISLAVERRREELTDVFKAACEAWLIKALLDYLTKKSIWIIGGDGWAYDIGYGGLDHV
LASGANVNILVLDTEVYSNTGGQSSKATQTGAVARFAAGGKYTKKKDLGLMAMYGYVYVA
SVAMGASHTQLIKALVEAEKYDGTSLIIAYAPCINHGIKKAVEAGYWPLYRYNPELLKEG
KNPFILDFLMGEIRYTSLEKAEELRLEYYKRLA
>B_Bacillota_Peptoniphilus_timonensis@@pyruvate_ferredoxin__flavodoxin__oxidoreductase@WP_019138134.1 WP_019138134.1 pyruvate:ferredoxin (flavodoxin) oxidoreductase [Peptoniphilus timonensis]
TMDGNEAAAHVAYAFSDVACIYPITPSSPMAEHIDAWASKNIFGQEVLVKELQSEGGAAG
AVHGSLQAGSLTSTYTASQGLLLMLPNMYKIAGELLPGVFHVAARALASHALSIFGDHQD
VMASRASGFAMLASGSVQESMDLAGVAHLSAIKGRVPFVHFFDGFRTSHEIQKIERALNP
NGPQIRGTAQNPDIYFQEIEASNNYYTNIIDITEEYMKEISKLTGREYHLFNYYGAEDAT
DIIVAMGSSTETIEEVVDYLGEKTGLIKVHLYRPFSVKHLMEAIPETVERIAVLDRTKEK
GAAGQPLYLDVRDAPLIVGGIYGLGSKDTNPTDILAVFNNLKEDQPKNDFTIGILDDVTH
KSLGTIRCKFWGFGSDGTVGANKSAIKIIGYAQGYFDYDSKKSGGVTMSHLRFGKITSTY
LLTDFISCSKQSYLRGLKKGGKFLLNEELDEHLPGYMKKYIADNEIEFYTINATKIAAEV
GLGRTNMVMQAAFFKLPIDQAVKLLKEAIVKDYGAKGDDIVNMNYAAVDLNKVEVK-DSW
PDFINNIPMNRQEGNDLPVSTFDGTFPSGTSRYEKRGIAVNVPHWCIQCNQCSLVCPHAV
IRPFLPDEEEKMQISPLDCTGCGNCAQVCPAKALVMSPQAANWEYFKNTQFQTPYLEFSG
ACAGCGETPYVKLTQLFGDRMSIANATGCTSIWGGSAPSMPYCGNGPSWANSLFEDNAEY
GYGMAVSQEQTRNRIKNLANDAFKAWIVLKVLRFLIKKSQWIIGGDGWAYDIGYGGLDHV
LASGENINVLVLDTEVYSNTGGQSSKATPTAAIAQFAAAGKLTKKKDLGLMATYGYVYVA
QIALGADKNQAYKAIKEAEAYNGPSLIIAYAPCINHGIKKAVETGYWHLYRFNPELKEEG
KNPFILDFLDGEVRYTSLERAEKLRYESYLTLA
>B_Bacillota_Pumilibacter_intestinalis@@pyruvate_ferredoxin__flavodoxin__oxidoreductase@WP_251547478.1 WP_251547478.1 pyruvate:ferredoxin (flavodoxin) oxidoreductase [Pumilibacter intestinalis]
TIDGNTAASHVAYAFSEVAAIYPITPSSPMAEYADEWAAVNMFGQPLRLAEMQSEAGAAG
AVHGSLTAGALTTTYTASQGLLLMIPNMYKIAGEMLPCVFHVSARALAAHALSIFGDHAD
VMACRQTGFAMLASNSVQEAMDLALVAHLATLKAKVPFLHFFDGFRTSHEISKIDRALNP
EHPVQKGTAQNPDIYFQNREAANKYYDATPEIVKNMMEKVYALTGRKYELYQYYGAKDAT
EIIIMMGSGCEAAEETVDYLGKKVGLLKIRLYRPFSVKDFLAAIPASVKKIAVLDRTKEA
GALGEPLYLDVCSAIKVVGGRYGLGSKEFNPSMVNAVYKNLEEAQPKNHFTVGIEDDVTG
TSLGTVRCKFYGLGSDGTVGANKNSIKIIGYAQGYFSYDSKKSGGITISHLRFGPIKSTY
LIADFVACHNQSYVSDLKDGGVFLLNEQLDSELPASMKNQIAKKHIKLYTLDALKIVNEI
GAKGVNTVCQAAFFKLPYEQAADYMKQMIKKAYGKKGDAVVNMNYACVDLVEVKYP-ASW
DKYFNNFPIIAQEGDKLPVSAFDGTVPTGTTKFEKRGIAPIVPKWCIQCNQCSLVCPHAC
IRPVLADDKQAMQVSPLDCTGCSSCANVCPAKALKMVPEEANWEYVKGSQFRQPLFEFSG
ACAGCGETPYVKLTQLFGDRMVVANATGCSSIYGGSAPTCPYTGNGPAWANSLFEDNAEF
GYGMNLAYKARKEKLVSDMKDALEDWLVKAALDVLVKKSVWIFGGDGWAYDIGYGGLDHV
LASGEDVNVLVVDTEVYSNTGGQSSKSTPTGSVAKFAASGKRTKKKDLGMMAMYGYVYVA
QVAMGANQSQVIKAIAEAEAYHGPSLIIAYATCINHGIKKAVESGYWQLYRYNPELAEQG
KNPFSLDFIAGETRYKSLEIAQQLRLETYKKKA
>B_Bacillota_Thermanaeromonas_sp.@@pyruvate_ferredoxin__flavodoxin__oxidoreductase@WP_297198474.1 WP_297198474.1 pyruvate:ferredoxin (flavodoxin) oxidoreductase [Thermanaeromonas sp.]
TLDGNTAAAHVAYGMSEVAAIYPITPSSPMAEVCDEWAAKNIFGRPLKVIEMQSEAGAAG
AVHGSLAGGALTTTFTASQGLLLMIPNMYKIAGELWPCVFHVAARAVATHALSIFGDHSD
VMATRQTGFALLASASVQEVMDLALVAHLATLKASVPFLHFFDGFRTSHEVQKIERALNP
EHPHQAGTSQSPDIFFQGREAANPYYLAVPGIVEEVMEQVAGLTGRRYHLFDYAGAPDAE
RVIVCMGSSCDVVEETVDYLGEKVGLIKVRLYRPFSAEHFLKVLPPTVQRIAVLDRTKEP
GALGEPLYQDVATVILVVGGRYGLGSKEFSPSMVKAVFDNLAEEKPKNHFTVGITDDVTF
TSLGVYRCKFFGFGSDGTVGANKNSIKIIGYAQGYFEYDAKKSGGVTISHLRFGPIKSAY
LIADLIACHHPAYLKGIKEGGIFLLNEEMERKLPAAVKRTIAQKKLKFYNIDAVKIAHEV
GLGRINVIMQAAFFKIPAEEALKYIKESIQKTYGRKGEDIVKKNWAAVDLEEIPYP-ASW
PEFVSKVPMLALKGDELPVSAFGGFFPVGTTRYEKRGIAIEIPRWCIQCNQCSLVCPHAA
IRPYLAKPEDLIQVSPLDCTGCGNCVDVCPAKALTMVPEKANYAFVRGSQFRKPLLEFSG
ACAGCGETPYVKLTQLFGDRMIIANATGCSSIWGGSAPSCPYTGFGPAWHNSLFEDNAEF
GYGIALAVQERREDLATLFKAACQEWLIKALLDYLTKKSIWIIGGDGWAYDIGYGGLDHV
LASGADVNILVLDTEVYSNTGGQSSKATPTGATARFAAAGKKTRKKDLGLMAMYGYVYVA
SVCMGANPNQLIKALIEAESYKGPSLIIAYAPCINHGIKRAVEAGYWPLYRYNPELASQG
QNPFILDFLRGEIRFAALDRAEELRLALYQRLA
>B_Bacillota_Thermoanaerobacter_sp._A7A@@pyruvate_ferredoxin__flavodoxin__oxidoreductase@WP_029688964.1 WP_029688964.1 pyruvate:ferredoxin (flavodoxin) oxidoreductase [Thermoanaerobacter sp. A7A]
TMDGNTAAAHVAYAFTEVAAIYPITPSSPMAELIDQWSAKNIFGQPVKVIEMQSEAGAAG
AVHGSLAAGALTTTFTASQGLLLMIPNMYKIAGELLPGVFHVSARAVATHALSIFGDHSD
VMACRQTGFAMLASGSVQEVMDLASVAHLSAIKGRVPFLHFFDGFRTSHEVQKIERALNP
ERPVIRGTAQNPDIFFQGREAANRFYNALPEVVEYYMNEISKLTGREYKLFNYYGAPDAE
RIIIAMGSVTETIEETVDYLGEKVGVVKVHLYRPFSIKHFLDVIPKTVKKIAVLDRTKEP
GSIGEPLYEDVKTAPVIVGGRYGLGSKDTTPAQIIAVFDNLKADEPKDHFTIGIIDDVTF
TSLGTTSCKFWGFGSDGTVGANKSAIKIIGYVQAYFSYDSKKSGGVTVSHLRFGPIRSTY
LIADFIACHKQSYLAGLKDGGTFLLNEELDKKLPASMKRYLTKHNINFYIINAVDIAKEI
GLGRINMIMQSAFFKLPIEEAVKHLKEAIVKEYGHKGEKIVQMNYEAVDLVKVEVP-ASW
PDFVKNVVMNRLEGDKLPVSAFDGTFPPGTAAYEKRGIAVDVPEWCIQCNQCAFVCPHAA
IRPFLLTEEEVIQVSVLDCTGCGVCVNECPAKALVMKPEAKNWEYVKGSQFERPLLEFSG
ACAGCGETPYAKLTQLFGDRMMIANATGCSSIWGASAPSTPYCGKGPAWANSLFEDNAEF
GLGMALAVKQQRAKLADILKEALQFWLLLPILDYLIKKSQWIFGGDGWAYDIGYGGLDHV
LASGEDINVLVFDTEVYSNTGGQSSKATPVGAVAQFAAAGKPIGKKDLGRMAMYGYVYVA
QVAMGASQTQLVKALVEAESYPGPSLIIAYAPCIAHGIKKAVEAGYWVLYRYNPLLKKEG
KNPFILDFLKGEVRFSALERAQKLRYKIYEKLA
>B_Bacillota_Tyzzerella_sp._OttesenSCG-928-J15@@pyruvate_ferredoxin__flavodoxin__oxidoreductase@MDL2248655.1 MDL2248655.1 pyruvate:ferredoxin (flavodoxin) oxidoreductase [Tyzzerella sp. OttesenSCG-928-J15]
TMDGNEAAAYISYAFTEVATIYPITPSSPMAEHVDAWSAKNLFGQKVSLVEMQSEHGAAG
AMHGALETGALATSYTASQGLMLMIPPMYRMAGQLHPGVLHVSARTLGTHAFSIFGDHSD
VMACRQTGFAMLSTSSVQEIMDLAAVAHLAAIEGRVPFLHFFDGFRTSHEIQKIERALNA
NHPVQRSTAQNPDIFFQHRESANRYYDALPEIVEKYMNEISKITGREYKPFNYYGAKDAD
RVIVAMGSACETAMEVVDHLGEKVGLLKVHLYRPFSAKHFLLCLPETVKTITVLDRTKEP
GALGEPLYQDVCTVPEIFAGRYGLSSKDVTPTQIKTVFDNMLQAEPKNHFTVGITDDVTF
LSLKAINCKFWGLGSDGTVGANKNSIKIIGYAQAYFEYDTKKSGGVTKSHLRFSPIRSAY
YVADFVACHNQSYVTEIKQGGTFLLNAELESKLPAKVKRALAANNIKFYIIDATAIAREI
GLGRTNTVLQAAFFKLPLVEAANYMKDAIKKTYGAKGEKILSMNNAAVEVIEIEIP-ASW
PKYIREIPVNALKGDDLPVSVFDGTVPLGTSKFEKRGIATLVPEWCIQCNQCAYVCPHGA
IRPFLLTEDEAMQVDPLDCAGCGSCAEVCPAKALAMKPEMDNWNYVKGSQFEQPLLEFSG
ACAGCGETPYMKLTQLFGDRMIIANATGCTQAWGAASPCVPYTGQGPAFSNSLFENNAEF
SLGMCLSMKQQRARLKAKLKSALNNWLVVEAVDHLIKHSMWMYGGDGWAYDIGYGGLDHV
LSTGEDVNILVVDTEVYSNTGGQSSKATSIGAVAEFAASGKKQAKKDLGLLATYGNVYVA
QVAMGANQAHLIKVLKEAESFKGPSLIIAYAPCINHGIKLAVDSGYWHLFRYDPRRKENG
ENPFVLDFMMGEVRFASLEEAEKLKYKQYLKLA
>B_Bacillota_Veillonella_ratti@@pyruvate_ferredoxin__flavodoxin__oxidoreductase@WP_127058039.1 WP_127058039.1 pyruvate:ferredoxin (flavodoxin) oxidoreductase [Veillonella ratti]
TMDGNQAAAHISYGFTEVAAIYPITPSSPMPEHVDEWAAKNVFGHTVKVVEMQSEAGAAG
AVHGSLQAGALTTTYTSAQGLLLMIPNLYKVAGELLPAVFQVASRALATHALSIFGDHQD
VMACRATGCAMLAESSVQEVMDLSAVAHLSAIKGRMPFINFFDGFRTSHEIQKIERALTP
DAPVTRGTAENPDVYFTHREASNPFYLDIPGIVEEYMAEISKLTGREYHLFNYEGAPDAT
DVVVVMGAGAQVANETVEYLGRKVGAVNVHLFRPFAMDRFIEALPKTVKRIAVLDRTKEP
GSMGEPLFLDVQAAITVVGGRYGLGSRDVIPADIVAAFDNLAAAEPKAEFTLGIVDDVTG
LSLHITACKFWGFGSDGTVGANKTAIKIIGYAQAYFDYDSKKSGGVTMSHLRFGPINKPY
LVPTFVACHRQAYLQGIEEGGTFLLNEELSEKLPAAMKRTIANKHLKFYIINAAQIAQDI
GLGRINMICQSAFFKLPIEEAVQHLKDSIVATYGKKGQSVIDMNMMAVDIVPVTVP-ADW
PEYVQNIPINAQKGYDLPVSTFDGTLPAGSAAYEKRGVALFVPHWCIQCNQCAFVCPHAT
IRPVLATADEVISVSPLDCLGCGNCVQICPAKAITMSP-ADAWNYVKGSQFEVPLLEFSG
ACAGCGETPYARLTQLFGDRMMIANAAGCSSIWGGSMPTSSYTGQGPTWANSLFEDNAEF
GYGMRVGTTKIREQIGEYLKDALSDWNLVALLQYLAKRSQWIFGGDGWAYDIGFGGLDHV
LASGDDVNILVFDTEVYSNTGGQSSKATHTAAVAKFAASGKRTKKKDLGMIAMYGYVYVA
QVAMGADKNQLLKAITEAEAYPGPSLIIAYAPCINHGIRRAVAAGYWDLYRYNPALRGTD
KNPFSLDFLMGEVRYASLEVAEELRRLSYVRMQ
>B_Bacteroidota_Acetobacteroides_hydrogenigenes@@pyruvate_ferredoxin__flavodoxin__oxidoreductase@WP_131839667.1 WP_131839667.1 pyruvate:ferredoxin (flavodoxin) oxidoreductase [Acetobacteroides hydrogenigenes]
TCDGNYAAAHIAYMFSEVAAIYPITPSSTMAEYVDEWAAKNIFGETVKVVEMQSEAGAAG
AVHGSLQAGALTTTFTASQGLMLMLPNMYKISGEMLPGVFHVSARALAAQALSIFGDHQD
VMAARPTGFAMLATGSVQEVMDLAGIAHLTSIKTRIPFLHFFDGFRTSHEIQKIERALNP
EHPVTRGTAQNPDIYFQTREVSNKYYDAIPDIVADYMKQISKITGREYKPYTFYGDPNAE
NIIIAMGSVTDPIKEVIDHLGEKVGLLNIHLYRPFSAKYFFDVLPKSVKRVAVLDRTKEP
GANGEPLYLEIKDLPVIVGGRYGLSSKDTTPAQILSVYENLKMNEPKDHFTIGIVDDVTF
KSLGTFEGKFYGLGSDGTVGANKNTIKIIGYCQAYFAYDSKKSGGITISHLRFGPIRSSY
LVPDFVACHVPSYLRGIKENGTFLLNEETKAKLPSSVKKILAEKKVNFYIINATAIAEKI
GLGRTNTILQSAFFKIPYEKAVEQMKKAIVKSYGKKGEEIVNMNNAAVDVVKIEVP-AEW
PEFIQKIPINAQMGDDLPVSAFDGTFPAGTTAYEKRGIAVSVPEWCIQCNQCAYVCPHAA
IRPFLLTQDEAIQVSPLDCTGCGNCADVCPAKALVMKHEVERWDYVKNLQFAQPLFEFSG
ACAGCGETPYIKATQLFGDRMMVANATGCSSIYGGSAPATPYCGHGPAWANSLFEDNAEF
GLGMHVGMEKMRETIKNKTTAAAKEWILEAALNYFVKKSQWIFGGDGWAYDIGFGGLDHV
IASGEDVNILVMDTEVYSNTGGQSSKSTPVAAVAKFAASGKRIRKKDLGMIAMYGYVYVA
QVAMGANQNQYFQAIKEAEAYPGPSLIIAYSPCINHGLKMAVECGYWHLYRYNPLLEAEG
KNPFTIDFLMNEVRYTSLEVADELRYNSYKRLA
>B_Bacteroidota_Alistipes_sp._CHKCI003@@pyruvate_ferredoxin__flavodoxin__oxidoreductase@WP_091536539.1 WP_091536539.1 pyruvate:ferredoxin (flavodoxin) oxidoreductase [Alistipes sp. CHKCI003]
TCDGNYAAAHVAYMFSEVAAIYPITPSSTMAELVDEWAAKNIFGETVKVVEMQSEAGAAG
AVHGSLQSGALTSTFTASQGLLLMIPNMYKISGELLPGVFHVSARALAAQSLSIFGDHQD
VMAARQTGFAMLATSSVQEVMDLAGIAHIVSLRARVPFLHFFDGFRTSHEIQKIERALNP
EHPVTRGTAQNPDIYFQTREAANKFYDAVPDMVADAMKRISEITGRTYKPFTYYGAADAE
RIVVAMGSVTETLKETVDYLGEKVGVVTVHLYRPFSVKYLGEVIPESVKRICVLDRTKEP
GANGDPLYLDVVEAPLIIGGRYGLSSKDTTPAQMLAVFRNLKADEPKNRFTVGITDDVTF
RSLGTFEALFFGLGADGTVGANKNSIKIIGYCQAYFAYDSKKSGGYTSSHLRFGPITSPY
LVPDFVACHVPSYLKGLKPGGSFLLNETTCATLPDHMKAYMAQNRINFYIINATKIASEL
GLGRTNTIMQSAFFKIPFDKAVEEMKKAILKSYGRKGEDIVNMNYAAVDVVKVEIP-AEW
PDFVRSIPINALKGDELPVSAFDGTWDNGTAAYEKRGIAVNVPEWCIQCNQCAYVCPHAV
IRPFLASEAEAIQISPLDCTGCSNCVDVCPAKALVMKPQQKNWDYVKNLQFAQPLFEFSG
ACAGCGETPYIKASQLFGDKMMVANATGCTSIYSGSAPSTPYCGQGPAWANSLFEDNAEF
GLGMHIGVEKLRDRIQQKLKEAMREWILLPLLDWLVKKSQWIIGGDGWGYDIGFGGVDHV
LASGMDVNILVVDTEVYSNTGGQSSKSTPVGAVAKFASSGKRIRKKDLGAIAMYGYVYVA
QVSIGASQQQLFNVLKEAEAYPGPSLVIAYAPCINHGIKEAVACGYWHLWHYNPQLEAEG
RNPFVLDFLMKEVRYTSLAEADELRYNGYVRLS
>B_Bacteroidota_Carboxylicivirga_marina@@pyruvate_ferredoxin__flavodoxin__oxidoreductase@WP_200466336.1 WP_200466336.1 pyruvate:ferredoxin (flavodoxin) oxidoreductase [Carboxylicivirga marina]
TCDGNHAAAHIAYMFSEVAAIYPITPSSNMAENVDEWAAKNIFGETVKVEEMQSEAGAAG
AVHGSLQAGALTSTFTASQGLLLMIPNMYKIAGELLPGVFHVSARSLAAQALSIFGDHSD
VMSTRQTGFAMLATGSVQEVMDLAAVAHLTSIKSRVPFLHFFDGFRTSHEIQKIENALSP
EHPVTRGTAQNPDVYFQAREAANPFYEALPDMVAEYMDELSKVTGRKYRPFDYYGAADAE
NIIVAMGSITDTIKEVIDDLGEKVGLIAVHLYRPFSAKYFFEAFPKSVKKIAVLDRTKEP
GANGDPLYLDIRDLPIVVGGRYGLSSKDTTPAMMLSVFENLKQDAPKNQFTVGIVDDVSN
TSLSTFEGKFYGLGSDGTVGANKNSIKIIGYAQAYFAYDSKKSGGITISHLRFGPIRSPY
LVPDFVACHVPAYLKGLKDGGTFLLNAELESHLPAYVKRYIADHKIKFYTIDATHIAKEI
GLGRTNTIMQSAFFKIPYADAVEQMKKAIVKTFGMKGENIVNMNYEAVDVNEITIP-ASW
PQFIKDFPVNAQKGDDLPVSIFDGTLPAGTTEYEKRGIAVDVPEWCIQCNQCAYVCPHAA
IRPYLLDEKELIQVSALDCTGCGNCADVCPAKALEMKPEIARWDYVKSSQFAQPLFEFSG
ACAGCGETPYIKLTQLFGDRMMVANATGCSSIYGGSAPATPYRGKGPAWANSLFEDNAEF
GLGMATGVKKLRDRIERKTKAAFDKWFVVAALDYLSKKSVWIFGGDGWAYDIGYGGLDHV
IASGEDVNILVMDTEVYSNTGGQSSKSTPVGAVAKFAASGKRIRKKDLGLMATYGYVYVA
QVSMGANQAQYFKALKEAEAYPGPSLIIAYSPCIAHGLKAAVECGYWHLYRYNPMLENEG
KNPFTLDFLMNEVRYTALEDAKVLRYSSYKRLN
>B_Bacteroidota_Flavihumibacter_stibioxidans@@pyruvate_ferredoxin__flavodoxin__oxidoreductase@MBC6491251.1 MBC6491251.1 pyruvate:ferredoxin (flavodoxin) oxidoreductase [Flavihumibacter stibioxidans]
-MDGNEAAAYIAYKTNEVCAIYPITPSSTMGEWADEWSAKNIYGQVPKVVEMQSEAGAAG
AVHGALQGGTLATTFTASQGLLLMIPNMYKIAGELTPAVFHIAARTVATHALSIFGDHSD
VMAVRSVGFAMLFGNTPQEVMDMALLAQSATLNARVPFMNIFDGFRTSHELGELERALSP
DNPFIRGTAQNPDVYFQNREAANTYHDQVPAIVKEKMDLLFALTGRRYHLFEYYGHEAAE
KLIIIMGSGAGTVKETVDYLGEKTGVLVIRLFRPFSIADFMDAIPRSVKQIAVLDRSKEP
NGIGEPLYMDVVNAPRVIGGRYGLSSKEFTPAMVLSIFKELEKTEPKKHFTVGIEDDVTH
LSLHLFRGLFFGLGADGTVSANKNSIKIIGYIQGYFVYDSKKSGSLTVSHLRFGPIQSTY
LIANFIACHHFNYLKDAEKGATFLLNDELWEKLPRKIQEEIVHKELKLYAINAHAVAKEA
GMGRINTVLQTCFFAIPREEAIAKIKEAIYETYWKKGEAVVQKNYDAVDLYEIDYSHFA-
PDFVKDVKIIAGNGDELPVSAFDGTFPSGTTQWEKRNIAEAVPVWCTQCNKCVMICPHAA
IRAKIYDKDLLLQVSTEDCTGCNLCVSVCPVKAVNLYDEKENWEYVKGSQFFQPLFEFSG
ACAGCGETPYLKLTQLFGERMIVANATGCSSIFGGNLPTTPWTGRGPAWANSLFEDNAEF
GLGIKLANDRKRDNAVSLLVEG---LVLKDILDFLSQKSMWIIGGDGWAYDIGYGGLDHV
LSTGENVNILVMDTEVYSNTGGQKSKSTPIGASAKFAVNGKMTGKKDLALQAIHGTAYVA
QIAMGANDTHTIRTILEAEAFPGPSLIIAYAHCIAHGIEFAVKSGYWPLFHYNPSKPRGQ
--RFVLDFMYHENRFQVIVVAEAFKWDRLHTLT
>B_Bacteroidota_Hoylesella_buccalis@@pyruvate_ferredoxin__flavodoxin__oxidoreductase@WP_004349530.1 WP_004349530.1 pyruvate:ferredoxin (flavodoxin) oxidoreductase [Hoylesella buccalis]
TCDGNEAAAHISYMFSEVAAIYPITPSSPMAEHVDTWAAKNLFGQTVTVQEMQSEGGAAG
AVHGSLQSGALTTTYTASQGLLLMIPNMYKIAGEQLPCVINVSARTIATHSLCIFGDHSD
VMACRQTGFAMFCAGSVQEVMDLSTVPHLATLKTSIPFINFFDGFRTSHEYQKIERALTP
ERPVTRGTAENPETFFTHREACNKHYEDVPDVVEGYLKQISELTGREYHIFSYYGAEDAE
NIIILMGSATEAAREVIDHQGKKVGMISVHLYRPFSVKHLLAAVPKTVKRIAVLDRTKEP
GAEGEPLYLDVKSAPLIVGGRYGLGSADITPSHIISVFDNLEMNEPKNHFTVGIVDDVTF
TSLGTFEAKFFGLGADGTVGANKNSVKIIGYCQAYFSYDSKKSGGFTCSHLRFGPIHSTY
KVPNFVACHVQAYIRGLRKNGTFLLNEELANFIPNRLKRYFAQNNITVYYINATKIAQEI
GLGRTNTILQSAFFRIPVDLAVEQMKKFIVKSYGNKGQDIVDKNYAAVEYQQLTVD-PAW
PAYIKEIPINAQNGDLLKVSDFDGTMLNGSSAYEKRGVEAFNPEWCIQCNKCAYVCPHAA
IRPFVLDEEEVIQVSVLDCVGCGNCADVCPGKALKMVPMIENWNYVKNSQFAQPLFEFSG
ACAGCGETPYVKLSQLFGDREMLANATGCSSIYSASLPSTPYTGKGPAFANSLFEDFCEF
GMGMVMGNKKMRDRLAVLLKEAVQKWMLKPLIHYLIKRSQWIIGGDGASYDIGFGGLDHV
IASGEDVNILVLDTEVYSNTGGQSSKATPLGAIAQFAAQGKRIRKKDLGLMATYGYVYVA
QIAMGADQAQTLKAIREAEAYPGPSLIIAYSPCINHGLARAVACGYWHLWRYNPQLADEG
KNPFMLDFLLGEVRYLSVHEADELRYNSYVRKS
>B_Bacteroidota_Lentimicrobium_sp._L6@@pyruvate_ferredoxin__flavodoxin__oxidoreductase@WP_172345915.1 WP_172345915.1 pyruvate:ferredoxin (flavodoxin) oxidoreductase [Lentimicrobium sp. L6]
TCDGNYAAAHIAYMFSEVAAIYPITPSSNMAEYVDEWAAKNIFGETVTVSEMQSEGGASG
AVHGSLQAGALTSTYTASQGLLLMIPNMYKIAGELLPGVFHVSARSLAAQALSIFGDHSD
VMSARQTGFAFLATGGVQEVMDLAGIAHLASLKTRVPFVHFFDGFRTSHEIQKVENALNP
ENPVTRGTAQNPDIYFQSREAANKFYDAIPDVVEEYMQEITKLTGREYHPFTYYGAEDAT
DITIAMGSVTETIKEVIDHKGEKVGLISVHLYRPFSEKYFRRVLPKTVKRISVLDRTKEP
GANGEPLYLDVRDIPIVVGGRYGLSSKDTTPAQIVAVYENLQLPEPKNRFTLGINDDVTF
LSLGTFEGLFYGLGADGTVGANKNSIKIIGYAQAYFAYDSKKSGGFTASHLRFGPIRSTY
LVPDFVACHVPAYLAGIKENGTFLLNEETMNHLPPHFKKTLAEKNISMYIINATEIAKEI
GLGRTNTIMQSAFFKVPYELAVEQMKKMIVKSYGNKGEKIVNMNFAAVDVTKVEIP-AEW
PAFIRDLPVNNLKGDQLPVSVFDGTFPAGTAAYEKRGIAIEIPEWCIQCNQCAYVCPHAA
IRPFLLDDTEAIQVSALDCTGCNNCVAVCPSKSLVMKPQAENWDYVKNSQFAQPLFEFSG
ACAGCGETPYIKTTQLYGDRMTIANATGCSSIYGGSAPATPYCGEGPAWANSLFEDNAEY
GFGMSLGINKLRDRVEKKRKAAFTQWLLKKVLQYFSKKSNWIFGGDGWAYDIGYGGLDHV
LASGEDVNVLVMDTEVYSNTGGQSSKATPTAAVAKFAASGKKIRKKDLGMMAMYGYVYVA
QVSMGANQNQFFKALKEAESYPGPSLIITYSPCIAHGVKAAVEAGYWSMYRFDPRLEDQG
KNPFVLDFLMNEVRYTSLKDADALRLNSYKRMA
>B_Bacteroidota_Lutibacter_oceani@@pyruvate_ferredoxin__flavodoxin__oxidoreductase@WP_115882234.1 WP_115882234.1 pyruvate:ferredoxin (flavodoxin) oxidoreductase [Lutibacter oceani]
ICDANEAVAKIAHKTNEVCAIYPITPASPMGEHVDVYSAKNIWGDVPRIIEMQSEGGAAG
TVHGSLQGGALTTTFTASQGLLLMLPNMYKMAGELLPTVIHVAARTIATHALSIFGDHSD
VMAARQTGFSMLFGGSVQEAHDFALISQVAALKSKVPMMNIFDGFRTSHEISKIDNSLDP
DNPVIRGTAQNPDVFFQAREAANSYYEKVPEIVQDTMDEFYEHTGRKYSLFYYVGHPEAE
KVVVVMGSGQGPVMETIDTLGEKVGALFVRLYRPFSVSDFIEQMPKSVKKVAVLDRTKES
GSVGEPLYLDVVTSPTITGGRYGLSSKEFTPAMVKGIFDELENNSPKNHFTIGINDDVTH
TSISTFNCMFYGLGSDGTVGANKNSIKIIGHVQGYFVYDSKKAGAQTVSHLRFGPIYSTY
LIANFIACHQFNFLGHIKEGGTFLLNYKVWTELPSVMQKKIIDNNIDFYVIDATKVAQEA
NLGRTNTVLQTCFFAIPKDEAIKKIKEAIVKSYSKKGDKVVQMNFNAVDLEKVEYPRHT-
DEFVKEITILAGKGDSLPVSAFDGTFPTGTTQYEKRGIADAVPTWCTQCNKCVNICPHAA
IRAKVVSNELLLQVSPQDCTGCDLCVAVCPAFAINLAKEDENWDFVKGSQFLEPLFEFSG
ACSGCGETPYIKLTQLYGDSIMIANATGCSSIYGGNLPTTPYTGRGPAWANSLFEDNAEF
GLGMKLALTKKQEISVNLLVNQ---ILLNGILEYLRKKDVWIFGGDGWAYDIGYGGVDHV
LASGENINILVMDTEIYSNTGGQASKATPLGASAKFAMNGKQSNKKSLALQAVYGNVYVA
QIAIGAKDMQTLKAIEEAAAYPGPSIIIAYSHCGDHGYEKAIETGYWPLFRFNPLAPKGK
--RFKLDFMYSETRFTRVEMAKDLQWERLELYK
>B_Bacteroidota_Paludibacter_sp._221@@pyruvate_ferredoxin__flavodoxin__oxidoreductase@WP_163628847.1 WP_163628847.1 pyruvate:ferredoxin (flavodoxin) oxidoreductase [Paludibacter sp. 221]
TCDGNQAAAHIAYMFSEVAAIYPITPSSTMAEYVDEWAAKNIFGETVQVQEMQSEAGAAG
AMHGSLQAGALTNTFTASQGLLLMIPNMYKVAGELLPGVYHVSARALASHALSIFGDHQD
VMATRQTGCAMLATGSVQEVMDLAAVAHLTAIKTRVPFVHFFDGFRTSHEIQKIERALNP
QAPVVRGTAQNPDIYFQAREACNPFYDAVPAVVEEYMNELSKITGRKYGLFDYYGAPDAD
RVVVAMGSGTEAIREGIDYLGEKVGMIAVHLYRPFSAKHFLAVLPKTAKRICVLDRTKEP
GAGGEPLYLDVKDVPLVIGGRYGLSSKDFTPAQVLAIYENLGMNEPKNHFTVGIVDDVTF
TSLGTFEAKFYGLGADGTVGANKNSIKIIGYCQAYFFYDSKKSGGFTCSHLRFGPIRSTY
LVPDFVACHVQAYTKGLKKNGTLLLNEEVLKNLPDNVKRYLAKNNITLYTIDATTIAREI
GLGRTNTILQSAFFKIPYDLAVSQMKYMINKSYGKKGEDIVNKNYAAVDYTKIDVP-AEW
PEFVKKVPINAQAGDDLPVSAFDGTWDQGTTKYEKRGVAALVPVWCIQCNQCAYVCPHAS
IRPFVLDAAEQMQVDVLDCMGCDNCVDVCPGKALQLVPEQKNWDYVKNSQFATPLFEFSG
ACSGCGETPYVKLSQLFGDRQMVANATGCTSIYSASAPSTPYTGRGPAWANSLFEDNAEF
GLGMVFAVEQMRDRLVRLMKALFTEWIITPLVQYLIKQSQWIIGGDGWGYDIGFGGLDHV
IASGKNVNILVVDTEVYSNTGGQASKSTPVGAVAKFAASGKRIRKKDLGMIAAYGYVYVA
QVAMGANQAQTLKAIREAEAYDGPSIVIAYSPCINHGLKRAVECGYWHLYRFNPELEAQG
QNPMQLDFLKGEVRYTSLAQAEELRYAGYKRMA
>B_Bacteroidota_Parabacteroides_johnsonii@@pyruvate_ferredoxin__flavodoxin__oxidoreductase@WP_008149188.1 WP_008149188.1 pyruvate:ferredoxin (flavodoxin) oxidoreductase [Parabacteroides johnsonii]
TCDGNQAAAHISYMFSEVAAIYPITPSSTMAEYVDEWAAKNIFGETVMVQEMQSEGGAAG
AVHGSLQAGALTTTYTASQGLLLMIPNMYKIAGELLPCVFHVSARTLASHALCIFGDHQD
VMSARQTGFAMLAEGSVQEVMDLAGVAHLATIKSRVPFMNFFDGFRTSHEIQKIERALNP
KTPVARGMAENPDHFFQHRESSNSYYDAVPAIVEEYMNEISKITGRKYGLFDYYGAEDAE
RVIIAMGSVTEAAREAIDYLGEKVGLVSVHLYRPFSAKHFLAAVPKTAKRIAVLDRTKEP
GAVGEPLYLDVKDCPVIVGGRYGLGSKDTTPAQILSVYENLALPMPKNQFTIGIVDDVTF
TSLGMFEAKFYGLGADGTVGANKNSVKIIGYCQAYFSYDSKKSGGFTCSHLRFGPIRSTY
LVPNFVACHVQAYTRGLRENGTFLLNEELAKHLPNRVKRYFAQKNITVYYINATQIALEI
GLGRTNTILQSAFFRIPVDLAIEQMKKFIVKSYGKKGEDVVNKNYAAVDYNQLTVD-PAW
PAFINEVPINAQDGDLLKVSAFDGTWHQGTAKYEKRGVAAFVPVWCIQCNQCAYVCPHAS
IRPFVLNDEEQMQVDVLDCLGCGNCADICPGKALSMAPEADNWTYVKNSQFATPLFEFSG
ACSGCGETPYVKLSQLFGDREMVANATGCSSIYSGSVPSTPYTGEGPAWANSLFEDFCEF
GLGMELANEKMRARIQAAYKEVFTAWIITPMVHFLVKRSQWIIGGDGASYDIGYGGLDHV
IASGKNVNILVLDTEVYSNTGGQSSKATPVGAIAKFAAAGKRVRKKDLGLMATYGYVYVA
QIAMGADQAQTLKAIREAEAYDGPSLIIAYAPCINHGLKEAVACGYWHLWRYNPALEAEG
KNPFTLDFLKGEVRFASVAEAAELRLRSYKRMA
>B_Bacteroidota_Plebeiobacterium_marinum@@pyruvate_ferredoxin__flavodoxin__oxidoreductase@WP_301199693.1 WP_301199693.1 pyruvate:ferredoxin (flavodoxin) oxidoreductase [Plebeiobacterium marinum]
TCDGNYAASHIAYMFSEVAAIYPITPSSTMAEYIDEWAAKNIFGETVKVEEMQSEAGAAG
AVHGSLQAGALTSTFTASQGLLLMIPNMYKIAGELLPGVFHVSARSLAAQALSIFGDHSD
VMSARQTGFAMLATGSVQEVMDLAGIAHLASIESKIPFLHFFDGFRTSHEIQKIENALNP
EHPVTRGTAQNPDIYFQTREAANKYYDAIPDMVAKYMDEISKITGRKYAPFTYYGADDAT
DVVIAMGSITDTIKESVDYLGKKVGLISVHLYRPFSVDYFLKAVPATVKNLCVLDRTKEP
GANGDPLYLDVVEAPKIIGGRYGLSSKDTTPTHMISVFENLAAAESKNQFTVGIVDDVTF
KSLGTFEGKFYGLGSDGTVGANKNSIKIIGYAQAYFAYDSKKSGGITISHLRFGPIRSPY
LVPDFVACHVPAYLKGLKKGGTFLLNEETKNRLPENVKKYLAANEIKFYIINATKIAEEI
GLGRTNTIMQSAFFKIPYDFAVEKMKEAIVKSFGKKGEDIVNMNYKAVEVTQVEVP-AEW
PAFIKDIPINAQKGDDLPVSAFDGTFPAGTTAYEKRGIAVNVPEWCIQCNQCSYVCPHAA
IRPFLLDAAELIQVSALDCTGCGNCADVCPAKALVMKPEVTRWEYVKASQFAQPLFEFSG
ACAGCGETPYIKLTQLYGDRMMVANATGCSSIYGGSAPATPYCGKGPAWANSLFEDNAEY
GLGMATGVNKLRDRIERLTKAAFEAWIVVAALDYLVKKSVWIFGGDGWAYDIGYGGVDHV
LASGQDVNILVMDTEVYSNTGGQASKSTPVGAVAKFAASGKRIRKKDLGLMATYGYVYVA
QVAMGSNQAQYFKALKEAEAYPGPSLIIAYSPCINHGLKKAVECGYWHLYRYNPMLEDEG
KNPFVYDFLKGEVRYTSLAEAEELRYSTYKRLA
>B_Bacteroidota_Plebeiobacterium_sediminum@@pyruvate_ferredoxin__flavodoxin__oxidoreductase@WP_301191126.1 WP_301191126.1 pyruvate:ferredoxin (flavodoxin) oxidoreductase [Plebeiobacterium sediminum]
TCDGNQAAAHIAYMFSEVAAIYPITPSSTMAEYVDEWAAKNIFGETVKVEEMQSEAGAAG
AMHGALQAGTLCNTFTASQGLLLMIPNMYKVAGELLPGVYHVSARTLASHALSIFGDHQD
VMAVRQTGCAMFATGSVQEVMDLAAVAHLASLKSRVPFVHFFDGFRTSHEIQKIERALNP
ASPVARGMAQNPDVFFQAREACNPYYDSLADTVEHYIKELNKITGREYGLFDYYGAEDAE
RVIIAMGSGCEAIKEGIDELGEKVGMVAVHLYRPFSAKHFLAAVPDTAKRIAVLDRTKEP
GATGEPLYLDVKDTPVIVGGRYGLSSKDFTPAQVLSIYENLALPEPKNGFTVGIVDDVTF
TSLGPFEAKFYGLGADGTVGANKNSIKIIGYCQAYFAYDSKKSGGFTCSHLRFGPIRSTY
LVPNFVACHVQAYTKGLKKDGTFLLNEEVKKNLPNNVKAYLAKNNISLYTINATDIAAGI
GLGRTNTILQSAFFKIPYEQAVEQMKKFIVKSYGKKGEKIVNMNFAAVDVVKIDVP-AEW
TEFVNKVPINAQVGDDLPVSAFDGTWDQGTSKFEKRGVAASVPEWCIQCNQCAYVCPHAA
IRPFVLDETEAVQVDVLDCLDCGNCVDVCPAKALEMKPNQENWDYVKNSQFATPLFEFSG
ACSGCGETPYIKLSQLFGDRQMVANATGCTSIYSGSAPSTPYTGCGPAWANSLFEDNAEY
GLGMAIATEKMRDRVERLMKALFTEWILSPMIKYITKQSQWIIGGDGWAYDIGYGGLDHV
LASGQDVNVLVVDTEVYSNTGGQASKSTPVGAVAKFAASGKKIRKKDLGMMAAYGYVYVA
QIAMGANQAQTFKAIREAEAFDGPSIIIAYAPCINHGLKKAVECGYFHLYRFNPDLEAEG
KNPFILDFLKGEIRYTSLAEAEELRYNGYVRQS
>B_Bacteroidota_Prolixibacter_denitrificans@@pyruvate_ferredoxin__flavodoxin__oxidoreductase@WP_106541781.1 WP_106541781.1 pyruvate:ferredoxin (flavodoxin) oxidoreductase [Prolixibacter denitrificans]
TCDGNYAASHVSYMFSEVACIYPITPSSPMAESVDEWAAENIFGQPVRLAEMQSEGGASG
AVHGALQSGALTSTYTASQGLLLMIPNMYKIAGELLPTVFHVSARALATHALSIFGDHSD
VYAARQTGFAMLASGSVQEAMDLAGIAHLSTIKSRVPFVHFFDGFRTSHEIQKIERALNP
EHPVTRGTAQNPDIFFQAKEASNVFYDDVPDIVENYMKEISKITGREYHPFTYYGAADAE
NIIIAMGSVTETIRETIDYLGKKVGLVTVHLYRPFSAKYLLNVMPKSVKRIAVLDRTKEP
GANGEPLYLDVREIPLVVGGRYGLGSKDTTPAQIISVYNNLELPEPKNQFTVGIEDDVTF
KSLGLYEAKFYGLGSDGTVGANKNSIKIIGYCQAYFAYDSKKSGGFTASHLRFGPIRSTY
LIPDFVACHVPAYLKGLKKGGSFLLNEETKKRLPDHMKRYMAENNISFYIINGTKLATEI
GLGRTNTIMQSAFFKIPYEMAVDEMKKAIVKSYGMKGETIVNMNFAAVDVQKIEVP-AEW
PDFIKNVVINAQKGDDLPVSTFDGTFPAGTTAFEKRGIAVDVPEWCIQCNQCAYVCPHAA
IRPFLVNEEEMIQVAPLDCTGCGNCADVCPAKALVMKPEVERWDYVKNSQFAQPLFEFSG
ACAGCGETPYVKLTQLFGERMMIANATGCSSIYGGSAPATPYCGQGPAWANSLFEDNAEY
GFGMAEGVNAQRERLANVEREAFTEWLVLEAIQYLVKKSMWIFGGDGWAYDIGYGGLDHV
LASGEDVNVLVLDTEVYSNTGGQASKSTPVGAVAKFAASGKKIRKKDLGAMAMYGYVYVA
QVAMGSSQSQYLKALREAEAYPGPSLIIAYAPCIAHGLKRAVESGYWSLFRFNPQLEDEG
KNPFQLDFLNGEVRYTALAEADQLRYRSYQRMA
>B_Bacteroidota_Tenuifilum_sp.@@pyruvate_ferredoxin__flavodoxin__oxidoreductase@WP_288019269.1 WP_288019269.1 pyruvate:ferredoxin (flavodoxin) oxidoreductase [Tenuifilum sp.]
TCDGNYAAAHIAYMFSEVAAIYPITPSSTMAEYVDEWSAKNIFGDTVKVVEMQSEAGAAG
AVHGSLQSGALTSTFTASQGLLLMIPNMYKISGELLPGVFHVSARSIAAQALSIFGDHSD
VMSTRQCGFAMLATGGVQEVMDLAGVAHLAAIKTRVPFLHFFDGFRTSHEIQKVERALNP
EHPVTRGTAQNPDIYFQAREAANKFYDAVPDVVEEYMQEITKLTGREYHPFNYYGDPNAE
NIIIAMGSVTDTIKETVDYLGEKVGAVIVHLYRPFSAKYFFKVLPKSVKRIAVLDRTKEP
GANGDPLYLDVKDLPLIVGGRYGLSSKDTTPAQMIAVFENLKLKEPKNQFTVGIVDDVTF
KSLGTFQAKFYGLGSDGTVGANKNSIKIIGYCQAYFAYDSKKSGGITISHLRFGPIRSPY
LVPDFVACHVQAYLKGLQKGGTFLLNEEVKEKLPNSVKRYLAQNNINFYIINATQIAEEI
GLGRTNTIMQSAFFKIPYDLAVKEMKKAIEKSYGRKGEEILRMNYEAVDVIKVDVP-SDW
PEFINKVPINLQKGDDLPVSAFDGTFPAGTTKYEKRGIAVNVPEWCIQCNQCSYVCPHAA
IRPFLLTDEELIQVSALDCTGCGNCADVCPAKALEMKPEVERWEYVKNSQFAQPLFEFSG
ACAGCGETPYIKATQLYGDRMIVANATGCSSIYGGSAPSTPYCGKGVAWANSLFEDNAEY
GFGIATGVDKLRERIALRTKQAMQEWLLVAALDYLVKKSVWILGGDGWAYDIGYGGLDHV
LASGADVNVLVLDTEVYSNTGGQASKATPVAAVAKFAAAGKRIRKKDLGMMAMYGYVYVA
QVAMGANHNQYFKAIKEAEAYPGPSIIIAYAPCINHGIKFAVESGYWQLYRYNPLLEAEG
KNPFQLDFLNSEVRYTSLQEAEELRYNTYKRLA
>B_Bacteroidota_Thermophagus_xiamenensis@@pyruvate_ferredoxin__flavodoxin__oxidoreductase@WP_010527917.1 WP_010527917.1 pyruvate:ferredoxin (flavodoxin) oxidoreductase [Thermophagus xiamenensis]
TCDGNYAASHVAYMFSEVAAIYPITPSSTMAENIDEWAAKNIFGETVKVEEMQSEGGAAG
AVHGALQAGALTTTFTASQGLLLMIPNMYKIAGELLPAVFHVSARSLAAQALSIFGDHSD
VMATRQTGFAMLATGSVQEVMDLAGVAHLAAIKSRVPFLHFFDGFRTSHEIQKIENALNP
EHPVTRGTAQNPDIYFQAREAANPFYDAVPDIVADYMDKISEITGRQYRPFVYYGAEDAE
NIIVAMGSVTDTIRETVDYLGEKVGLIAVHLYRPFSAKHFFEAFPKSVKRVAVLDRTKEP
GANGNPLYLDVRDLPIVVGGRYGLSSKDTTPAQIIAVYENLKLNEPKNDFTVGIVDDVTF
KSLGTFAGKFYGLGSDGTVGANKNSIKIIGYAQAYFAYDSKKSGGITISHLRFGPIRSPY
LVPDFVACHVPSYLKGLKKGGTFLLNEETKNRIPADMKRYMAQNNINFYIINATKIAKEI
GLGRTNTIMQSAFFKIPYEQAVEEMKKFIVKSFGKKGEDIVNMNFKAVEVVKVEVP-AEW
PEFISKIPINAQKGDDLPVSAFDGTFPAGTTAYEKRGIAVEVPEWCIQCNQCAYVCPHAA
IRPFLLNEEELIQVSVLDCTGCGNCVDICPSKSLVMKPQVERWEYLKASQFAQPLFEFSG
ACAGCGETPYIKLTQLFGDRMMIANATGCSSIYGGSAPATPYCGQGPAWANSLFEDNAEY
GLGMAVGVEKLRDRIERLTKAAFQAWLVLKALDYLVKKSVWIFGGDGWAYDIGYGGLDHV
IASGQDVNVLVLDTEVYSNTGGQASKSTPIGAVAKFAAAGKRIRKKDLGLMATYGYVYVA
QVSMGANMNQYFKAIKEAEAYPGPSLIIAYAPCINHGLKKAVECGYWHLYRYNPMMEAEG
KNPFQLDFLKGEVRYTALEEAKELRYNTYKRLA
>B_Betaproteobacteria_Caballeronia_sp._dw_19@@pyruvate_ferredoxin__flavodoxin__oxidoreductase@WP_213764894.1 WP_213764894.1 pyruvate:ferredoxin (flavodoxin) oxidoreductase [Caballeronia sp. dw_19]
TMDGNTAAAHVAYRVNEICAIFPITPSSTMAELADEWAAKNIWGNVPVVQEMQSEGGAAG
AVHGALQSGALTTTFTASQGLMLMLPNMLKIAGELTATVFHVAARSLATSALSIFGDHSD
VMTVRTTGFALLSSASVQEAHDFALISQAATLESRVPFLHFFDGFRTSHELNTLERALSP
EHPFIRGTAHNPDTYFQAREASNPFYEKVPAVVDAVMARFAALTGRQYRLFEYEGAQDAT
RVVIAMGSGAETVRETVKALGEKVGALQVRLYRPFSAAHFLAQLPATVRSIGVIEQTKES
GAPGEPLYLDVVSTPRVIGGRYGISSKNFSPAMARAVFDELSKPNPKNSFTVGIDDDLSH
TSLSVKTAVFYGLGADGTVGANKNTVKIIAYAQGYFVYDSHKSGAQTASHLRFGPIRAPY
LIASFVACHQFGFLRLAARGAVFLLNEQVWDQLPHSVQQTLIDKQLRFFVIDATSVARDA
GLGLTNTILQTCFFAIPRDEALRHIKESITKTYSRKGEETVEKNNAAVDLHEVPLPARA-
PEFVRRVKMFAGMGDMIPVSAMDGTFPSGTAAFEKRNVSDIVASWCIQCGQCAFVCPHSV
IRSRYYNEDQLLEVYAEDCTGCGLCVEACPVKAINLTASLANIAFVRGVQFLQPLFEFPG
ACAGCGETPYLKLSQLFGDRAQIANATGCSSIYGGNLPVTPWTGRGPAWSNSLFEDNAEF
GLGFRLAADKHLDMALTLLAQA---IILRSKLDHLVRRSIWIVGGDGWAYDIDYGGLDHV
LATGRNVNVLVLDTEVYSNTGGQASKATPLGAVAKFAAAGKRVARKDLALQAIYGNIYVA
QVAMGANPQQTLLAFREAEAYDGPSMILAYSHCIAHGIELAVASGFWPLLRFNPALRAVG
QNPFCLDYAYNEIRYSGLDEARVLKYREYELLS
>B_Betaproteobacteria_Dechloromonas_sp._HYN0024@@pyruvate_ferredoxin__flavodoxin__oxidoreductase@WP_117608436.1 WP_117608436.1 pyruvate:ferredoxin (flavodoxin) oxidoreductase [Dechloromonas sp. HYN0024]
TIDGNEAVANVAYRVSEVIAIYPITPSSGMGELSDEWAATNVWGCVPRVVELQSEGGAAG
TVHGALQAGSLATTFTASQGLLLMIPNMYKIAGELTPTVFHVAARALATHALSIFGDHSD
VMAVRGTGFALLASNSVQEAQDMAAIASAATLAGRLPVLHFFDGFRTSHEVAKITRSLSP
EHPVLRGSSQNPDVFFQAREAQNPWFDAFPGIVQQAMDQFGAATGRQYKLFDYVGAPDAE
HVIVMMGSGAETAQETVEHMGEKVGLLKVRLYRPWAPEALLAALPTTTKAIAVLDRCKEP
GADGEPLFKDVLVAPKVVGGRYGLASKEFNPAMVVAVFAGLDAPSPKRQFTVGIYDDVTH
LSLETFGAVFYGLGSDGTVSANKNSIKIIGFAQGYFVYDSKKSGAMTVSHLRFGPIRATY
LTAKFIACHQPLFLAHAAPGAVFLLNDQVWATLPAAMQQKMVEKRIHFHVIDAYQVALEA
DMGRINTVMQTCFFAIPQDEAIAAIKHAVEKTYGRKGRRIAELNYRAIDLHEVPVPAEFV
SEFVRKLPMIAGKGDSLPVSVFDGTFPTGTAQYEKRNLALEIPVLCTQCGKCVFVCPHSA
IRAKAFAPELLYQVAPEDCTGCTLCVEVCPIKALNMAEEAANWDFIPGSMLLQPMFEFSG
ACVGCGETPYIKLTQLFGDRMMVANATGCSSIYGGNLPTTPYTGRGPAWSNSLFEDNAEF
GLGMRLATKQLGEVARVQLVQA---LLLLARLEYLIRRSVWIIGGDGWAYDIGFGGLDHV
LSSGEDVNILVLDTEVYSNTGGQNSKATPRGAVAKFAAGGQPNRKKDLARIAMYENVYVA
QVAYGAKDVHTLKAFLDAESYPGVSIIIAYSPCIAHGVDLAVKSGHWPLLRYDPRLRQQG
KNPLSVDFARTEARFTILDASVYFRHQEYVELS
>B_Betaproteobacteria_Georgfuchsia_toluolica@@pyruvate_ferredoxin__flavodoxin__oxidoreductase@WP_246590990.1 WP_246590990.1 pyruvate:ferredoxin (flavodoxin) oxidoreductase [Georgfuchsia toluolica]
TLDGSQAVASVAYRLSEVIAIYPITPSSNMGEHSDEWAAHNLWNTVPQVSEMQSEGGAAG
AVHGALQAGALSTTFTASQGLLLMIPNMFKIAGELTSFVMHVSARTLATHALSIFGDHSD
VMACRSTGFAMLAAGSVQEAQDFAAIAHAATLKTRIPFLHFFDGFRTSHEVAKIARALSP
DHPVLRGTAQNPDVFFQAREAGNSYYDVCPEKVKAEMDRFAKVTGRQYRLYDYVGHPQAE
RVIIMMGSGAEAAHELVDWMGEKVGLLKVRLFRPFATADFIKAIPRTARTIAVLDRTKEP
GAFGDPLYLDVVAAPRVIGGRYGLSSKEFNPAMVRAVYEELAKDKPQRRFTVGIVDDVTG
LSLDVVRAVFYGLGADGTVGANKNSIKIIGFAQGYFVYDSKKSGAITTSHLRFGPIQSSY
LIASFVAVHQWNFLEIAAPGGTLLINEKLWAELPREVQQQIIDLQLKVYTIDAYDVARRA
GMGRVNTVMQTCFFALPREEAIDYIKRQIKKTYAAKGEAVVNKNYAVVDLHEVKVPATAD
PDFVQRVVMLSGKGDGLPVSAFDGTWPTATTRWEKRNLALEIPQWCIQCNKCAMVCPHAA
IRAKVYPPSALLQVAPEDCTGCRLCVEVCPAKAIGMVPERDNYEFMKGTQFFEPLFEYSG
ACSGCGETPYVKLTQLFGDRALIANATGCSSIYGGNLPTTPYTGRGPAWSNSLFEDNAEF
GFGYRLAVDQQTKQAQELLVGE---LLLREQLDYLVKKSVWIVGGDGWAYDIGYGGLDHV
LASGRDVNILVMDTEVYSNTGGQASKATPTGAAAKFAAAGKSMAKKDLGLLAMYGSVYVA
QIAFGANDAQVVKAFAEAEAYPGPSLIIAFSHCIAHGYKLAVDTGYWPLYRYDPRRNAPG
ESPLRVDYTRNETRFRMVERFKDLRLALYAHMA
>B_Betaproteobacteria_Paludibacterium_yongneupense@@pyruvate_ferredoxin__flavodoxin__oxidoreductase@WP_028534974.1 WP_028534974.1 pyruvate:ferredoxin (flavodoxin) oxidoreductase [Paludibacterium yongneupense]
TLDGNTAAAYAAYAFTEIASIYPITPSSTMAEVTEEWAAKNMFGHAVRVTELQSEGGAAG
AMHGVLSAGTLATTYTASQGLLLMIPSMYKIAGEALPGVFHVSARSLATHALNIFGDHSD
VMAVRQTGVAMLATGSVQEVADLAPVAHLAAIAGSLPFCHFFDGFRTSHEVQKVEHALNS
EHPYTKGTAQNPDVFFQVREAGNGRYQRLPAIVQGYMDRLAEHTGRSYHLFDYDGSPDAT
DVVVAMGSVTETLSEVVDFLGRKVGVLKVRLFRPFSTEAFLSAFPDTVERIAVLDRTKEP
GAHGEPLYLDVVEAPLVIGGRYGLGSKDTTPSQILAVFDNLAAAEPRTPFTLGISDDVTG
LSLGATRCKFWGLGSDGTVGANKNAIKIIGFVQAYFAYDSKKSGGVTVSHLRFGPIRSTY
LIADFIACHNQAYLAGIKPGGIFLLNAALERELPAAMRRTLAERDIRFYTIDASVIAREI
GLARINMVTQAAFFRLPLEKVMGYLEEGVRRSYGKKGERVVKMNIEAAHVHRVHVP-PHW
PDFVRTIPINRLEGDALPVSAFDGVQPGGSAAYEKRGIAADVPVWCTQCNVCSFVCPHAA
IRPFLLDETEMIQVSPLDCTGCNNCVDACPGSALVMRPEAARWEYAKGTQFAPPLFEFSG
ACAGCGETPIVRQTQMFGPRMIVANATGCSSIFGGSFPSSPYTGRGPAWANSLFEDNAEF
GFGIGMAYQQGRSELKAALGQALKQWLIKRHLDFLEKKSVWMFGGDGWAYDIGYGGLDHV
LASNEDVNILVMDTEIYSNTGGQASKSTPTAAIAKFASSGKHGGKKNLGLIAMYGHVYVA
QVALGD-RNQMVQALQEAESYPGPSLVIAFAPCISHGIADAINSGYWNLFRFDPRLREQG
LAPFQLDFIENQVRFSALEHADALRFQLYQKLA
>B_Betaproteobacteria_Paraburkholderia_caballeronis@@pyruvate_ferredoxin__flavodoxin__oxidoreductase@WP_208862131.1 WP_208862131.1 pyruvate:ferredoxin (flavodoxin) oxidoreductase [Paraburkholderia caballeronis]
TMDGNTAVATVAYKLNEVCAIFPITPSSTMAELADQWTSLNLWGNLPVVQEMQAEGGAAG
AVHGALQSGALTTTFTASQGLMLMLPNMYKIAGELTSAVFHVAARSLATSALSIFGDHSD
VMAARMTGFALLSAASVQEAHDSALIAQAATLEARVPFLHFFDGFRTSHELNTLERALSP
ERPFVRGTAHNPDTYFQAREAVNPYYDAVPGIVEKLMRRFGDLTGRHYRLFEYNGAPDAE
HVIVLMGSGAQTVQETVKALGRKVGVLQVRLYRPFSAAHLLAELPASVTRIAVLEQTKEP
GASGEPLYQDVLSTPFVVGGRYGISSKDFTPAMVKAVFDELERAQPRHSFSVGIEDDVTH
LSLDVTRAVFYGLGADGTVGANKNSVKIIGFAQGYFVYDSHKSGAQTVSHLRFGPIHAPY
LIAGFVACHRFDFLQYAAAGATFLLNEQVWTHLPRAVQQTIIDRKLRFYVIDASSAAREL
GLGRVNTLLQTCFFALPRDEAIAAIKQAIRKTYGRQGERVVQMNDAAVDMQPVTVPATA-
PAFVREVKMFAGRGDAIPVSAMDGTFPSGTSAYEKRNVSDTVPQWCIQCGQCGFVCPHGV
IRSRYYHEDRLLQIYVEDCTGCGLCVEACPAKALNIVDEREHIRFVRGVQFLQPLFEFPG
ACAGCGETPYLRLSQLFGDRLQVANATGCSSIYGGNLPVTPWSGRGPAWSNSLFEDNAEF
GFGFRLAADQQLALAHRRLVSA---LLLKTRLDHLVRRSIWLVGGDGWAYDIGYGGLDHV
LAQGRDVNVLVLDTEVYSNTGGQSSKATPLAAVAKFAAAGKRVPRKDLALQAIYGNVYVA
QVAMGANPQQTLQAFREAEAYDGPSLILAYSHCIAHGIALATASGYWPLFRYNPSMRRVG
ANPFQLDYAYNEIRYSSLDTAAQLKFRQYEDLA
>B_Betaproteobacteria_Sulfuritortus_calidifontis@@pyruvate_ferredoxin__flavodoxin__oxidoreductase@WP_126462292.1 WP_126462292.1 pyruvate:ferredoxin (flavodoxin) oxidoreductase [Sulfuritortus calidifontis]
TVDGNEAVARMAYLANEVIAIYPITPASPMGELADEWAAPNIFGTVPGIIEMQSEAGAAG
ALHGALTSGALATSFTASQGLLLMIPNMYKIAGELTPFVLHVAARTLATHALSIFGDHSD
VMATRATGFALLAANSVQEAQDMALIAQAATLQGRVPVLHFFDGFRTSHEVAKIVRALSP
EHPVLKGSSQNPDVFFQSRERANPFYQAFPGIVQATMDRFAELTGRPYRLFDYVGAPDAE
RVLVLMGSGAETAEETVAHLGEAVGVLKVRLYRPFSAEALLAALPGSVRSLAVLDRTKEP
GADGEPLYKDVVTAPRVIGGRYGLASKEFTPGMVKAMFDELLKARPKRQFTVGIHDDLTG
LSLAAQGAVFYGLGADGTVSANKNSIKIIGYAQGYFVYDSKKSGAVTVSHLRFGPIRSAY
LLAHFVACHQTVFLDLAQAGGVFLLNDAVWDTLPRRMQQQIIDKKLDFYVIDAYQVAERA
GMGRINTIMQTCYFAIPRAQAIGAIKQAVEKTYGRKSKRLAELNFAAIDLHRVKVPGQAS
PDWLRRFELIAGRGDALPVSLMDGSFPLGTAAWEKRNIALEIPVWCTQCGKCVLVCPHSA
IRSRLFAAELAYQVAPDDCTGCGDCVEACPIRAVNMAPERANWQFIPGAMLLDPLFEFSG
ACPGCGETPYIRLTQLFGDRMLIANATGCSSIYGGNLPTTPYTGRGPAWSNSLFEDNAEF
GLGMRLAADQLMHHAQNLLAEA---LLLLYRLEWLIRRSVWIVGGDGWAYDIGYGGLDHV
LALPYDVNILVLDTEVYSNTGGQTSKATPIGAVAKFSAGGKPTAKKDLGRLAMYGHVYVA
HVAYGAKDVHTLKVFHEAESYPGPSLIIAYSPCIAHGVEAAVKSGHWPLFRFDPREADKG
ANPFRLDFMASETRFAMLAAAEVFRFRAYQAMA
>B_Betaproteobacteria_Thiobacillus_sedimenti@@pyruvate_ferredoxin__flavodoxin__oxidoreductase@WP_324779477.1 WP_324779477.1 pyruvate:ferredoxin (flavodoxin) oxidoreductase [Thiobacillus sedimenti]
TIDGNEAVARMAYLASEVIAIYPITPASSMGEWADEWASTNLWGAVPKIIEMQSEGGAAG
ALHGALTSGALATSFTASQGLLLMIPNLYKIAGELTPFVLHVAARAIATHALSIFGDQSD
VMAVRATGCALLASGSPQEAQDLAVIAHAATLAGRLPVVHFFDGFRTSHEVVKIERALSP
EHPVLRGTSQNPDVFFQSRERANPYYDAFPGVLQAAMDRFGERTGRSYRLFEYVGDADAE
RVIVLMGSGAETAHETVEHLGARVGVLKVRLYRPFAADALLAALPATARAIAVLDRCKEP
GADGEPLYKDVVTAPRVIGGRYGLASKEFTPGMVKAVFDELAAAAPRRQFSIGIHDDLTH
LSLRLQHAVFWGLGSDGTVSANKNSIKILGQAQGYFVYDSKKSGAVTVSHLRFGPIRSSY
LVAGFVACHQPMFLEHAAPGGVFLLNDAVWETLPARLRAQIVDKRLQLWVIDAYAVAAAA
GMGRINTIMQTCFFAIKKDAAIVAIKHAVDKTYGRKSRRLVELNYQAIDLHQAAVPAEAG
PDFVRDLPLYHGHGDALPVSMMDGTYPLGTAQYEKRNIALEIPVWCTQCGKCVFVCPHSA
IRARAFAAEAAYQVAPEDCTGCGDCVEACPIRAVNMAPERENFAFIPGSMLLDPLFEFSG
ACAGCGETPYIRLTQLFGDRMLIANATGCSSIYGGNLPSTPYTGRGPAWSNSLFEDNAEF
GLGMRLAADHLMDYAKQLLAEA---LVLRDRLEWLVRRSVWIIGGDGWAYDIGYGGLDHV
LALPYDVNILVLDTEVYSNTGGQTSKATPIGAVAKFSAGGKATAKKDLARLASYGHVYVA
TVAYGAKDVQTLRVFHEAEAYPGPSLIVAYSPCIAHGYELAVKSGHWPLFRFDPRVAETG
GNPFRLDFMESETRFAMLEAAKRFRFKTYQALA
>B_Betaproteobacteria_Zoogloea_sp.@@pyruvate_ferredoxin__flavodoxin__oxidoreductase@WP_299864407.1 WP_299864407.1 pyruvate:ferredoxin (flavodoxin) oxidoreductase [Zoogloea sp.]
NLDGNEAAARMAYLGAEVIAIYPITPSSNMGEWADEWAAPNLWGSVPRIIEMQSEGGAAG
ALHGALTSGALATSFTASQGLLLFIPNLYKMAGELTPFVLHVAARAVASHALSIFGDHSD
VMACRATGCALLASNSVQEAQDMALIAQAATLAGRIPVIHFFDGFRTSHEVAKIVRALSP
ERPMLRGTAQNPDVFFQGRERSNPFYDAFPGIVQAAMDRFAALTGRRYRLFDYVGAPDAE
RLIVVMGSAGETVEETVTHLGEKVGLLKLRLFRPFDGRGVLAALPDSVTAIAVLDRCKEP
GADGEPLYKDVLTAPRVIGGRYGLASKEFTPGMVRAVFDELAAATPRRRFTVGIHDDVTH
LSLRLKHAVFWGLGADGTVSANKNSIKIIGQAQGYFVYDSKKSGAVTVSHLRFGPIRSAY
LVADFVACHQTVFLAHAAPGGVFLLNSSVWASLPASLQAGIRERGLRLWGIDAYGVAQQA
GMGRINTIMQTCFFAIPRDEAVAAIKKAVEKTYGRKSKRLTDLNHKAIDLFEVSLPEQEA
PPFVRDFPLYRGEGNRLPVSAMDGTFPTGTARYEKRNIALEIPVWCTQCGKCVFVCPHAA
IRARVFPESATYQVAPEDCTGCGDCVEACPIRAVNMAPEKASFDFLPGAMLLDPLFEFSG
ACAGCGETPYIRLTQLFGDRMLVANATGCSSIYGANLPSTPYTGRGPAWSNSLFEDNAEF
GLGMRLAADQLMDHARYLLAVA---LVLRSLLEWLIRRSVWIIGGDGWAYDIGYGGLDHV
LALSFDVNILVLDTEVYSNTGGQTSKATPVGAVAKFSAGGKSTAKKDLARIASYGHVYVA
TVAYGAKDVHTLKAFQEAEAYNGPSLIVAYSPCIAHGVDMAVKSGHWPLFRHDPRLEAVG
SNPFRLDFMDSETRFAMLEVAERLRYAAYQALA
>B_Calditrichota_Caldithrix_abyssi@@pyruvate_ferredoxin__flavodoxin__oxidoreductase@WP_006928237.1 WP_006928237.1 pyruvate:ferredoxin (flavodoxin) oxidoreductase [Caldithrix abyssi]
TIDGNQAAAYVAHKTNEVIAIYPITPSSPMGEWSDEWSAKNIWGTVPRVTEMQSEGGASG
AVHGALQSGALTTTFTASQGLLLMIPNMYKIAGELTSTVFHVSARSLAAQALSIFGDHSD
VMAVRQTGFALMPSGNVQEVMDFALIAQAATLESRVPFLHFFDGFRTSHEVSKVERALSP
DKPVIRGTAQNPDVYFQGRETVNPFYLKVPEIVQKAMDKFAKLTGRQYRLFDYVGHPEAE
RVIILMGSGAEAAHETAEFLGEKVGVIKVRLYRPFSIKHLIEALPATVKAIAVLDRTKEP
GSAGEPMYLDVVNAPKITGGRYGLSSKEFTPAMVKAVFDELKKDKPKNHFTIGIIDDVTH
TSLDVFRGMFYGLGSDGTVGANKNSIKIIGYAQGYFVYDSKKSGAITISHLRFGPIRSTY
LIANFIAVHQFVFLENAVEGATFLINEEVWDKLPRVIQEEIIKKKLKVYVIDAYEVAKKT
GMGRINTIMQTCFFAIPRDEAIAKIKDTIQKTYGKKGDQIVQMNFNAVDLHELEIPEKVT
PDFVKDVTIISMKGDELPVSKMDGTFPTGTTKWEKRNIALEVPVWCIQCNKCVEICPHAA
IRAKVYDGEILLQVAVEDCTGCELCVEFCPVKAINMHPERANWDFVKDSQFLEPLFEFSG
ACPGCGETPYIKLTQLFGDRMLIANATGCSSIYGGNLPTTPYTGRGPAWSNSLFEDNAEF
GLGFRLAIDKHNEQAKELLAEA---ILMKKKLDYLVKKSVWIIGGDGWAYDIGYGGLDHV
MASGRNVNILVLDTEVYSNTGGQMSKATPLGAVAKFAASGKPNAKKDLALKALYGNVYVA
RVAMGANDTQTLKAFLEAEHYDGPSIIIAYSHCIAHGYKLAVETGNWPLFRYNPELVQEG
KNPLILDFMNNETRFKMVTLAQKYNWKFYEHLS
>B_Chlorobiota_Chlorobaculum_limnaeum@@pyruvate_ferredoxin__flavodoxin__oxidoreductase@WP_069808846.1 WP_069808846.1 pyruvate:ferredoxin (flavodoxin) oxidoreductase [Chlorobaculum limnaeum]
TMEGNEALAHVAYRTNEVISIYPITPASPMGEYSDAWAAKNIWGTVPLVDEMQSEAGAAA
AVHGALQTGALTTTFTAAQGLLLMIPNMYKIAGELTPCVIHVSARSLAAQALSIFCDHAD
VMSVRGTGFALLASCSVQEVMDMALISQAATLESRVPFLHFFDGFRTSHEISKIERRMSP
DAPIIRGTSQNPDVYFQARESVNQYYEACPSITQKAMDQFAELTGRSYKLYQYYGAPDAD
RIVIMMGSGAETALETVEYLGEKVGLVKVRLFRPFDISAFIASLPASVKSISVLDRVKEP
GSAGEPLYLDVINAPKVVGGRYGLSSKEFTPAMVKAIFDNMNAESPMNHFTAGIDDDVTR
KSLSVFRALFYGLGSDGTVGANKNSIKIIGYAQGFFVYDSKKAGSITTSHLRFGQIRSTY
LIAQFVGCHHWVFAKNLKQGGTLLINEAVWSKLPRLVQQRLIDKQAKLYTIDAYKVAHES
GMGRINTIMQACFFAIPGEEAVEKIKDAIRETYGKKGDEVVQQNIQAVDLHEVQIGAVA-
PEFVCNVKIIAGEGDCLPVSELDGTYPVGTAKFEKRNLALEIPVWCIECGKCSMVCPHAA
IRIKVYEPEHLVQVAPEDCTGCQLCVNVCPSKALNMHDESQCWSWIKEQQLQQPLFEFSG
ACSGCGETPYVKLTQLFGDRLVVGNATGCSSIYGGNLPTTPYAGLGPTWSNSLFEDTAEF
ALGFRISINKQQEYALELLATA---ILLKEKLDMLVKKSVWAVGGDGWAYDIGYGGLDHV
TASGKNVNMLVLDTEVYSNTGGQASKATPKAAVAKFAAAGRAATKKDLGLISMYGSAYVA
SVAMGARDEQTLRAFIEAEAYDGPSIIIAYSHCIAHGFKAAVDSGHWLLYRYNPERLKEG
LNPLQLDFLNMENRFRMLALAKQYRWAHYEHLA
>B_Chlorobiota_Chlorobium_limicola@@pyruvate_ferredoxin__flavodoxin__oxidoreductase@WP_059138060.1 WP_059138060.1 pyruvate:ferredoxin (flavodoxin) oxidoreductase [Chlorobium limicola]
TMEGNEALAHISYRTSEVISIYPITPASPMGEYSDAWADTNIWGTIPKIDELQSEAGAAA
AVHGALQTGALTTTFTASQGLLLMIPNMYKIAGELSPCVIHVSARSLAAQALSIFGDHGD
VMSVRGTGFALLASSSVQEVMDMALIAAAATLESRIPIMHFFDGFRTSHEISKIERRMSP
DAPTIRGTSQNPDVYFQGRETVNTFYEACPGIIERLMDKFGELTGRHYKPYQYYGAPDAE
RVIILMGSGVEAVRETVEFLGEKVGVINARLFRPFDIERFVKALPASVRSISVLDRVKEP
GSAGEPLYLDTVNAPAITGGRYGLSSKEFTPTMVKAVFDNMASASPKNHFTVGITDDVTG
SSLEVFRAIFYGLGSDGTVGANKNTIKIIGYAQGYFVYDSKKAGSITTSHLRFGQIHSTY
LVAHFIGCHHWIFVKNLKQNGTLLLNEELWDKLPKIVQEHLIRKQAKLYTIDAYKVAQAS
GMGRINTIMQACFFAIPREEAIEKIKESIRQTYGKKGDEVVNQNIQAVDLHEVTIGSVA-
PEFVCNVRIIAGEGDDIPVSDMDGTYPTGTSKFEKRNLAENIPIWCIQCGKCSLVCPHAA
IRAKVYDANYLIQIAPEDCTGCDMCAHVCPGKALEMRPEIDNWNYIKEQQLQQPLFEFSG
ACAGCGETPYVKLTQLFGDRLVIGNATGCSSIYGGNLPTTPYSGLGPTWSNSLFEDTAEF
ALGFRSSIDKQREYAMELLATE---ILLKDKLDMLVKKSVWGVGGDGWAYDIGYGGVDHV
TAGNKNINLLVLDTEVYSNTGGQASKATPKAAIAKFAAAGRVTNKKDLGLISMYGTAYVA
SVALGARDDQTLKAFLEAEAYDGPSVIIAYSHCIAHGIKAAVDSGHWLLYRYNPDLMKEG
KNPLILDFLDNENRFRMLALAEQYRWAHYEYMA
>B_Chlorobiota_Chlorobium_phaeovibrioides@@pyruvate_ferredoxin__flavodoxin__oxidoreductase@WP_126342060.1 WP_126342060.1 pyruvate:ferredoxin (flavodoxin) oxidoreductase [Chlorobium phaeovibrioides]
TMEGNEALAHISYRTSEVICIYPITPASPMGEYSDAWAAKNLWGTVPRIDELQSEAGAAA
AVHGALQTGALTTTFTASQGLLLMIPNMYKIAGELSPCVLHVSARSLAAQGLSIFGDHSD
VMSVRGTGFSLLASSSVQEVMDMALISAAATLESRVPIMHFFDGFRTSHEIAKIERAMTP
DAPTIRGTSQNPDTYFQGRETVNTYYDAAPSITQKMMDKFGELTGRSYKVYQYYGAPDAE
RVVVLMGSGVETVRETVEYLGEKVGVVNVRLYRPFDIKRFLAAFPATVKSVSVLDRLKEP
GSAGEPLYLDTVNAPALSGGRYGLSSKEFTPAMVKAVFDNMASAAPKNHFTVGITDDVTN
LSLEMFRALFYGLGSDGTVGANKNSIKIIGYAQGYFVYDSKKAGSITTSHLRFGEIHSTY
LVAQFIGCHHWIFVKNLKKGGTLLLNEEIWDNLPRLVQEHLIRKEAKLYTIDAYKVAQGS
GMGRINTIMQACFFAIPRQEAIEKIKDAIRATYGKKGDEVVRQNIQAVDLHEVAIGTVA-
PEFVCNVRIISGEGDDIPVSNLDGVYPVGTAKFEKRNLASEIPVWCIECGKCAMVCPHAA
IRAKVYDPKFLIQVAPEDCTGCRICANICPAKALVMQPEVDNWNFIKEQQLQEPLFEFSG
ACSGCGETPYVKLTQLFGDRLVIGNATGCSSIYGGNLPTTPFTGLGPTWSNSLFEDTAEF
ALGFRVSIDKQQEYAQELLVGE---ILLKEKLDMLVKKSVWGVGGDGWAYDIGYGGVDHV
TAGDKNVNLLVLDTEVYSNTGGQASKATPKAAIAKFAAAGRPVNKKDLGLISMYGNAYVA
SVALGARDEQTLKAFLEAEAYDGPSIIIAYSHCIAHGIKAAVDSGHWLLYRYNPDRLKEG
KNPLQLDFLNMENRFRMLEVAEQYRWSHYEYLA
>B_Chlorobiota_Chloroherpeton_thalassium@@pyruvate_ferredoxin__flavodoxin__oxidoreductase@WP_012499296.1 WP_012499296.1 pyruvate:ferredoxin (flavodoxin) oxidoreductase [Chloroherpeton thalassium]
TMDGNDAVTHVAYRTNEVIAIYPITPASPMGEISDAWASPNIWGTIPSVVEMQHEGGAAA
ALHGAAQTGALTTTFTASQGLLLMIPTMYKLAGELTPTVIHVSARALAAQALSIFGDHSD
VTSTRATGFALFSSCSVQEAMDFALIAQAATLESRVPFLHFFDGFRTSHEVSKIERRMTP
DDPIIRGTSQNPDVYFQARETVNPYYDACPDITQKLFDKFAQLTGRSYQLYEYHGAPDAE
RVIVLMGSGVETAVETVNSLGEKVGLIKVRLYRPFDVKRFVESIPETVKSIAVLDRLKEP
GSAGEPLYLDCVTAPKVVGGRYGLSSKEFTPAMVKAVFDNLALDKPKNRFTVGIHDDVTN
KSLHVVRAMFYGLGSDGTVGANKNSIKIIGYAQGYFVYDSKKAGSMTVSHLRFGPIRSTY
LIANFIGCHQWLFLKNLVEGGTLLVNEEVWEHLPKVAQQRLIEKKAKLYVIDGYKVAGES
GMGRINTVMQVCFFAIPREEAIEKIKDSIRATYGKKGEEIVRMNINAVDLHEVKIPDAVT
PDFVCNVKIIGGHGDDLPVSALDGTYPVGTAQYEKRNLSESVPVWCIQCGKCAMVCPHSV
IRAKIYDKDILIQVSVEDCTGCSICVDMCPAKAINMSPERENWQFVKQQQIQQPLFEFSG
ACSGCGETPYVKLSQLFGDRLVIGNATGCSSIYGGNLPTTPWTGRGPTWSNSLFEDTAEF
ALGFRVSIDKQQEFAAELLADA---ILLKEKLDMLAKKSVWAVGGDGWAYDIGYAGLDHV
TASGKNVNLLVLDTEVYSNTGGQASKATPRSAVAKFAAGGRPSAKKDLGLISMYGNCYVA
SVALGARDEQTLKAFIEAEAFNGPSIIIAYSHCVAHGIKAAVESAQWMLYRYNPDRALQG
ENPLQIDYLDMENRFRMLEEAKILRWQLYQYLA
>B_Chlorobiota_Pelodictyon_phaeoclathratiforme@@pyruvate_ferredoxin__flavodoxin__oxidoreductase@WP_041526411.1 WP_041526411.1 pyruvate:ferredoxin (flavodoxin) oxidoreductase [Pelodictyon phaeoclathratiforme]
TMEGNEALAHISFRTSEVICIYPITPASPMGEYSEAWASTNIWGTVPKIDELQSEAGAAA
AVHGSLQTGALTTTFTASQGLLLMIPNMYKIAGELSSCVIHVSARSLAAQALSIFGDHGD
VMSIRGTGFAMLASASVQEVMDMALITAAATLESRIPFLHFFDGFRTSHEISKIERRMSP
DAPIIRGTSQNPDVYFQGRETVNSYYNACAEITEKAMAKFGELTGRHYNLYEYYGATDAE
RVIVLMGSGVETARETAEYLGEKVGVIHARLFRPFDIERFIKAFPATVKSISVLDRVKEP
GSAGEPLYLDTVNAPAITGGRYGLSSKEFTPAMVKAVFDNMASAKPKNHFTVGINDDVTH
TSLEMFRALFYGLGSDGTVGANKNSIKIIGYAQGYFVYDSKKAGSITTSHLRFGEIRSTY
LIAQFIGCHHWIFVKNLKKNGTLLLNEELWEKLPKIVQEQLIRKEAKLFTIDAYKVAHAS
GMGRINTIMQACFFAIPREEAIEQIKNSIRTTYGKKGDDVVNQNIKAVDLHQVTIGSVA-
PDFVCNVKIITGEGDDIAVSELDGTYPTGTSKFEKRNLADEIPVWCIQCAKCAIVCPHAA
IRAKVYDPKYLIQIAPEDCTGCEICIHVCPGKALNMHEEVDNWNYVKEQQLQEPLFEFSG
ACSGCGETPYVKLTQLFGDRLVVGNATGCSSIYGGNLPTTPYTGRGPTWSNSLFEDTAEF
SLGFRISIDKQREYARELLTTE---LLLKDKLDMLVKKSVWAVGGDGWAYDIGYGGVDHI
TAGDKNVNLLVLDTEVYSNTGGQASKATPKAAVAKFATAGRAVTKKDLGLISMYGNAYVA
SVALGARDEQTLKAFIEAEAYNGPSIIIAYSHCIAHGIKAAVDSGHWILYRYNPERLLEG
KNPLILDFLDMENRFRMLVLAKEYRWAHYEYLA
>B_Chloroflexota_Caldilinea_sp.@@pyruvate_ferredoxin__flavodoxin__oxidoreductase@WP_297635559.1 WP_297635559.1 pyruvate:ferredoxin (flavodoxin) oxidoreductase [Caldilinea sp.]
TIDGNEAAAYIAYKTNEVAAIYPITPSSPMGELADAWSARNIWGSVPVVVELQSEGGAAG
AVHGALQTGSLTTTFTASQGLLLMIPNMYKIAGELTSTVFHIAARSLAAQGLSIFGDHSD
VMAARSTGWAQLFANSVQEVMDFALIAQASTLEARVPFLHVFDGFRTSHEVAKIERALNP
EKPVIRGTAQNPDVYFQARESANPFYLATPAIVQKQMDKFARLVGRQYHLFDYVGAPDAE
RVIVLMGSGAEAVHETVEWLGEKVGVVKVRLFRPFSAEHFVKALPPTVKAIAVLDRTKEP
GAAGEPLYQDVLTAPRVIGGRYGLSSKEFTPAMIKAIFDELRKDRPKNHFTIGIIDDVTH
TSLDVVRALFWGLGSDGTVGANKNSIKIIGYAQGYFVYDSKKSGARTVSHLRFGPIRSTY
LIANFIGVHQFGFLSAAEEGAVLLINDEVWDHLPRVVQQQIIDRKLKVYVIDAYSVAAQQ
GMARINTVMQTCFFAIPREEAIAKIKETIQKTYGKRGEAVVRRNFAAVDLFELKVPDKVT
PAFVQEVKMIKGEGDLLPVSALDGTYPTGTTKWEKRNIALEVPVWCIQCGKCVYVCPHAV
IRAKLVEPELLLQVSVEDCTGCQLCVEVCPAKAINMEPGARHWEFVKNVQLLQPLFEFSG
ACAGCGETPYLKLSQLYGDRSIIANATGCSSIYGGNLPTTPWSGRGPAWSNSLFEDNAEF
GLGMRITLDKQNEYARELLADG---LLLQQILDKLVKKSVWIVGGDGWAYDIGFGGLDHV
LASGRNVNVIVLDTEVYSNTGGQSSKATPLGAVAKFAAGGKRTPKKDLARMMMYGYIYVA
RVAMGANDAQTLRAIQEAESYDGPSLIIAYSHCIAHGIRLAVESGYWPLYRYDPRLRAEG
KNPFQLDYAMNETRYRMLEAAEALHWKELERLA
>B_Chloroflexota_Candidatus_Roseilinea_sp._NK_OTU-006@@pyruvate_ferredoxin__flavodoxin__oxidoreductase@WP_169237093.1 WP_169237093.1 pyruvate:ferredoxin (flavodoxin) oxidoreductase [Candidatus Roseilinea sp. NK_OTU-006]
TIDGNEAAAYVAYKTNEVIAIYPITPSSPMSELADQWSSRNVWGSVPIVQEMQSEGGAAG
AIHGALQAGALATTFTSSQGLLLMIPNMYKIAGELTSTVFHIAARSLATHALSIFGDHSD
VMATRSTGWAMLFANSVQEVMDFALIAQASTLAARIPFLHVFDGFRTSHEIMKIERALSP
DHPFIRGTAHNPDTYFQAREAVNPFYRAVPEIVQRTMDKFAARVGRQYRLFDYVGAPDAE
RVIVMMGSGCETTEATVNYLGEKVGLVKVRLYRPFSAEHFVAALPPTVRAIAVLDRTKEP
GAIGEPLYQDVLGAPVVIGGRYGLSSKEFTPAMAKAVFDELARPQPKNHFTIGIHDDVTF
SSLDTVRAIFWGLGADGTVGANKNSIKIIGYAQGYFVYDSKKSGARTISHLRFGPIHAPY
LIANFIAVHQFGFLEQAIPGATLLLNEETWDHLPRAVQEQILAKRLKVWGIDAYTVAREA
GMGRINTVMQVCFFAVPREEAIAKIKEAIRKTYGKRGEAVVQRNFAAVDLYKMPIPEPAR
PEFVQQVMMIAGRGDQLPVSAFDGTYPSGTAQWEKRNIALEVPVWCIQCGKCVYVCPHAV
IRAKVVEPERLLQVAVEDCTGCALCVEACPVKAINMAPEAANWEFVKNVQLLQPLFEFSG
ACAGCGETPYLSLTRLFGDRLYIANATGCSSIYGGNLPTTPWTGRGPAWSNSLFEDNAEF
GLGMRLALDKQTHAARELLADA---LLLRRRLNMLVKKSVWIVGGDGWAYDIGYGGLDHV
LASGQNVKLLVLDTEVYSNTGGQASKATPLGAVAKFAAAGKHTRKKDLGMMAMYGNVYVA
QVAMGANDAQTIKAFLEAEAYDGPALIIAYSHCIAHGIKLAAESGYWPLYRYDPRLRAEG
KNPLQLDYAYNETRYRMLEEAEALHWRRYEALA
>B_Chloroflexota_Candidatus_Villigracilis_affinis@@pyruvate_ferredoxin__flavodoxin__oxidoreductase@WP_345299200.1 WP_345299200.1 pyruvate:ferredoxin (flavodoxin) oxidoreductase [Candidatus Villigracilis affinis]
MIDGNEATASVAHRLSEVIAIYPITPSSGMGEFSDEWSAKNLWGTTPLVIEMQSEGGAAG
TVHGALQTGALTTTFTASQGLLLMIPNMYKIAGELTSTVFHVAARAIASHALSIYGDHQD
VMAVRQTGWALLSSGSVQEAQDFAAIAQAATLKARVPFMHFFDGFRTSHEVTKIFRGLTP
EHPTLRGTAQNPDVYFQMREASNNYYTATPAIVQEMMDKFAKVTGRHYNLFDYSGHPEAE
RVIIIMGSGGEVVEETVSYLGEKVGVLRVRLYRPFSIEHFIKGLPKTVKSIAVLDRTKEP
GANGEPMYLDIVNAINVIGGRYGLSSKEFTPAMTKAVLDELAKPEPKNHFTLGINDDVSN
TSLGMVSCVFFGLGSDGTVGANKNSIKIIGYAQGYFYYDSKKSGTVTMSHLRFGAIRAPY
LIANFVACHQYAFLKYAKEGGIFLLNDEIWDELPQEVQKDIITKKLKFHVINGYDVAEQT
GMGRMNTIMQTAFFAIPREAAIAEIKHAIEKSYGKRGEAVVKKNFEAVDLHEVKVPAAVT
PDFVKNVQIIDSDGDNIPVSAFDGTFPTGTTQWEKRNLALEIPVWCIQCGKCVMVCPHAV
IRHKVYDEKLVLQVAPEDCTGCTLCVEVCPVKAINMEPEAKNWDFIKNSQLLRPLFEFSG
ACAGCGETPYVKLSQLFGDRAVIANATGCSSIYGGNLPTTPWAGRGPAWSNSLFEDNAEF
GLGMRLTIDKQAEYALELLVEA---ILLKNKLDNLVKKSVWIIGGDGWAYDIGYGGLDHV
LASGRNVNILVLDTEVYSNTGGQASKSTPRAAVAKFAMSGKGLPKKDLGLIAMYGYVYVA
RVAMGANDQQTLKALIEAEAYDGPSLVIAYSPCIAHGYKLAVQSGHWPMYRYNPALAEQG
QNPLVIEYAYNETRYKMLERAEMLRWTLYQQMA
>B_Chloroflexota_Chloroflexus_aurantiacus@@pyruvate_ferredoxin__flavodoxin__oxidoreductase@WP_242604909.1 WP_242604909.1 pyruvate:ferredoxin (flavodoxin) oxidoreductase [Chloroflexus aurantiacus]
TLDGNEAVANVAYQLSEVIAIYPITPSTPMGEQADAFAAPNLWGVVPTVYEMQSEGGAAG
ALHGAMQTGALTTTFTASQGLLLMIPNLFKMAAEMTPGVFHVAARAIATQGLSIFGDHSD
VMAARATGVGMLASASVQEAHDLALIAHASSLAGKLPVIHFFDGFRTSHEVNTIIHALSP
EHPVIRGTAQNPDVAFQARERIQPILDAFPAVVQAQMDRFASITGRQYHLFDYFGAPDAE
RVIVVMGSGGETARETAFYLGEKVGVVQVRLFRPFAEAAFRAVLPPTVRAIAVLDRTKEP
GAAGEPLFLDVVAAITIIGGRYGLSSKEFTPGMAAAVFAELNKPQPKAHFTVGIIDDVSN
SSLGTVRCVFWGLGSDGTVGANKNSIKIIGYAQGYFVYDSKKSGSVTISHLRFGPLATPY
LIAQFVACHQFSFLQYAAPGGVFLLNDQVWHQLPSVVQRKIRDLKLRFYVIDATAVANEV
GMRRINTVMQTCFFAIPRDEAIAAIKQAIKKTYGRRGDTVVRQNWAAVDLYEVPIPPPTE
PAFVRDVAMIAGRGDELPVSAIDGSFPTGTTKWEKRNIALEIPVWCIQCNKCVFVCPHAT
IRAKVYPEEALLQVAPEDCTGCGLCVEACPVKAINLQPEATYWDFVKHTQLFVPLMEFSG
ACAGCGETPYLKLSQLFGDRAIIANATGCSSIYGGNLPTTPWTGRGPAWCNSLFEDNGEF
GLGMRLSIDQQLAHAQMLFVED---LLLKQRLDVLIRRSIWIVGGDGWAYDIGFGGLDHV
FASGRDVNILVLDTEVYSNTGGQASKSTPTGAVAKFAASGKGGVKKDLAQIAMYGDVYVA
RVAFGADDVQTLRAFQEAEAYPGVSLIIAYSHCIAHGYRLAVESGIWPLYRYNPAIHE--
GSPLTIDYLRGEGRFQMLARYEQLKWAHLQWMA
>B_Chloroflexota_Dictyobacter_alpinus@@pyruvate_ferredoxin__flavodoxin__oxidoreductase@WP_126628328.1 WP_126628328.1 pyruvate:ferredoxin (flavodoxin) oxidoreductase [Dictyobacter alpinus]
MIDGNEAVAKVAHALSEVIAIYPITPSTPMGEFADSWSAANLWGTIPLVMEMQSEGGAAG
TLHGTLQTGALATTFTASQGLLLMIPNMYKIAGELTPVVFHVAARSLAAQGLSIFGDHSD
VMAVRSTGFALLSSNSVQEAQDLALIAHASTLKARIPFLHFFDGFRTSHEIDKIERALSP
EHPVIRGTAQNPDTYFQARESVNSFYQECPAIVQRAMDAFATQTGRQYHLFDYAGAMDAE
RVIVMMGSGAETAQATVDYLGEKVGVLKVRLFRPFSVQHLLQTLPATVRNIAVLDRTKEP
GSAGEPLYLDVITAPRVIGGRYGLSSKEFTPAMVKGIYDEMLCEQPQRHFTIGIHDDVTM
TSLGLVQCLFWGLGSDGTVGANKNSIKIIGFAQGYFVYDSKKSGSVTISHLRFGPFSAPY
LIADFVACHQFAFLKHIKAGGVFLLDDEVWNFLPQEVQQVLRDKQVRFYVIDAHKVAASV
GMGRINTIMQTCFFAIPREQSITQIKRSIQKTYGKRGEAVVQKNYQAVDLHEVPLPVEAS
PDFVRSVPMIAGEGDSLPVSALDGTYPVGTARWEKRNIALEIPAWCIQCGKCVMVCPHAV
IRMKVYDPAALLQVAPEDCTGCGLCVEACPVKAINMVPEKVNWDYIKNSQLLQPLFEFSG
ACSGCGETPYIKFTQLFGDHMIVANATGCSSIYGGNLPTTPWTGYGPAWSNSLFEDNAEF
GLGMRLSLDKQSEYASELLVQD---LLLKQRLDNLIRKSVWIIGGDGWAYDIGYGGLDHI
LASGRNVNILVLDTEVYSNTGGQASKATPRAALAKFAAQGKGTPKKDLGMLAMYGHVYVA
RIAMGANDQQTLRAILEAEAYDGPSLLIAYSHCIAHGIKLAVQTGYWPLYRYNPALLTEG
KNPFMMDYIYNEARYRMLERAGKLSWSRYHQME
>B_Chloroflexota_Thermoflexus_hugenholtzii@@pyruvate_ferredoxin__flavodoxin__oxidoreductase@WP_088571767.1 WP_088571767.1 pyruvate:ferredoxin (flavodoxin) oxidoreductase [Thermoflexus hugenholtzii]
TVDGNEAAANVAYQLSEVIAIYPITPSSPMGELADEWAAPNLWGTVPKVIEMQSEGGAAG
AIHGAIQTGALATTFTASQGLLLMIPNMYKIAGELTPLVIHVAARTIATHALSIFGDHSD
VMAARQTGFAILASGSVQEAQDLALIAHAATLESRVPFLHFFDGFRTSHEINKIERALSP
DHPFIRGTAHNPDTYFQAREAVNPYYLACPTIVQNAMDRLARLVGRHYHLFDYVGDPEAE
RVIVLMGSGAEVAHETVEYLGERVGVIKVRLYRPFSVEHFIRALPPTVKAIAVLDRTKEP
GSAGEPLYLDVVTAPRIIGGRYGLSSKEFTPAMVKAVFDELAKDRPRNHFTVGIYDDVTH
TSLETVRAVFYGLGADGTVSANKNSIKIIGYAQGYFVYDSKKSGSVTVSHLRFGPIRSSY
LIANFVACHQFNFLQVAEPGAIFLLNDEVWDHLPRSVQQAIIEKNLRFYVVDAYRIAREH
GLGRINTILQTCFFALPLEQAVAKIKEAIVKTYGKRGEVIVEKNFAAVDLHEVKVPNRVT
PEFVQRVRLIAGEGDLLPVSAFDGTWPSGTSKWEKRNIAQEIPVWCIQCGKCVMVCPHSV
IRAKVYDPALLLQVSPEDCTGCALCVEVCPAKAINMRPERRNWEFVKDVQLLEPLFEFSG
ACAGCGETPYLSLTRLFGDRLVIANATGCSSIYGGNLPTTPWTGRGPAWSNSLFEDNAEF
GLGMRLSLDKQREYAMELLVEE---LLLKARLDALVRKSVWIIGGDGWAYDIGYGGLDHV
LASGYDVNILVLDTEVYSNTGGQMSKATPRGAVAKFAAGGKRGPKKDLALMAIYGNVYVA
RVAMGANDTHTVKAFLEADSYEGPSLIIAYSHCIAHGYKRAVLSGYWPLIRYDPRRLREG
LNPLQIDYMYNETRFTMLEIAEELRWRIYEALA
>B_Clostridium_drakei_Clostridium_drakei@@pyruvate_ferredoxin__flavodoxin__oxidoreductase@WP_032076552.1_* WP_032076552.1 pyruvate:ferredoxin (flavodoxin) oxidoreductase [Clostridium drakei]
TMDGNAAAAYASYAFTEVAAIFPITPSTPMAEGVDEWAAKNLFNQTVKVSEMQSEAGASG
AVHGSLAAGALTTTYTASQGLLLMIPNMYKIAGEHLPGVFHVTARAIAAHALSIFGDHQD
VMACRQTGFALLASSSVQEVMDLGCIAHLSAIKSRVPFLHFFDGFRTSHEYQKIERALNP
EHPVVRGTAQNPDIYFQGREASNKFYEAVPDITEDYMREIEKITGRVYHPFDYYGSPDAE
YVIVAMGSVCDTIDETVDYLGEKVGCIKVHLYRPFSEKYFFNVLPSTTKKIAVLDRTKEP
GSLAEPLYLDVVHIPLIVGGRYGLGSKDTTPSQILAVFNNLKSSSPKDNFTIGITDDVTN
TSLGTVSCKFWGLGSDGTVGANKSAIKIIGYAQAYFSYDSKKSGGTTVSHLRFGPIKSPY
LVADYIACHNKSFLKGLKKGGSFVLNNDLEEKLPGAMKRYISENNIKFYTIDAVTIARNI
GLGRINMIMQSAFFKLSIENAVKYLKDSIEKVYGKKGEKIVEMNKAAVDLIKVNVP-DSW
NKFVKDIPMSKHQGDDLPVSAFDGSFPLGTTAYEKRGIAVMIPEWCIQCNQCSYVCPHAT
VRPFLLNEEEVIQVDPLDCTGCGNCADVCPAKALIMKSQAENWEYVKGSQFAKPLLEFNG
ACPGCGETPYVRLTQLFGERMMIANATGCSSIWGASAPSIPYTGKGPAWGNSLFEDNAEY
GYGMYLGVKQIREKLKDLIKDAFKEWIILEILDFLVKKSQWIIGGDGWAYDIGYGGLDHV
LASGDDVNLFVMDTEVYSNTGGQSSKATPTAAVAKFAASGKKIRKKDLGMMAMYGYVYVA
QISMGANMNQTIKTLIEAEKYKGPSLIIAYAPCINHGIKKAVESGYWHMYRFNPELKEEG
KNPFIMDFINGEIRYTSLDIAENMRYETYKRLA
>B_Clostridium_drakei_Clostridium_drakei@@pyruvate_ferredoxin__flavodoxin__oxidoreductase@WP_032076713.1_* WP_032076713.1 pyruvate:ferredoxin (flavodoxin) oxidoreductase [Clostridium drakei]
TMDGNTAAAHISYAFIDVAAIFPITPSSPMAEHVDEWVAKNIFGQTVKVMEMESEGGAAG
AVHGSLQAGALTSTYTASQGLLLMIPNMYKIAGELLPGVFHVSARALATNSLNIFGDHQD
VMACRQTGFALLAESSVQQVMDLSAVAHLSAIKGRVPFLNFFDGFRTSHEVQKIERALNP
DHPVTRGTAQNADIYFQEREVSNKYYEAIPEIVEGYMAEMTKITGREYHLFNYYGAPDAD
RMIIAMGSVCDTIEETIDYLGEKVGLLTVHLYRPFSLDHFFKYIPKTVKKIAVLDRTKEP
GSIGEPLFLDVKNAPVIVGGRFGLGSKDPVPAHILPIFENLKLEAPKSGFTIGIVDDVTN
TSLGTKACKFWGLGSDGTVGANKSAIKIIGYAQGYFFYDSKKSGGITVSHLRFGPIKSPY
LIADFVACHNQSYLEGLKKGGKFLLNEEVEEHLPASYKKFIAENKIEFYTLNAVKIAQEI
GLGRINMIMQSAFFKLPVDDAIKYLKDAVVTSYGKKGQKVVDMNNAAIDIVKIEVP-ASW
PEFIKKIPMNRQEGDKLPVSAFDGTFPQGTAAYEKRGVAISVPEWCIQCNQCAFVCPHAA
IRPILATEAEVMAVSPLDCLGCGNCADICPAKALVMKPKSAAWDYVKGSQFEKPLLEFSG
SCAGCMETSYAKVTQLFGDRMMIANATGCSSIWGASAPATPYTGHGPSWANSLFEDNAQF
GLGMFLGVEQLRDKLAMNLKAALQDWLVIAAIDFLVKRSHWIFGGDGWSYDIGYGGLDHV
LASGEDVNVFVFDTEVYSNTGGQSSKATPTAAIAKFAASGKKTKKKDLGMMAMYGYVYVA
QVSMGADKNQLVKALAEAEAYPGPSLVIGYSPCINHGLKKAVDCGYWALYRYNPALKEEG
KNPFSLDFLMGEVRYASLEAAEALRLAGYKELA
>B_Cyanobacteriota_Anabaena_subtropica@@pyruvate_ferredoxin__flavodoxin__oxidoreductase@WP_190407312.1 WP_190407312.1 pyruvate:ferredoxin (flavodoxin) oxidoreductase [Anabaena subtropica]
TIDGNEAVARVAYKLNEVIAIYPITPSSAMGEWADAWAAPNLWGTVPSVVQMQSEGGAAG
AVHGALQTGSLSTTFTASQGLLLMIPNLYKIGGELTSMVVHVAARSLATHALSIFGDHSD
VMAARGTGFAMLCSASVQESHDFALIAHAATLETRVSFLHFFDGFRTSHEVQKVERALTP
DRPLLRGTAQNPDVFFQAREGANPYYNACPEVVQNIMDKFGERTGRYYQIYEYHGASDAD
RVIILMGSGCETVHETVDYLGEKVGVLKVRLFRPLDVERFVQALPHSVQAIAVLDRTKEP
GSAGEPLYQDVVTAKSVVGGRYGLSSKEFTPAMVKAVFDNLAQTTPKNHFTIGINDDVTH
TSLNVVRAMFYGLGADGTVGANKNSIKIIGYAQGYFVYDSKKSGSMTVSHLRFGPIRSTY
LIANFIGCHHWGFLKAAAHGATILLNDTVWENLPLKVQQQILDKQLKLYIINANQVARDS
GMGRINTIMQVCFFALPEEQAIAKIKQAIEKTYGKKGAEVVRMNLQAVDLHEATIPIEEK
PKFVRDVKIMVWQGDDLPVSTLDGTFPTGTAKWEKRNVAQEIPVWCVQCSKCVMVCPHGA
IRAKVYQPGELIQVAPEDCTGCAICVNVCPAKAINMAQERENWDFIRQQQLQEPLFEFSG
ACAGCGETPYLKLTQLFGDRAVIANATGCSSIYGGNLPTTPWTGRGPAWSNSLFEDNAEF
GFGYRLSLDKQAEFAAELLVES---ILLKQQLDYLVKKSVWIIGGDGWAYDIDFGGIDHV
IASGRNVNILVMDTEVYSNTGGQSSKATPKAAVAKFAASGKPAPKKDMGLMVMYGNVYVA
SVAMGAKDDQTLKAFLEAEAFDGPSIIIAYSHCIAHGIKALVESGRWLLYRHNPLLREQG
KNPLQLDSMYQENRFKMLELAKQLRWQMYQYLA
>B_Cyanobacteriota_Calothrix_rhizosoleniae@@pyruvate_ferredoxin__flavodoxin__oxidoreductase@WP_088241740.1 WP_088241740.1 pyruvate:ferredoxin (flavodoxin) oxidoreductase [Calothrix rhizosoleniae]
TIDGNEAVARVAYRLNEVVAIYPITPSSAMGEWADTWSAANIWGTIPSVIEMQSEGGAAA
AVHGALQTGSLTTTFTSSQGLLLMIPNLYKIAGELTSAVIHVAARSLATQALSIFGDQSD
VMAARATGFAMLCSASVQESLDFALIAQAATLKARVPFMHFFDGFRTSHEIQKVERALTP
DRPIIRGTAQNPDVHFQARESANSYYNACSEIVQAVMDQFGKQTGRRYRIFDYHGAPDAE
RVIVLMGSGCETVHETVDYLGEKVGVLKVRLYRPFDVEGFVAALPKTTHSIAVLDRTKEP
GSIGEPLYLDVVTAQSIVGGRYGISSKEFNPAMVKAIFANLALEKPKNHFTIGINDDVTH
TSLEVVRAMFYGLGSDGTVGANKNSIKIIGYAQGYFVYDSKKSGSMTISHLRFGPIRSTY
LIANFIGCHQWVFLEAAVPGATFLLNDQVWENLPLQIQRQIIEKQLKLYVIDANQVAHDS
GMGRINTIMQVCFFALPQEQAISKIKQAIEKTYGKKGEKVVQMNLTAVDLQKVDVPNTAT
PEFVQDVKMIAWQGDDLPVSALDGTYPTGTAKWEKRNVAQEIPVWCVQCGKCVMVCPHAA
IRGKAYQTDELIQVAPEDCTGCGICVDICPAKAINMKPERENWDFIRQQQLQEPLFEFSG
ACAGCGETPYLKLTQLFGDRLLVANATGCSSIYGGNLPTTPWSGRGPAWSNSLFEDNAEF
GLGFRLSVDKQAEYAEEILVQG---ILLKQKLDYLVRKSVWIVGGDGWAYDIDFGGLDHV
LASGRNVNILIMDTEVYSNTGGQSSKATPKAAVAKFAASGKPAAKKDLGLMAMYGNVYVA
SVALGARDEHTLKAFIEAEAYDGPSLIIAYSHCIAHGIKDLVESGRWLLYRYNPDLVAQG
KNPLQLDSMYEENRFKMLEVAEDLRWQMYEYLA
>B_Cyanobacteriota_Hydrocoleum_sp._CS-953@@pyruvate_ferredoxin__flavodoxin__oxidoreductase@WP_094673259.1 WP_094673259.1 pyruvate:ferredoxin (flavodoxin) oxidoreductase [Hydrocoleum sp. CS-953]
TLDGNEAVARVAHKLNEVIAIYPITPSSPMGEWADAWSSPNIWGTVPSVVEMQSEGGAAG
AVHGSLQTGSLTTTFTASQGLLLMIPNLYKIAGELTCNVIHVAARSLAAQGLSIFGDHSD
VMATRATGFAMLCSASVQEAHDFALIAQVATLEARVPFIHFFDGFRTSHEVQKIERGLTP
DRPVLRGTAQNPDVYFQARETVNPFYAATPDIVQKAMDKFAELTGRQYQCFEYHGAADAE
RVVILMGSGCETAHETVDYLGEKVGVLKVRLYRPFDAKGLVAALPETVKKIAVLDRTKEP
GATGEPLYQDIVTAPKVVGGRYGLSSKEFNPAMVMGVFENLSADKPKNHFTVGINDDLSH
TSLNVVRAMFYGLGSDGTVGANKNSIKIIGYAQGFFVYDSKKSGAVTVSHLRFGPIRSTY
LIANFVGCHQWSFLTAAGNGSTFLMNDEVWEKLPVEVQEQIIRKSLKVYVINANKVAADS
GMRRINTVMQTCFFALPREEAIAQIKKYIEKTYGKKGQEIVNMNLQAVDLYEVKIPTEVS
PEFVREVKMISRQGDELPVSALDGTYPTGTTKWEKRNVTQEIPVWCVQCGKCVMVCPHAV
IRGKAYDEINLIQVAPEDCTGCGVCVDICPAKAINMEAERENWDFIRQQQWQEPLFEFSG
ACAGCGETPYVKLSQLFGDRSVVANATGCSSIYGGNLPTTPWTGRGPAWSNSLFEDNAEF
GFGFRLSIDKHAEFATELLVSD---ILVKEKLDYLVKKSVWIVGGDGWAYDIGFGGLDHV
IASGRNVNILVMDTEVYSNTGGQSSKATPRAAVAKFAAGGKPSGKKDLGLIAMYGNVYVA
SVAMGARDEHTLKAFLEAEAYDGPSLILAYSHCIAHGIKALVESGRWLLYRYNPDLVQQG
KNPLQLDSMYQENRFKMLGDAKDLRYAMYEYLA
>B_Cyanobacteriota_Leptolyngbya_iicbica@@pyruvate_ferredoxin__flavodoxin__oxidoreductase@WP_084607113.1 WP_084607113.1 pyruvate:ferredoxin (flavodoxin) oxidoreductase [Leptolyngbya iicbica]
TLDGNEAVARVAYRLSEVVAIYPITPSSPMGEWSDAWAAPNIWGTVPSVVEMQSEGGAAG
AVHGSLQAGSVTTTFTASQGLMLMLPNLYKIAGELSPAVIHVAARSLAAQALSIFGDHSD
VMAARATGCAMLCSASVQEAQDLAAIATKATLQSRIPFLHFFDGFRTSHEVQKVKRSLTP
DRPVIRGTAQNPDVYFQGRETVNRYYYDCADAVQQAMDEFAALTGRQYKVYEYHGAPDAE
KVIVLMGSGCETAHETVDYLGEKVGVLKVRMYRPFDSIEFMKSLPKTVKAIAVLDRTKEP
GAPGEPLYLDVVHAPKVVGGRYGLSSKEFTPAMIKGIFANLDQDNPQNHFTVGIHDDVTR
TSLTVVRGIFYGLGSDGTVGANKNSIKIIGYAQGYFVYDSKKSGSVTVSHLRFGPIRSTY
LIANFVACHQWEFLNEAKVGGTFLINEETWARLPQAIQQAIIDKNLKVYAINAFKVANEA
GMRRINTVMQTCFFALPREEAIAAIKQAIRKTYGKKGEEIVAMNITAVDLYEVPVGSVSS
PNFVKDVQIMARHGDDLPVSALDGTYPTGTTQYEKRNVGQEIPTWCVQCGKCVMVCPHAV
IRSKVYEPGQLIQVAAEDCTGCALCVEVCPAKAINMEAERANWDFISHQQMQQPLFEFSG
ACAGCGETPYIKLTQLFGDRMLIANATGCSSIYGGNLPTTPYTGRGPAWSNSLFEDNAEF
GLGFRLSVDKQSEQAVELLATN---LLLQGHLNYLVRKSVWIVGGDGWAYDIGYGGLDHV
LASGRNVNVLVMDTEVYSNTGGQMSKATPRGAVAKFAAGGKPAPKKDLGLMAMYGNVYVA
SVAMGARNEHTLKAFLEAESYEGPSLIMAYSHCIAHGIQLAVESGRWLLYRYDPRKAEQG
ENPLMLDAMYSENRFKMLEAAKTLRWHMYQYLA
>B_Cyanobacteriota_Lyngbya_sp._PCC_8106@@pyruvate_ferredoxin__flavodoxin__oxidoreductase@WP_009785511.1 WP_009785511.1 pyruvate:ferredoxin (flavodoxin) oxidoreductase [Lyngbya sp. PCC 8106]
TLDGNEAVARVAYRLNEVIAIYPITPSSPMGEWSDTWMSPNLWGTIPSVVEMQSEAGAAG
AVHGALQAGSLTTTFTASQGLLLMIPNMYKIAGELTSCVIHVAARSLAAQGLSIFGDHSD
VMATRATGFAMLCSASVQEAHDFALISQAATLESRLPFVHFFDGFRTSHEVQKIERALTP
DAPVLRGTAQNPDVYFQARETVNSFYTACPAMVQNAMDQVGELTGRHYKLFEYHGAPDAE
QIIILMGSGCETVHETVDTLGEKVGVLKVRLYRPWDNQRFIEAIPKTVKTIAVLDRTKEP
GAGGEPLYLDVVTAPKIIGGRYGLSSKEFTPAMIKGVFDHLAQGNLKNHFTIGINDDLGL
TSLHVVRAMFYGLGSDGTVGANKNSIKIIGYAQGYFVYDSKKSGAVTVSHLRFGPIRSTY
LIANFIGCHQWTFLKCAAQGSTFLLNESVWGKLPLEMQEQIIRKQLKFYVIDADTVARDS
GMGRINTIMQTCFFALPREEAIANIKKSIEKTYGKKGAEIVRMNIQAVELHEVNVS-EVN
PIFVQEVAMIAGRGDELPVSALDGTYPTGTAKWEKRNLAQEIPVWCVQCGKCIMVCPHAV
IRGKVYEEKELIQVAPEDCTGCGICVDICPAKAINMEPERENWDFIRQQQWQEPLFEFSG
ACSGCGETPYIKLTQLFGDRMVIANATGCSSIYGGNLPTTPYTGRGPAWSNSLFEDNAEF
GFGFRLSIDKHAAFATELLVSQ---ILLKQNLDYLVKKSVWIFGGDGWAYDIGFGGVDHV
IASGRNVNILVMDTEVYSNTGGQSSKSTPRAAVAKFAAGGKPAQKKDLGLIAMYGNVYVA
SVAMGARDEHTLKAFLEAEAYDGPSLIIAYSHCIAHGIKEIVESGRWLLYRYHPELADQG
KNPLQLDSMYKENRFKMLADAKQLRWEMYQYLA
>B_Cyanobacteriota_Microcystis_aeruginosa@@pyruvate_ferredoxin__flavodoxin__oxidoreductase@WP_069474678.1 WP_069474678.1 pyruvate:ferredoxin (flavodoxin) oxidoreductase [Microcystis aeruginosa]
TIDGNEAVARVAYRLSEVIAIYPITPSSPMGEWSDSWAAANLWGTIPSVIEMQSEGGAAG
TLHGALQTGSLTTTFTSSQGLLLMLPNFYKIAGELTSSVVHVAARALAAQGLSIFGDHSD
VMSARSTGWAMLAANSVQEAQDLAAIATATTLETRLPFLHFFDGFRTSHEVQKVERALTP
DRPVLRGTAQNPDVYFQARESVNPFYHACPDITQKIMDRFAQLTGRQYHLYEYHGAPDAE
RVIMLMGSGGETVHETVDYLGAKVGVLKVRLYRPFAAEKLLAALPTTVKKIAVLDRCKEP
GAGGDPLYLDVVNAPKIVGGRYGLSSKEFTPAMVAGIFDNLSLDKPKNHFTIGIVDDLTF
SSLKVVRAVFYGLGSDGTVGANKNSIKIIGYAQGYFVYDSKKSGSVTVSHLRFGPIRSTY
LIANFIACHQWEFLETAKSNSIFLLNEEVFSHLPRNLQQTIIDKNLQVYTINATQVAKEA
GMGRINTVMQVCFFALSREDAIAQIKKAIRKTYGKKGEEIVQMNIKAVDLYQVPISATVT
PAFVREVKIIARHGDQLPVSALDGTYPTATSQWEKRNIAQEIPVWCVQCGKCVLVCPHAV
IRSKVYDEVELIQVAAEDCTGCGLCVDVCPARAINMAPERVNWDFINHQQMQEPLFEFSG
ACAGCGETPYVKLSQLFGDRMIVANATGCSSIYGGNLPTTPWAGRGPAWSNSLFEDNAEF
GLGFRVSIDKQAEFAAELLAAD---ILLKSRLDYLVKKSVWIVGGDGWAYDIGYGGLDHV
LASGRNVNILVMDTEVYSNTGGQSSKATPRAAVAKFASGGKPSPKKDLGLMAMYGNVYVA
SVAMGARNEQTIKAFLEAEAYNGPSLIIAYSHCIAHGIKEVVESGRWLMYRYHPDLAKEG
KNPLQLDTLYSENRFKMLEEAKRLRWQMYQYLA
>B_Cyanobacteriota_Microseira_sp._BLCC-F43@@pyruvate_ferredoxin__flavodoxin__oxidoreductase@WP_374879083.1 WP_374879083.1 pyruvate:ferredoxin (flavodoxin) oxidoreductase [Microseira sp. BLCC-F43]
TIDGNEAVAQVAYRLNEAIAIYPITPSTPMGEWADAWASPNLWGTVPSIIEMQSEGGVAG
AIHGALQTGSLATTFTASQGLLLMIPNMYKIAGELTPCVFHIAARSLAAQGLSIFGDHSD
VMAARATGWAMLCSASVQEAHDFALIATRASLESRIPFVHFFDGFRTSHEVQKVERALTP
DRPVIRGTAQNPDVYFQARETVNPFYLACPDIVQKVMDEFATLTGRQYQLFEYHGDPEAE
RVIILMGSGCETVHETVDYLGEKVGVLKVRLYRPFDAKRFVEALPETIKSIAVLDRTKEP
GSAGEPLYVDVITAIKVIGGRYGLSSKEFNPAMVKAVFDNLAAAAPKNHFTVGINDDITH
TSLSVVRAIFYGLGSDGTVGANKNSIKIIGYAQGYFVYDSKKSGSVTVSHLRFGLIRSTY
LVANFVACHQWEFLKEIVPGGTFLLNDEVWHKLPKSVQEQIIEKQLKFYAIDGSKVAREA
GMGRINTVMQVCFFAVPRSEAIEQIKKSIRKTYGKKGEEIVQMNIKAVDLYEVSYGGLNE
PAFVREVKMIAREGDELPVSALDGTFPSGTTKWEKRNIAEEIPVWCVQCGKCVMVCPHSV
IRSKVYEPEELIQVAAEDCTGCGVCVDVCPAKAINMEPERQNWDYIGQQQMQEPLFEFSG
ACGGCGETPYLKLSQLFGDRMLVANATGCSSIYGGNLPTTPWTGRGPAWSNSLFEDNAEF
GLGFRVSIDKHTEFAAELLATD---ILLKQRLDYLVKKSVWIIGGDGWAYDIGYGGLDHV
LASGRNVNILVLDTEVYSNTGGQMSKSTPRAAVAKFAAGGKPAAKKDLGLIAMYGNVYVA
SVAMGARDEHTLKAFLEAEAYDGPSLIIAYSHCIAHGIKAAVESGRWLLYRYNPERVKLH
ENPLQLDSMYNENRFNMLEDAKRLRWQMYQYLA
>B_Cyanobacteriota_Okeania_sp._KiyG1@@pyruvate_ferredoxin__flavodoxin__oxidoreductase@WP_202221525.1 WP_202221525.1 pyruvate:ferredoxin (flavodoxin) oxidoreductase [Okeania sp. KiyG1]
TLDGNEAVARVAHKLNEVIAIYPITPSSPMGEWADAWSSPNIWGTVPSVVEMQSEGGAAG
AVHGSLQTGSLTTTFTASQGLLLMIPNLYKIAGELTCCVIHVAARSLAAQGLSIFGDHGD
VMAARATGFGMLCSASVQEAHDLALISQVATLEARLPFIHFFDGFRTSHEVQKIERGLTP
DRPVLRGTAQNPDVYFQARESVNPFYTATPDIVQKAMDKFAELTGRQYQCFEYHGAPDAD
RVIILMGSGCETVHETVDYLGEKVGVLKVRLYRPFDARRLVAALPETVKKIAVLDRTKEP
GASGEPLYQDIVTAPKVVGGRYGLSSKEFNPAMVKSVFDNLSADKPKNHFTVGINDDLSH
TSLNVVRAMFYGLGSDGTVGANKNSIKIIGYAQGYFVYDSKKSGAVTVSHLRFGPIRSTY
LIANFVGCHQWSFLTSAANGSIFLMNDEVWQQLPVEIQEQIIRKNLKVYVINANKVASDS
GMRRINTVMQTCFFALPREEAIAQIKKYIQKTYGKKGQEIVNMNLQAVDLYEVKIPTEVS
PEFVRDVKMISREGDQLPVSALDGTYPTGTTQWEKRNVTQEIPAWCVQCGKCIMVCPHSV
IRGKAYEETLLIQVAPEDCTGCGVCVDICPAKAINMEAERENWDFIRQQQWQEPLFEFSG
ACAGCGETPYIKLSQLFGDRSVVANATGCSSIYGGNLPTTPWAGRGPAWSNSLFEDNAEF
GLGFRLSIDKHTQFAAELLVDA---ILVKEKLDYLVKKSVWIVGGDGWAYDIGFGGLDHV
IASGRNVNILVMDTEVYSNTGGQSSKATPRAAVAKFAAGGKPAAKKDLGLIAMYGNVYVA
SVAMGARDEHTLKAFLEAEAYEGPSLIIAYSHCIAHGIKALVESGRWLLYRYNPDLVQQG
KNPLQLDSMYQENRFKMLADAKELRYAMYEYLA
>B_Cyanobacteriota_Oscillatoria_laete-virens_NRMC-F_0139@@pyruvate_ferredoxin__flavodoxin__oxidoreductase@MDL5055440.1 MDL5055440.1 pyruvate:ferredoxin (flavodoxin) oxidoreductase [Oscillatoria laete-virens NRMC-F 0139]
TLDGNEAVARVAYKLNEVIAIYPITPSSAMGEWSDEWAAPNLWGTVPKVVEMQSEAGAAG
AVHGALQAGSLTTTFTASQGLLLMIPNMYKIAGELTTAVFHVAARAIAAQGLSIFGDHSD
VMATRATGWGLLSSASVQEAHDFALIAQAATLQARVPFIHFFDGFRTSHEVAKIQRALSP
EHPFIRGTAQNPDVYFQARETVNPFYAACPEIVQHAMDRFAGVTGRQYQLYEYHGAPDAE
RVIVVMGSGAETAHETVDYLGEKVGVLKVRLYRPFDLARFTGALPQTVRKIAVLDRCKEP
GSAGEPLYLDVITAPQIVGGRYGLSSKEFTPAMVKAVFDNLHQAKPKNHFTVGILDDVSH
TSLNVVRAVFYGLGSDGTVGANKNSIKIIGFAQGYFVYDSKKSGSMTVSHLRFGPIRSPY
LIANFIACHQPTFLSEAVEGGVFLLNDQIWDQLPREVQQNIIDRRLRFYVIDAYKVAKDS
GMGRINTVMQVCFFAIPRDEAIAEIKHSIEKTYGRKGEEVVAMNLKAVDLFEVAVPQGVT
PDFVRGVEMIARRGDLLPVSALDGTYPSGTSQYEKRNLAQEIPVWCIQCGKCAMVCPHAV
IRIKAYQPAALIQVSPEDCTGCGICVDVCPAKALNMRPERENWDFIRQQQAQQPLFEFSG
ACAGCGETPYIKLTQLFGDRTVIANATGCSSIYGGNLPTTPYAGRGPAWANSLFEDNAEF
GLGMRVALDKQAEQAAELFVSE---LLLKQRLDALVKRDVWIVGGDGWAYDIGFGGLDHV
LASGRNVNVLVLDTEVYSNTGGQMSKSTPRAAVAKFAAGGKPAAKKDLGLIAMYGNVYVA
RVALGARDEHTLRTFLEAEAYNGPSLIIAYSHCIAHGIKAAVDTGQWLLYRYHPERAERG
ENPLTLDYLQMENRFKMLEVAADLRWALYEYLA
>B_Cyanobacteriota_Oscillatoria_salina@@pyruvate_ferredoxin__flavodoxin__oxidoreductase@WP_224411093.1 WP_224411093.1 pyruvate:ferredoxin (flavodoxin) oxidoreductase [Oscillatoria salina]
TLDGNEAVARVAYRLNEVIAIYPITPASPMGEWADAWSSSNLWGTVPAIVEMQSEGGAAG
AVHGALQAGSLTTTFTASQGLLLMLPNLYKIAGELTPGVLHIAARSIAAQALSIFGDHSD
VMAARATGCGLLCAASVQEAHDFAAIATRASLESRIPFLHFFDGFRTSHEIQKVVRALSP
DRPFIRGTAQNPDVFFQARETVNPYYEACPNLVQKAMDEFAAITGRQYQLYEYEGDPEAE
RVIILMGSGCETAQETVDYLGEKVGVVKVRLYRPFEIQTFINALPKTVKAIAILDRTKEP
GSSGEPLYLDVVSAPRIVGGRYGLSSKEFTPAMIKGIFDNLSQDTPKNHFTIGIHDDLTH
TSLNVVRAVFYGLGSDGTVGANKNSIKIIGYAQGYFVYDSKKSGSVTVSHLRFGKLRSSY
LIASFVACHQWQFLSVAKPGSTFLLNETTWQQLPQDIRQEIQEKELKFYAIDAYEVANNA
GMGRINTVMQVCFFALPKEDAIAQIKKAIRKTYGKKGEEVVKRNLEAVDLHEVNYRSFKL
PAFVREVKMMLRKGDEIPVSALDGTYPSGTSKWEKRNVAMEVPVWCVQCGKCVMVCPHGV
IRSKVYDESALLQVAVEDCTGCAVCVDVCPAKAINMETERENWDFIAHQQMQEPLFEFSG
ACAGCGETPYLKLTQLFGDRMLVANATGCSSIYGGNLPTTPWTGLGPAWSNSLFEDNAEF
GLGFRISVDKHSQYAVELFASQ---ILLKQQLNYLVKKSVWIVGGDGWAYDIGYGGLDHV
LASGRNVNILVMDTEVYSNTGGQMSKATPRGAVAKFAAGGKPAPKKDLGLMAMYGNVYVA
SVAMGARDEHTLRAFLEAEAYPGASLIIAYSHCIAHGIKALVESGRWLLYRYDPRRAEVG
ENPLLLDSMYAENRFKMLEQAKQLRWQLYQYLA
>B_Cyanobacteriota_Oscillatoria_sp._PCC_10802@@pyruvate_ferredoxin__flavodoxin__oxidoreductase@WP_017715389.1 WP_017715389.1 pyruvate:ferredoxin (flavodoxin) oxidoreductase [Oscillatoria sp. PCC 10802]
TLDGNEAVARVAYKLNEVIAIYPITPSSPMGEWADAWASPNLWGTVPSVVEMQSEGGAAG
TVHGALQTGSLTTTFTASQGLLLMIPNLYKIAGELTPCAIHIAARSLAAQGLSIFGDHQD
VMAVRQTGCALLCSASVQEAQDFALIAQAATLESRIPFLHFFDGFRTSHEVQKVERALTP
DRPVLRGTAQNPDVYFQARETVNPFYSACPDIVQNAMDLFASRTRRQYRLYEYHGAPDAE
RVIVLMGSGCEAAGETADCLGEKVGVLKVRLYRPFDMKRFASALPATVKKIAVLDRTKEP
GAGGEPLYLDVVTAPKVVGGRYGLSSKEFTPAMVKAVFDNLAADKPKNHFTAGINDDVSQ
TSLSVVRAMFYGLGSDGTVGANKNSIKIIGYAQGYFVYDSKKSGSVTVSHLRFGPIRSTY
LIANFLACHQWGFLAPAVKGSTFLLNEEVWGKLPVPVQQTLADKQLKFYVINATRVARES
GMGYINTVMQVCFFALPREEAIAQIKKTIKKTYGKKGAEIVQMNLNAVDLHEVPLG-EVS
PAFVRDVAMIAKCGDSVPVSALDGTYPTGTTKWEKRNIAQDIPVWCVQCGKCVMVCPHAV
IRGKSYDGKYLIQVAPEDCTGCGICVDVCPAKAINMEPERVNWDFIRQQQWQEPLFEFSG
ACAGCGETPYVKLSQLFGDRTVVANATGCSSIYGGNLPTTPWTGRGPAWSNSLFEDNAEF
GMGFRVSIDKHAQFAAELLASA---ILLKDKLDYLVKKCVWIIGGDGWAYDIGYGGLDHV
IASGRNVNILVLDTEVYSNTGGQMSKSTPRAAVAKFAAGGKPAAKKDLGLIAMYGNVYVA
SVAMGARDEHTLKAFLEAEAYDGPSLIIAYSTCIAHGIKAVVESGRWLLYRYNPDLKALG
KNPLQLDSFAAENRFKMLEEAKRLRWKLYEYMA
>B_Cyanobacteriota_Pleurocapsa_sp._PCC_7319@@pyruvate_ferredoxin__flavodoxin__oxidoreductase@WP_019509433.1 WP_019509433.1 pyruvate:ferredoxin (flavodoxin) oxidoreductase [Pleurocapsa sp. PCC 7319]
TLDANKAVARVAYKLNEAIAIYPITPASPMGEWADAWSSTNLWGTVPSVVEMQSEGGAAG
AIHGALQAGAITTTFTASQGLLLMIPNLYKIAGELTSAVIHVAARSLAAQALSIFGDHSD
VMAARATGFAFLCSASVQEAHDFALIAQAATLRSRVPFIHFFDGFRTSHEIQKIERGLTP
DRPVLRGTAQNPDVYFQARESVNPYYDACPAIVQQLMDKFGKLTGRHYRLYEYHGAADAE
RIIVLMGSGCEAVHETVDYLGEKVGVLKVRLYRPLDAQSLVASLPKTVKKIAVLDRTKEP
GSSGEPLYLDVVTAPKIVGGRYGLSSKEFNPAMIKGIFENLKQDKPKNHFTVGINDDLSQ
TSLSVVRAMFYGLGSDGTVGANKNSIKIIGYAQGYFVYDSKKSGAVTVSHLRFGPIRSSY
LIANFIGCHQWNFLKAAVPGATFLLNDEVWSKLPVEIQEQIIAKELKFYVINANKVARES
GMGRINTVMQTCFFALPQEQAIAQIKQAIKKTYGKKGAKIVQMNLQAVDLFEVPVPTQVT
PEFVRQVKMVAREGDDLPVSALDGSYPTGTSKWEKRNVAQFIPVWCVQCGKCVMVCPHGV
IRGKSYDPAQLIQVAPEDCTGCGICVDVCPAKAINMEAERANWDFIRQQQLQEPLFEFSG
ACAGCGETPYIKLTQLFGDRAVVANATGCSSIYGGNLPTTPWAGRGPAWSNSLFEDNAEF
GLGFRIAIDKHAQFAAELLASS---ILLKNKLDYLVKKSVWIVGGDGWAYDIGFGGLDHV
IASGRNVNILVMDTEVYSNTGGQSSKATPRAAVAKFAAGGKPAPKKDLGLIAMYGNVYVG
SVAMGARDEHTLRTFIEAEAYEGPSLIIAYSHCIAHGIKELVDSGRWLLYRYNPNLKQEG
KNPLQLDSMYAENRFKMLADAKRLRWQMYQYLA
>B_Cyanobacteriota_filamentous_cyanobacterium_LEGE_07170@@pyruvate_ferredoxin__flavodoxin__oxidoreductase@MBE9102619.1 MBE9102619.1 pyruvate:ferredoxin (flavodoxin) oxidoreductase [filamentous cyanobacterium LEGE 07170]
ILDGNEAVARVAYRLSEVVAIYPITPSSPMGEWADAWASPNLWGTVPSVVEMQSEGGAAG
AVHGALQAGSLTTTFTASQGLMLMIPNLYKIAGELTSAVLHIAARSLAAQALSIFGDHSD
VMAARSTGCAMLCSASVQEAQDLAAIATRATLQSRVPFLHFFDGFRTSHEVQKITRALTP
DHPMIRGTAQNPDVYFQAREAVNPYYDACATAVQQAMDEFATLTGRRYQPYQYHGTPDAE
RVLILMGSGCETAHETVDYLGEKVGVLKVRMYRPFATEAFLKALPETVKAIAVLDRTKEP
GGSGEPLYLDVVHAPKVVGGRYGLSSKEFTPSMVKGVFDNLSQPEPKNHFTVGIYDDVTH
SSIAVVRAIFYGLGSDGTVGANKNSIKIIGYAQGYFVYDSKKSGSVTVSHLRFGPIRSTY
LIANFVACHQWEFLDMAKPGAIVLLNEETWLRLPQALQRVIIDKQLKVYAINAYKVAQDA
GMRRINTVMQTCFFALPREDAIAAIKQAIRKTYGKKGDDVVAMNIKAVDLFDVPVGTPAE
PPFVRDVQLMARKGDEVPVSALDGTYPSGTAQYEKRNVAQEIPTWCVQCGKCIMMCPHAV
IRSKVYEPGQLIQVAAEDCTGCSLCVEVCPAKALNMEPERTNWDFIAHQQMQEPLFEFSG
ACAGCGETPYIKLTQLFGDRMLIANATGCSSIYGGNLPTTPYAGRGPAWSNSLFEDNAEF
GLGFRVSVDKLSAQAFELLATN---LLLKGHLDYLVRKSVWIIGGDGWAYDIGYGGLDHV
MASGRNVNILVMDTEVYSNTGGQMSKATPRAAVAKFAAGGKPAPKKDLGLMAMYGNVYVA
SVAMGARDEHTLRVFLEAESYDGPSIILAYSHCIAHGIKLAVESGRWLLYRYDPRKAEQG
ENPLMLDAMYSENRFKMLEAAKELRWHMYQYLA
>B_Deferribacterota_Deferribacter_autotrophicus@@pyruvate_ferredoxin__flavodoxin__oxidoreductase@WP_149266360.1 WP_149266360.1 pyruvate:ferredoxin (flavodoxin) oxidoreductase [Deferribacter autotrophicus]
NVDGNTAAAYVAHATNEVIAIYPITPSSVMGELADEKSAKNIWGTIPKVIEMQSEGGAAG
ACHGSLTAGALTTTFTASQGLLLMIPNMYKIAGELTPTVFHVSARALATHALSIFGDHSD
VMACRQTGWAMLASNNPQEVMDFALIAQASTLESRVPFLHFFDGFRTSHEIQKVERALNP
ERPSIKGTSQNPDVFFQSREAVNKYYDNVPAIVQKQMDKFFELTGRRYNLVDYVGAPDAE
KVIIIMGSGADVVHETVEYLGEKVGVVKIRLFRPFPLEAFVNALPKTVKKIAVLDRTKEP
GALGEPLYLDVRTAPIIIGGRYGLGSKDFTPAMVKAVFDNLDKEEPINSFSVGIKDDVTN
KSLDVFNGMFFGLGSDGTVGANKNSAKIIGYVQAYFVYDSKKSGSMTVSHVRFGPIRSSY
LIADFIACHNFSFLKPLKKGGIFLLNDEVWDKLPVEVQKQIIEKEAKFYVINANKIAEEI
GLGRVNVILQTAFFKIPFEKAVDAIKDAIKKTYGKYGDEVVNMNMKAVDVYEVDYPKSV-
PEFVKKAKMIAMEGDDIPVSWLDGTYPTGTSKYEKRNIALKIPVWCIQCGICSFVCPHAT
IRMKIYDPEYLLQVAPEDCTGCGACVYNCPAKAINMEPEAENFKYLKGSQLAPHLFEFSG
ACAGCGETPYVRLCHLFGDRAIIANATGCSSIYGGNLPTTPYTGRGPAWSNSLFEDNAEF
GLGMHLATEKFKEQATELLADE---ILLKDILDYLIKKSIWILGGDGWAYDIGYGGLDHV
LAQKYNVNILVLDTEVYSNTGGQSSKATNTGAFAKFAYNGKSDFKKDLGMMAMYGHVYVA
QVSL-ANPAQCVKAFIEAESYDGPSLIIANCHCIAHGIKLAVNSGYWLLYRFDPRLTEEG
KNPLQFDYMKTENRFRAVERAKMLRYSIYKQLA
>B_Deferribacterota_Denitrovibrio_acetiphilus@@pyruvate_ferredoxin__flavodoxin__oxidoreductase@WP_013010968.1 WP_013010968.1 pyruvate:ferredoxin (flavodoxin) oxidoreductase [Denitrovibrio acetiphilus]
IIDGNTAAAHVAHATNEVIAIYPITPSSVMGEISDEKSAKNIWGSVPKVVELQSEGGASG
AVHGALSAGALTTTFTASQGLLLMIPNMYKIAGELTPTVFHVSARAVATHALSIFGDHSD
VMACRQTGWAMLASNNPQESMDFALVSQAASLEGRIPVLHYFDGFRTSHELRSTVRALNP
DCPTIKGTSQNPDVFFQAKETVNKYYQNFSDIMQKQMDKFAELTGRSYKLVDYVGAPDAE
KVIIIMGSGADVAEEAINYMGEKVGLIKIRLYRPFPLQAFIDALPKTVKKMAVMDRTKEP
GSLGEPMYLDVRTAPLIIGGRYGLGSKEFTPAHVKAVFDNLDAEKPIFGFTVGIEDDVTN
LSLGVYNAMFFGLGSDGTVGANKNSAKIIGTVQAYFVYDSKKAGSMTTSHLRFGDIKSSY
LVADFVACHNFSFLKYLNPGGTFLVNEEIWKHIPEVVQKQIVAKQAKLYTINAVDIAEKL
GLGRYNVVLQTAFFKIPFDDALKSIKDAIVKSYGRYGEKVVKMNSDAADLHEVHYPGEG-
DSFVKETMLVAMRGDEVKVSQLDGTFPLSTAKFEKRNIAVTIPEWCIQCGICSFVCPHAA
IRTTVYEPSCLVQVAPEDCTGCGACVFNCPAKAINMKPEVVNFDFLKGSQLSPHMFEFSG
ACAGCGETPYVKLSQLFGDRALISNATGCSSIYGGNLPTTPYCGRGPAWSNSLFEDNAEF
GFGFRLTVDQFKVQAFELLVDA---IKLKAALDYLVEKSVWILGGDGWAYDIGYGGLDHV
LASNENINVLVLDTEVYSNTGGQASKSTPIGAQAKFATSGKASEKKDLGMIAMYGHIYVA
KVSL-ANPAQVIKAFVEAEAYDGPSLIIAYSHCIAHGIKKAVSSGYWPLYRFNPALGNEG
KNPLSIDFMATENRFRVVEKAEELRVKLYSEL-
>B_Deferribacterota_Limisalsivibrio_acetivorans@@pyruvate_ferredoxin__flavodoxin__oxidoreductase@WP_022849896.1 WP_022849896.1 pyruvate:ferredoxin (flavodoxin) oxidoreductase [Limisalsivibrio acetivorans]
NIDGNTAAAHVAHATNEVIAIYPITPSSVMGEIADEKTAANIWGSIPKVVELQSEGGASG
AVHGALSAGALTTTFTASQGLLLMIPNMYKIAGELTPTVFHVSARALASHALSIFGDHSD
VMACRQTGWSMLCSNNPQEVMDFALISQAATLEGRIPVLHYFDGFRTSHEVRTSERSLSP
DHPTIKGTAQNPDVFFQSRETVNKYYADFPAIIQEQMDKFAGLTGRQYKLMDYVGAPDAE
KVVIIMGSGADVAEEAVEHMGEKVGILKVRLYRPFPLDAFIDALPKTVKKMCVLDRTKEP
GSIGEPMYLDVRTAPVIVGGRYGLGSKEFTPAMVKACFDNLDKDEPMNQFSVGIEDDLNK
TSLEVYNAMFFGLGSDGTVGANKNSAKIIGNVQAYFVYDSKKAGSMTTSHLRFGDIKSSY
LIADFVACHNFSFLKFLKVGGTFLINDEVWEHIPEVVQKQIISKKAKVLVINAVKAANEI
GLGRYNVILQTAFFKEPFAEAKKAIEDAIHKSYGRYGDKVVNMNLKAVELEEVDYAGVG-
SNFVKEVVLVANRGDEVPVSKLDGTFPTDTAKYEKRNIAINAPEWCIQCGICSFVCPHAS
IRTKIYDPAVLVQLAPEDCTGCGACVYNCPAKAINMVHEKKNFDFLKGSQFAPHLFEFSG
ACAGCGETPYVKLSQLFGDRAYIANATGCSSIYGGNLPTTPYTGRGPTWSNSLFEDNAEF
GYGMRLAVDKFKENAVELLIDE---ILLKDILDYLVAKSVWILGGDGWAYDIGYGGLDHV
LATTENINVLVLDTEVYSNTGGQASKSTPIGAAAKFAFSGKVPEKKDLGMITMYGHIYVA
KVSL-ANPAQCIKAFIEAEKYDGPSVIIAYSHCIAHGIKRAVNAGYWPLYRFDPLKLEAG
ENPLTIDFMNSENRFKVVEKAEELRMSIHRQLA
>B_Deferribacterota_Mucispirillum_schaedleri@@pyruvate_ferredoxin__flavodoxin__oxidoreductase@WP_242348882.1 WP_242348882.1 pyruvate:ferredoxin (flavodoxin) oxidoreductase [Mucispirillum schaedleri]
IMDGNMAAAHVAHAVNEVIAIYPITPSSVMGEISDEKSAVNIWGSVPHVVELQSEGGAAG
TVHGSLTAGALTTTFTASQGLLLMIPNMYKIAGELTPTVFHVSARALAVQGLSIFGDHSD
VMACRACGWAMLASNNPQEVMDMALIAQAAALKSRIPFLHFFDGFRTSHELSVVERSLTP
DKPTIKGTSQNPDVYFQGRETVNKYMDNVGAVMQSEMDKFAALTGRQYHLVDYYGAEDAK
SVIVAMGSACDVIEETIDYLGEKLGVVKIHLFQPFPVKAFVDALPKTVENIAVLDRTKEP
GAVGEPLYLTVRTAPRILGGRFGLGSKDFTPAMVKAVYENAASESPVFGFTVGIEDDVTH
KSL-SYNAMFYGLGSDGTVGANKNTAKIIFNSQAYFVYDSKKAGSMTISHVRFGQIKSSY
LIADFIGCHNFSFLSPLKKGGVFLLNDEVWNKLPALVQKSIKEKEAEFYVVDAVKVAQEL
GLGRINIILQSAFFAIPKDKALNAIKGTIQKTYGKYGEETVAKNNAAADLYKVDYTSL--
SSFVKEVVLVAEEGDKIKVSQMDGTWPTGTARFEKRNIAVNIPVWCIQCGICSFVCPHSA
IRMKYYDKELLVQVAPEDCTGCTTCVMNCPAKAINMEPEVENFEFVKGSQLAPHLFEFSG
ACAGCGETPYIKLTQLFGDRLLIANATGCSSIYGGNLPTTPYCGKGPAWSNSLFEDNAEF
GFGMRLAVDYFKDKAAAYLIDD---ILLKEAVDYLTPKSVWVLGGDGWAYDIGYGGLDHV
LASGENINVLVLDTEVYSNTGGQASKSTPLGASAKFATSGKVREKKDLAMIAMYGSIYVA
KVSL-SNPLQCIKAFVEAERYNGPSIVIAYSHCIAQGIKKAIDAGYWTLLRFNPDLIEEG
KSPLIIDFMDGENRFRLTEKYKKLRNRIMRVMS
>B_Deferribacterota_Seleniivibrio_woodruffii@@pyruvate_ferredoxin__flavodoxin__oxidoreductase@WP_277655747.1 WP_277655747.1 pyruvate:ferredoxin (flavodoxin) oxidoreductase [Seleniivibrio woodruffii]
IIDGNTAAAHVAHATNEVIAIYPITPSSVMGEISDEKSATNIWGSVPKVVELQSEGGASG
AVHGALSAGALTTTFTASQGLLLMIPNMYKIAGELTPTVFHVSARALATHALSIFGDHSD
VLACRQTGWAMLASNNPQEVMDFALISQAAALEGRVPVLHFFDGFRTSHELRTTIRALNP
DTPTIKGTSQNPDVFFQAKETVNKFYQAFPAIVQSQMDKFAKMTGRSYKLVDYFGAPDAE
KVLVIMGSGADVAEEAIEYMGEKVGLVKIRLYRPFPLDQFIAALPKTVKKIAVLDRTKEP
GSIGEPMYLDVRTAPMIVGGRYGLGSKEFTPAMVKAVFDNLDANEPLNGFTVGIVDDVTG
LSLDVFNAMFFGLGSDGTVGANKNSAKIIGTVQAYFVYDSKKAGSMTTSHLRFGNIKSSY
LVADFVACHNFSFLKYLKPGGTFLLNDEIWAHIPAVVQKQIVAKQAKVYTINAVDLAEKI
GLGRYNVILQTAFFKIDFDTVIGAIKDANKKTYGRYGEKVVKMNNDSVDLQEVKYPGQG-
TDFVKDTMLVAMRGDEVKVSQLDGTFPTGTAKFEKRNIAINIPEWCIQCAICSFVCPHAA
IRTSVYPASELVQVAPEDCTGCGACVYNCPAKAINMVNEIKNFDFLKGSQLAPHMFEFSG
ACAGCGETPYIKLAQLFGDRALIANATGCSSIYGGNLPTTPYTGKGPAWSNSLFEDNAEF
GFGMRLTVDKFNSMALELLVAE---IKLKAALDYLVKKSVWVVGGDGWAYDIGYGGLDHV
LASGENINVLVLDTEVYSNTGGQASKSTPIGAQAKFAFSGKAAEKKDLSMICMYGHIYVA
RVAL-ANPAQVIKAFVEAEAHDGPSIIIAYSHCIAHGIKKAVASGYWPLFRFNPELREQG
KNPLTIDFMATENRFRVVDKADAIRLKLYQEL-
>B_Deinococcota_Meiothermus_hypogaeus@@pyruvate_ferredoxin__flavodoxin__oxidoreductase@WP_119340004.1 WP_119340004.1 pyruvate:ferredoxin (flavodoxin) oxidoreductase [Meiothermus hypogaeus]
TVDGNEAVARIAHKLNEVIAIYPITPSSPMGEFADQWSAKNLWGTVPLVQEMQSEGGAAG
AVHGALQTGALTTTFTASQGLLLMIPNMYKIAGELTSTVFHIAARSIAAQGLSIFGDHSD
VMATRATGWAMLFAGSVQEAQDFALIAQASTLESRIPFLHVMDGFRTSHEVMKIERALSP
DRPVIRGTAQNPDVYFQARETVNPFYQKVPSIVQGYMNRFAERTGRQYKLFEYFGSPDAE
RVVVLMGSGAEAAQETVEYLGEKVGLIKVRLYRPFSVEAFVEAVPASARVIAVLDRTKEP
GSAGEPLYQDVVTAPKVIGGRYGLSSKEFTPAMLIGLFEEMKKPSPKNHFTLGIHDDLSH
TSLEVKRSVFWGLGSDGTVGANKNSIKIIGYAQGYFVYDSKKSGARTISHLRFGPIKSTY
LIADFVAVHQFGFLESAAEGATLLINAETWNHLPYEVQQQIIQKRLQVYAINAYQVAREV
GLGLMNTVMQVAFFALPREEAIDKIKEAIRKTYGKRGEAVVRKNFAAVDLYPLEVPAVAT
PEFVQKIPMLAGKGDLLPVSALDGTYPTGTSRWEKRNIAQEVPLWCIQCGKCVLVCPHAV
IRSKVAPPEAFLQVAVEDCTGCSLCVEVCPAKAINMTPGRKHWDFVKNVQLLQPLFEFSG
ACAGCGETPYLKLSQLFGDRSLIANATGCSSIYGGNLPTTPWTGRGPAWSNSLFEDNAEF
GLGMRLTLDKQIEYARELLVDA---LLLKSRLDVLVRKSVWIVGGDGWAYDIGFGGLDHV
LASGRNVKLLVLDTEVYSNTGGQSSKATSLGAVAKFASGGKATPKKDLGRIAMYGYVYVA
QVAMGANDAQTLKAFLEAESYDGPALIIAYSHCIAHGIKLAAESAYWPLYRYDPRLKAQG
KNPFQLDYALHENRYRMLE-AEQMRWKTYEEMA
>B_Deinococcota_Thermus_filiformis@@pyruvate_ferredoxin__flavodoxin__oxidoreductase@WP_038066909.1 WP_038066909.1 pyruvate:ferredoxin (flavodoxin) oxidoreductase [Thermus filiformis]
TVDGNEAVARVAYRLSEVIAIYPITPSSPMAELSDEWASPNLFGAVPKVVEMQSEGGAAG
ALHGALQAGALATSFTASQGLLLMIPDMYKVAGQLLPGVLHVAARAVATHALSIFGDHQD
LMAVRPTGWAILVSDSVQAAQDLAAIAHIAALKGSLPFLHAMDGFRTSHEVQKIERALSP
ERPVLRGSSQNPDHFFQNREAINPYYLRLPQVVEEVMEAFAEKTGRRYGLFEYLGHPEAE
RAVVVMGSASLAVEEAVLRLGERVGMIRVRLFRPFSAEHFLKALPPTVRRLAVLDRAKEP
GAVGEPLFLEVASAVQVVGGRYGLSSKEFTPAMALGVFAELERERPRHGFSVGIRDDVLN
ASLASVRAVFYALGSDGTVSANKNTIKIIGYAQGYFVYDSKKSGSRTVSHLRFGPLNKPY
LIANFVGIHQWGFLEVAEEGATLLLNERTWDELPRPVQEEILRKNLKVYVVNAYELAREV
GLPRINTIMQAAFFRLPLEEALAKVKKHIEKSYGKRGRAVLEKNFRAVDVYPLPIPGRVT
PPFVKEVPIILGKGDELPVSVFDGTFPTGTARYEKRGIAEMVPSWCVQCGKCVLVCPHAV
IRAKVVPEEALLQISPDDCTGCSLCVEVCPAKALAMVPMNRHWDFVKNVQLLESLFEFSG
ACAGCGETPYLKLSQLFGDRILVANATGCSSIYGGNLPTTPWSGRGPAWANSLFEDNAEF
GLGMRLALDKKAEYARALAEAL---LMLRRLLEALIPHSVWIVGGDGWAYDIGYGGLDHV
LASGSRVRVLVLDTEVYSNTGGQASKATGLGAVAKFAAGGKETPKKDLAFMAMYGHVYVA
QVAMGANDQQTVRAFLEAEAFPGPSLIIAYSHCIAHGIKLAERSGYWPLFRFDPRK----
--GLELDYLYAENRYRLLEGAEAFRWERLLKFQ
>B_Deinococcota_Thermus_oshimai@@pyruvate_ferredoxin__flavodoxin__oxidoreductase@WP_018461445.1 WP_018461445.1 pyruvate:ferredoxin (flavodoxin) oxidoreductase [Thermus oshimai]
TVDGNEAVARVAYRLSEVIAIYPITPSSPMAELSDEWAAPNLLGSVPRVVEMQSEGGAAG
ALHGALQEGVLATTFTASQGLLLMIPDMYKMAGQLLPGVIHVAARAVATHALSIFGDHQD
LYAVRPTGFGILVSESVQAAQDLAAIAHVAALKASLPFLHAMDGFRTSHEVQKIQRALTP
EAPVLRGSAQNPDHFFQNREASNPFYLRAPKVVAEVMEAFGRVTGRPYQPYQYLGHPEAE
RVVVVMGSGSLAVEEALEYLGERVGMVRVRLYRPFGLEAFLEALPKTARRIAVLDRGKEA
GALGEPLFQDVAAAALLVGGRYGLSSKEFTPAMALGVYEELARENPRHGFTVGIEDDVTG
LSLGSVRAVFFALGSDGTVSANKNTIKIIGYAQGYFVYDSKKSGSRTVSHLRFGPLQKPY
LIASFVGIHQWSFLDVAEEGATLLLNEEVWDRLPRPVQEAILEKGLKVYVINAYELARQV
GLPRINTIMQAAFFKLPEEEAKARIKRGIEKSYGKRGRSVLEKNFRAVDVEPLPIPGRVT
PPFVREVPIALGLGDKLPVSAFDGTFPTGTARYEKRGIAEYVPTWCVQCGKCVLVCPHSV
IRAKVVPEEVLLAISPDDCTGCSLCVEVCPAKALNMAPMNRHWDFVKDVQLLPPLFEFPG
ACAGCGETPYLKLSQLFGDRLIVANATGCSSIYGGNLPTTPWAGRGPAWANSLFEDNAEF
GLGMRLALDKKAEYARRLLVER---LLLRERLEALIPHTVWIVGGDGWAYDIGYGGLDHV
LASGANVKVLVLDTEVYSNTGGQASKATGLGAVAKFAAGGKKTPKKDLAFMAMYGHVYVA
QVAMGANDAHTVRAFLEAEAHPGPALIVAYSHCIAHGIKMAERSGYWPLFRYLPGQ----
--GLFLDYLYAENRYRLVEAAEALRWERLERMA
>B_Deltaproteobacteria_Deltaproteobacteria_bacterium_Smac51@@pyruvate_ferredoxin__flavodoxin__oxidoreductase@UQZ88957.1 UQZ88957.1 pyruvate:ferredoxin (flavodoxin) oxidoreductase [Deltaproteobacteria bacterium Smac51]
TMDGNTAAAYIAYALSDTAAIYPITPSSNMGEEAEQWASKNIFGQIVQVRQLQSEAGAAG
AVHGSLSAGALTATFTASQGLLLMIPNMYKIAGELLPGVFHVSARAVAANALSIFGDHQD
VMATRQTGFALLASSSVQEAMDMALVAHLSAIEGSLPFCHFFDGFRTSHEVQKIEAAMSP
EQPDLRGTAQNPDVYFQGRESVNGFYDVLPNIVIQQMKKVYELTGRSYKLFDYVGHPEAD
RVIIAMGSACEAIEEVIAYLGEKVGLVKVRLYRPFSAEHLLQAIPATAQTITVLDRTKEP
GCSGEPMYLDVCSAPTIVGGRYGLGSKDFTPAQAKAIYDNMRSNTPKNHFTVGIEDDVTF
TSLGTVQCKFYGLGSDGTVGANKEAIKIIGYAQGYFSYDSKKSGGFTVSHLRFGPITSTY
LVADYIACHKSAYLGGIKEGGVFVLNEQMEKELPAAMRRTIARKNLKFYNIDAVKLAEEV
GLGRINMIMQTAFFKLPFEKAVALLKDSIKKVYQSKGDKIVSMNIEAVDLSEIKVP-AAW
PEYITEFPILAQKGDSLAVSAMNGVVPLGTAAFEKRGVALKVPHWCIQCNQCSFVCPHAA
IRPYLASDEELMQVYSQDCQGCGSCAETCPAKALEMRPQVPNLCFLVGSQFQQPLMEFSG
ACAGCGETPYIKLTQLFGERMLIANATGCSSIWAGSAPTTPYCGFGPAWGNSLFEDAAEY
GYGMNMAVSQRRGKLLDLLRTALEGWAIIDNLDMFTKKSIWVFGGDGWAYDIGFGGLDHV
LASGEDINIFVMDTEVYSNTGGQASKATPMGSIAKFAASGKKVAKKDLGLMAMYGYVYVA
SVAMGANKNQVIKALKEAEAYKGPSLVIGYAPCINQGIKLAVETGYWPLYRYNPMLANEG
KNPFTLEFLSGESRYAQLEESKRLRYAYLKQLA
>B_Deltaproteobacteria_delta_proteobacterium_NaphS2@@pyruvate_ferredoxin__flavodoxin__oxidoreductase@EFK05951.1 EFK05951.1 pyruvate:ferredoxin (flavodoxin) oxidoreductase [delta proteobacterium NaphS2]
TIEGNEAAAHVAYALSDVAAIYPITPSSSMGEYCDEWAAKNIFSQVLNVTEMQSEAGAAG
AVHGALSAGALSTTFTASQGLLLMIPNMYKISGELMPVVFHVSARSVATHALSIFGDHSD
INAVRQTGFSMLASASVQEVMDLALVAHLASIRAGLPFIHFFDGFRTSMEIQKIERAMNP
EYPQLRGTAQNPDIFFQNREASNPFFAPVADIVQEEMDKVGALTGRKYNLFDYVGDPEAE
RVVVSMASSCDTIEETVNYLGERVGLVKVRLYTPFSREHFLRALPATATRIAVLDRTKSP
GALGEPLYQDVCTVPVIVGGRYGLGSKDFTPNMVTAVFDNLRGRVPKNHFTVGIVDDVSH
TSLGTVRCKFWGLGADGTVGANKNSIKIIGYAQAYFAYDAKKSGGITISHLRFAKIQAPY
LLSDFIACHNPSFLDGIRKGGAFLLNKEMETRIPDHMKRTIAQKELEFYNIDAVKIGAEL
GLGRINMIMQAAFFKIPPEEAFDYVKTAIKKTYGKKGDKIVQMNIDAVDLKKIKIP-KSW
PEFVTDVPMLRQQGDQLPVSALDGIFPTATTRYEKRGIAINVPEWCIQCNQCAFVCPHAV
IRPVLAAKEDLIQISPLDCTGCGSCANTCPAKALLMKPQIKNHLFVKGSQFRQPLFEFSG
ACPGCGETPYVKLTQLFGDRMMIANATGCSSIYGGSAPVCPYTGHGPAWANSLFEDNAEY
GLGMELAVTHRRSKLEDLLKEALGNWLVRDLLDYLTKKSIWIFGGDGWAYDIGYGGLDHV
IASRHDVNILVLDTEVYSNTGGQSSKATPTGAVAKFAASGKPVKKKDLGHMAMYGYVYVA
SVAMGANKNQLLKALWEAETYDGPSLVIAYSPCINHGIQKAVDAGYWLLYRYDPRRKEEG
KNPLVLDFLMGEVRYSSLENADALRYEQYKKMA
>B_Elusimicrobiota_Elusimicrobium_minutum@@pyruvate_ferredoxin__flavodoxin__oxidoreductase@WP_012414976.1 WP_012414976.1 pyruvate:ferredoxin (flavodoxin) oxidoreductase [Elusimicrobium minutum]
AMDGNSAVAHVAHATNEVIAIYPITPSSNMGEISDLKSAKNIWGNTPIVSELQSEGGASG
TVHGALSAGALTTTFTASQGLLLMIPNMYKISGELTPTVFHVSARAIATHALSIFGDHSD
VMAVRQTGWAMLASANPQEAMDFALISQAATLEARVPFLHFFDGFRTSHELNMVDTALNP
EHPTIRGTAQNPDVYFQGREAVNKFFTATPAIVKKYMEKFEKVAGRKYDLFEYVGDADAD
KLVIIMASGADVAETAVECLGSKVGVLKVRLFRPFSIEHFVNAIPKTVKKIAVMDRTKEP
GALGEPLFLDVCSAPIIVGGRYGIGSKEFTPGMVKAVFDNLAKDQPKKSFVVGIIDDLTD
SSLDTFGAMFFGLGSDGTVGANKNTMKIISYSQGYFVYDSKKAGSMTTSHIRFGVIKAPY
LIADFIACHMFSFLSKLKIGGTFLLNDQVWDHIPAEVQQQIIDKNAKFYAIDASEIALKT
GMGRTNTIMQTAFFAIETAKAIEAIKEAIKKTYSKKGEEIVNKNYAAVDLKEVKYDKKV-
PKMVKEVEMIAFRGDSLPTSAMGGIFPTATTQYEKRNIALLCPQWCIQCGICSLVCPHAA
IRMKAYSADQLIQVAVEDCTGCGACVFNCPAKAINMTHEIDNFAFIKGSQLQTPLFEFSG
ACAGCGETPYVKLTQLHGDHITIANATGCSSIYGGNLPTTPYCGKGPAWANSLFEDNAEF
GLGIRLAYDQLKSDAEALLAKE---ILLKEVLDYLIKKSVWILGGDGWAYDIGYGGLDHV
LASGKNVKVLVMDTEVYSNTGGQMSKATPMGAVAQFAAGGKTQPKKDLGMISMYGNIYVA
QISMGANMYQAVQALAEAEAYDGPAIVIAYAHCIAHGIKKAVQSGRWQLYRFNPDLKAQG
KNPLTLDFMGGENRFKTLEVAAKLRRSVYEQLA
>B_Elusimicrobiota_Elusimicrobium_sp._An273@@pyruvate_ferredoxin__flavodoxin__oxidoreductase@WP_087288495.1 WP_087288495.1 pyruvate:ferredoxin (flavodoxin) oxidoreductase [Elusimicrobium sp. An273]
AMDGNGAVSHVAHATNEVIAIYPITPSSTMGEICDAKSATNIWGNVPSVSELQSEGGASG
AVHGSLTAGALTTTFTASQGLLLMIPNMYKIAGELTPTVFHVSARAIATTALSIFGDHSD
VMSVRQTGWAMLCSDNPQEAMDMALIAQASTLRARVPFVHFFDGFRTSHELNMVERGLNP
EHPTVRGTAANPDVYFQEREAVNKFYNAVPGIVKEEMAKFEKITGRHYELFQYVGDADAE
RLIVIMGSGADVAQNAVEAMGQKVGVLKVKLFRPFSIADFVKAIPATVKKVAVMDRTKEP
GALGEPLFQDVCAAPLIIGGRYGIGSKDFTPSHVKAVFDNLAAKEPKKEFTVGIKDDLTN
LSLDIFAALFYGLGSDGTVGANKNTMKIISFAQGYFVYDSKKSGSMTTSHIRFGYIRAPY
LIADFIGVHMFDFLGKAKEGATVLINQEVWNHLTAEVQKIIIDRKLKVYVIDASEIALKT
GMGRTNTIMQTAFFGIPTDKAIADIKEAIKKTYSKKGEEVVQKNYKAVDLQEVKYPAEV-
PAFVKDVEMIAGRGDNLPTSAMGGVYPTGTTQYEKRNIAIMVPQWCIQCGFCSMVCPHAA
IRIKAYDGAELVQVAVEDCTGCGACVFNCPAKAINMVHEIDNYAFVKGSQMRKPLFEFSG
ACAGCGETPYVKLTQLFGDRLAIANATGCSSIYGGNLPTTPYCGKGPAWSNSLFEDNAEF
GLGMRLAFDQLNHDAKALLIDA---ILLKAVLDYLVKKSVWILGGDGWAYDIGYGGLDHV
LASGKNIKILVLDTEVYSNTGGQMSKATPLGAKALFAAGGKTMPKKDLGMIAMYGNIYVA
QVAMGANMNQTIQALAEADAYDGPALVIAYSHCIAHGIKRAVQAGRWILYRFNPEARYEG
KNPLHVDYMSGENRFKGLELAKELRRDLYKQLA
>B_Endomicrobiia_Endomicrobium_proavitum@@pyruvate_ferredoxin__flavodoxin__oxidoreductase@WP_052570899.1 WP_052570899.1 pyruvate:ferredoxin (flavodoxin) oxidoreductase [Endomicrobium proavitum]
AMDGNTAVAHVAHATNEVIAIYPITPSSVMGEICDAKSATNIWGNTPIVSELQSEGGASG
TVHGALSAGAMTTTFTASQGLLLMIPNMYKIAGELTPTVFHVSARALATNALSIFGDHSD
VMSVRQTGWAMLASANPQEAMDFSLVSQSSALRSRIPFLHFFDGFRTSHELNMVDRAMNP
EYPTIRGTAQNPDVYFQGREAVNAYYDKVPAIVKEEFAKFEKLTGRKYDLFEYIGDADAE
TVVVIMASGADVAQTAIECLGQKVGVLKIRLFRPFSGVDFINAFPKTTKKIAVLDRTKEP
GSLGEPLFQDVTSAPLIVGGRYGIGSKEFTPPMVKAAIDNVNAKEPVTGFILGIEDDLGG
KSLKSYGALFFGLGSDGTVGANKNTMKIISLAQGYFVYDSKKAGSMTTSHIRFGYIRAPY
LIADFIGVHLFSFLGKAKLGATVLINDEVWNKLPKEVQKQIIDKKLKVYTIDASHIALKT
GMGRTNTIMQTAFFGLEKDKAIAAIKDAIKKTYSKKGDEVVQKNYGAVDVSQLQYPAEV-
PKFVKEVDMIVYQGDGLPTSKIDGVFPTGTTQYEKRNIAIQCPSWCIQCGICSLVCPHAA
IRMKAYNESELVQVAVEDCTGCAACVTNCPAKAINMVDEPENFKFVKGSQLQTPLFEFSG
ACAGCGETPYVKLTQLHGDHIAIANATGCSSIYGGNLPTTPYTGRGPAWANSLFEDNAEF
GLGIRLAYDQLAGDAVALLVDE---ILLKEVADYLVKKSVWVLGGDGWAYDIGYGGLDHV
LASGKNVKILVMDTEVYSNTGGQMSKATPMGAVALFAAGGKNLPKKDLGMISMYGNIYVA
QICMGANMNQAVQALAEAEAYDGPAIVIAYSHCIAHGIKKAVQSGRWILYRFNPELKAKG
LNPLKIDFMGGENRFKALEKAKALRRSVYKQLA
>B_Epsilonproteobacteria_Campylobacter_concisus@@pyruvate_ferredoxin__flavodoxin__oxidoreductase@WP_087582981.1 WP_087582981.1 pyruvate:ferredoxin (flavodoxin) oxidoreductase [Campylobacter concisus]
TMDGNEAAAYASYAFTEVAGIYPITPSSPMADYTDLWAAKNLFGMPVKVVEMQSEGGAAG
TVHGSLQVGALTTTYTASQGLLLKIPNMYKIAGQLLPGVIHVSARSIAAQALSIFGDHQD
IYACRQTGFAMLASGSVQEVMDIAGVAHLAAIKGRVPFLHFFDGFRTSHEIQKVENALNP
ENPKTRGTAQNDDIYFQTRELSNRFYDAVPDIVAEYLAEISKITGRDYKPFNYYGDPEAT
RVIVAMGSVTQTLEEVVDYLGEKVGIIKVHLYRPFSTKYLFDVMPKSVKKIAVLDRTKEP
GSLGEPLYLDIKAAPIIVGGRYGLSSKDVDPAQMLAVFENLNQNEPKDGFTVGIVDDVTF
TSLSVKECLFYGLGADGTVGANKNSIKIIGYAQAYFAYDSKKSGGYTRSHLRFGPIRSTY
LVPHFVACSVAAYIDGIRENGTFLLNEQTIAKLPNKVKKILASKNINFYIINATKLAHDI
GLKRTNTIMQSAFFKLPFEDAQKYMKEYAHKAYAKKGEAIVQMNYNAIDLIKVPVG-PEW
NSFIENVPINAARGDSLPVSAFDGHFEAGTTAYEKRGVGVMVPKWCIQCNQCAFVCPHAV
IRPFLIDENELIQVSPLDCTGCELCAQNCPSKSLVMVPEQENADYVKGVGFAKPLFEFHG
ACPGCGETPYITLTRLFGERMIVANATGCSSIYGGSAPSTPYTGKGVAWANSLFEDNAEF
GMGMNVAIETMRHRIEDILSALYNDWILLPILKFLVKKSQWIIGGDGWAYDIGFGGLDHV
LASGENVNVLVLDTEVYSNTGGQSSKSSRAGSIAQFTASGKPAQKKDLGYIAMYGNIFVA
QINSNASQANVIKAIAAAEAYDGPSLIIAYSPCIAHGIELATKCGYWPTYLYDPRLLKEG
QNPLKITFLLNEVRYNSLEHADELRYRQLKRLS
>B_Epsilonproteobacteria_Sulfurospirillum_arcachonense@@pyruvate_ferredoxin__flavodoxin__oxidoreductase@WP_024954143.1 WP_024954143.1 pyruvate:ferredoxin (flavodoxin) oxidoreductase [Sulfurospirillum arcachonense]
TMDGNEAAAYASYAFTEVAGIYPITPSSPMADFTDLWAAKNIFGMPVKVVELQSEGGAAG
TVHGSLQAGALTTTYTASQGLLLKIPNMYKMAGQLLPSVIHVSARTLATHALSIFGDHQD
VYAARQTGYAMLATSSVQEVMDLAGVAHLAAIKGRVPFMHFFDGFRTSHEIQKIENAMNP
ESPKTRGTAQNDDIYFQGREAQNKFYDALPDIVADYMSEISKITGREYKPFTYYGAPDAE
RIIIAMGSVIEAAKETVDMLGEKVGLVTVHLYRPFSIKYLMDVLPDSVKKISVLDRTKEA
GSIGEPLYLDIRSAPIVVGGRYGLSSKDVNPAQIVAVYDALKVDEPKNSFTVGIIDDVTH
TSLSTKECLFYGLGADGTVGANKNSVKIIGYAQAYFAYDSKKSGGYTRSHLRFGPIRSTY
LVPDFVACTVAGYIGGLKDGGTFLLNEDTIAKMPNHIKKTLADKKAKFYIINATKLARDI
GLGRTNTIMQSAFFKLDFEDAQTFMKEFAHKSYIKKGEKIVEMNYKAIDVEEVPVD-AAW
TDFVEKIPINAAKGDSLPVSVFDGSFENGTSQYEKRGIGVMVPKWCIQCNQCAFVCPHAV
IRPFLINDDELIQVSTLDCTGCDLCAEACPTKSLVMVPEQDNADYVKGSQFAKPLFEFHA
ACPGCGETPYITLTQLFGDRMMIANATGCSSIYGGSAPTTPYRGEGPAWANSLFEDNAEF
GLGMEVAMETMRHRIENILTALYKDWILVPQLKYIVRKSQWIFGGDGWAYDIGYGGLDHV
LASGENVNMLVLDTEVYSNTGGQSSKSARTGSIAQFTAAGKPTQKKDLGYISMYGNIYIA
QINSNASQAQTLKAIEAAEAYDGPSLIIAYSPCIAHGIELATKCGYWPIYTYDPRLEAEG
KNPIKITFLMNEVRYASLEHAQALRWRQLNRLA
>B_Escherichia_coli_Escherichia_coli@@pyruvate_ferredoxin__flavodoxin__oxidoreductase@WP_096957298.1 WP_096957298.1 pyruvate:ferredoxin (flavodoxin) oxidoreductase [Escherichia coli]
TIDGNGAVASVAFRTSEVIAIYPITPSSTMAEQADAWAGKNVWGDTPRVVEMQSEAGAIA
TVHGALQTGALSTSFTSSQGLLLMIPTLYKLAGELTPFVLHVAARTVATHALSIFGDHSD
VMAVRQTGCAMLCAANVQEAQDFALISHIATLKSRVPFIHFFDGFRTSHEINKIVRALNP
EHPVIRGTSANPDTYFQSREATNPWYDAVYDHVEQAMNDFSAATGRQYQPFEYYGHPQAE
RVIILMGSAIGTCEEVVDELGEKVGVLKVRLYRPFSAKHLLQALPGSVRSVAVLDRTKEP
GAQAEPLYLDVMTAPRVIGGRYGLSSKEFGPDCVLAVFAELNAAKPKARFTVGIYDDVTN
LSLAKLEALFYGLGSDGSVSATKNNIKIIGYAQGYFVYDSKKAGGLTVSHLRVSPIRSAY
LIADFVGCHQLQFAERLKPGGIFLLNDEVWSRLPQEVQAVLNQKKARFYVINAAKIAREC
GLARINTVMQMAFFHLPGDSALAELQGAIAKSYSSKGQDLVERNWQALAVEEVPLQPVN-
PDFVKTVAMLAGLGDALPVSALDGTWPMGTTRWEKRNIAEEIPIWCTQCNHCVAACPHSA
IRAKVVPPEAMLQVAPEDCTGCNLCVEVCPAKAINMMSEKINYDFIRTSQLITPLFEYSG
ACSGCGETPYIKLTQLYGDRMLIANATGCSSIYGGNLPSTPYTGRGPAWANSLFEDNAEF
GLGFRLTVDQHRVRVLRLLLTA---LKLRQQLDALVEKSIWLIGGDGWAYDIGFGGLDHV
LSLTENVNILVLDTQCYSNTGGQASKATPLGAVTKFGEHGKRKARKDLGVSMMYGHVYVA
QISLGAQLNQTVKAIQEAEAYPGPSLIIAYSPCEEHGYRQLTATGFWPLYRFDPRRADEG
KLPLALDTLLHEQRFRRLEVAEQLRYDFLAQMA
>B_Fibrobacterota_Fibrobacter@@MULTISPECIES__pyruvate_ferredoxin__flavodoxin__oxidoreductase@WP_078775784.1 WP_078775784.1 MULTISPECIES: pyruvate:ferredoxin (flavodoxin) oxidoreductase [Fibrobacter]
AVDGNEATANVAFQVSEVAAIYPITPSSPMAEHADNWSAKNIWGQVPRVFEMQSEGGAAG
TVHGALQAGALTTTFTASQGLLLMIPNMYKIAGELTPTVFHVTARSLAAQGLSIFGDHSD
VMACRQTGFAMLSSSSVQECQDLALVAHASTLEGRIPTMHFFDGFRTSHEVMKIERALTP
DRPTMRGTAQNPDVYFQGRETVNKYYEAYPAIVQKYMDKVASFTGRQYHLVDYVGAADAE
RVIVVMGSAASTIKDTVAYLGEKLGVLIVRLYRPFPSEQLVAALPKTAKKIAVLDRSKEP
GSAGEPLLEDVITAPSIIGGRYGLSSKEFTPAMVKAIFDELAKASPKTRFTVGINDDVCH
TSLDFFQAMFFGLGSDGTVGANKNSIKIIGYAQGYFVYDSKKSGSMTTSHLRFGIIDAPY
LIADFVACHHTPHLKYAKDGATFLVNETVWDTFPRPVQEAIIAKHLKVYVIDAYAVAAKT
GMGRINTVMQTCFFSKDADTAIKYIKKYAEKTYAKKGMEVVQKNWDAIDLHEVKVPNAV-
PQFVNEVEIIRGNGEKLPVSKMDGVFPTGTTKYEKRDLALAIPSWCVQCGKCAMVCPHAA
IRIKVVDESALLSVSSYDCTGCGVCTQACIGKAINMVPEGKCWDFVKQAMLLEPLFEFSG
SCAGCGETPYVRLSQLFGDRMVVANATGCSSIYGGNLPTTPWAGRGPAWANSLFEDNAEF
GLGLRLGVSKHAKQAVDLLVNA---LKLKAELDYLVKKSVWIIGGDGWAYDIGYGGLDHV
MATGENVNILVLDTEVYSNTGGQASKSTNRGAVALFAAAGKRAGKKDLGLIAMYKNVYVG
RVAIGANDAQTLKVFQEAEAHDGPSLIIAYCPCINHGFKMAVDSGYWTLLRYNPALAAEG
KAPLILDYIYTENRFKALEVAQKLRYAFYDAMS
>B_Fibrobacterota_Fibrobacter_sp.@@pyruvate_ferredoxin__flavodoxin__oxidoreductase@WP_321134611.1 WP_321134611.1 pyruvate:ferredoxin (flavodoxin) oxidoreductase [Fibrobacter sp.]
ACDGNEATASVAFAVSEVAAIYPITPSSPMAEHADNWSAKNIWGQVPRVFEMQSEGGAAG
TVHGALQAGALTTTFTASQGLLLMIPNMYKIAGELTPTVFHVTARALAMQGLSIFGDHSD
VMACRQTGFAMLASSCVQECQDLALVAHASTLESRVPFMHFFDGFRTSHEVMKIERCLTP
DRPTMRGTAQNPDVYFQGRETVNPFYAKVPEIVQKYMDKVASYTGRQYHIVDYVGAPDAD
RVIISMGSSTCTIGDTVKYLGEKVGLVNIRLYRPFPMEAVVAALPKTVKKIAVLDRCKEP
GSAGEPLFQDALTAPKMIGGRYGLSSKEFTPAMVKAIFDELAKDAPKARFTVGINDDVCH
TSLDFFQAMFFGLGSDGTVGANKNSIKIIGYAQGYFVYDSKKSGSMTTSHLRFGIIDAPY
LIADFVACHHTPHLKYAKDGATFLVNDTVWDTFPRPVQEAIIKKHLKVYVIDAYAVAAKT
GMGRINTVMQTCFFSKDAETAIKYIKKYAEKTYAKKGQEVVQKNWDAIDLFEVKVPATV-
PKFVNEVEIIKGNGELLPVSKMDGVFPTGTTKYEKRDLALNIPSWCVQCGKCAMVCPHAA
IRVKVVDESAVISVSSYDCTGCGVCTQACIGKAINMVPEGKCWDFVKQAMLLEPLFEFSG
SCAGCGETAYVRLSQLFGDRMVVANATGCSSIYGGNLPTTPWAGRGPAWANSLFEDNAEF
GLGMRLAITKHAKQALSLLKEK---LTLKAALDYLVKKSVWIFGGDGWAYDIGYGGLDHV
MATGENVNICVLDTEVYSNTGGQASKATNRGAVALFAAAGKRAGKKDLGLIAMYKNVYVG
RIALGANDAQALKVLQEAEAHNGPSLIICYCPCINHGFKMAVDSGYWTLLRYNPALAAEG
KAPLILDYIYTENRFKQLEVAKKLRYAFYDAMS
>B_Fibrobacterota_Hallerella_porci@@pyruvate_ferredoxin__flavodoxin__oxidoreductase@WP_109587224.1 WP_109587224.1 pyruvate:ferredoxin (flavodoxin) oxidoreductase [Hallerella porci]
AVDGNEATANVAFQVSEVAAIYPITPSSPMAEHADNWSAKNIWGQVPRVFEMQSEGGAAG
TVHGALQAGALTTTFTASQGLLLMIPNMYKIAGELTPTVFHVTARSLAAQGLSIFGDHSD
VMACRQTGFAMLCSSSVQECQDLALVAHASTLEGRIPTMHFFDGFRTSHEVMKIERALTP
DRPTMRGTAQNPDVYFQGRETVNKYYEAYPAIVQKYMDKVASFTGRQYHLVDYVGAADAD
RVIVVMGSAASTIKDTVAYLGEKVGVAIIRLFRPFPMEQLVNALPKTAKKIAVLDRSKEP
GSAGEPLLEDVITAPTVIGGRYGLSSKEFTPAMVKAVYDELAKESPKSRFTVGINDDVCH
TSLDFFQAMFFGLGSDGTVGANKNSIKIIGYAQGYFVYDSKKSGSMTTSHLRFGIIDAPY
LIADFVACHHTPHLKYAKDGATFLVNETVWDTFPRPVQEEIIKKNLKVYVIDAYAVAAKT
GMGRINTVMQTCFFSKDSETAIKYIKKYAEKTYAKKGMEVVQKNWDAIDLHEVKVPAQV-
PKFVNEVEIIRGNGEKLPVSKMDGVFPTGTTKYEKRDLALAIPSWCVQCGKCAMVCPHAA
IRIKVVDESALISVSSYDCTGCGVCTQACIGKAINMVPEGKCWDFVKQAMLLEPLFEFSG
SCAGCGETAYVRLSQLFGDRMVIANATGCSSIYGGNLPTTPWAGRGPAWANSLFEDNAEF
GLGLRLGVSKHAKQAVDLLVNA---LKLKAELDYLVKKSVWIIGGDGWAYDIGYGGLDHV
MATGENVNILVLDTEVYSNTGGQASKSTNRGAVALFAAAGKRAGKKDLGLIAMYKNVYVG
RVAIGANDAQTLKVFQEAEAHDGPSLIIAYCPCINHGFKMAVDSGYWTLLRYNPELVAEG
KAPLILDYIYTENRYKALEVAAKLRYAYYEQMS
>B_Fibrobacterota_Hallerella_succinigenes@@pyruvate_ferredoxin__flavodoxin__oxidoreductase@WP_100424272.1 WP_100424272.1 pyruvate:ferredoxin (flavodoxin) oxidoreductase [Hallerella succinigenes]
AVDGNEATARVAFQVSEVAAIYPITPSSPMAEHADNWSAKNIWGQVPRVFEMQSEGGAAG
TVHGALQAGALTTTFTASQGLLLMIPNMYKIAGELTPTVFHVTARSLAAQGLSIFGDHSD
VMACRQTGFAMLCSASVQECQDMALVAHASTLEGRIPTMHFFDGFRTSHEVMKIERALTP
DRPTMRGTAQNPDVYFQGRETVNPYYNAFPQIVQKYMDKVASYTGRQYHLVDYVGAPDAE
RVIVVMGSAASTVKDTIEYLGEKLGLLIVRLFRPFPAEQLVKALPKTVKKIAVLDRCKEP
GSAGEPLLQDVITAPRIIGGRYGLSSKEFTPAMVKAVYDELAKDAPKDRFTVGIIDDVTH
LSLTFFQAMFFGLGSDGTVGANKNSIKIIGYAQGYFVYDSKKSGSMTTSHLRFGIIDAPY
LIADFVACHHTPHLKYAKDGATFLVNDTVWDTFPRPVQEEIIKKHLKVYVIDAYAVAAKT
GMGRINTVMQTCFFSKDAETAIKYIKKYAEKTYAKKGQEVVQKNWDAIDLFEVKVPATV-
PKFVNEVEIIKGNGEKLPVSKMDGVFPTGTTKYEKRDLALMIPSWCLQCGKCAMVCPHAA
IRQKVVDKSSVISVSSYDCTGCGVCVQACPAKAINMVPEGKCFDFVKQAMLLEPLFEFSG
SCAGCGETAYVRLSQLFGDRMVVANATGCSSIYGGNLPTTPWAGRGPAWANSLFEDNAEF
GLGMRLAITKHAKQALSLLKEK---LTLKAALDYLVKKSVWIFGGDGWAYDIGYGGLDHV
MATGENVNICVLDTEVYSNTGGQASKATNRGAVALFAAAGKRAGKKDLGLIAMYKNVYVG
RIALGANDAQALKVLQEAEAHNGPSLIICYCPCINHGFKMAVDSGYWTLLRYNPALAAEG
KAPLILDYIYTENRYKQLEVARKLRYAFYDAMS
>B_Fusobacteriota_Fusobacterium_animalis@@pyruvate_ferredoxin__flavodoxin__oxidoreductase@WP_339059682.1 WP_339059682.1 pyruvate:ferredoxin (flavodoxin) oxidoreductase [Fusobacterium animalis]
TMDGNQAAAYASYAFTEVAGIYPITPSSPMAEYTDEWAAKNIFGVPVKLVEMQSEGGAAG
TVHGSLQAGALTTTYTASQGLLLKIPNMYKIAGELLPGVIHVSARSLSAQALSIFGDHQD
VYAARQTGFAMFATNSVQEVMDLAGVAHLSALKSRVPFLHFFDGFRTSHEIQKVERALNP
EHPVTRGTAQNDDIYFQAREVQNKFYDAVPDIVADYMKEISKITGREYKPFNYYGAPDAE
RVIVAMGSVCEAAQEVIDYLGEKVGLISVHLFRPFSAKYFFDVLPKTVKRIAVLDRTKEP
GSVGEPLLLDIKSLPLIVGGRYGLSSKDTTPAQVLAVFDNLKKDTPKDAFTVGIVDDVTH
TSLSTKACLFYGLGADGTVGANKNSIKIIGYAQGYFAYDSKKSGGVTRSHLRFGPIRSTY
LVPTFVACSVPAYTSGIKEGGKFLLNEEAIKNIPNNVKRDLAKNNARLFIINATALAQEI
GLGRTNTIMQAAFFKLPFEEAQQYMKDYAKKSYAKKGDEIVQLNYNAIDIIEIEVD-PAW
TEFVKKIPVNAIKGYDLPVSAFDGTFENGTSAFEKRGVAVDVPIWCIQCNQCSYVCPHAA
IRPFLINEKELIQVSALDCVGCGSCANVCPANALDMRPEDINTNYVKGSQFSQPLFEFHG
ACPGCGETPYIKLTQLYGDRMMVANATGCSSIYSGSAPATPYTGEGPSWGSSLFEDNAEY
GFGMHVGVEALRSRIQHSIATLFKDWILVPKLQYLVKKSQWIIGGDGWAYDIGYGGLDHV
LASNEDINVLVMDTEVYSNTGGQASKATPTGAVAKFAAAGKPVKKKDLAAIAMYGHIYVA
QVSMGANQQQFIKAVKEAEAHQGPSIIIAYSPCINHGIKLATECGYWPIFRYNPSLEKIG
KNPLQIDYLTGEVRYQTLEEAKILRWRQYKRMA
>B_Fusobacteriota_Haliovirga_abyssi@@pyruvate_ferredoxin__flavodoxin__oxidoreductase@WP_307903737.1 WP_307903737.1 pyruvate:ferredoxin (flavodoxin) oxidoreductase [Haliovirga abyssi]
TMDGNMAAAHVSYAFTETAGIYPITPSSPMAEYTDEWGAKNIFGTTVKLVEMQSEAGASG
AVHGALQAGALTTTYTASQGLLLMVPNMYKIAGELLPGVFHVSARNIATHALSIFGEHSD
VYATRQTGFAMLASGGVQEVMDLGAVAHLAAIKGRVPFLHFFDGFRTSHEIQKVERALNP
EHPVTRGTAQNPDIYFQAREASNKYYDAVPDIVAEYMKEISKLTGREYKPYNYYGAADAE
RVIIAMGSVTETIKETVDYLGEKVGVISVHLYRPFSKKYFMEVLPSTVKSIAVLDRSKEP
GALGEALYLDVRALPTIVGGRYGLSSKDTTPSQIVEVYKNLDRSEPKNQFTIGIVDDVTF
TSLGTVECKFFGLGSDGTVGANKNSIKIIGYAQGYFSYDSKKSGGSTVSHLRFGPITSIY
LVPDFVSCSVPAYLKGIKKGGTFLLNEETLKRLPNNLKKELAEKEVNFYIINATKIAEEI
GLGRTNTIMQSAFFKLPFADAVEYLKSAIVKSYGKKGEDIVKMNYAAVELVKVEVK-PEW
ANFVEKIPINKLEGDDLPVSLFDGTMPNGSCAFEKRGIAVSVPEWCIQCNQCAYVCPHAV
IRPFLLDEKEMIQVSVMDCTGCGSCANVCPAKALVMKPEAKNWDYVKASQFAQPLFEFSG
ACAGCGETPYIKLTQLFGDRMMVANATGCSSIYGGSAPSTPYCGQGPAWANSLFEDNAEY
GIGMAMGVEKQRDMIAETMQEAFKAWILTEVLQHFVKKSVWIFGGDGWAYDIGFGGVDHA
LASGMDVNVLVVDTEVYSNTGGQASKASVTGQVAKFAASGKPIRKKDLGKIAMYGYVYVA
QVAMGANQAQYLKAIREAEAYPGPSIVIAYAPCINHGIKLAVESGYWHLYRFNPELEAAG
KNPFQLDYLNGEVRFTSLEKVDVLRYNSYRRLA
>B_Fusobacteriota_Hypnocyclicus_thermotrophus@@pyruvate_ferredoxin__flavodoxin__oxidoreductase@WP_134112926.1 WP_134112926.1 pyruvate:ferredoxin (flavodoxin) oxidoreductase [Hypnocyclicus thermotrophus]
TMDGNQAAAYASYAFTEVAGIYPITPSSPMAEYTDLWASKNLFGVPVKVVEMQSEGGAAG
TVHGSLQAGALTTTYTASQGLLLKIPNMYKIAGELLPGVIHVSARSLSAQALSIFGDHSD
IYSARQTGFAMLASGSVQEVMDLAGVAHLAAIKSRVPFMHFFDGFRTSHEIQKVESALNP
EHPVTRGTAQNDDIYFQTREAQNKFYDAVPAIVAEYMVEISKVTGRDYKPFTYYGAEDAT
DIIVAMGSVTQTIKETIDYLGEKVGLLNVHLYRPFSAEYFMNVLPSTVKRIAVLDRTKEP
GAMGEPLYLDVRNLPLIVGGRYGLSSKDTTPAQIIAVYDNLKLENPKNGFTIGIVDDVTN
TSLDVKECLFYGLGSDGTVGANKNSIKIIGYAQGYFAYDSKKSGGVTRSHLRFGPIRSTY
LVPHFVACSVPAYLSGLRKGGTFLLNDEVVNYLPNSVKKILAEKEAKFYIINATKLAEEI
GLGRTNTIMQAAFFKLPFAEAQEYMKEYAKKSYAKKGEDIVKMNYEAIDVVEVTVD-SSW
PEFVSKIPINAIKGDSLPVSAFDGTFENGTTAYEKRGVAVNVPHWCIQCNQCSYVCPHAV
IRPFLIDEKELIQISPLDCTGCGSCANVCPAKALEMRPEQVNADYVKGSQFAQPLFEFHG
ACAGCGETPYIKLTQLFGDRMMVANATGCSSIYGGSAPATPYCGEGPAWASSLFEDNAEF
GYGMHVASETLRNRIEVVVADLYKEWILLPLLDHIVKKSQWIFGGDGWAYDIGYGGLDHV
LASGDDINILVMDTEVYSNTGGQASKASPTGAVAKFAASGMPVQKKDLAAIAMYGYIYVA
QVSMGANQAQYLKAIREAEAYPGPSLIIAYSPCINHGIKLATECGYWPLFRYNPLLEKEG
KNPLQIDFLMGEVRYATLERAKELKWRQYQRLA
>B_Fusobacteriota_Leptotrichia_sp._oral_taxon_218@@pyruvate_ferredoxin__flavodoxin__oxidoreductase@WP_211616026.1 WP_211616026.1 pyruvate:ferredoxin (flavodoxin) oxidoreductase [Leptotrichia sp. oral taxon 218]
TMDGNMAAAHVAYAFTEVAGIYPITPSSTMSEVIDQWAAKNIFGKPVKVVEMQSEAGAAG
MVHGSLQAGALTTTFTASQGLLLKLPNMYKIAGELLPGVMHVAARSLSSHALSIFGDHQD
IYSARMTGWAMFATSSVQEVMDLAAVAHLSALKSKVPTLHFFDGFRTSHEINKVEKALNP
ENPVTRGTAQNDDIYFQAKEAQNKYYEAVPDIINDYMQKISEYTGRKYAPFVYYGSENAE
RVIIAMGSVNETIKEVVDYLGENVGVLNVHLYRPFSSKYFFEAMPKSVKKIAVLDRTKEQ
GAVGEPLYTDVKALPEIVGGRYGLSSKDTTPEQIVAVYKNLAQKEIKNNFTIGIIDDVTF
TSLDVKECLFYGLGSDGTVGANKNSIKIIGYAQGYFAYDSKKAGGVTRSHLRFSPIRSTY
LVPNFVACSVAAYISGLKEGGTFLLNEKLVEHLSNEVKRALALKKAKFYIINATKLAKEI
GLGRTNTIMQSAFFNLPYEEAKEYMKEYAKKSYGRKGDDIVQKNWNAIDLEEVEVL-PEW
PEFIKRIPINLMKGNDLSVSAIDGTFQSGTANYEKRGVASEVPEWCIQCNQCAYVCPHAV
IRPFLIDEEEMIQVSTLDCTGCSVCVDVCPAKAIVMKPEVEYTDYVKGSQFAKPLFEFSG
ACAGCGETPYIKLTQLFGERMMVANATGCSSIYGASVPSTPYTGCGPAWASSLFEDNAEY
GFGMYHANDTIRQRILGNLAETFNNFILVKLLQYLVKKSIWIFGGDGWAYDIGFGGLDHV
LASGEDVNILVLDTEVYSNTGGQASKSSRTGSVEKFAASGKPSKKKDLAAMLMYGNIYVA
KISMGANQNQALKAIREAENYKGPSIIIAYSPCIEHGIKLATEVGYWPIFRFDPQLVEKG
KNPLQLDFLLGERRYATLEKAKVLTWNYYRRLA
>B_Fusobacteriota_Propionigenium_maris@@pyruvate_ferredoxin__flavodoxin__oxidoreductase@WP_281836510.1 WP_281836510.1 pyruvate:ferredoxin (flavodoxin) oxidoreductase [Propionigenium maris]
TMDGNQAAAYASYAFTEVAGIFPITPSSPMAEYTDLWAAKNLFGVPAKVVEMQSEGGAAG
TVHGSLQAGALTTTYTASQGLLLKIPNMYKIAGELLPGVIHVSARSLSAQALSIFGDHSD
VYSARQSGFAMLASGSVQEVMDLAGVAHLAAIKGRVPFMHFFDGFRTSHEIQKVENALNP
ESPVTRGTAQNDDIYFQTREAQNKFYDAIPDIVAEYMAEISKETGREYKPFTYYGAEDAT
NIVISMGSANEMIKETIDYLGEKVGLLNVHLYRPFSAKYFMDVLPKTVKKIAVLDRTKEP
GAMGEPLYLDVRNLPMIIGGRYGLSSKDTNPAQILAVFKNLASETPKNGFTVGINDDVTH
LSLDVRECLFYGLGSDGTVGANKNSIKIIGYAQGYFAYDSKKSGGVTRSHLRFGPIRSTY
LVANFVACSVPAYVEFLKENGSFLLNEETIANLPNSVKKILAERKAKLYTINATKLASEI
GLGRTNTIMQSAFFKLNFEEAQKYMKEYAEKSYSKKGTEIVEMNYQAIDLVEITVD-PAW
PDFIKNIPVNAIKGNDLPVSAFDGTFENGSTAYEKRGIAVNVPKWCIQCNQCAYVCPHAV
IRPFLINEEEKMQVSPLDCTGCGSCANVCPAKALEMRPEQVLADYVKGSQFAQPLFEFHG
ACAGCGETPYIKTTQLVGDRMMIANATGCSSIYGGSAPATPYCGHGPAWASSLFEDNAEF
GYGMYTAVETIRDRVETLVAELFKSWVLVSALQYFVKKSQWIFGGDGWAYDIGYGGLDHV
LATRDDINILVMDTEVYSNTGGQASKATPTGAVAKFAAAGMPVKKKDLGAIAMYGHIYVA
QVSMGANQAQYLKAVREAEAFDGPSLIIAYAPCINHGIKLATETGYWPLYRYNPTLEAEG
KNPLQIDFLMGEVRYATLERAKTLRWRQYNRLA
>B_Fusobacteriota_Pseudoleptotrichia_goodfellowii@@pyruvate_ferredoxin__flavodoxin__oxidoreductase@WP_026736958.1 WP_026736958.1 pyruvate:ferredoxin (flavodoxin) oxidoreductase [Pseudoleptotrichia goodfellowii]
TMDGNQAAAHAAYAFTEVAGIYPITPSSTMAEYTDQWAATNLMGAPVKVVEMQSEAGAAG
TVHGSLQAGALTTTFTASQGLLLKIPNMYKIAGELLPGVMHVAARSISAQALSIFGDHQD
IYAVRMTGWAMMATSSVQEVMDLAGVAHLAAIKSRVPVLHFFEGFRTSHEINKVERALNP
ENPVTRGSAQNDDIYFQAREAQNRFYDAVPDIVNDYMKEITKETGRHYAPFVYYGAEDAE
RVIVAMGSVNETIKETVDFLGVKVGLLTVHLYRPFSKKYFFEAMPETVKKIAVLDRTKEP
GALGEPLYMDVRSLPIIVGGRYGLSSKDTTVEQILAVYKNLDQSEPKDHFTIGIVDDVTF
SSLDVKACLFYGLGSDGTVGANKNSIKIIGYAQGYFAYDSKKSGGVTRSHLRFSPIRSTY
LVPSFVACSVPAYISGLREGGIFLLNDKLVKNIPNEIKRELARKKAKFFIINATKLALEV
GLGRTNTIMQSAFFYLPYEEAKKYMKEYAEKTYGKKGKDVVEKNWAAIDLEEVFVD-PAW
PEYVRKIPINAIKGEQLPVSAFDGTLEHGTANYEKRGIAVEVPEWCIQCNQCAYVCPHAA
IRPFLIDEKEMIQVSPLDCTGCTACVDVCPAKAIVMKPEVEYSDYVKGSQFAKPLFEFSG
ACAGCGETTYIKLTQLFGERMLIANATGCSSIYGASAPSTPYTGEGPAWASSLFEDNAEY
GYGMFQATETIRHRMAKMLAALFLEWRIVPLLQYLVKKSVWMFGGDGWAYDIGFGGIDHV
LASGDDVNMLILDTEVYSNTGGQSSKASPAGALAKFASSGKPVKKKDLAAILMYGNIYVA
RVSMGANQNQTLKAIREAESYPGPSIIIAYSPCIAHGIKLATEVGYWPILRYDPRLAEKG
KNPLQLDFLKGESRYSALERAKELTWNYYKRMA
>B_Fusobacteriota_Psychrilyobacter@@MULTISPECIES__pyruvate_ferredoxin__flavodoxin__oxidoreductase@WP_114641259.1 WP_114641259.1 MULTISPECIES: pyruvate:ferredoxin (flavodoxin) oxidoreductase [Psychrilyobacter]
TMDGNQAAAWVSYAFTEVAGIYPITPSSPMAEYTDSWAAKNLFGVPVKLVEMQSEAGAAG
TVHGALQAGALTTTYTASQGLLLKIPNMYKIAGELLPSVIHVSARSLSAQALSIFGDHSD
IYAARQTGYAMLASGSVQEVMDLAGVAHLATFKTRIPFMHFFDGFRTSHEINKVERAINP
HHPVTRGTAQNDDIYFQAREAQNKYYNAVPAAVAEYMEEISKITGREYKPFTYYGAADAE
RIIVAMGSVTETIKETVDHLGEKVGLLSVHLYRPFSAEYFMNVLPKTVKTISILDRTKEP
GANGEPLYLDVVELPKIVGGRYGLSSKDTTPAQIVAVFENAKSDTPKEGFTVGIVDDVTH
LSLNVKECLFFGLGSDGTVGANKNSIKIIGYAQAYFAYDSKKSGGVTRSHLRFGPIRSTY
LIPSFVACSTPSYTSGLKKGGTFLLNEETIANLPNSVKIKLAKAEAKLFIINANKLAAEI
GLGRTNTIMQSAFFKLPFEEAQEYMKEYTYKSYIKKGQDIVDMNYEAIDLVEVTVD-PAW
TEFVERIPVNAIKGYDLPVSAFDGTFENGSTAFEKRGVAVNVPHWCIQCNQCSFVCPHAV
IRPFLINEEEKLQVSPLDCTGCGVCANVCPAKALVMTPEQKFADYVKTSQFAQPLFEFHG
ACAGCGETPYIKLTQLFGDRMMVANATGCSSIYGGSAPSTPYCGEGPAWASSLFEDNAEF
GYGMHVAVEALRDRLEVEVAELFKDWKLLPLIDYITKKSQWIFGGDGWANDIGYGGIDHV
LATSDDINILVMDTEMYSNTGGQASKASPTGSVVKFAAAGMPLKKKDLAAICMYGHIYVA
QVSMGGSQAQYLKAVKEAEAHKGPSIIIAYAPCISHGVKLATECGYWPLFRFDPKLELEG
KNPLQIDFLLGETRYLTLERAKELKIRHYKRLA
>B_Fusobacteriota_Sneathia_sp._DSM_16631@@pyruvate_ferredoxin__flavodoxin__oxidoreductase@WP_192941521.1 WP_192941521.1 pyruvate:ferredoxin (flavodoxin) oxidoreductase [Sneathia sp. DSM 16631]
TMDGNQAAAYIAYAFTELAAIYPITPSSTMSEYIDDWANKNIFGQPVKLIEMQSEAGAIA
VVHGALQSGALATTFTASQGLLLKIPNMFKISGELLPGVIHVASRSISTHALSIFCDHQD
VYSARTTGFAILASGSVQEVMDIAPIAHLSTIKGRVPFMHFFDGFRTSHEIQKVDRSLNP
ENPVIRGTSQTEDIFFQVRESQNLFYENLPDIVNDYMKKIKDLTGREYKPFVYHGAPDAE
YIIIAMGSVTQTIREVVEYLGMKVGAISVHLYRPFSTKYLFNVVPKTVKKIAVLDRTKEP
GA-SEPLYLDIRNAPIIVGGRYGLSSKNTNPSHIMSIFENLFQDEPKNDFTIGIIDDVTF
KSL-DIECIFYGLGSDGTVSANKNTLKILGYVQGFFSYDSKKEGGLTRSYVRISPINSPY
LIPSFVSCSSFAYLENIKDGGIFLLNETIKQKLPDDFKKKLAEKSIKLYIINATKMSFEL
KMGKINTIMQSAFFKLDFETAKKYMKEFAKNVYSKKGTEFIQKNYDAIDVEEIEVN-PAW
TTFMQKIPINSLHGNEIPVSAFDGTFMPGSSALEKRNIATMVPRWCIQCNQCAFVCPHAT
IRPFLLDDEELIQVSPEDCTGCRACVDVCPVKALEMVPTDQNARYVKGSQFKKPLFEFSG
ACAGCGETPYIKLTQLYGENMIVANATGCSSIYTASAPSTAMTGRGPAWASSLFEDNAEY
GYGLFEGSETVRREALTLLQNELNIFFLIEVLRYLLKKSIWIIGGDGWAYDIGYGGLDHV
LASGVNVNVLVLDTEVYSNTGGQASKATPLGGIAKFAAGGKRTNKKDLAALMMYENVYVA
KISMGANQNQTIKAFKEAYEYDGPSLIIAYCPCIEHGQKLAVEVGYWNLLRYNPSLIEKG
KNPLQIDFLMNENRFSRLSEAERIRFEYYERLS
>B_Kiritimatiellota_Pontiella_agarivorans@@pyruvate_ferredoxin__flavodoxin__oxidoreductase@WP_322607025.1 WP_322607025.1 pyruvate:ferredoxin (flavodoxin) oxidoreductase [Pontiella agarivorans]
TIDGNTAAAHIAYAFSDIAAIYPITPSSNMGEYSDEWAAKNLFGKTVDVVEMQSEAGAAG
AVHGSLSAGALTTTFTASQGLLLMIPNMYKIAGEMLPTVFHVSARSLAAQSLSIFGDHSD
VMSVRNTGWAMTCGNSIQETMDMATIAHLSTLKAQVPFLNFFDGFRTSHELQKVERALRP
EKPTVKVAAQNPDVYFQGRETSNKYYDAIPEIVQEYMDVFAAKFGRKYNLFDYVGAADAE
KVIIAMGSACDTVEQTIEKLGEKLGLVKVRLYRPFSAKAFVDCIPESAKKIIVLDRTKEP
GALGEPLYLDVVTACKIIGGRYGLSSKEFSPAMVKAVYDHADNGA-WHNFTVGIHDDVTN
LSIDVKSAVFWGFGSDGTVGACKNTIKIIGTAQAYFVYDSKKSGGVTTSHLRFGSVNYPY
LIAGYVACHNVSYLGAVAEGGTFVLNSEVFNHLTKEEQQIIIDRKINFYNVNALKIALEV
GLGRINTVMQTVYFKLPEDEAIQLIKDYAKKTFERKGMDIVEMNWKAIDIEKVEVP-SEI
SDFTKDVPTMQQKGDSIPVSKMDGTLPTGTTKLEKRGIGPRVPKWCIQCNQCIMACPHAV
IRAKQINPAELIQVYIEDCTGCGVCVETCPAKALEFTTEVENTTFVKGIQMKKPLFEFSG
ACAGCGETPYVKLSLVCGEHMLTANATGCSSIYGGTFPTIPYCGRGPAWANSLFEDNAEY
GLGFRIAVDNNRALLRNALKAALEKAVVKILLDYFVDKAVWIFGGDGWAYDIGYGGLDHV
VASGKNVNILVLDTEVYSNTGGQASKSTPIGAVAKFATGGMRAGKKNLGFMCMYGTVYVA
HISMGANRVQTQKAIQEAVAYEGPSIIIAYAPCIAHGIKEAVECGYWPLYRYNPAAEEG-
-SKFTWDFIRNERRYSTLNEAEDLRWDFMQAVG
>B_Kiritimatiellota_Tichowtungia_aerotolerans@@pyruvate_ferredoxin__flavodoxin__oxidoreductase@WP_160628827.1 WP_160628827.1 pyruvate:ferredoxin (flavodoxin) oxidoreductase [Tichowtungia aerotolerans]
TIDGNTAAAHVAYAFSEVAALYPITPSTPMGEVSDVWASTNLFGKKVDIVEMQSEAGAAG
AVHGALSAGAMTTTFTASQGLLLMIPNMYKIAGEMIPTVFHVSARSLAAQSLSIFGDHSD
VMSVRQTGFALMSANSIQETMDLAIVSHLATLEARVPFLNFFDGFRTSHEIQKVERAMKP
EAPILKVAAQNPDVYFQGRETSNKYYDAVPALVQKYMDIVGEKIGRKYKLFDYVGAEDAE
KVIIAMGSGCDTIEATVNHLGAKLGLIKVRLYRPFGVEAFIDAIPASCKKIAVLDRTKEP
GSIGEPLYLDVVGAIQIIGGRYGLSSKEFTPAMVKAVFDHLDGEA-FHGFTVGINDDVTN
LSLDVVSCMFWGLGADGTVGANKNSIKIIGNAQAYFSYDSKKSGGVTVSHLRFGSVNYPF
LIADFVACHNPAYLSALKEGGTFLLNSEVFNHLTKEEQQIIIDRKIKFYNMDALKIAEAV
GLGRINTVMQTAFFKLPADEAIQLIKDAAKKAFEKKGMDIVEMNWKAIDIEEVAVP-ETI
DEFTKNIPGMLQKGDDVPVSKMDGTLPTGTSCLEKRGIAPRVPKWCIQCNQCVMSCPHAV
VRAKQIDPADLIQVYIEDCTGCGVCVETCPAKALEFSTERTNAEFLKGMQFKKPLFEFSG
ACAGCGETPYVKLTQVCGEHMVVANATGCSSIYGGTFPTVPYCGRGPTWANSLFEDNAEY
GLGMRLAVDSNREQLQIYLEAALKKAIVKLLLDYFVDKSVWIIGGDGWAYDIGFSGLDHA
VASGKNVNILVLDTEVYSNTGGQASKATPIGAVAKFANGGMPNTKKNLGFMCMYGNVYVA
SISMGANRMQTQKAFMEAAAYPGPSIIMAYAPCIAHGIKRAVDCGYWPLYRYNPTAE---
-KRFTWEFIRSERRYTALEAAEALRMAFYKAMG
>B_Lentisphaerota_Oligosphaera_ethanolica@@pyruvate_ferredoxin__flavodoxin__oxidoreductase@WP_307262072.1 WP_307262072.1 pyruvate:ferredoxin (flavodoxin) oxidoreductase [Oligosphaera ethanolica]
TIDGNTAASQVAYAFSEVAAIYPITPSSVMGELADSWSAKNMFGRPMNIVEMESEAGAAG
AVHGSLVAGAMTTTYTASQGLLLMIPNMYKIAGEMLPTVFHVSARTLAAQSLSIFGDHSD
VMACRGTGFAMLAASSVQECLDMAAVAHLSTLEAEIPFLHFFDGFRTSHEVQKVERSLRP
EKPMIHVAAQNPDVYFQGRETTNAHYAALPALVQKYMDKLAAVTGRQYHLFDYVGAPDAE
KVVVVMGSGAETVSLAVDYLGEKVGMIVVRFFLPFCNEAFLKALPKTTKQIAVLDRIKEP
GSAGEPLYLNVVNAIKVIGGRYGLSSKEFTPPMAKAVFDHLSGKA-FHSFTVGINDDVTH
QSLGTISCTFWGLGSDGTVGANKDSIKLIGYAQGYFSYDSKKSGGVTVSHLRFGPITSPY
LIPNFVACHNPAYISGLKEGGVFLLNDEVFSKLTRDMQELILKKKIRFYNIDAMKISNAA
GLGRINSVMQTAFFIIDKDEAVKMIKKSIEKRFKKKGEDIVKQNWVCVDLEEVKVP-ASL
DDFAKSVPTMHQQGDSIPVSKMDGTLPSGTACLEKRGIAPRIPKWCIQCNICSMVCPHAA
IRAKLVPTAEMVQVFTEDCQGCGVCVSSCPLKALTWTTENDNVTFIKGSQFRKPLFEFSG
ACAGCGETPYVKLTQLFGERMIVANATGCSSIYGGTFPTIPYTGRGPAWANSLFEDNAEF
GLGMRMAIDTNREQLMMNMKDAVGKCLAAAVLDYFVDKSVWIIGGDGWAYDIGFGGLDHV
IASGRNVNILVLDTEVYSNTGGQASKATQIGAVAQFAANGKRFGKKNLGIMAMYGYVYTA
SVSMGANRQQTINAFLEAETYKGPSLIMAYSPCINHGIKKAVESGYLPLYRFNPAAAE--
-KRFSWDFLAGQRRYSSLAEADDLRLEFYKKFG
>B_Lentisphaerota_Victivallis_lenta@@pyruvate_ferredoxin__flavodoxin__oxidoreductase@WP_154419928.1 WP_154419928.1 pyruvate:ferredoxin (flavodoxin) oxidoreductase [Victivallis lenta]
TIDGNYAASYVAYAFSEVAAIYPITPSSTMGEYADIWASKNMFGQKLEVVEMQSEAGAAG
AVHGSLSAGALTTTYTASQGLLLMIPNMYKIAGEMLPTVFHVSARALAAQSLSIFGDHSD
VMSCRATGYAMTSAASIQETHDLALVAHLATLESEIPFLAFFDGFRTSHEFQKVERALRP
DAPYAKMAAQNPDVYFQGRETTNKQYEALPAIVQKYMDKVGEVTGRKYHLFDYVGAADAD
KVIVAMGSACETIEEAIGYLGRKLGLLKVRLYRPFAADVLVKALPATVKKVAVLDRCKEP
GSLGEPLFLDVKAAVTVIGGRYGLASKEFTPSMVNAIYKHMDGKN-THNFTVGINDDVTG
LSLGTTACMFWGLGGDGTVGSNKNSVKIIGYVQAYFVYDSKKSGGITVSHLRFGPITSEY
TIPNFVACHNPAYLAGIVDGGTFLINDKVFESFTREMQEVIVRKHVKVYTIDALKLALEV
GSPYVSTIMQTCFFKLPADEAIGYIKSGIEKKFKKKGDDVVKENQACVDLKEVEVP-ASL
GTFANTLPILHQKGDDIPVSAMDGSMPTATSKFEKRGIAPSVPKWCIQCNQCVMACPHAA
IRSKLIEPANLLQVFIEDCTGCGVCVETCPVKAIHLTHQDENVEFVKGSQFLMPYFEFSG
ACAGCGETPYVKLSQLFGNRMIVANATGCSSIYGGSFPSLPYCGRGPAWANSLFEDNAEY
GFGMRLAVDTNRKQLMDCMKSALDYAVLGELLDYFVDKSVWILGGDGWAYDIGFGGLDHV
VAQNRNVNILVLDTEVYSNTGGQASKSTPIGAVALFANSGKRLTKKNLGFMCMYGNVYVA
SISMGANRQQALTAIREAEAHNGPSIILAYAPCIAHGIKRAVEAGYWPLYRYNPAEE---
-QPFKWEFIRSENRYKALADAEELRMTFYKNLG
>B_MAG_Acidobacteriota_Acidobacteriaceae_bacterium@@pyruvate_ferredoxin__flavodoxin__oxidoreductase@MBV8050811.1 MBV8050811.1 MAG: pyruvate:ferredoxin (flavodoxin) oxidoreductase [Acidobacteriaceae bacterium]
TMDGNEAVAHVAYRVNEVIAIYPITPSSPMGEWADQWASPNVWGTIPHVVEMQSEGGAAG
AVHGALQTGALATTFTASQGLLLMIPNMNKIAGELTPTAFHVSARTLATHALSIFGDHSD
VMSCRATGWAMLCSNSVQEAMDFALIAHAASLETRIPFLHFFDGFRTSHEVNKIDRALSP
DHPVLRGTAQNPDVFFQIRETANPYYAKAPEQVQSVMDKFAQATGRSYHLFDYVGDPDAE
RVIVVMGSGAEVAHEAVEHLGEKVGLLKVRLFRPFSVNHFLSCLPAGVKKIAVLDRTKES
GAIGEPLYLDVVTAKTVIGGRYGLSSKEFTPAMVKAVYENLNETKPKDHFTIGINDDLSH
TSLNVVRALFYGLGADGTVGANKNSIKIIGYAQGYFVYDSKKSGAVTVSHLRFGPIHSSY
LVANFVACHQWIFLSALIPGGTFLLNNEVWDHLPRPVQEQIIAKKARFFVIDAYQVARDT
GMGRMNTILQVCFFAIPGEQAIEAIRKSIRDTYGRKGEEIVLRNMKAVDLFEVKVPEKVT
PDFEKNVAIYAGRGDELPVSVFDGTFPTGTAKWEKRNIALEIPVWCIQCGKCAMVCPHAV
IRIKVYDSKELIQVAPEDCTGCGICVDVCPVKALNMAAERENWEFIRQQQIQEPLFEFSG
ACSGCGETPYLKLSQLFGDRAVIANATGCSSIYGGNLPTTPWTGRGPAWSNSLFEDNAEF
GLGFRLSIDKQTEFARELLVTA---LLLKERLDLLVKKSIWIVGGDGWAYDIGYGGLDHV
IASGRNVNLLVLDTEVYSNTGGQASKSTPRAAVAKFAAGGKPGPKKDLGLIAMYGSVYVA
SVAMGAKDEHTLKAFLEAEAYDGPSLIIAYAHCIAHGIKAAVDSGEWLLYRYNPERAQQG
ENPLILDFLSMETRFKMLEDAKHLRYRLYEYLS
>B_MAG_Acidobacteriota_Candidatus_Sulfopaludibacter_sp.@@MAG_TPA__pyruvate_ferredoxin__flavodoxin__oxidoreductase@HUA36910.1 HUA36910.1 MAG TPA: pyruvate:ferredoxin (flavodoxin) oxidoreductase [Candidatus Sulfopaludibacter sp.]
TLDANEGVAHVAYRLNEVMAIYPITPSSPMAEFCDQWTSKNLWGTIPSIVEMQSEGGAVG
AVHGMLQTGSIATTFTASQGLLLMIPNMFKIAGELLPTVFHVTARAVATHALSIFGDHSD
IMAVRSTGWAMLGSASVQEAADFALISQAATFRSRIPFVHFFDGFRTSHEVQKIERGMSP
DHPVLRGTAQNPDAFFQAREACNPFYAACPDIVQQAMDDFAKQVGRAYKLFEYFGAPDAE
HVLVLMGSGCEAAHETVEYLGAKFGLVKVRLYRPFDGKRFVEALPRSVKTISVLDRTKEP
GAAGEPLYQDCVAAPKMLGGRYGLSSKEFTPAMVKAVFDNMAAAKPKTHFTVGITDDVSR
TSLDVIRALFYGLGADGTVGANKNSIKIIGFAQGYFVYDSKKSGSMTVSHLRFGLIRSTY
LIANFVACHQPMFVKPLVPGGTFLLNDQIWSKLPTPVQESLIARKAKFYVIDATKVARDS
GMGRINTIMQVCFFALPRDKAIEAIKYSIKKTYGKKGEEVVAMNLKAVDLHEVPVTQRVN
PAFVKNVRLAAGEGDEVPVSAFDGTFPIGTAQYEKRNLALDIPVWCIQCLKCVAICPHAT
IRAKVYEPAALLQVAAEDCTGCSLCVDICPAKAINMRPERENWNFLRQQQLLRPLFEFSG
ACAGCGETPYLKMSQLFGDRAIIANATGCSSIYGGNLPTTPWTGRGPAWCNSLFEDNAEF
GLGFRVSLDKQKDFAAELLVNG---IVLKDKLDQLVRKSVWIVGGDGWAYDIGYGGLDHV
LASGRDVNVLVLDTEVYSNTGGQMSKSTPRGAVAKFAAGGKTMGKKDLGLIAMYGHIYVA
SVALGAKDEQALRAFVEAESYPGPSLIIAYSHCIAHGIKLAVDTGQWLLYRFDPRRTERG
ENPLQLDYLLSENRFKMLDAAKQLRWKFYQYLS
>B_MAG_Actinomycetota_Actinomycetes_bacterium@@pyruvate_ferredoxin__flavodoxin__oxidoreductase@MCG9479201.1 MCG9479201.1 MAG: pyruvate:ferredoxin (flavodoxin) oxidoreductase [Actinomycetia bacterium]
TMDGNTAAAHVAYAFTDVAAIYPITPSSPMAEYIDEWSAKNIFGQQVSVVELQSEGGASG
AVHGSLQGGALTSTFTASQGLLLMVPNMYKISGELLPGVFHVSARAVATHALSIFGDHSD
VMATRQTGFALLASGGVQEVMDLGAVAHLAAIKSRIPFLHFFDGFRTSHEIQKIERALNP
MHPVTRGTAQNPDIFFQARESANSFYEKVPDIAADYMAKISKITGREYKPFNYFGAKDAK
YIIIAMGSVTETIVETVDYLGEKVGVIKVHLYRPFSLKHFMDVLPESVEKIATLDRTKEP
GSLGEPLYEDVKTLPVIVGGRYGLGSKDTTPSQIKAVFENLKKDDPKDSFTVGINDDLTH
TSLGTIMCKFWGLGSDGTVGANKNAIKIIGYAQGYFQYDSKKSGGLTISHLRFGPIKSTY
LIADYIACHNQAYLKGLKDGGKFVLNQELEEKLPADMKRYLAEHDIDFYTINATDIARDI
GLGRINMVMQAAFFKIELDKAVQMLKDAIEKTYGRKGKNIVEMNYKAVDLQKIDIP-DSW
PQFIKEIPMNRQEGDDIPVSKFDGTFPPGTSAYEKRGIAVEVPHWCIQCNQCAYVCPHAV
IRPFLLTEKEAIQISPLDCTGCGNCVEVCPAKALELEPEVENWEYLKGCQFRQPLFEFSG
SCAGCGETSYARLTQLFGDRMMIANATGCSSIWGGSAPSTPYTGRGPAWANSLFEDNAEY
GYGMALGNKQVRAKIMDLLKDVLSQWIMVELLDYFIRKSVWIFGGDGWAYDIGYGGLDHV
LASGEDVNVFVYDTEVYSNTGGQSSKATPLGAVAKFAASGKKVKKKDLGLMATYGYVYVA
QIAMGANKNQTLKAIREAEAYKGPSIIIAYSPCINHGIKEAVDSGYWHLYRYNPLLKEEG
KNPFMLDFLMGEVRYASLEIADELKYEQYKKMA
>B_MAG_Armatimonadota_Armatimonadota_bacterium@@pyruvate-flavodoxin_oxidoreductase@GIV15405.1 GIV15405.1 MAG: pyruvate-flavodoxin oxidoreductase [Armatimonadota bacterium]
TCDGNEAAAYTAYRTNEVIAIYPITPSSPMGELSDEWAAPNIWGTVPHVREMQSEGGAAG
AVHGALQAGALTTTFTSSQGLLLMIPNMFKIAGELTSTVFHIAARTVATHALSIFGDHSD
VMACRSTGWAMLFANDPQEVMDFALIAQAATLEARVPFLHVFDGFRTSHEIRKIERAMNP
ERPFIRGTAQNPDTFFQSRERINPFYLATPGIVQKAMNKFASIVGRQYHLFDYVGAPDAE
HVIIMMGSGCGTAEETVQALGEKVGLVKVRLYRPFSREHLIKALPATVRAIAVLDRTKEP
GALGEPLYEDVVTAPRVIGGRYGLSSKEFTPAMVKAVYDELAKDKPKNHFTVGIIDDVTH
TSLDVVRAVFWGLGADGTVGANKNSIKIIGWAQGYFVYDSKKSGAVTVSHLRFGPILGSY
LIANFVACHQFHFLEMAEEGATFLLNEEVWDHLPRSVQQQIIDKNLRFYVINAYDVAKRV
GLGRINTIMQTCFFAIPREEAIAKIKEAIRKTYGRRGEAVVQQNFAAVDLFEVKVPAQVT
PEFVKRVELMAGRGDLLPVSAFDGTYPSGTAAWEKRNIALEVPVWCIQCGKCVYICPHSV
IRAKVYDKELLIQVSVEDCTGCQLCVEVCPAKALNMHPERANWEFIKNVQLLRPLFEFSG
ACSGCGETPYVRLTQLFGDRLYIANATGCSSIYGGNLPTTPYTGRGPAWSNSLFEDNAEF
GLGMRLAINRQNAYARHLLVDG---LLLIEKLDMLIRKSVWIVGGDGWAYDIGYGGLDHV
IASGEDVNILILDTEVYSNTGGQASKATPMGAVARFAAGGKPTAKKDLGMMAMYGNVYVA
QVAMGANELQTLKAFLEAEAYPGPSIIIAYSHCIAHGIKLAVDTGYWPLYRYNPLLAQQG
ENPFQLDYTSKEGRYRILEAAERLRWRYYQMLA
>B_MAG_Armatimonadota_Armatimonadota_bacterium@@MAG_TPA__pyruvate_ferredoxin__flavodoxin__oxidoreductase@HOM82912.1 HOM82912.1 MAG TPA: pyruvate:ferredoxin (flavodoxin) oxidoreductase [Armatimonadota bacterium]
TIDGNEAAAYVAYKTNEVMTIYPITPSSPMGELGDAWAATNIWGQVPLVQEMQSEGGAAG
AVHGSLQAGALTTTFTASQGLLLMIPNMYKIAGELTPTVFHITARTLATHALSIFGDHSD
VMACRATGWAMLFSNSVQEVMDFALIAQAATLRARVPFLHAFDGFRTSHEVQKVERALSP
DHPVIRGTAQNPDVFFQAREACNPFYNAVPGIVEEVMDQFYAQVGRRYHLFDYMGAPDAE
RVIILMGSGCETAEEAVTHLGEKVGLIKVRLFRPFSVAHFLKALPATTKAIAVLDRTKEP
GAAGEPLYQDVLTAPKVIGGRYGLSSKEFTPAMVKAVLDELAKADPKNHFTIGITDDVTN
TSIDVVRAVFWGLGSDGTVGANKNSIKIIGYAQGYFVYDSKKSGSVTVSHLRFGPIHSTY
LVANFVGIHQFGFLKNAAEGATVLLNEETWDNLPRPIQEEILNKKLKLYVIDAYEVARQT
KMGRINTIMQTCFFALPREEAIEQIKKAIKKTYGKRGEAVVQQNFAAVDLYEAKVPGQVT
PEFVQNVDIIANQGDQIPVSKLDGTFPTGTAAWEKRNIALDVPVWCIQCGKCVLSCPHAA
VRSKIVPQNLLIQISVEDCTGCTLCMESCPAKALTMHPGARNWEFVKNVQLLQPLFEFSG
ACAGCGETPYVKLSQLFGDRMVVANATGCSSIYGGNLPTTPWTGRGPAWANSLFEDNAEF
GLGMRLSIDTQTRYARQLLADA---LLLKSRLDFLVKKSVWIMGGDGWAYDIGYGGLDHV
LASGHNVNVLVLDTEVYSNTGGQASKATSRAAVAKFAASGKSAPKKDLGRMAMYGNVYVA
QVAMGASDAQTVRAILEAEAYDGPSLVIAYSHCINHGIKLAVDSGAWILYRYNPQLAAEG
KNPLQIDFIYTETRYKMLEGAARLRWQIYQQMA
>B_MAG_Bacillota_Tindallia_sp._MSAO_Bac2@@pyruvate_ferredoxin__flavodoxin__oxidoreductase@RQD68829.1 RQD68829.1 MAG: pyruvate:ferredoxin (flavodoxin) oxidoreductase [Tindallia sp. MSAO_Bac2]
TMDGNTAAAYVSYAFTDVAAIYPITPSSNMAESVDEWSAKNIFGQTVTVTEMQSEAGAAG
AMHGSLAAGALTSTYTASQGLLLMIPNMYKIAGELLPGVFHVSARAVAAHALSIFGDHSD
VMAARQTGCAMLASGSVQEVMDLGGIAHLAAIKGRLPFVHFFDGFRTSHEVQKIEDSLNP
EHPELRGTAQNPDIFFQAKEAVNPYYNALPEIVVDYMNKISEVTGREYKPFNYYGAEDAE
HVVVAMGSVTETLEETVDYLGEKVGVIKVHLYRPFVSKYFMDVLPKTVKKIAVLDRCKEP
GAPGEPMYLDVKDMPVIVGGRYGLGSKDTTPAQMKAVFENLKQAEPKNGFTVGINEDVTN
TSLGTVRCKFWGLGSDGTVGANKNSIKIIGYAQGYFSYDSKKSGGVTISHLRFGPIRSTY
LIADFIACHNQAYLKGIKEGGTFLLNEELEQKLPASLKKTLAEKNIKFYIIDATDIAAEI
GLGRINMVMQSAFFKLPVDDAIKYMKQAVVDTYGSKGEKIVQMNQKAIDLEKVEVP-ADW
PDFIKNIPMNAQEGDNLPSSAFNGSFPMGTSEYEKRGIAVNVPEWCIQCNQCSFVCPHAA
IRPFLVDEEEALQVSTLDCTGCGNCADICPAKALEMKSQKENWDYMKGSQFAQPLFEFSG
ACAGCGETPYVKLTQLFGDRMTIANATGCSSIYGGSAPSVPYCGQGPAWANSLFEDNAEF
GYGMVLATTQIRAKLEDLLKDAFKAWIMLPLLDYLVKKSHWVFGGDGWAYDIGYGGLDHV
LASGDDINVLVMDTEVYSNTGGQSSKASPAGAVAKFATSGKKIIKKDLGRMAMYGYVYVA
QVGMGADKNQLMKAMKEAEAYPGPSLVIAYSPCIAHGIKKAVEAGYWHLYRYNPLLKEEG
KNPFTLDFLDSEVRYASLEEAELLRYEIYKKLA
>B_MAG_Bacteroidota_Bacteroidetes_bacterium_41-46@@pyruvate_ferredoxin__flavodoxin__oxidoreductase@OJV22824.1 OJV22824.1 MAG: pyruvate:ferredoxin (flavodoxin) oxidoreductase [Bacteroidetes bacterium 41-46]
TCDGNYAAAHVAYMFSELAAIYPITPSSTMAEYVDEWSSTNLFGEKLRVVEMQSEGGAAG
ALHGALQAGVLATTFTASQGLLLMIPNMYKIAGELLPTVFHVSARTLAAQALSIFGDHSD
VMAARQTGFALLASSSVQEALDMGAVAHLATLKSRVPFVHFFDGFRTSHEIQKIEKALNP
IKPVTRGTAQNPDVFFQAREASNPFYDAVPDIVARYMGEISELTGRHYLPFDYYGDPQAE
NIIIAMGSVCETIREVVDMQGEKVGVLTVRLYRPFSAKYFFRVLPKSVKRIAVLDRTKEP
GAVGEPLYIDIKSAPLIVGGRYGLSSKDTSPAQILSVFENLNMKEPKNGFTIGIVDDVSF
KSLGVKECKFYGLGSDGTVGANKNTIKIIGYVQAYFDYDSKKSGGYTCSHLRFGPINSPY
LVPDFVACHVTSYLKGIKKGGTFLLNDETIEKLPDHIKATIAKKQLNLYIINATQIAEEI
GLGRTNTILQSAFFKIPYEQAVAEMKHAAEKSYGRKGDKILEMNYAAIDYVKVDIP-VEW
PDWVRNVVVNAQAGNDLPVSAFDGTIPAGTAAYEKRGIATHVPEWCIQCNQCAYVCPHAA
IRPFLMSEEEQIQVTPYDCTGCGNCADVCPAKALIMKPEQHNFDYVKNLQFAQPLFEFSG
ACAGCGETPYIKATQLYGDRMMIANATGCSSIFGGSFPASPYTGHGPSWANSLFEDNAEY
GMGMRLGSERVRDRVAKLMKVLFGEWILIPMIDYFITRSQWIFGGDGWAYDIGYGGLDHV
LASGENVNVLVLDTEVYSNTGGQSSKSTPVGAVAKFATSGKKIRKKDLGMMAMYGYVYVA
QVAMGASHNQLMNVLKEAEAYDGPSLIIAYAPCISHGLKMAVECGYWQLYRFNPMLEAEG
KNPFTLDFLNGEVRYTSLEEAETLRYNSYKRMA
>B_MAG_Bacteroidota_Bacteroidota_bacterium@@pyruvate_ferredoxin__flavodoxin__oxidoreductase@MDP4272942.1 MDP4272942.1 MAG: pyruvate:ferredoxin (flavodoxin) oxidoreductase [Bacteroidota bacterium]
TCDGNYAAAHIAYMFSEVACIYPITPSSTMAEYIDEWAAKNIFNEVVKVTEMQSEGGASG
ALHGALQSGALASTFTASQGLLLMIPNMYKMAGELLPAVFHVSARTLATQALSIFGDHMD
VMATRQTGFALLATGSVQEVMDLAGVAHLAAIKLRVPFLHFFDGFRTSHEIQKVERALNP
EHPVIRGTAQNPDIYFQAREASNKFYAAVPDMVESYMREIQKITGREYHPFDYYGAKDAE
NIIVAMGSVTETTKEVIDYLGEKVGLISVHLYRPFSEKYFFNVLPKTVKRIAVLDRTKEP
GANGEPLYLDIRDIPVIVGGRYGLSSKDTTPAQILSVFNNLKLPEPKHGFTIGIVDDVTF
TSLGTFQAKFYGLGSDGTVGANKNSIKIIGYAQAYFAYDSKKSGGFTASHLRFGPIRSPY
LVPDFVACHVPSYLRGLRKGGTFLFNEETKNRLPDSMKKYLAENGIDFYIINATKIAEEI
GLGRTNTIMQSAFFKIPYTDAVKEMKKFIVKSFGKKGEDIVRMNNNAVDMTKVAVP-AEW
PEFIKNVPMNRQEGDDLPVSAFDGTFPLGTAAYEKRGIASHVPEWCIQCNQCSYVCPHAV
IRPFLLNEEEVIQVSVLDCTGCGNCADVCPAKALIMKPESERWDYVKNTQFAKPLFEFSG
ACAGCGETPYIKLTQLFGERMLIGNATGCSSIYSGSAPSMPYTGQGPAWANSLFEDNAEY
GFGLANGTKKMREQIANLTKAAFNEWLVLAALQYLVKKSVWIFGGDGWAYDIGYGGLDHV
LASGEDVNVLVLDTEVYSNTGGQASKSTPIAAVAKFAASGKRIRKKDLGMMAMYGYVYVA
QVAMGASHSQYLNALKEAEAYPGPSLIIAYAPCINHGLKRAVECGYWHLYRFNPLLEAAG
KNPFTLDFINSEVRYTSLQEADELRFNSYKRMA
>B_MAG_Bacteroidota_Bacteroidota_bacterium@@pyruvate_ferredoxin__flavodoxin__oxidoreductase@QQS50227.1 QQS50227.1 MAG: pyruvate:ferredoxin (flavodoxin) oxidoreductase [Bacteroidota bacterium]
TCDGNYAASHIAYMFSEVSAIYPITPSSTMAEYIDEWSAKNIFGEVVKVTEMQSEGGAAG
AVHGSLQSGALTTTYTASQGLLLMIPNMYKIAGELLPAVFHVSARSLAAQALSIFGDHSD
VMSARQTGFAMLASGSVQEIMDIGAVAHLTAIKSRVPFLHFFDGFRTSHEIQKVERALNP
EHPVTRGTAQNPDIYFQSREAANKFYDVIPDMVNDYMQQLSKITGREYHPFTYYGAPDAE
NIIVAMGSVTSTIQETIDYLGKKVGLISVHLYRPFSAKYLLKVLPKSVKRITVLDRTKEP
GANGDPLYLDICEVPMIVGGRYGLSSKDTTPTQIISVYENLEQVEPKNGFTLGIVDDVTF
KSLGTFEGKFYGIGADGTVGANKNSIKIIGYAQAYFAYDSKKSGGVTTSHLRFGPIRSSY
LVPDFVACHVPSYLRGIKKGGTFLLNKETINHLPNSVKKVLAEKEINFYIINATKLAREI
GLGRINFIMQSSFFKIPYETAVAEMKKAITKDFSKKGEEIVKMNHLAVEVEKVAVP-AEW
PEFIRNVPINNLLGDDLPVSAFDGTFPAGTTQYEKRGIAVNIPEWCIQCNQCAYVCPHAC
IRPFLLNEKEAIQVSPLDCTGCNVCVEVCPSKSLIMRAEESNWNYIKNSQFAQPLFEFSG
ACAGCGETAYIKLTQLYGDRMMVANATGCSSIYGGSAPSTPYTGKGPAWANSLFEDNAEY
GFGMVTGVNKMRDRIELRTIEVFKTWIVIESLQYLIKKSIWVFGGDGWAYDIGYGGLDHV
LASGEDINVLVMDTEVYSNTGGQASKATPVGAVAKFAAAGKQIRKKDLGAMAMYGYVYVA
QVAMGANMNQYMKALKEAEAYPGPSLIITYSPCINHGLKKAVDSGYWHLYRFNPMLENEG
QNPFQLDFLRSEVRYTSLAEAARLRYESYKRRS
>B_MAG_Bacteroidota_Lentimicrobiaceae_bacterium@@pyruvate_ferredoxin__flavodoxin__oxidoreductase@MDD3738855.1 MDD3738855.1 MAG: pyruvate:ferredoxin (flavodoxin) oxidoreductase [Lentimicrobiaceae bacterium]
TCDGNYAAAHIAYMFSEVSAIYPITPSSTMAEYIDEWAAKNIFGETVKVVEMQSEGGAAG
AVHGSLQSGALTSTYTASQGLLLMIPNMYKMAGELLPAVFHVSARTVAAQALSIFGDHSD
IYAARQTGFAMLATSNVQEIMDLAGIAHLAAIKSRVPFVHFFDGFRTSHEIQKVERALSP
EHPVTRGTAQNPDIFFQAREASNPFYYAVPDIVAEYMQIISKQTGREYKPFTYYGHSEAE
NILIAMGSVTDTIKEVIDYLGEKLGLITVHLYRPFSTKYLFNVMPKTVKRICVLDRTKEP
GSNGEPLYLDVRNAPLIIGGRYGLSSKDTTPSMIISVFDNLKLNEPKDRFTVGIVDDVTF
TSLGTFQAKFYGLGSDGTVGANKNSIKIIGYAQAYFAYDSKKSGGFTASHLRFGQIRSPY
LVPDFVACHVPAYLKGLKPGGTFLLNEETVKNLPNSMKRYMAENNIKFYIINATAIAEEI
GLGRTNTILQSSFFKIPYDVALDEMKKAAKATFERRGNKVVEMNMQAIDYKEVKVD-PSW
PDFIKNVVMNDQKGDDLPVSAFDGTFPAGTTAYEKRGIAITVPEWCIQCNQCAYVCPHAV
IRPFLINEEEMIQISPLDCTGCGNCADVCPAKALVMKPQIKLWDYVKNSQFAQPLFEFSG
ACAGCGETPYIKLTQLFGDRMIVANATGCSSIYGGSAPSTPYTGKGPAWANSLFEDNAEF
GFGIATGVNKMRTRIAERLKEATQMWILLPLLQYFTKKSIWIFGGDGWAYDIGYGGLDHV
LASGEDVNVLVLDTEVYSNTGGQASKSTPTGAIAKFAASGKKIRKKDLGMMAMYGYVYVA
QVAMGANQAQYLRAIREAEAYKGPSLIIAYSPCINHGLDDAVKAGYWHLYRYNPELVEEG
KNPFTLDFIMSETRYTSLQEADELRYNSYKRLT
>B_MAG_Betaproteobacteria_Azoarcus_sp.@@pyruvate_ferredoxin__flavodoxin__oxidoreductase@MDR1423219.1 MDR1423219.1 MAG: pyruvate:ferredoxin (flavodoxin) oxidoreductase [Azoarcus sp.]
TMDGNAAAAYVSYAFTDVAAIYPITPSSNMAEETDKMAAKNLFGQPVIVKEMQSEAGAAG
AVHGALAAGALTTTYTASQGLLLMIPNMYKMAGELLPAVIHVSSRAVAAHALSIFGDHSD
VYACRQTGFAMLCSTNPQEAMDLGAAAHLSAIEGSLPFLHFFDGFRTSHELQKIERALNP
EHPVQRGSAQNSDIFFQAREASNRFHTNIVGVCERCLDRINAKIGSDYKLFNYYGASDAD
KVIVAMGSVCDTIEETLDYLGEKVGLIKVRLYRPFSVEHLLAAIPASVKKITVLDRTKEP
GSLGEPLYLDVVAAVPVFGGRYGLASKDTTPAQIVAVVRNMEAASPKKRFTIGIHDDVTY
LSLGTRSCKFWGLGADGTVGANKNAIKIIGCAQGYFSYDSKKSGGVTVSHLRFGRIKSTY
LIADFVACHNPSYVEDIKPGGVFLLNDELSARLPARMKRLLARNGTRMYTIDATGIAAEI
GMGHVNTILQAAFFQLPIEVAVACMKDAVRDTYGRKGDKVVALNCLAIDAHPFVIP-ADW
VRFVDEIPVNAQRGDSLPVSAFSGTYPLGSAAYEKRGIAIDVPQWCIQCNFCAYICPHAA
IRPVALCDEDLLTVSPLDCTGCASCVNICPGSALRLEPAQEVFDYVKGTQYRRPLLEFSG
ACAGCGETPYAKLTQLWGERMYIANATGCSSIWGCSAPSMPYAGRGPAWQNSLFEDNAEF
GYGLLVANKAMRAQLADALKAAARRWLFKAVLDYLAKKSFWLFGGDGWAYDIGFGGLDHV
LASGEDVNVLVLDTEVYSNTGGQASKATPTGAIAQFAAAGKKGYKKDLSLIAMYGNVYVA
QVAQGADYNQCLKAFLEAESHPGPSIIIAYAPCITHGIKNAVLSGYWNLFRYDPRKKDAG
ANPFVLDFLMNEVRFSSLDRAESLKYETFRRMA
>B_MAG_Betaproteobacteria_Rubrivivax_sp.@@pyruvate_ferredoxin__flavodoxin__oxidoreductase@MDO9072168.1 MDO9072168.1 MAG: pyruvate:ferredoxin (flavodoxin) oxidoreductase [Rubrivivax sp.]
TMDGNSATTHVAYAMSEAAAIYPITPSSTMGEIADEWAAKNIFGQVVNIRQMQSEAGAAG
AVHGALAAGALTTTFTASQGLLLMIPNMYKISGELLPGVFHVSARAIAAHALSIFGDHQD
VMATRQTGFAMLASSSVQECMDLALVAHLAAVESSVPFMHLFDGFRTSHEVNKIDRALNP
DRPVMRGTAQNPDVFFQAREASNPYYLAVPGIVSASFERFGALTGRHYSLFDYVGAPDAE
RVLVQMGSGVGASSEAVRRLGVKVGLVIVRLYRPFDAEAFVAALPPSVRAIAAMDRSKEP
GALGEPLYQDVVTAPRVIGGRYGLSSKEYTPAMAKAALDELDAPKPKRHFTVGIFDDVTN
LSLGVTRAVFYGLGADGTVGATKNTVKIIGHAQGYFVYDSKKSGAITVSHLRFGPITSTY
LIADFVACHQFEFLALARPGATFLLNDAVWAMLPREAQQSIIDKQLKFYVVDALAVAQQA
GLGRINTVTQACFFAIPRDEAIEAIKESIRKTYGKRGETVLSRNFAAVDLGEVKVPARA-
PDFVQRVMMLDGKGDLLPVSALDGTFPTGTTQWEKRSIAIDIPIWCTQCGICPLVCPHAA
IRMNVFPAEAMLQVAPDDCTGCGVCVDVCPSKAVNMEPERANYDFLRGSQLRKPLFEYSG
ACSGCGETPYLKLSQLYGDHLVMANATGCSSIYGGNLPTTPWSGQGPVWSNSLFEDNAEF
GLGMRLALDAQRDLAQMLLANA---LLLKTLLDSLVVRSVWIIGGDGWAYDIGYGGVDHV
LASGRNVNILVLDTEVYSNTGGQASKSTPRGAVAKFAAAGKSTGKKDLGMIAMYGNVYVA
QVAIGANPVQTVRTFQEAASWPGPSLIIAYSHCIAHGIRDAVKSGYLTLYHYDPRLGMGG
DQPLKLDFTMKEGRFAMLARAKLLRWTLYEQIA
>B_MAG_Caldisericota_Caldisericia_bacterium@@MAG_TPA__pyruvate_ferredoxin__flavodoxin__oxidoreductase@HOI25325.1 HOI25325.1 MAG TPA: pyruvate:ferredoxin (flavodoxin) oxidoreductase [Caldisericia bacterium]
TMDGNTAASHVAYAFTDVAAIFPITPSSTMAEMVDEWSAKNLFGQTVQVVELQSEAGAAG
ALHGSLSAGALTTTFTASQGLLLMIPNMYKVAGEFLPGVFHVSARAVASHALSIFGDHSD
VMATRQTGFALLAAGSVQEVMDMAAVAHLSAIKSSVPFLHFFDGFRTSAEIQKIENSLNP
EHPKVMGTAQNPDIFFQAREASNPFYNRLPDIVSDYMAKISALTGREYRLFNYYGAPDAE
NVIVAMGSITECAEETVDYLGQKVGLIKVHLYRPFSAKHLLNVLPKTVKRIAVLDRTKEP
GAPGDPLYLDIQHVPLIISGRYGLGSKDTTPSQVCAVYSNLASSHPKDKFTIGIKDDVTM
TSLGTIRCKFWGLGSDGTVGANKNSIKIIGYAQGYFAYDSKKSGGVTISHLRFGPIKSTY
LIADFIACHNQAYLKGLKAGGIFLFNEDLEKHLPSSMKQYLANNKIKFYTINATDIAEEI
GLGRINMIMQSAFFKLDIDKAISYMKEAVLHTYGKKGEKIIQMNYAAIDLHEITIP-ESW
PDFIRNIPMNRQEGDNLPVSAFNGCFPMGTSAYEKRGIAIHTPEWCIQCNHCSYVCPHAA
IRPFLLTEEELIQVSPMDCTGCGNCADVCPSKSLVMKPEIEHWNWVKGSQFIKPLLEFSG
ACAGCGETPYTKLTQLFGDRMLIANATGCSSIWGASAPSIPYCGKGPAWANSLFEDNAEY
GFGMALGIKQIRNRIADRLKQHMQAWIVLSLLDYYIKKSVWVFGGDGWAYDIGYGGLDHV
VASGEDINLLVLDTEVYSNTGGQSSKSTPTAAIAKFAASGKKAKKKDLGMMAMYGYVYVA
QVAMGADKNHLVKVLKEAESYQGPSLVIAYAPCINHGIKLAVEAGYWHLYRYNPLLKEEG
KNPFVLDFIMSEIRYSSLDLADQLRMDNYLRLA
>B_MAG_Calditrichota_Calditrichia_bacterium@@pyruvate_ferredoxin__flavodoxin__oxidoreductase@MEJ2635420.1 MEJ2635420.1 MAG: pyruvate:ferredoxin (flavodoxin) oxidoreductase [Calditrichia bacterium]
TIDGNEAAAYVAHKVNEVIAIYPITPSSPMGEWADAWSAKNIWGTVPSVVEMQSEGGASG
AVHGALQSGALTTTFTASQGLLLMIPNMYKIAGELTSTVFHVSARTVASHALSIFGDHSD
VMATRQTGFALLASNSIQEIMDFALISTAATLEARVPFVHFFDGFRSSHEVQKIERALSP
DNPFIRGTAQNPDVFFQARETVNPFYAACPEIVQKHMDKFAKLTGRHYHLFDYVGHPEAE
RVIVLMGSGAEAAHETAEYLGEKVGVLKVRLYRPFSIKAFVNSLPATVKTIAVLDRTKEP
GSAGEPMYEDVVTAPRVIGGRYGLSSKEFTPAMVKGLFDEMKKDKPKNHFTVGINDDVTN
SSIDVFRGMFYGLGSDGTVGANKNSIKIIGYAQGYFVYDSKKAGAVTTSHLRFGPIHSTY
LIAKFIACHQFVFLRFAAEGATFLLNEEIWDNIPRPVQQQIIDKKLKFYVINAYDVGKET
GMGRINTIMQTCFFAIPKDEAIGAIKDAIKKTYGKKGEEIVKKNYAAVDLHEVKVPQTAD
PDFVKNVKIIAGFGDDLPVSAFDGTFPSATTQWEKRNIALEIPVWCIQCGKCAMVCPHAV
IRIKAFDKKYLIQVAPEDCTGCELCVEVCPAKALNMAPEKENWEFVKGSQFLQPLFEFSG
ACAGCGETPYVKLSQLFGDRMIVANATGCSSIYGGNLPTTPWADRGPAWSNSLFEDNAEF
GLGFRLTIDKHTEHARELLVKE---ILLKEKLDYLVKKSVWIIGGDGWAYDIGYGGLDHV
LASGRNVNVLVLDTEVYSNTGGQMSKATPLGGVAKFAAAGKPLPKKDLGMLAMYGYVYVA
KVAMGASDTQLVKAFMEAEKYDGPSLIIAYSHCIAHGIKLAVDSGYWPLFRFNPDATKNG
ENPLRLDYVYNETRYKMLERAKMLRWTLYERMV
>B_MAG_Calditrichota_Calditrichota_bacterium@@pyruvate_ferredoxin__flavodoxin__oxidoreductase@NOZ61088.1 NOZ61088.1 MAG: pyruvate:ferredoxin (flavodoxin) oxidoreductase [Calditrichaeota bacterium]
TMDGNAAAAHVAYAFSDVAAIYPITPSSPMGELADFWSAKNLFGQQVDVVELQSEGGASG
AVHGALSAGALTTTFTASQGLMLMLPNMHKIAGEMLPTVFHVSARSLAAQSLSIFGDHSD
VMSARNTGFALVAAASIQEIMDLAVVSHLATLKSSVPFLNFFDGFRSSHEIQKIERALNP
EMPRIKVGAQNPDVYFQGRETVNKYYTETPKIVQEYMDLVAEKIGRQYHLFDYVGAPDAD
RLIIAMGSGCEAIEETINWLDEKVGLLKVRLYRPFSVDHFLKAIPETVKKIAVLDRTKEP
GSIGEPLYLDVVAALTIIGGRYGLSSKEFTPSMIKAVYDHLNDAC-FHGFTVGIEDDVTH
LSIETISCKFWGFGSDGTVGANKNSIKIIGYAQGYFQYDSKKSGGITRSHLRFGPIQSPY
LVADFIACHNQAFLEGIKEDGVFLLNEEAFENLTEDMQKTIIEKKIKFYNIDALKIAEEV
GLGRINSVMQTAFFLIDRQEAIKMIKKAIEKTYKKKGEEVVKMNWAAVDLEEIPVP-EEM
DKFVKNVKIMREKGDEIPVSDMDGFVPSNTAKLEKRGVAPFVPRWCIQCNQCSFVCPHAA
IRTKLIERDVLVQVYIEDCQGCMVCVNECPKDALEKAPENANQEFLKGSQFKQPLLEFSG
ACAGCGETPYVKLTQLYGDRLLIANATGCSSIWGATFPTMPYAGHGPAWANSLFEDNAEY
GLGFRLAVNANRKQLLYNLRDALAKAKIKQLLXYFIDKSVWSFGGDGWAYDIGYGGLDHV
MASGKNVNVLVMDTEVYSNTGGQASKATPLGSIAKFAEAGKPTPKKDLGMMLMYGYVYVA
SVAMGANKNQFVKAVREAEAYNGPSIIIAYAPCIAHGIKRAVEAGYWLLYRFNPELKKEG
KNPLILDFLKGEKRYNSLENVDKYRYEHYKMLA
>B_MAG_Calditrichota_Calditrichota_bacterium@@pyruvate_ferredoxin__flavodoxin__oxidoreductase__partial@RMD85558.1 RMD85558.1 MAG: pyruvate:ferredoxin (flavodoxin) oxidoreductase, partial [Calditrichota bacterium]
TIDGNEAAAYIAHKTNEVIAIYPITPSSPMGELADAWSATNIWGSVPLVQEMQSEGGAAG
AVHGALQTGALTTTFTSSQGLLLMIPNMYKIAGELTSTVFHVASRTVATHALSIFGDHSD
VMATRATGFALLASGSVQEVMDFALIAQAATLESRVPFVHFFDGFRTSHEVSKIERRLTP
DHPVIRGTAQNPDAFFQARETVNPYYLACPDIVQKTMDKFAKLTDRHYHLFDYFGDPEAE
RVIVIMGSGAEAVHETVDYLGEKVGLIKVRLYRPFSIKHFVQALPKRVKVIAALDRTKEP
GSAGEPLYLDVVNAPKVIGGRYGLSSKEFTPAMIKGIFDEMTRENPKNHFTIGIKDDLTH
TSLDTTRCVFFGLGADGTVSANRNSIKIIGFAQGYFVYDSKKAGAVTVSHLRFGPIRSTY
LIANFVGCHQFVFLKPLMEGGIFLLNEEVWDRIPQEVQQQIIEKKAKFYVIDAYKVARET
GLGRINTIMQTCFFAIPKEEAIAKIKESIRKSYGKKGEEIVQMNFNAVDLHEVKVPNKVT
PEFVQKVPLIAGHGDDLPVSVFDGTWPVGTAKWEKRNIALEIPVWCIQCGKCAIVCPHAV
IRIKLYEPKYLIQVSPEDCTGCALCVDFCPVKALNMRPERQNWEFVKESQILEPLFEFSG
ACSGCGETPYIKLTQLFGDRAIIANATGCSSIYGGNLPTTPWTGRGPAWSNSLFEDNAEF
GLGFRLSIDQQTEYAAILLVKE---ILVKKKLDMLVKKSVWIIGGDGWAYDIGYGGLDHV
LASGRNVNILVLDTEVYSNTGGQQSKATPLAAVAKFAAAGKATPKKDLALMAIYGNVYVA
KVAMGAKDEHTLRAFLEAEAYNGPSLIIAYSHCIAHGIKLAVDSGYWPLFRYNPELIKQG
KNPLILDFAYRENRFKMLVRAKK----------
>B_MAG_Chlorobiota_Chlorobiota_bacterium@@pyruvate_ferredoxin__flavodoxin__oxidoreductase@NOZ46360.1 NOZ46360.1 MAG: pyruvate:ferredoxin (flavodoxin) oxidoreductase [Chlorobi bacterium]
TCDGNYAASHVAYMFSEVAAIYPITPSSTMAEYIDEWAAKNIFGDTVKVSEMQSEGGASG
AVHGSLQAGALTSTFTASQGLLLMIPNMFKISGELLPGVFHVSARSIATQALSIFGDHSD
VMSTRQTGFALLATGSVQEIMDIGGIAHLAAIKSRIPFLHFFDGFRTSHEIQKVENALNP
EHPVTRGTAQNPDIFFQARESANKFYDAVPDIVESYMKEISKMTGREYHPFTYYGAKDAE
NIIVAMGSITETIKEVIDYLGEKTGLISVHLYRPFSEKYFFNVFPKTVKKITVLDRTKEP
GANGEPLYLDIRDIPLIVGGRYGLSSKETTPAHIISVFENLKQKEPKNGFTVGIVDDVTY
KSLSTFEAKFYGLGSDGTVGANKNSIKIIGYAQAYFAYDSKKSGGITISHLRFGVIRSPY
LVPDFVACHVPAYLKGMKKGGTFLLNEETQNRLPDSMKKFMAENDIKFYIINATKIAREI
GLGRTNTIMQSAFFKIPYELAVKEMKKAIVKSFGRKGEDIVNMNNAAVDVIKVNVP-AGW
PEFIHQFPVNELKGDDIPVSAFDGTFPQGTAAYEKRGIAVTVPEWCIQCNQCAYVCPHSC
IRPFLLDEKEAIEISPLDCTGCDNCVDVCPSKSLVMKPQVPVWDYVKNSQFAQPLFEFSG
ACAGCGETPYVKLTQLFGERMMIANATGCSSIYGGTAPSTPYCGHGPAWANSLFEDNAEY
GFGMAVGTERMRDRLEGISKDAFKEWIVLKAIQYLVKKSVWMIGGDGWAYDIGYGGLDHV
IASGEDVNILVLDTEVYSNTGGQSSKATPTGAVAKFAASGKKIRKKDLGKMAMYGYVYVA
QVAMGANQGQTLKAIREAEAYPGPSLIIAYSPCIAHGLKFAVEAGYWHMYRFNPLLEEEG
KNPFILDFLDSEVRYTSLHEAEVLRYESYKRIA
>B_MAG_Chlorobiota_Chlorobiota_bacterium@@pyruvate_ferredoxin__flavodoxin__oxidoreductase@NPA37192.1 NPA37192.1 MAG: pyruvate:ferredoxin (flavodoxin) oxidoreductase [Chlorobi bacterium]
TCDGNHAAAHIAYMFSEVAAIYPITPSSNMAENVDEWAAKNIFGETVKVEEMQSEAGAAG
AVHGSLQAGALTSTFTASQGLLLMIPNMYKIAGELLPGVFHVSARSLAAQALSIFGDHSD
VMSTRQTGFAMLATGSVQEVMDLAGVAHLAAIKTRIPFLHFFDGFRTSHEIQKVENALNP
EHPVTRGTAQNPDIYFQTREAQNKYYTNLPDVVAEYMDEISKITGRKYRPFDYYGAEDAE
NIIIAMGSVTETIKETIDYLGEKVGLIAVHLYRPFSAKHFMEAMPSTVKRIAVLDRTKEQ
GANGEPLYMDVRELPVVVGGRYGLSSKDTTPAQIVSVFENLKMNEPKNHFTVGIVDDVTF
TSLGTFEGKFYGLGSDGTVGANKNSIKIIGYAQAYFAYDSKKSGGITISHLRFGPIRSPY
LVPDFVACHVPAYLKGMKKGGTFLLNEETKKHLPNKMKKFMAENDIKFFIINATKIAEEI
GLGRTNTIMQSAFFKIPYEEAVDHMKKAIVKTFSRKGEDIVNMNFKAVEVTEIEVP-KEW
PDFIRNIPMNNLEGDSLPVSAFDGTFPAGTAAYEKRGIAVTVPEWCIQCNQCAYVCPHAA
IRPFLLDEEEMIQVSVLDCTGCGNCADVCPSKSLIMKPEVERWDYVKASQFAQPLFEFSG
ACAGCGETPYIKLTQLYGDRMMVANATGCSSIYGGSAPSTPYCNQGPAWANSLFEDNAEY
GLGMATASKKLRERLARLTKEAFEAWIVLKALDHLVKKSVWVFGGDGWAYDIGYGGLDHV
IASGEDINILVMDTEVYSNTGGQSSKATPTGAIAKFAAAGKKIRKKDLGLMATYGYVYVA
QVAMGANQSHYFKALKEAEAYPGPSLIIAYAPCINHGLKKAVEAGYWQLYRYNPLLEEEG
KNPFQLDFLLGEVRYTALAEAEDLRYSNYKRLA
>B_MAG_Chlorobiota_Chlorobiota_bacterium@@pyruvate_ferredoxin__flavodoxin__oxidoreductase@NPA68705.1 NPA68705.1 MAG: pyruvate:ferredoxin (flavodoxin) oxidoreductase [Chlorobi bacterium]
TCEGNHAAAHVAYLFSEVAAIYPITPSSDMAEYVDTWSAKNLFGQTVSVTEMQSEGGASG
AVHGSLQGGALTSTFTASQGLLLMIPNMYKIAGELLPAVFHVSARSIATQALSIFGDHSD
VMAVRQTGFAMLATSSAQQIMDIAPVAHLTAIKTRIPFVHFFDGFRTSHEISKVENALTS
TAPVTRGTAENPDIFFQAREAADKFYDPVADVVADYMKEITRITGRPYAPFNYFGAEDAE
HVIVAMGSVTQTIKEVVEYLGKKTGLMVVHLYRPFSAKYFMNALPDSVKKITVLDRTKEP
GANGEPLYLDVVELPEILGGRYGLSSKDTTPAMMVSVYENMERNESKNRFTVGIVDDVKF
SNLGTFEGKFYGLGADGTVGANKNSIKIIGYVQGYFAYDSKKSGGITISHLRFGIIRSTY
LVPDFVACSTPSYLEGIKEGGSFLLNEETKKRLPDSYKKVLAEKNINFYIINATKIAMEI
GLGRTNTIMQSAFFKVPYDFAVEQMKAAIKKTYGRKGDKIVNMNYAAVDITKVDIP-EEW
PDFIKKVPINALKGDELPVSAFDGTFPAGTTQYEKRGVATHVPKWCIQCNQCAYVCPHAC
IRPFLATDEEAIQVSTYDCTGCGSCVDVCPSKSLVMVEENEKWNYFKNSQFAQPLFEFSG
ACAGCGETPYIKLTQLYGDSMTIANATGCSSIYGGSAPATPYTGEGPAWANSLFEDNAEY
GLGIALANKKQREIITNMTKTAFEEWIVIEAIKYLVNQSMWIIGGDGWAYDIGYGGLDHV
IASGENVNILVLDTEVYSNTGGQSSKATPTAAIAKFAAAGKKIRKKDLGAMAMYGYVYVA
QIAMGANYGQTFKAIKEAEAFPGPSIIIAYSPCIAHGLKRAVESGYWTLYRYNPMLEAEG
KNPFVLDFLLGEVRFNSLEHADELRYNYYKRLA
>B_MAG_Chloroflexota_Anaerolineaceae_bacterium@@pyruvate_ferredoxin__flavodoxin__oxidoreductase@TAH72125.1 TAH72125.1 MAG: pyruvate:ferredoxin (flavodoxin) oxidoreductase [Anaerolineaceae bacterium]
TLDGNTAAAYAAYAFTEVASIYPITPSSGMAESMDEWAAKNIFGQGVNVVEMQSEAGASG
AFHGSLQAGALSSTFTASQGLLLMIPNLYKTAGELLPGVLHVSARAIATHALSIFGDHQD
VMAVRQTGCALLASGSVQEVADLAPIAHLAAIKGRLPFVHFFDGFRTSHEIQKVERALSP
NKPFFRGTAQNSDIYFQGREASNQFYFDLIPIVEEYMNKMAERTGRQYHLFDYYGDPDAE
NIIIAMGSVTETIKQTIDYFGEKYGLLIVRLYRPFSVAHFLDMIPASVKKIAVLDRTKEP
GAVGEPLFVDVCSAPIIVGGRYGLASKDTTPNQIAAVYENLKQEQPKNSFAIGIIDDVTK
TSLDMKACQIWGLGSDGTVGANQQAIRIIGNVQAYFDYDSKKSGGITVSHLRFGPIRSTY
LVADYVACHNPSYIESLKQGGTFVLNKELNEHIPAKMKKKLAQKEAHFYTVNAIKIADKI
GLGRINMVMQGAFFKLPEDIYVKELKNVISKMYGKKGEKIVKMNHEAVDIHEIKIP-KSW
DEFIRKIPMSKLKGGELPVSAFDGTFPSGTTAYEKRGIAVNVPEWCIQCNQCSYVCPHAV
IRPFLLDDDELIQISPMDCTGCGNCADVCPAKALIMKPEVQNWRFFKDSQFKKPLMEFSG
ACAGCGETPYIKLTQLFGERMMIANATGCSSIWASSAPSTAYTGKGPSWANSLFEDNAEY
GFGMYLGVKQIRKTLEETVKEALHDWIVLEALDYLTKRSIWLVGGDGWAYDIGYGGLDHV
LASGEDVNVLVFDTEVYSNTGGQASKATPTAAIAKFAASGKKQGKKDLGRMMMYGNVYVA
QVGIHADNTQLIKALREAESYKGPSLIICYSPCINHGIKKAVLAGYWHLYRYNPMLKKEG
KNPFVLDFIMGQVRYSSLDKAEELRYAIYRQMA
>B_MAG_Chloroflexota_Anaerolineae_bacterium_UTCFX2@@pyruvate_ferredoxin__flavodoxin__oxidoreductase@OQY87610.1 OQY87610.1 MAG: pyruvate:ferredoxin (flavodoxin) oxidoreductase [Anaerolineae bacterium UTCFX2]
TIDANEATALVAHKLSEVIAIYPITPSSSMGEFADEWSAANLWGTVPLVVEMQSEGGAAG
AVHGALQTGSLTTTFTASQGLLLMIPNMFKIAGELTPTVFHVSARTVATHALSIFGDHSD
VMATRSTGFALLASNSVQEAQDMALIAHAATLASRVPFLHFFDGFRTSSEVNKIERGLSP
DRPVLRGTAQNPDVFFQGRETVNPYYNQCPEIVQKTMDKFAKLIGREYHLFDYVGAPDAD
RVLVIMGSGAETASETANYLGEKVGVLKVRLYRPFSVKHFVEALPATVKKVAVLDRTKEP
GAAGEPLYQDVVTAPLVVGGRYGLSSKEFTPAMVKAVFDELKLGAPKNHFTVGIHDDVTH
TSLQTVRCVFWGLGADGTVGANKNSIKIIGWAQGYFVYDSKKSGSVTTSFLRFGPIRAPY
LIAQFVACHQFTFLKYAMPGGVFLLNEEVWDHLPRDAQESIIKKKLRFYVIDAYDVANKT
DMGRINTIMQTCFFAIPREQAIEEIKRAIKKTYGKRGDVVVQRNYEAVDLYEVTVPDTVT
PEFVRDVKIIAGNGDSLPVSAFDGTYPVGTTQWEKRNITLEIPVWCIQCGKCVVVCPHAV
IRSKVYDPAYLLVVSPEDCTGCGLCVEVCPAKAINMAYEGVKWDYIKNSQLLQPLFEFSG
ACAGCGETPYIKLTQLFGDRIVVANATGCSSIYGANLPTTPWTGRGPAWSNSLFEDNAEF
GLGFRLTIDKQGEYSRELFVEE---LLLKQKLDVLVRKSVWIVGGDGWAYDIGFGGLDHV
LASGRNVNILVLDTEVYSNTGGQASKSTPRAAVAKFAAQGKGTPKKDLGMIAMYGYVYVA
RIAMGANDQQTLNAFLEADAYDGPSLIIAYSHCIQQGYKLAAESGVWPLYRFNPGLIEQG
KSPLTIDYAYNESRYRMLRRAEELRWELYRQMA
>B_MAG_Chloroflexota_Anaerolineales_bacterium@@pyruvate_ferredoxin__flavodoxin__oxidoreductase@MCS6994441.1 MCS6994441.1 MAG: pyruvate:ferredoxin (flavodoxin) oxidoreductase [Anaerolineales bacterium]
AIDGNEATASVAYRVSEVIAIYPITPSSNMGEFSDEWAAPNIWGSTPHVIEMQSEGGAAG
AVHGALQAGALCTTFTASQGLLLMIPNMYKIAGELTSTVFHIAARAIAAQGLSIYGDHQD
VMACRQTGWAMLSSGSVQEAHDMAAIAHAATLKTRVPFLHFFDGFRTSHEVNKIERAMTP
DRPILRGTAQNPDVYFQGRETVNRFYLATPGLVQETMNEFAARTGRQYHLFDYAGHPEAE
RIIVLMGSGGETAEETARFLGEKVGVVRVRLFRPFDMQAFIAALPATVQSIAALDRTKEP
GSAGEPLYQDVVNAIKVIGGRYGLSSKEFTPAMVKTIFDELAKPAPKNHFTVGIQDDVTH
TSLDTVRCVFIGLGADGTVGANKNSIKIIGYAQGYFVYDSKKSGTLTQSHLRFGPIRAPY
LIANFVACHQFSFLKFAQPGGVFLLNDEVWDHLPIEVQRAIIEKKLRFYNINAYEVAQKT
GMGRVNTIMQTCFFAIPREQAIAEIKHSIEKTYGKRGEAVVKKNFEAVDLHEIPVPEKAT
PEFVKKTPMIAMEGESVPVSAMDGTFPTGTTKWEKRNIALEIPVWCIQCGKCVFVCPHAV
IRHKVYDKALLVQVAPEDCTGCTLCVEACPVRAINMAPEARNWDFIKNSQLLEPLFEFSG
ACAGCGETPYVKLSQLFGDRALIANATGCSSIYGGNLPTTPWTGRGPTWNNSLFEDNAEF
GLGMRLSLDKQAEYAHFLLVDE---LILKAKLDVLVKKSVWIMGGDGWAYDIGYGGLDHV
LASGRNVNILVLDTEVYSNTGGQASKATPMGAVAKFAMGGKSMGKKDLGLIAMYGHVYVA
RVAMGYNDQQTLRAFLEAEAYDGPSLIIAYSHCIAHGIKLAVQSGHWTLYRYNPALIAQG
QNPLTIDYIYNETRYRMLARAETLRWEYYKQMA
>B_MAG_Chrysiogenota_Chrysiogenales_bacterium@@pyruvate_ferredoxin__flavodoxin__oxidoreductase@TFG79968.1 TFG79968.1 MAG: pyruvate:ferredoxin (flavodoxin) oxidoreductase [Chrysiogenales bacterium]
TIDGNTAAAHVAYAFSEVAAIYPITPSSNMGELADAWAAKNIFDQEVEVIELQSEGGASG
AVHGALSAGSMTTTFTASQGLLLMIPNMHKIAGEMLPTVFHVSARSLACQSLSIFGDHSD
VMSVRNTGFALVAAASVQETMDLAVVSHLATLESSVPFLNFFDGFRTSHEIQKVERALTP
DRPVLKVGQQTPDVYFQGRETVNPYYEKLPGIVQKYMDQVAKKTGRPYHLFDYVGHPDAE
KIIVAMGSSCETIEETVEYLGAKLGLIIVRLYRPFVRETFYAALPKSVKKIAVLDRTKEP
GALGEPLYMDVVTALTIVGGRYGLSSKEFTPAMVKAVFDHLDGAC-FHDFTVGINDDVSK
RSLDTISCIFWGLGSDGTVGANKNSIKIIGYAQGYFSYDSKKSGGITISFLRFGPIRAPY
LSAVFIALHNPAYLKGIKPGGTFLLNDEVFEHLTRDMQETIIAKKIKFFNINALKISEAV
GLGRINSVMQAAFFKIPGDEAIKLIKDSIKKTYEKKGEKIVTMNWDAVDLQQIEVP-STV
PEFARSVKMMHLQGDSIPVSQMDGKVPTATAKLEKRGIAPQVPRWCIQCNQCSLVCPHAA
IRAKQIEPAQLIQVYIEDCTGCGNCVHVCPAKALEFRPEDENVEFFKGVQFRKPMFEFSG
ACAGCGETPYVKLSQLFGERMIVANATGCSSIYSGTFPTTPYCGQGPAWANSLFEDNAEY
GLGMRLAVDSNRKQLRYTLEAALKKCLVKNLLDYLVDKSVWCIGGDGWAYDIGYGGLDHV
LATGKNVNVLVLDTELYSNTGGQASKATSLSAVAQFASAGKRTGKKDLGLMFMYGYIYVA
SVALGANMNQVVKAFQEAEAYPGPSIIIAYSPCIMHGIKRAVQSGYWPLYRYNPALAGEG
KNPFVYEFLAKEIRFSTLDIADRLKHEYYKKLS
>B_MAG_Chrysiogenota_Chrysiogenales_bacterium@@pyruvate_ferredoxin__flavodoxin__oxidoreductase@TFH43243.1 TFH43243.1 MAG: pyruvate:ferredoxin (flavodoxin) oxidoreductase [Chrysiogenales bacterium]
SMDGNTAAAHVAYAFTEVAAIYPITPSSTMAECVDEWSSKNIFGETVRVVEMQSEAGAAG
AMHGSLQSGALTTTFTASQGLLLMIPNMYKISGELLPCVIHVSARSLSTHALSIFGDHSD
VYSARQTGFTMLAAGSVQQVMDLAGVAHLAAITSRVPFLHFFDGFRTSHEMQRIKRALRP
DAPVTRGTAMNPDIYFQLRETANPYYAAVPDIVERYMGDIFRITGREYHPFVYYGATDAD
CVIVAMGSVTETVRETVDYLGEKVGLLTVHLYRPFSAKYFFDQLPSSVRKLAVLDRTKEP
GATGEPLYLDVVSLPVIVGGRYGLSSKDVTPRQIMAVFENLHLPVPKNGFTIGIVDDITH
MSLGTFEAKFYGVGSDGTVGANKNSIKIIVYAQAYFAYDSKKSGGVTVSHLRFGPITSTY
LVPDFVACHVSAYLDGLKRGGAFLLNEETMRRLPARMKRYLAMNDIRLFIIDASPIAEEI
GMIRTNSIMQAAFFRVPYELAERHMKEAVKKTYGKKGDKIVALNCAAIDVREVAVP-GEW
PEFIERIPINRLEGNSLPVSAFDGTFPQGTAAYEKRGIATHVPEWCIQCNQCSYVCPHSV
IRPFLLDEEEIIQLSPLDCYGCGSCAEVCPSKSLVMKPQAPLWEHVKGSQFAKPLLEFHG
ACAGCGETPHYKLTQLFGDRMMIANATGCSSIYCGSAPSTPFTGRGPAWASSLFEDNAEY
GYGMHLGYARLRERVGSLLCAAAADWLLETLLSFLRKRSIWIVGGDGWAYDIGFGGLDHV
IAMGEDVNMLVLDTEVYSNTGGQSSKATPAAAVAKFAASGKRLRKKDLGLMMMYGYAYVA
QVAMGANQSQFLRAVLEAEAFPGPSLVIAYSPCINHGIKDAVACGYWHLYRYNPLMEREG
KNPFVLDFLMNETRYTSLGHAEGLRYMTYRRLA
>B_MAG_Coprothermobacterota_Coprothermobacterota_bacterium@@pyruvate_ferredoxin__flavodoxin__oxidoreductase@MCX5971530.1 MCX5971530.1 MAG: pyruvate:ferredoxin (flavodoxin) oxidoreductase [Coprothermobacterota bacterium]
MIDGNEAAAYAAYQLNEVIAIYPITPSSPMGELSDQWSAPNLWGTIPQVVELQSEAGAAG
ALHGALQAGSLATTFTASQGLLLMIPNMFKIAGELTSTVIHVAARTVATHALSIYGDHSD
VMATRTTGFALLSSNSPQEAMDLAVIAQDSTLRSRVPFLHFFDGFRTSHEEARVERALSP
DHPFIRGTAQNPDVFFQAREACNPYYRDCPGIVRDAMERFAQVTGRSYHLFDYVGAPDAE
RVIMMMGSGAQAAEETVYQLGEKVGLLMVRLFRPFAVSDFIAALPATTRKIAVLDRTKEP
GSIGEPLYLDVLSAPSVIGGRYGLSSKEFTPAMVKAVFDELAKEQPKNHFTIGIQEDVTH
SSLRTLRCLFYGLGSDGTVSANKNSIKIIGFAQGFYFYDSKKAGTVTVSHLRFGPIHSTY
LIATFIACHQFFFLHNAEEGATFLLNEEVWDHLPRQVQRSILDKKLKFYVIDGYRVAKDS
GMGRINTIMQTCFFAIPVDLAIEKIKESIRKTYGKRGEAVVKMNFEAVDLHQVTVPSEAN
PAFVQKTPIIALDGDSLPTSAMDGTFPSATTQWERRNIALEIPVWCIQCGKCSIVCPHAT
IRGKVYENALLVQVAPEDCTGCGLCVQNCPARAINMHPEVENWAFVRDVMLLRPLFEFSG
ACAGCGETPYVKLSQFFGDRAIIGNATGCSSIYGGNLPTTPWAGHGPAWSNSLFEDAAEF
ALGMRLAIDKQADFARDLLVDS---LLLKLLLDTLVKKSVWALGGDGWAYDIGYGGLDHV
LASGRNVNALVLDTEVYSNTGGQMSKSTPRGAVARFAANGKDTRKKDLAMMAIYGTVYVA
RIALGADDGQAIKAFLEAEAFDGPSLIIAYSHCINQGLKKAVSSGYWPLLRYNPELLKQG
RNPLLLDYIYNETRYSMLERAEKLRWALYQNLA
>B_MAG_Cyanobacteriota_Cyanobacteria_bacterium_GSL.Bin1@@pyruvate_ferredoxin__flavodoxin__oxidoreductase@NBD18546.1 NBD18546.1 MAG: pyruvate:ferredoxin (flavodoxin) oxidoreductase [Cyanobacteria bacterium]
MLDGNEAIARVAYRLNEVIAIYPITPASPMGEWPDAWASPNLWGTVPSVVEMQSEGGAAG
AVHGSLQTGALTTTFTASQGLLLMIPNLYKIAGELSRAVIHVAARSVAAQALSIFGEHSD
VMAARGTGFAFLSSASVQEAHDLALIAQAATLKTRIPFLHFCDGFRTSHEIQKIELALSP
DHPVLRGTAQNPDVFFQARESVNSFYNDCPAVVQAMMDKFGERTGRQYQLYEYHGAPDAE
RVVVLMGSGCETAHEAVDYLGEKVGVLKVRLYRPWDVNRFVEALPETTRAIAVLDRTKEP
GSSGEPLYLDVVTAPKVVGGRYGLSSKEFTPAMVKGVLDNLSQDKPKNHFTIGINDDLTH
TSLTVSRAVFYGLGSDGTVGANKNSIKIIGYAQGYFVYDSKKSGAVTVSHLRFGPIRSTY
LIANFVGCHQWSFLEVAAQGATFLLNDQVWDHLPLEVQEEIVRKGLEVYAIDANRVARES
GMGRINTVMQTCFFALPRDEGIAQIKRAIEKTYGKKGTEIVQMNLSAVDLYRIDVQ-TVN
PPFVQDVKMIARQGDELPVSALDGTYPTGTAKWEKRGVAQEIPVWCVQCGKCIMVCPHAV
IRGKVYDEGELIQVSPEDCTGCAVCVDVCPAKAINMAEEQENWDFMRQQQWQEPLFEFSG
ACAGCGETPYVKLSQLFGDRMVVANATGCSSIYGGNLPTTPWTGRGPAWSNSLFEDNAEF
GFGFRISIDKQADFAKELLVEG---ILLKEKLDYLVKKSVWIVGGDGWAYDIGFGGLDHV
LASGRDVNILVLDTEVYSNTGGQASKATPRAAVAKFAAGGKPTSKKDLGAIAMYGNVYVG
SVAMGARDEHTLKVFLEAEAYPGPSLILAYSHCIAHGIKDLVDSGRWLLYRYHPELKAQG
QNPLHMDSMYKENRFQMLEAAKQLRWQRYQQLA
>B_MAG_Deinococcota_Deinococcales_bacterium@@MAG_TPA__pyruvate_ferredoxin__flavodoxin__oxidoreductase__partial@HWG85658.1 HWG85658.1 MAG TPA: pyruvate:ferredoxin (flavodoxin) oxidoreductase, partial [Deinococcales bacterium]
------DSAYVAHKTSEVIAIYPITPSSTMGEYADQWSAKNIWGTVPLVQEMQSEGGAAG
SVHGALQTGSLCTTFTASQGLLLMIPNMFKIAGELTSTVFHIAARSLATQGLSIFGDHSD
VMSARSTGWGMIFSNNVQEVMDFALVSHAATLEARLPFLHCFDGFRTSAEVQKVERALNP
DSPFIRGTAQNPDVFFQSRETVNPFYAATPQIVQNTFDKLAGLVGRQYRLFDYVGAPDAE
RVIIVMGSGAETVEETINYLGEKVGAVKVRLYRPFSARHFVDALPATTKAISVLDRTKEP
GAGGEPLYQDVITAPRIVGGRYGLSSKEFTPAMVLAVFDELKKAAPKNHFTVGINDDVTH
SSLGQVRAVFWGLGADGTVGANKNSIKIIGYAQGYFVYDSKKSGARTVSHLRFGEIHAPY
LIANFVAVHQFNFLANVDKGATMLLNEEVWEHLPRPLQQGIIEKGLKLHVIDAYSVARDA
GMGRINTVMQTCFFAIPREEAIYQIKKAIEKTYSKRGRTVVEKNFEAVDLHEVTVPNSIT
PEFVRKVKMISGHGDELPVSAIDGTYPSATTQYEKRNLAQFVPEWCIQCGKCVMVCPHAV
IRSKVYDANLLLQVAVEDCTGCALCIEACPAKAINMTAERDNWEFVKNIQLLRPLFEFSG
ACTGCGETPYLKLSQLFGDRAYIANATGCSSIYGGNLPTTPWAGRGPAWANSLFEDNAEF
GLGMRLTIEKQGQFARELLADA---ILLKRRLGFLVKKGIWIVGGDGWAYDIGYGGLDHV
LASGQNVNILVLDTEVYSNTGGQASKSTPRGAVAKFAAGGKPSAKKSLASLAMYGNVYVA
TVAFGANDAQTVKAFLEAESYDGPSLIIAYSTCINQGIKLATMSGHWPLFRFDPRLASEG
KNPFQLDYTMNEARYRMLAAAERLRWKQYERLA
>B_MAG_Deinococcota_Deinococcales_bacterium@@pyruvate_ferredoxin__flavodoxin__oxidoreductase@MEJ2357239.1 MEJ2357239.1 MAG: pyruvate:ferredoxin (flavodoxin) oxidoreductase [Deinococcales bacterium]
MTDGNEATAYVAYKINEVVAIYPITPASPMGEFADLWSSANLWGTVPLIQEMQAEGGAAG
AVHGALQTGALTTTFTASQGLLLMLPNLYKIAGELTSTVFHIAARSVAAQALSIFGDHSD
VMAARSTGWAMLFANSVQEAQDFALIAQAATLEGRVPFLHIMDGFRTSHEVAKIERALTP
DNPFIRGTAQNPDVFFQARESANRYYDALPGLVEDVMRRFEQQVGRSYHLFDYVGAPDAE
RVVVLMGSGAETAEETVRFLGEKVGVVKVRLFRPFSTRHLLEALPASTRAIAVLDRTKEP
GGAGEPLYQDIVTAPRVIGGRYGLSSKEFTPAMVHAVFEELRADAPRSPFTVGIKDDVTN
LSLTVTRAVFWGLGSDGTVGANKNSIKIIGFAQGYFVYDSKKAGARTISHLRFGPIRSTY
LIANFVAVHQFGFLQNAAPGATLLINAETWQHIPGPAQQQILDKKLEMYVINAYEVARDL
GLGRINTIMQTCFFAIPKDEAVSRIKDAIRKTYGKRGEAVVRMNFAAVDLHPLPTPERAE
PDFVRTVEMIAGRGDDLAVSALDGTYPSATTRFEKRNLAQEIPAWCIECGKCVLVCPHAV
IRAKVVEPSALLQVAVEDCTGCSLCVEVCPAKALDMVPGKRHWDFVKNVQLLEPLFEFSG
ACAGCGETPYLKLSQLFGDRSIVANATGCSSIYGGNLPTTPWAGRGPAWSNSLFEDNAEF
GLGMRLTLDKQVEYAKELLVNA---ILLKRRLDVLVRRSVWIVGGDGWAYDIGYGGLDHV
LASGRNVNVLVLDTEVYSNTGGQSSKATSLGAVAKFAAGGKRTPKKDLGRIAMYGYVYVA
QVAMGANDAQTVRALLEAESYDGPSLVIAYSHCIAHGIKNATLSAYWPLYRFDPRLAGQD
KNPFQLDYALAENRYRMLDDADRLRWALYERLA
>B_MAG_Deinococcota_Truepera_sp.@@pyruvate_ferredoxin__flavodoxin__oxidoreductase@MBS3966198.1 MBS3966198.1 MAG: pyruvate:ferredoxin (flavodoxin) oxidoreductase [Truepera sp.]
TVDGNEAVALVAHKLNEVIAIYPITPASPMGELSDEWSMRNLWGTVPLVVEMQSEGGAAG
AVHGALQTGALSTTFTASQGLLLKIPNMYKIAGELTSTVFHIAARALAAQGLSIFGEHSD
VMACRATGWGMLFAGSVQEAHDFALLAQAVTLRSRVPFLHVMDGFRTSHEAAKIERAMTP
DRPVVRGTSQNPDVFFQARETVNPFYAKLPGIVQEVMDAFAAQVGRQYRLFDYIGHPEAE
RVVILMGSGAEAVHETVNYLGEKVGVVKVRLFRPFSVQHLLAALPPTVKALAVLDRCKEP
GGAGEPLYQDVITAPRVIGGRYGLSSKEFTPAMIIGVFAELAQKKPKNHFTVGIVDDVSH
TSLEVFRAMFYGLGSDGTVGANKNSIKIIGFAQGYFVYDSKKSGAQTVSHLRFGPIRSTY
LIANFIGVHQAGFLGNAETGAVLLLNDELWDTLPRQVQERIIAKRLKVYTINAYQVAHDA
GMGRINTIMQTCFFAIPRGEAIAKIKETIYKTYGKRGEAVVRMNYAAVDLHEVKIPSEPT
PEFVRNVMMIAGQGDLLPVSAMDGTYPTGTTKWEKRNIALEVPVWCIQCGKCVLVCPHSV
IRAKVAEPSAFLQVAVEDCTGCALCVEACPAKAINMEPGRKHWDYVKNTQLLEPLFEFSG
ACAGCGETPYVSLSRLYGDRLVIANATGCSSIYGGNLPTTPWTGRGPTWSNSLFEDNAEF
GMGMRLSFDKQHEYARELLVAG---LLLKEKLDQLVKKSVWSVGGDGWAYDIGFGGLDHV
LASGRNVNLLVLDTEVYSNTGGQASKATSLGAVAKFAAGGKATLKKDLATMAMYSNVYVA
QIAMGANDQHTVKAFIEAESYPGPSLIIAYSHCIAHGIKLAVDSGYWPLFRFDPRLKAEG
KNPFQLDYALSENRYRMLESAERLRWKTLEKLA
>B_MAG_Deinococcota_Trueperaceae_bacterium@@pyruvate_ferredoxin__flavodoxin__oxidoreductase@MCA9836444.1 MCA9836444.1 MAG: pyruvate:ferredoxin (flavodoxin) oxidoreductase [Trueperaceae bacterium]
TQDGNEVVARVAHKLNEVIAIYPITPSSPMGEFADMWTAKNLWGTVPLIQEMQAEGGAAG
AVHGALQTGALTTTFTASQGLLLMLPNMYKIAGELTSTVFHIAARSIAAQGLSIFGDHSD
VMATRSTGFAMLFANSVQEAHDFALIAQAATLEARVPFLHIMDGFRTSHEVSKIERGLSP
DHPVMRGTAQNPDVYFQARETVNPYYVAVPGLVQEAFDKFAAHTGRQYQLFDYVGAPDAE
RVIVMMGSGAEAAEETVNHLGEKVGLVKVRLYRPFSVAHFFKALPASVKTVAVLDRTKEP
GSAGEPLYQDVITAPKVVGGRYGLSSKEFTPAMVMGLFDELKNPHPKNHFTLGIQDDVLN
TSLEVKRAVFWGLGSDGTVGANKNSIKIIGYAQGYFVYDSKKSGARTISHLRFGPIQSTY
LIANFVAVHQFGFLESAGQGATFLLNDEVWDKLPRVIQKGILDKGLELYTINAYEVAREI
GLGRFNTIMQTCFFALPKEEAIEKIKSYIKKTYGKRGEAVVRMNFAAVDLYRVEHPAELT
PDFVQTVSMIAGHGDALSVSQLDGTYPTGTTQWEKRNIAQEVPLWCIQCGKCVLVCPHSV
IRAKVAPEEAYLQVAVEDCTGCSLCVEVCPAKAINMVEGRKHWDFVKNAQLLLPLFEFSG
ACAGCGETPYLKLSQLFGDRAIIANATGCSSIYGGNLPTTPWAGRGPAWSNSLFEDNAEF
GLGMRLTLDKQQVYARELLADD---ILLKALLDILVKKSVWIVGGDGWAYDIGYGGLDHV
LASGRNVNVLVLDTEVYSNTGGQSSKATALGAVAKFAAGGKATPKKDLGLMATYGYIYVA
QIAMGANDAQTVKAFLEAESYDGPSLIIAYSHCIAHGIKLASQSGYWPLYRFDPRLKDAG
KNPFQLDYALNETRYRMLKEAESLRWHRYEELA
>B_MAG_Elusimicrobiota_Elusimicrobia_bacterium_GWA2_66_18@@pyruvate_ferredoxin__flavodoxin__oxidoreductase@OGR48488.1 OGR48488.1 MAG: pyruvate:ferredoxin (flavodoxin) oxidoreductase [Elusimicrobia bacterium GWA2_66_18]
IVDGNQAAADVAYRLSEVIAIYPITPSSPMAEWADQWSNKNLWGDVPSIMEMQSEGGAAG
AVHGALQAGSLATTFTSSQGLLLMIPNMYKIAGELTPAVFHVAARAIATHALSIFGDHAD
VMAARATGWAVLASNSVQEASDLALISHAATLSARVPFIHFFDGFRTSHEVNKILRSLTP
DRPVLRGTAQNPDVFFQSREAANPFYAAAASIVQETMDRFARLTGRAYKVYEYHGAPDAE
RVVIIMGSGAETVHAVVDALGAKLGVLKVRLFRPFDAKLFAAALPGTVKAAAVLDRTKEP
GSAGEPLYLDVVAAPLIVGGIYGLSSKEFTPAMVKAVFDNLSAVEPKNHFTVGIKDDVMR
RSLEVVRAVFFGLGSDGTVGANKNTIHIIGFVQAYFVYDSKKAGAITVSHLRFGPIRAPY
LITNFLGCHQTMFLRFLAPKGVFLLNQAAWETLPKDDQDEIVKKDLRFFVIDAYQVAREN
GLGRINTVMQACFFSIPREKAVESIRESIREAYGHKSEELVQKNLRAVDLHEVKIPATVA
PDFVRDVPIFAGEGDGLPVSAMDGTFPTATARWEKRGLAQEIPVWCIQCAKCVMVCPHAA
IRQQVYDPALLLQVAPEDCTGCGICVDVCPAKAINMSPEKSNWEFVRSEQFQRPLFEFSG
ACAGCGETPYLKLSQLYGDRLLIANATGCSSIYGGNLPTTPWAGRGPAWANSLFEDNAEF
GLGMRLSVDQRRHSAAELLARS---ILLKKKLDYLVRKSVWIVGGDGWAYDIGYGGLDHV
LASGRNVKILVLDTEVYSNTGGQKSKSTPRGAVAKFSSGGNLAAKKDLGLMAMYGNIYVA
SVAMGARDEHTLKAFLEADAYDGPSLIIAYSHCIAHGIKAAVDTGQWLLYRYHPDRSKAG
EPPLTLDYMATENRFSMLEEAKILRLELYEYLS
>B_MAG_Elusimicrobiota_Elusimicrobiota_bacterium@@pyruvate_ferredoxin__flavodoxin__oxidoreductase@MDA3793533.1 MDA3793533.1 MAG: pyruvate:ferredoxin (flavodoxin) oxidoreductase [Elusimicrobia bacterium]
TIDGNTAAAHVAYAFSEVAAIYPITPSSPMGELADAWAAKNIFGEPLDVIEMQSEGGASG
AIHGSLSAGAMTTTFTASQGLLLMLPNMHKIAGELLPTVFHVSARSLACQSLSIFGDHSD
VMSARNTGFSIMAAAGIQETMDLAVVSHLATLETRVPFLNFFDGFRTSHEIQKVELALNP
EKPFLKVGAENPDVYFQGREAVNKYYIKTPEIVQKYMDLLKKKTGREYNLFDYVGAKDAE
KIIIAMGSACDAIDETVKYLGEKVGAIKVRLFRPFSTEDFKAAIPKSVKKIAVLDRTKEP
GSVGEPLYLDVSSTIKVIGGRYGLSSKEFTPSMIKGVYNHLDGKA-THNFTVGIQDDVTN
LSIDTIRSIFWGLGSDGTVGANKNSIKIIGYAQGYFSYDSKKSGGITISFLRFGKIQSPY
LIADFVALHNSSYLGALKEGGTFLLNEEAFNNLTPQMQKTIIEKDIQFYNIDALKIAGEV
GLGRINTVMQVAFFKLEPEKAIKLIKESIEKTYKLKGDKIVKMNWAAVDLSKVKYP-DSV
PDFAKNVKIMHLKGDTIPVSDMDGAVPTGTTKLEKRGVAPKVPAWCIQCAMCSLVCPHAA
IRVKQIRPESLVQVYPEDCVGCGNCINICPTKSLEFSPENENAAFLKGSQLKTPLFEFSG
ACAGCGETPYVKLTQLFGERMIIANATGCSSIYGGTFPTIPYTGQGPVWANSLFEDNAEY
GYGMRLAVNSNRRQLKSNLKKSFKKNLTKKLLDYLVERSVWAIGGDGWAYDIGYGGLDHV
LAADKNINVLVLDTEVYSNTGGQSSKATNLAAVAKFAASGKRTGKKDLGLISMYGYIYVA
SISLGANPVQAIKALSEAENFDGPSLVIAYSPCIAHGIKQAVLSGYWPLYRYNPKLKEEG
KNPFNYEFLMNEVRYNSLDVAEKLKHKFYKKFS
>B_MAG_Fibrobacterota_Fibrobacter_sp.@@pyruvate_ferredoxin__flavodoxin__oxidoreductase__partial@MCQ2107024.1 MCQ2107024.1 MAG: pyruvate:ferredoxin (flavodoxin) oxidoreductase, partial [Fibrobacter sp.]
-CDGNCAAAHVAYMFSEVAAIYPITPSSPMAEYIDEWSAKNIFNENVRVVEMQAESGAAG
AVHGSLQAGALTSTFTASQGLLLMIPNMYKIAGELLPGVFHVSARALAAQALSIFGDHAD
VMACRQTGFAMLATSSVQEIMDLAPVAHLAAIEGRVPFLHFFDGFRTSHEIQKVERALNP
EHPVTRGTAQNPDIYFQTREAQNTYYDAIPDIVAKYMKEMSKITGREYAPFCYYGAADAE
NIIISIGSINDVVRTVVDKLGKKVGMVNVHLYRPFSVKYLFDVLPKTVKKITVLDRTKEP
GANGDPLYLDVVEAPVIVGGRYGLSSKDTTPAHILSVFNNMEAAEPKNQFTVGIVDDVTF
KSLGTFEAKFYGLGADGTVGANKNSIKIIGYSQAYFDYDSKKSGGYTCSHLRFGPILAPY
LVPDFVAVHVPSYLRGLKDNGTFLYNEETKNNLPDFVKKYLALHKINMYIIDATKIAAEI
GLGRTNTILQSAFFKIPYDLAVEQMKKFIVKSYGKKGEDIVNMNYAAVDIVKVEIP-AEW
PEFINKVPMVAQCGNDLPVSAFDGTFPAGTTAYEKRGVATVVPEWCIQCNQCSLICPHAA
IRPVVMTDAEMMQVSVLDCTGCGNCADICPAKALVMKPEVENWEYVKNSQFAQPLFEFSG
ACAGCGETPYIKCTQLFGERMMIANATGCSSIYGGSAPATPYCGKGVAWANSLFEDNAEF
GLGMATATRKMRDRVERILKAMFQEWIIVAACDHLTKKSQWIFGGDGWAYDIGFGGLDHV
LASGEDVNVLVVDTEVYSNTGGQSSKATPAGAVAKFAASGKKVRKKDLGMIAKYGYVYVA
QVAMGASQAQYFKVIKEAEAYHGPSLIICYAPCINHGIKLAVECGYWHLWHFNPEEEEAG
QNGFHLDFIMGEVRYNSLEEAKELRYEGYKKLS
>B_MAG_Gemmatimonadota_Gemmatimonadales_bacterium@@MAG_TPA__pyruvate_ferredoxin__flavodoxin__oxidoreductase@HXY69839.1 HXY69839.1 MAG TPA: pyruvate:ferredoxin (flavodoxin) oxidoreductase [Gemmatimonadales bacterium]
TIDGNEAAARVAYQLNEVIAIYPITPSSPMGEWSDQWASPNLWGTIPTVVEMQSEGGAAG
ALHGSLQTGSLSTTFTSSQGLLLMIPNMYKIAGELTSTVFHVAARSLAAQALSIFGDHSD
VMATRATGYALLSSNSIQEVTDLAAIATAATLESRVPFVHFFDGFRTSHEVAKIERALSP
DHPVLRGSAQNPDVYFQAREAVNPYYLACPGVVQRVMDRFAKVVGRSYHLFDYVGAPDAE
RVIVLMGSGAEAAHETVDYLGEKVGMLKVRLFRPFAVRAFVDALPKSVEAIAVLDRTKEP
GSAGEPLYQDVLTAPRVIGGRYGLSSKEFTPAMVKGVFDELAATEPRNHFTVGIEDDVTN
TSLGTVRALFFGLGADGTVSANKNSIKIIGYAQGYFVYDSKKSGTMTTSHLRFGPIRSTY
LVANFVAVHNFTFLAPAEPGSAVLLNDEVWDRLPKKTQQHIVERRLKLYVIDGLKVAQGA
GLGRISTVMQTCFFAIPKDEAIAAIKHAIEKTFGKRGESVVKKNYAAVDLHEVKVPAKVT
PEFVQKVEIIAGRGDLLPVSALDGTYPTATTQWERRNIAVEIPVWCIQCGKCVLVCPHAV
IRAKVVDAAAVLQVAPEDCTGCGLCVEVCPVKAINMRPERENWAFVKDVQLFRPLFEFSG
ACSGCGETPYVKLSQLFGDRAVVANATGCSSIYGGNLPTTPWAGRGPAWSNSLFEDNAEF
GMGMRLSIDKQAEFARELLADG---LVLKTALDVLVRKSVWIVGGDGWAYDIGYGGLDHV
LASGRNVNVLVLDTEVYSNTGGQASKATPRGAVAKFAAGGKPSAKKDLTLMAMYGSVYVA
RVAMGGDDAQTVRAFLEADAYDGPSLIVAYSHCINHGYDIAVKSGYWPLLRYNPAAAAQG
KNPMTLDYTRSETRYTMLDAAKHLRWRTYSFMA
>B_MAG_Gemmatimonadota_Gemmatimonadales_bacterium@@pyruvate_ferredoxin__flavodoxin__oxidoreductase@MBU8869398.1 MBU8869398.1 MAG: pyruvate:ferredoxin (flavodoxin) oxidoreductase [Gemmatimonadales bacterium]
LVDGNEAAASVAHRANEVIAIYPITPSSDMGEHADAWSAKNVWGIIPDVTEMQSEGGASG
AVHGALQAGSLTTTFTASQGLLLMIPNMYKIAGELTGTVFHIAARSIATHALSIFGDHSD
IYACRQTGWGMLSATNVQEVHDFALISQAASLDSRIPFLHFFDGFRTSHEVSKIERALTP
DKPQLRGTAQNPDCFFQAREASAPFYAACPDSVIKAMSNFAAITGRQYNLFDYHGAEDAD
RVVLAMGSGCDAIHNVVDKLGEKVGILKVRLFRPFSAEHFLAAMPASVKTIGVLDRTKEP
GGCGEPLYMDIVTTVTVVGGRYGLSSKEFNPAMIKAVFDNLTLDKPRNHFTVGINDDVSG
TSLSVVRAMFYGLGSDGTVGANKNSIKIIGHAQGYFVYDSKKAGAVTISHLRFGVLRTPY
LIANFVACHQWSFLGALMDGGTFLVNDEVWAKLPKEVQATLLAKKAKVYVIDAVKVARDA
GMGRINTVMQTCFFAIERDEAIKQIKGAIDKTYGKKGQKIVDMNYAAVDMHPVELPGEV-
PDFVKQVMMLAGNGDMLPVSAFDGTWPTGTAKWEKRNIAQEIPVWCIQCNKCVFVCPHAA
IRAKVYEPGLLIQVAPEDCTGCGLCVEECPGKALFMAEEAANWDFIKGSQFMEPLFEFSG
ACPGCGETPYIKLTQLFGDRTLITNATGCSSIYGGNLPTTPYSGRGPTWSNSLFEDNAEF
GMGFRLSIDMMNSEARMLLAEA---VLLRKKLDYLVNKSVWIVGGDGWAYDIGYGGLDHV
LASGKNVNVLVLDTEVYSNTGGQASKATPIGAVAKFATGGKQIGKKDLGMIAMYGQVYVA
QVAFGAKDAQTINAIKEAESYDGPSLIIAYSPCIEHGYALAVSTGYWPIYRFDPRRIQTG
QAPLKLDYAAVENRFQMLETAARLRWASLEHLA
>B_MAG_Gemmatimonadota_Gemmatimonadota_bacterium@@pyruvate_ferredoxin__flavodoxin__oxidoreductase@RMH69885.1 RMH69885.1 MAG: pyruvate:ferredoxin (flavodoxin) oxidoreductase [Gemmatimonadota bacterium]
TLDGNEAVAYVAHRINEVIAIYPITPSSPMGEWADQWASPNIWGTVPTVVEMQSEGGASG
AVHGALQGGALTTTFTASQGLLLMIPNMYKIAGELTPTVFHVSARSIAAQALSIFGDHSD
VMATRATGFGLLASGSVQEAMDFALISQAAALKARIPFVHFFEGFRVSHEVSKIERCLNP
ENPVLRGTAQNPDVFFQARETVNPYYQKAPTIMQDAMDKFAQLVGRQYHLFDYVGAPDAD
RVIVCMGSGSEAIHETVDYLGESVGLLKVRLYRPFSMEQFIKALPASAKAIAVLDRTKEP
GSLGEPLYQDTVNAPKVIGGRYGLSSKEFTPAMVKGIYDELKKDIPKNHFTIGINDDVTH
TSLNVVRALFYGLGSDGTVGANKNSIKIIGYAQGYFVYDSKKAGAVTVSHLRFGPIRSSY
LIANFVACHQTVFLKSLVPGGTFLLNDEVWDTLPRNYQEQIIEKQIKLYVIDAYDVAKNA
GMGRINTVMQTCFFAIPKEEAIRAIKDAIKKTYGRKGDHIVQMNINAVDLHEVEIPGAVT
PEFVRNVKIMAGQGDDLPVSCFDGTYPTGTTQWEKRNIALEIPVWCIQCGKCSLVCPHGV
IRQKVYDPDLLLQVAPEDCTGCELCVEVCPAKAINMAPERENWEFLPQQQLQLPLFEFSG
ACAGCGETPYVKLTQLFGDRMVVANATGCSSIYGGNLPTTPWTGRGPAWSNSLFEDNAEF
GLGIRLAIDKKQEYARELLATA---LLLKQKLDNLVKQSVWIIGGDGWAYDIGYGGLDHV
LASGRDVNILVLDTEVYSNTGGQTSKATPRGAIAKFSAAGRPAGKKDLGLMAMYGNVYVA
SVAMGARDMHTLRAFIEAEAYQGPSLIIAYSHCIAHGIKMAVNTGQWLLYRYNPLRAEAG
ENPLSLDYLNMENRFRMLDIAERLRWKHYEYLA
>B_MAG_Gemmatimonadota_Gemmatimonadota_bacterium@@pyruvate_ferredoxin__flavodoxin__oxidoreductase@UCE20115.1 UCE20115.1 MAG: pyruvate:ferredoxin (flavodoxin) oxidoreductase [Gemmatimonadota bacterium]
TMDGNMAAAHVGYAFSEVAAIYPITPSSVMGEYVDMWAAKNIFGQTVDVIEMQSEGGAAG
AVHGALSAGAFTTTYTASQGLMLMLPNMHKIAGEMLPTVFHVSARSLACQSLSIFGDHSD
VMSARNTGFALMAASSVQEIMDLGVVSHLSTLQSKIPFLNFFDGFRNSHEIQKIDRALNP
EKPMIKVGAQNPEVYFQGRETVNTYYSEAPGIVQEYMDIVAGRTGRQYHLFDYVGAADAK
KIIVAMGSGCETIDETVNYLGEKIGLLKVRLFRPFSIEHFVKGIPETVHKIAVLDRTKEP
GAIGEPLYLDVVSALTIIGGRYGLSSKEFTPSMVKAVYDHLDDSC-THGFTVGINDDVAG
TSIGTISCKFWGLGADGTVGANKNSIKIIGFAQGYFQYDSKKSGGITRSHLRFGPIQSPY
LVADFIACHNPAFLEGIKDGGVFLLNEDVFENLTEDMQRTIIEKKIKLYSIDALKIAQGV
GLGRINTVMQTAFFLIERSQAIAMIKSAIKKTYGKRGDEIVNMNWAAVDLEEIAIP-SEI
DDFTKNVKIMREKGDDIPVSHMDGYVPSGTTKLEKRGVAPMVPHWCIQCNFCSFVCPHAA
IRPKLMTEEKIIQVYIEDCVGCQDCVNDCPKDALEMRAEAKNVLFVKGSQLKQPLLEFSG
ACAGCGETPYVKLTQLVGDRMLIANATGCSSIWGATFPTIPYAGHGPAWANSLFEDNAEY
GFGMRLAVDANRRQLLDNLKEALITAKIQQLLSYFVDKSIWSIGGDGWAYDIGYGGLDHV
LATGRNLNVLVLDTEVYSNTGGQASKATPLGSVAKFAEAGKKTVKKDLGLMMMYGYVYVA
SVAMGANKNQLVKAITEAEDYNGPSIIIAYAPCINHGFKKAVETGYWVLYRYNPALKEQN
KNPFILDFLNGEKRYTSLEKVDGYRYAFFKLLS
>B_MAG_Kiritimatiellota_Kiritimatiellota_bacterium@@pyruvate_ferredoxin__flavodoxin__oxidoreductase@NOY81458.1 NOY81458.1 MAG: pyruvate:ferredoxin (flavodoxin) oxidoreductase [Kiritimatiellaeota bacterium]
TIDGNTAAAHVAYAFSEVAAIFPITPSSPMGEMADAWAALNIFGKPVEVIEMQSEGGAAG
AVHGALSAGALTTTFTASQGLMLMIPNMHKIAGEMLPTVFHVSARSLACQSLSIFGDHSD
VMAVRNTGFALVAATSIQEVMDLGIVSHLATLKTRVPFLNFFDGFRTSHEIQKVERAMRP
EQPFVKVGAQNPDVYFQGRETVNQYYAVTPAVVQEYMDKVAAKIGRQYHLFDYVGAPDAE
KVIVAMGSGCETIEETVNYLGEKVGAVKVRLYRPFSVEAFKQTLPPTVKRIAVLDRTKEP
GAIGEPLYLDVVTAITIRGGRYGLSSKEFTPSMVKAVYDHLDGPC-FHGFTVGITDDVTH
LSVDVVRCMFWGLGSDGTVGANKNSIKIIGYAQGYFVYDSKKSGGITISHLRFGPIQSPY
LIPDFVACHNPAYLKGIKEGGVFLLNDEVFEHFTRDMQETIIRKKVKVYNIDALEIATGV
GLGRISTVMQTAFFKLDVDHAIDLIKKAIKKTFQRKGEDIVKMNWDAVDLHEVPIP-SEI
SPFAKDIPIMHLEGDGIPVSKMDGAVPAGTTCLEKRGVAPRVPRWCIQCNQCSFSCPHAV
IRAKQIDPKDLIQVYIEDCTGCGVCIQTCPAKALEFRTEREHAEFVKGSQFRKPLFEFSG
ACAGCGETPYVKLTQLFGERMIVANATGCSSIYGGTFPTIPYCGRGPTWANSLFEDNAEY
GFGMRLAVDSNRGQLRTVLKAALEKCLVAAVLDYFVDKSVWVIGGDGWAYDIGYGGLDHV
LACGRDVNVLVLDSEVYSNTGGQSSKATPLSAVAKFAMAGKRKGKKNLGLMCMYGYVYVA
SVAMGANRNQTLKAFLEAEAYPGPSIIIAYSPCIAHGIKIAVDCGYWPLYRFNPTLAEAG
KNPFLWEYIQRERRYMSLDDAERLRFKLLERMQ
>B_MAG_Lentisphaerota_Lentisphaerae_bacterium_RIFOXYA12_64_32@@pyruvate_ferredoxin__flavodoxin__oxidoreductase@OGV73224.1 OGV73224.1 MAG: pyruvate:ferredoxin (flavodoxin) oxidoreductase [Lentisphaerae bacterium RIFOXYA12_64_32]
TVDGNYAAAHVAYAYSEVAAIYPITPSSPMGEYADEWAATNIFGKKLSIVEMESEGGAAG
AVHGSLTAGALTTTFTASQGLMLMLPNMYKIAGEMLPTVIHVSARSLACQSLSIFGDHSD
VMAARATGFAMTAAASIQEVQDLAIVAHLATLKSQVPFLAFFDGFRTSHEVQKVDRALRP
EKPTLKVGAQNPDVYFQGRETVNKYYLAVPQIVQEYMDKVAAVLGRQYHLFDYVGAPDAE
KVIVAMGSSCDTIEETVNYLNAKVGAVKVRLYRPFSVQAFVEALPKTVKKIAVLDRTKEP
GAIGEPLYLDVATAITVIGGRYGLSSKEFSPSMVKAVYDHLDGKC-YDDFTVGINDDVTN
LSLGVVRCLFWGLGSDGTVGANKNSIKIIGYAQAYFVYDSKKSGGITISHLRFGKIQSAY
LISDFVACHNSAYLKGLRKGGVFLLNSEAFEHLTKDMQQTIIDKEIKFYSINALKIAEAA
GLGRINTVMQAAFFIIPDEKAVNLIKGAIQKAYGRKGEDIVKMNWACVDLTQVQVP-KAL
SQFAKDIPLMRLEGDNVPVSKMDGTIPTATSKLEKRGIAPKVPHWCIQCNQCAMACPHAV
IRAKQIAPADLIQVYVEDCTGCGVCVETCPAKALEFKAETKKAEYLKGAQFRKPLFEFSG
ACAGCGETPYVKLTQLFGERMVIANATGCSSIYGGTFPTVPYCGVGPSWANSLFEDNAEY
GLGMRLAVDSNRAQLKDALSAALGRAMVKALLDYFVDKSVWILGGDGWAYDIGYGGLDHV
LSLGRNVNVLVLDTEVYSNTGGQASKSTCIGAVAKFANAGKRFGKKHMGLMLMYGYVYVA
SVAMGANRNLTLKAMLEAESYNGPSIVFAYAPCIAHGIKLAVESGYYATFRYNPTAT---
-PKYSWDFIKRERRYTSLDEAAGLRMDLYKKLG
>B_MAG_Lentisphaerota_Lentisphaeria_bacterium@@pyruvate_ferredoxin__flavodoxin__oxidoreductase@MBO5667492.1 MBO5667492.1 MAG: pyruvate:ferredoxin (flavodoxin) oxidoreductase [Lentisphaeria bacterium]
TMDGNEACAYVAYAFTEVAAIYPITPSSPMAGKTDAWSAKNVFGQTVTLVEMESEAGAAG
AIHGSLETGALSTTFTSSQGLLLMIPVMHRIAGERLPGVLHVASRTVGTHALSIFGDHSD
VMNCRQTGFAMLSTANSQEIMDLAPVAHLAAVKGRIPFLHFFDGFRTSHEMSKVEQALNP
EHPRLRATVQNGDVFFQVREANNRFYDALPGIVQDYMDKISALTGRSYHLFDYYGAPDAE
EVIIAMGSVSGAVRETVDFLGRKCGFLQVRLFRPFSAEHFLAALPSGVRKIAVLDRCKEM
GSAGEPLYQDVCTVIKVIGGRYGLSSKDVDPAQIRAVYDHLLKDEPHGNFTIGIKDDITH
LSLHQVCCKFWGLGSDGTVGANKSTVEIINFAQAYFEYDAKKSFGVTKSHLRFGPIRSSY
YVADFIGCHNETYAGELKHGGTLLLNEGLNKLIPAAAKRELAAKEAKIYTIDAVSIAAEL
GLGHYNLVLQSAFFHLPGSEADAYMKDLAKRTYFAKGDEVVARNYAAIDFKRFEIP-ADW
PEVVTRIPINRQKGDDLPVSAFDGVIDMGLTAYEKRGIAVKVPVWCIQCNRCALVCPHAV
IRPYLLNEAENLQTSFADCTGCGACVNACLAKALQMKPRRELWDYVKGSQFRQPLLEFSA
ACAGCGETPYAKLTQLFGDHVYWANATGCSQAWGSPMPGIPYTGRGPAWSNSLFENNAEF
SLGMALSVKQQRARAKMLMQEAAREFMLIAVLDMLAKKTFWMFGGDGWAYDIGFGGLDHV
VASGENINVLIVDTEVYSNTGGQSSKATPIGAVAQFASSGKASPKKDLGAIFMYGNVYVA
QVAMGADPNQLMKAIREAEEFNGPSVIIAYTPCLSHGLKRAVEAGYWTLYRYNPSL----
EKPFTLDFLAGETRYAALENAENFKYQYYKKME
>B_MAG_Mycoplasmatota_Acholeplasmataceae_bacterium@@pyruvate_ferredoxin__flavodoxin__oxidoreductase@NLH45207.1 NLH45207.1 MAG: pyruvate:ferredoxin (flavodoxin) oxidoreductase [Acholeplasmataceae bacterium]
TVDGNTAAAYVSYAFTDVAAIYPITPSSPMAEVTDEWAAKNIFGQTVKVMEMQSEAGASG
AVHGSLQAGALTTTYTASQGLLLMIPNMYKMAGELLPAVFQVSARALAASSLSIFGDHQD
VMAARQTGFALLAEGSVQEVMDLSAVAHLSAIEGRIPFVNFFDGFRTSHEVQKVERSLNP
DQPVIRGTAQNPDIYFQTREAVNSYYEKLPAVVENYMNEISKITGRKYGLFNYYGAPDAE
KVIIAMGSATETIQTTVEYLGEKVGLLVVHLYRPFSAKHFLAAMPETVKKIAVLDRTKEP
GAFGEPLYLDVRSVPLIVGGRYGLGSKDLTPSEVLAVFANLDAAEPKNNFTVGIVDDVTG
TSLGTKSCKFWGLGSDGTVGANKSAIKIIGYAQGYFSYDSKKSGGITVSHLRFGPIRAPY
LIADFVAVHNQSYLAGLKKNGTFLLNEELEANLPAAMKRYIAKNNINFYTIDAVKIAEEI
GLGRINMIMQSAFFKLPVEDAVKYLKEAVDHSYGLKGQTILNMNYAAIDIVKINVP-ADW
DNFAKNIPMNSMEGDKLPVSAFDGTFPSGTSTFEKRGIAINVPEWCIQCNQCAFVCPHAS
IRPVLATAEEVIAVSALDCAGCGNCVQVCPAKAIVMKPQVPLWNYVKGVQFEQPLLEFSG
ACAGCGETPYAKLTQLFGDRMMIANATGCTSIWGASAPAMPYTGHGPSWANSLFEDNAEY
GLGMFLGVKQSRERVEDMLKAAMEDWLLQALLRFFVKRSHWIFGGDGWAYDIGYGGLDHV
LASGEDVNVLVFDTEVYSNTGGQSSKSTPTAAIAKFAASGKKTKKKDLGMMAMYGYVYVA
QIAMGADKNQTLKAIAEAEAYPGPSLIIAYSPCINHGLKKAVDCGYWAMYRFNPALKEKG
ENPFVLDFLMGEVRYASLETAEALRLANYKRLA
>B_MAG_Mycoplasmatota_Candidatus_Izimaplasma_bacterium_HR2@@Pyruvate-flavodoxin_oxidoreductase@KFZ27551.1 KFZ27551.1 MAG: Pyruvate-flavodoxin oxidoreductase [Candidatus Izimaplasma bacterium HR2]
SMDGNQAAAHVAYAFTEVAGIYPITPSSPMAEHTDLWASKNLFGMPVKVIEMQSEAGAAG
TVHGSLQAGALTTTYTASQGLLLKLPNMYKMAGELLPAVIHVAARSIAVQALSIFGDHQD
VMAARQTGFAILSSGSVQEAMDLGAVAHLSAIKSSIPFMHFFDGFRTSHEVNKIERALNS
ANPVTRGAAQNDDVYMQAREIQDKYYDKVPGIVAEYLKEISKITGRNYAPFVYYGAEDAT
DIVIAMGSVTEAIEETIDYLGRKVGLVTVHLFRPFSIEYLMAVMPKTVKRITVMERTKES
GSIGEPLYLDIKSVPVILGNRYGLSSKDTTPGQIVAVFDNMLN-EQKDRFTIGINDDVNH
NSISTTELLFFGFGSDGTVGASKNTIKIIGYGQAYSSYDSKKSGGVTRMHLRFGPIRSTY
LVPHFVSCSKDSYIAGIREGGTFLLNSEVEALLPNKVKKVLAERKANLYIMNAVKLAEKA
GLGMINTVMQSAFFALPYDQAVDLMKKYAKKAYGRKGQEIVEKNYKAIDLVKIEVK-PQW
PVFVRNIKVNAIKGYDLPVSAFDGTMDNGGTAYEKRGIANYVPEWCIQCNQCAFACPHAA
IRPFLLTDEEMIQISTLDCTGCGVCVEVCPSKSLVMSPEIQNTEYAKNSQFAKPLFEFSG
ACLGCGETPYVKLTQLFGERMQVANATGCSSIYGASFPATPYTGRGPAWANSLFEDNAEF
GFGMRHANEALRDRLQNLMGELFTTWILMPLLNYIVKQSSWIFGGDGWAYDIGYGGLDHV
IANNEDINILVLDTEVYSNTGGQSSKSAPTGSIAKFTASGKDGKKKDLAAIAMYGHVYVA
QVSHGASQQQVLKAFREAEAYKGPSLILAYSPCIAHKIKLATECGYWPTFRFDPQLEAQG
KNPFKIDFLMNEARYAQLDKAESLRYKMYTRYE
>B_MAG_Nitrospinota_Nitrospinota_bacterium@@pyruvate_ferredoxin__flavodoxin__oxidoreductase@MDP6482526.1 MDP6482526.1 MAG: pyruvate:ferredoxin (flavodoxin) oxidoreductase [Nitrospinota bacterium]
TIDGNEAVARVAYRTNEVIAIYPITPSSPMGEWADAWMSPNLWGTVPAVVEMQSEGGAAG
AVHGALQTGSLTTTFTASQGLLLMIPNMYKIAGELTPTVIHVAARSVAGQALSIFCDHSD
VMAARSTGWAFLSAGSVQEAHDFALIAQAATLETRIPFVHFFDGFRTSHEISKIRRALSP
DHPVVRGTAQNADVFFQARESANPYYSRGPDIVQKAMDRLAERTGRAYRLFEHHGAPDAE
RVIALMGSGAETVHETVDVLGEKVGVVKVRLYRPFDSKRFVESFPETVRSVAVLDRTKEP
GGTGEPLYQDCLTAPAVIGGRYGLGSKEFTPAMVKGLFDHLAGRERKNHFTLGIEDDVTH
THIDVCRAVFYGLGSDGTVGANKNAIKIIGYAQGYFVYDSRKAGAVTVSHLRFGPIRSAY
LVAQFVGCHQWGFLKDIVAGGTFLLNGEVWEHLPRPVQEAIVEKRLRFHVIDAYRVAKES
GMGRINTVMQVCFFALPRRDAIAAIKKSLLETYGKKGAEIVRMNVQAVDLHEVRTPDRAD
PDFVRRVEIIAGRGDALPVSAFDGTYPSGTSKWEKRNLAPEIPVWCIECGKCALVCPHAV
LRIKVCDPESLLQTAPEDCTGCGICVDVCPVKAINMRPERENWDFIRQQQIQEPLFEFSG
ACSGCGETPYLKLTQLFGDRMVAANATGCSSIYGGNLPTTPWSGRGPAWSNSLFEDNAEF
GLGFRISIDQQKKMASCMLTES---ILLKEKLDMLVKKSVWIIGGDGWAYDIGFGGLDHV
LASGRDVNVLVLDTEVYSNTGGQMSKATPRGAVAKFAAGGKPSAKKDLGLIAMYGNVYVA
RVAMGAKDEHTLRVFLEAEAYEGPSLIIAYSHCIAHGIKAVVETGQWLLYRYNPALAAEG
ENPLQLDYLAMENRFNMLRAAKALRWALLHHLA
>B_MAG_Nitrospirota_Nitrospirota_bacterium@@pyruvate_ferredoxin__flavodoxin__oxidoreductase@MDY7017229.1 MDY7017229.1 MAG: pyruvate:ferredoxin (flavodoxin) oxidoreductase [Nitrospirota bacterium]
MMDGNEACAFVAYKINEVIAIYPITPSSPMAELADEWSAKNVFGSVPSVVEMQSEAGAAA
AVHGALQAGALATTFTSSQGLLLMIPSMFKIAGELTPAVFHIAARTVATHALSIFGDHSD
VMAVRSTGFAMLASSSVQEAMDLALISQAASLESRIPFLHFFDGFRTSHEVNKVQRALSP
DRPFIRGTSQNPDTFFQEREAINPLYAKCPGVVEGCMERFFRLTGRRYRLFEYTGAPDAD
RVIVVMGSGAETVEETVSALGERVGVIRARLFRPFSRSAFLSSLPKTVCRVAVLDRTKEP
GAEGEPLYMDVQTAPELVGGRYGLSSKEFTPSMVKAVFDELKTQAPRCSFSVGIEDDVSG
LSLGQYGAMFYGLGSDGTVGASKNTIKIIGFAQGYFVYDSKKAGSVTVSHLRFGPIRAPY
LIADFISVSQPVFLDYAKEGGVFLLNEEAWEQLPFEYQEQILKRRLKFYVINAYEIAKEV
GMGRINTIMQACFFALPKEEAIAAMKGAIAKTYGRKGEMVVQKNYAMIDLFEVDTTSRRM
PDFVTGVPMVAGQGDSLPVSAFDGTFPTGTAKWEKRNLALSIPAWCIQCGKCALVCPHAA
IRIKAYEERFAIQVAAEDCTGCTLCVEICPAKALNMVPERDNFDFVKGSQFLEPLFEFSG
ACEGCGETPYLKLTQLFGDRLLIGNATGCSSIYGGNLPTTPYTGRGPAWSNSLFEDAAEF
ALGFRLTIDNQVAFAADLLAED---ILLKERLDLLVRKSVWGVGGDGWAYDIGYGGVDHV
LASGRNINLLVMDTGVYSNTGGQMSKATPLGAVARFAASGKAQPRKDLALMAIYGSVYVA
QIAMGANDTQTVKAFIEAERYDGPSIIIAYSHCIAHNIKLAEQVGFWPLFRYNPKLAEEG
KNPLILDFAKQEGRFRMLDRAKLLSFAFYQHLA
>B_MAG_Spirochaetota_Brevinematales_bacterium@@pyruvate_ferredoxin__flavodoxin__oxidoreductase@MCX7882126.1 MCX7882126.1 MAG: pyruvate:ferredoxin (flavodoxin) oxidoreductase [Brevinematales bacterium]
TMDGNNAAAYVAYAFTEVAAIYPITPSSNMAEHCDEWAAKNIFGQVVKVVEMQSEAGAAG
AVHGSLQAGALTTTFTASQGLLLMIPNMYKIAGELLPGVFHVSARTVASHALSIFGDHSD
VMATRQTGFAMLATSSVQEILDLAPVAHLAAIKSRVPFLHFFDGFRTSHEIQKVENALNP
DHPVTRGMAQNPDVFFQAREACNRFYDAVPDIVNEYMQKMSKLTGRNYKPFTYYGDPNAE
HIIVAMGSVCDLIESTIDYLGEKVGLIKVHLYRPFSAKYFFDVLPKSVKRIAVLDRTKEP
GAAGEPLYLDIKNLPIIVGGRYGLSSKDTTPEHIIAVYKNLKLPEPKDRFTVGIVDDVTF
LSLGTFEAKFFGIGSDGTVGANKNSIKIIGYAQAYFAYDSKKSGGITVSHLRFGPLKLPF
LVPDFVACHVPSYLKGLKKGGVFLLNKEVVNHLPDHMKKFMADNDIKFYIINATKIAEEL
GLGRINTIMQSAFFKLPYEEAVKHMKDAIKKTYGKKGDKIVNMNYAAVDVVQVPIP-AEW
PEVIEKIPVNSLKGDELPVSAFDGTLPPGTSQYEKRGIAVNVPEWCIQCNQCAFVCPHAV
IRPFLLDEKEMIQVSVLDCTGCGNCADICPGKALVMKPEIERWDYVKESQFLRPLFEFSG
ACAGCGETPYIKVTQLYGDRMMIANATGCSSIYGGSFPATPYCGKGPTWANSLFEDNAEY
GYGMALADMQMKQYLEQLLKEALLEWKIKRMLSYLVKRSFWVIGGDGWAYDIGFGGLDHV
LASGVDINILVLDTEVYSNTGGQSSKATPTAAIAKFAASGKRIRKKDLGLMMMYGYVYVA
QVAMGANKAQFMKAVTEAESYPGPSVIIAYSPCINHGLKKAVDVGYWTLYRYNPLLEAQG
QNPFQLDFLLGEVRFASLDQAEELRYQMYKRLA
>B_MAG_Spirochaetota_Spirochaetia_bacterium@@MAG_TPA__pyruvate_ferredoxin__flavodoxin__oxidoreductase@HUW66395.1 HUW66395.1 MAG TPA: pyruvate:ferredoxin (flavodoxin) oxidoreductase [Spirochaetia bacterium]
TMDGNKAAAYVSYAFTECTAIFPITPSSPMAEYVDEWSAKNLFGQPVKVVEMQSEAGAAG
AVHGMLSAGALTTTYTASQGLLLMIPNMYKIAGELLPGVMHVTARALASHALSIFGDQSD
VMACRQTGFAMLVSGGVQEVMDLAGIAHLAAIKSRVPFMHFFDGFRTSHEMQKIERGLNP
EHPVVKGTAQNPDIYFQAREASNPYYERLPEIVAGYMREISKITGREYLPFNYYGAPDAE
RIIIAMGSVCEVTEEVIDYLGEKVGLIKVHLYRPFSAEYFFNVLPKTVKKIAVLDRTKEP
GALGEPLFEDLRTVPEIVGGRYGLGSKDVIPADIIAVYDNLKKESPKKRFTIGITDDVTN
LSLGTIQCKFFGLGSDGTVGANKQAVEIIGYTQAYFAYDSKKSGGVTISHLRFGPIKCPY
LIADFISCSNQSYLPGLKDDGTFLLNETLEAKLPASMKRYIAGHHINFYVINAAQIAKEI
GLGRTNMIMQSAFFKLPVEQAVQHLKDSIKKAYSRKGEDVVNMNYASVDLVKIDVP-SSW
PFFVQNIPMNRLEGDKLPVSAFDGTFPLGTSRYEKRGVAAFVPMWCIQCNQCSLVCPHAA
IRPVLLNEQEVIQVSPLDCMGCGSCVNTCPAKALELKPQSVNWDWVKGSQFAQPLLEFSG
ACQGCGETPYAKLTQLFGDRMIISNATGCSSIWGGSAPSMPYCGKGPAWANSLFEDNAEH
GFGLSLAAGQMRQRLAGLLKEAFQEWLILPLLQFLVKQSVWVFGGDGWAYDIGYGGLDHV
LASGEDINVFVFDTEVYSNTGGQSSKSTPTAAIAKFAASGKKTKKKDLGMMAMYGYVYVA
QIAMGADKAQAIKAIKEAEAYPGPSLIIAYAPCINHGLDKAVKAGYWHLYRFNPELSTEG
KNPFTLDFIEGEVRYASLAEAEALRYEKYLKLA
>B_MAG_Synergistota_Cloacibacillus_sp.@@pyruvate_ferredoxin__flavodoxin__oxidoreductase@MEG1824605.1 MEG1824605.1 MAG: pyruvate:ferredoxin (flavodoxin) oxidoreductase [Cloacibacillus sp.]
TMDGNEAAAYVAYAFTEVAAIYPITPSSPMAEKTDAWAAKNIFGQQVTLIEMQSEAGASA
AIHGALETGALGASFTSSQGLMLMIPVLHRLSGQRHPGVLHVASRTVGTHAFSIFGDHSD
VMNCRQCGLAMLSTAGVQDIMDLAGVAHLAAIKGRVPFMHFFDGFRTSHEINKVEEALNP
ERPMMRSTVQNPDIYFQIREANNGAYDELPAIVEDYMGKISAITGREYHLFNYYGAPDAE
EVIVAMGSVSGAAREAVDHMGRKTGFVQVHLFRPFSVKHLMAAIPATVKKIAALDRCKEM
GSNGEPLYQDLCTAVAIVGGRYGLSSKDTDPAQIAAVFDNLAQPHPKNNFTIGITDDVTN
LSLGDMAFKFWGLGGDGTVGANKNTVEIINYGQAYFEYDAKKSFGVTISHLRFSPIGSSY
LVADFIAAHNPTYVSELKEGGTLLLNEELEANIPADIRRKLARKHARFYIINATKISEKH
GLGHVNIPLQSAFFHLPIDEAKKYMAEAVRKTFFAKGDEVVARNIAAIDLVRVEIP-ESW
PAIIEKLPINRQQGDSLPVSAFDGTVELGLTAYEKRAIATQVPEWCIQCNRCACVCPHAV
IRPYLLTEDEKMQISRDDCTGCGSCVAACPATALALVPLPDAWAYIKGSQFRQPLLEFSA
ACAGCGETPYAKLTQLFGDRVYWANATGCSQAWGAAMPGIPYTGKGPAWSNSLFENNAEF
SLGMFLSVQQQRSAQRLRISAAVRAWLLVAALEHLSKKTFWMYGGDGWAYDIGFGGLDHV
LAMGENVNVLIVDTEVYSNTGGQSSKSTPKGAVAQFCISGKKVGKKDLGAMLMYGNIYVA
QVAMGADQNQLIKAMREAEEFDGPSVIIAYAPCMAHGIKRAVASGYWNLYRFDPRK----
EKPLSLDFLEGEVRYSALDNAEKFRYEKYRRME
>B_MAG_Synergistota_Pyramidobacter_sp.@@pyruvate_ferredoxin__flavodoxin__oxidoreductase@MDY3868503.1 MDY3868503.1 MAG: pyruvate:ferredoxin (flavodoxin) oxidoreductase [Pyramidobacter sp.]
TMDGNEAAAHISYAFTEVATIYPITPSSPMAEHVDEWSAKNIFGQTVRLVEMQAEFGAAA
AMHGSLESGALTTSYTASQGLLLMIPPMYRMAGQLMPGVLHVSARTVGTHAFSIFGDHSD
VMATRQTGFAMLSSGSVQEVADLAAIPHLAAIEGSVPFLHFFDGFRTSHEIQKVERSLNS
DRPVQRSTVQNPDVFFQAREACNPYYAEVPLIVDSYMKKISALTGRSYYPFNYYGRLDAD
RVIVAMGSVSGCIQEVVDYLGEKVGFIQVHLYRPFSAPFFFAALPSTAKYLTVLDRTKEP
GAPGEPLYEDVCSVQKVLAGRYGLSSKDVTPAQIAAVFDNMASPEPKNHFTVGINDDVWD
SSLDTIACKFWGLGSDGTVGANKNSIKIIGYVQAYFEYDTKKSGGVTKSHLRFGPIRSSY
LVADFVACHTPSYVSEIKDGGTFLLNEELERRLPADVKRQIAWRGIRFYTVDATRIAAEI
GLGRTNTVLQSAFFKLPIDDAVKYMKDAIAKTYAAKGEKVLAMNCAAVDIVSVDVP-ASW
PDYIKNVPVNALKGDSLPVSTFDGTVPLGTSKYEKRGTAVNVPKWCIQCSQCSLVCPHAA
IRPFLLTQEEAIQVDPLDCTGCGSCAQVCPAKALVMQPEMENWYWVKGSQFEQPLLEFSG
ACAGCGETPYMKVTQLFGDRMYVANATGCTQAWGAACPCVPYTGHGPAFSNSLFENNAEF
SLGMCLAVEQQRERLAMHLKKALEDWKVETAAEHLVKKSMWMYGGDGWAYDIGYGGLDHV
LASGANVNVLVVDTEVYSNTGGQSSKATPVAAVAQFAASGKKTGKKDLGMMAMYGHVYVA
QVALGADPAHLIKVLKEAESYDGPSLIIAYAPCINHGIKLAVASGYWHLYRYDPRRAEKG
ENPFTLDFLMGEVRYAALEQAQKLRYQRYCALA
>B_MAG_Verrucomicrobiota_Puniceicoccales_bacterium@@pyruvate_ferredoxin__flavodoxin__oxidoreductase@MDR0595317.1 MDR0595317.1 MAG: pyruvate:ferredoxin (flavodoxin) oxidoreductase [Puniceicoccales bacterium]
VLDANEAVADVAYRLSEVIAIYPITPSSPMAEHCDEWASENLFGVVPTIEEMQSEGGAAG
AIHGALIGGTLATTFTASQGLLLMIPNMYKIAGELFPFVMHVTARSLATHALSIFGDHSD
VMACRQTGFAMLASNSVQEAHDLACIAHAATLKCRVPFMHFFDGFRTSHEINTLARGLSP
DNPFIRGTAQNPDVFFQCRECVNTFYENVAFAVEKCMEQLKVLTGREYKLFEYIGATDAE
RIVVSLGSSCETLEEVVKFLGEKVGLIKVRLYRPFSVEHFFKILPKSVRAIAVLDRTKEP
GAIGEPLFLDVVSAIKIIGGRYGLGSKEFSPAMAKAVFDELAKATPKKHFTVGIVDDVSR
LSIGLFEAVFFGLGSDGTVGANKNTVKIIGHAQAYFVYDSKKSGAMTVSHLRFGPIHAPY
LIADFVACHQFAFLKYAKHGSIFLLNDSVWAHLPLEVQRAITEKNIKFYVIDAYDVARKC
GMGRINTIMQTCFFAIPQDEAIAKIKSAIQKTYGKKGQEVVEHNFTAVDLSEVTTKGNL-
PEFVRNVKILVNEGDELPVSAFDGTWPSATSQYEKRDIAQEIPVWCIQCNKCVSTCPHAA
IRSKYYNQSELVQVSPEDCTGCGLCTEICPAKALNLKPEKKNYEFLKSTQFRRPLFEFSG
ACAGCGEAPYIKLTQLFGDRAIIANATGCSSIYGGNLPTTPYCGRGPAWANSLFEDNAEF
GLGLRLSVNKRKEIAANLLVSE---ILLKKKLEFFVDKSLWIVGGDGWAYDIGYGGLDHI
LAGGHNVNVLVLDTEVYSNTGGQQSKSTPIGAVAKFAAKGKSQPKKDLAMLAIYGNIYVA
KIALGAKDNQAIQAFHEAESYAGPSLILAYSPCVAHGYKKAVDSGYWPLYRFDPRKKGTN
TSPFTLDYISGETRFKMLDHAKELRLTIYKNLA
>B_MAG_Verrucomicrobiota_Verrucomicrobia_bacterium_CAG_312_58_20@@pyruvate_ferredoxin__flavodoxin__oxidoreductase@OLA84172.1 OLA84172.1 MAG: pyruvate:ferredoxin (flavodoxin) oxidoreductase [Verrucomicrobia bacterium CAG:312_58_20]
ITDGNEAVASIAFRVSETIAIYPITPSSPMAENCEEWAVKNIWGTTPSISQLQSEGGVAG
SVHGALQTGTLMTTFTASQGLLLMVPNMYKIAGELTSFVMHVSARAVASHGLSIFGDQTD
VMACRQTGFAMLCSNSVQEAHDMALVAHSATLDSRVPFLHFFDGFRTSHEVNTYDRALDP
DRPFIRGTAQNPDVFFQSWEARNSYYEKCADIIEEKMDKLGKLTGRVYKPYQYEGAPDAE
KIIVIMGSGAETVEQTVKALGEKLGVLKVRMFRPFSVRKFAAAIPQTAKVVTVLDRTKEL
GAMGEPLYQEVSASPVVLGGRYGLGSKEFTPAMVKGVFDNASARSPKNHFSVGINDDVTH
NSIGVMSAVFFGLGADGTVGANKNTIKIIGYAQAYFVYDSKKSGGLTVSHLRFGPIRAPY
LIAQFVACHQFSFLACAAPGAVFLLNKTVWNHLNCDVQRAIIEKKLKFYVIDAYEVAKKT
GMGRINTVMQTCYFAVPREEAIEKIKAAIEKTYSKKGRQVVEKNFAAVDCHEVEVPAAVT
PDFVKRVVMMREQGDKLPVSAFDGTWPSATTRWEKRNIAIEIPGWCIQCTKCSTICPHAA
IRAKFYKNGELIQVAPEDCTGCGLCATVCPGKALMMVAEAKNFEFVKDVQFRQPLFEFSG
SCAGCGETPYVKMTQLFGDRLYVANATGCSSIYSGNLPTTPYCGRGPAWANSLFEDNAEF
GFGYRISLDKKKEMASEMFVKS---ILLKEKLGDLVNKTVWILGGDGWAYDIGYGGLDHV
LASGKNVNIMVMDTEVYSNTGGQMSKSTPLGAVAKFASEGKATPKKDLGMLAIYGNVYVA
QIALGANEMQAIKAMTEANSYDGTSIIIAYCHCISHGYKAAVDSGYWPLYRYDPRKIALG
ENPFKLDYMKVENRFKMLERAARLRWAKYKYLA
>B_MAG_Verrucomicrobiota_Verrucomicrobiia_bacterium@@MAG_TPA__pyruvate_ferredoxin__flavodoxin__oxidoreductase@HUO14198.1 HUO14198.1 MAG TPA: pyruvate:ferredoxin (flavodoxin) oxidoreductase [Verrucomicrobiae bacterium]
TVDANEAVAHVAYRVNEVVAIYPITPSSPMGEWADQWASPNAWGSIPHVIEMQSEGGAAG
AVHGALQTGSLATTFTASQGLLLMIPNMNKIAGELTPTAFHVSARTVATHALSIFGDHSD
VMFCRTTGWAMLCSNSVQEAMDLALIAHASSLETRIPFLHFFDGFRTSHEVNKIERALSP
DHPVLRGTAQNPDVFFQIRETANAFYTAAPAKVQEVMNRFAEITGRQYHLFDYVGAPDAE
RVIVMMGSGAEVAHETVENLGEKVGLLKVRLYRPFCVKSFLAALPPTVRQIAALDRTKES
GAIGEPLYLDIVNAVRIVGGRYGLSSKEFTPAMVKAVFDNLTEKEPKDHFTVGINDDVTY
TSLSVVRALFYGLGADGTVGANKNSIKIIGYAQGYFVYDSKKSGAMTVSHLRFGPIKSSY
LVANFVACHQWIFLSSLVEGGVFLLNNDVWDHLPREVQAQMIAKKVRFYVIDAYQVARDT
GMGRMNVIMQVCFFAIPRDEAIEAIRDSIRHTYGRKGEDVVKKNMLAVDLFEVKVPEKAT
PKFEREVAIYAGKGDELPVSAFDGTFPTATARWEKRNLALEIPAWCIQCGKCAMVCPHAV
IRIKVYDSKELIQVAPEDCTGCGVCVDICPVKAINMVPEKANWEFIRQQQVQEPLFEFSG
ACSGCGETPYLKLSQLFGDRAIVANATGCSSIYGGNLPTTPWAGRGPAWSNSLFEDNAEF
GLGFRVSIDKQTEYARELLTTA---LLLKERLDMLVKKSVWIVGGDGWAYDIGFGGLDHV
LASGRNVNLLVLDTEVYSNTGGQASKSTPRGAVAKFAAGGKPGPKKDLGLMAMYGNVYVA
SVAMGAKDEHTLKAFLEAEAYDGPSIIIAYSHCIAHGIKVAVDSGQWLLYRYNPERELTG
ENPLQLDYLLQQTRFKMLEEAERLRYRMYEYMA
>B_MAG_Verrucomicrobiota_Verrucomicrobiota_bacterium@@pyruvate_ferredoxin__flavodoxin__oxidoreductase@RKX32770.1 RKX32770.1 MAG: pyruvate:ferredoxin (flavodoxin) oxidoreductase [Verrucomicrobiota bacterium]
VIDGNEAAAHIAHKLSEVCAIYPITPSSPMGEHADEWSATNIWGTIPHVVELQSEGGASG
SVHGAAQAGALTSTFTASQGLLLMIPNMYKIAGELTPTVFHVSARTVATHALSIFGDHSD
VMATRQTGFALLASSSVQEAMDMALVAHAATLESRIPFLHFFDGFRTSHEVSKIQRALNP
ERPVLRGTAQNPDVFFQNRETVNPYYQRVPEIVENVMNRLAEVTGRKYSLFDYHGAPDAE
RILILMGSGAEAAIETVEYLGEKVGVIKVHLYRPFSMRHLMAAIPPSTKSIAVLDRTKEP
GSEGEPLYKDVVAAPLIVGGRYGLSSKEFTPAMVKAVLDELKKSRPKNHFTIGINDDVSG
SSLTVHRAMFFGLGADGTVGANKNSIKIIGYAQGYFVYDSKKAGARTVSHLRFGPIRSTY
LIANFVACHQFVFLKYAQEGGIFLLNDEVWDKLPRQVQEQIIQKKLRFYVIDGYRVAREA
GMGRINTVMQTCFFAIPKDEAIRKIKAAIEKTYGRKGRDVVEKNFAAVDLHEVKVPERAT
PQFVQKVEIIRGNGDNLPVSVFDGTWPTGTTRWEKRNIALTIPEWCTQCGMCSFVCPHAC
IRAKFYPEQALIQVSPEDCTGCGLCVELCPAKALDMVDEKACWEFVKGVQFAEPLFEFSG
ACAGCGETPYLRLSQLFGDRAMIANATGCSSIYGGNLPTTPWTGRGPTWSNSLFEDNAEF
GFGFRLTTDKHREFAEELLAEA---LILKDRLDALIRRSIWLVGGDGWAYDIGYGGLDHV
LASGRNVNALVLDTEVYSNTGGQMSKATPRGAIAKFAAAGKPLAKKDLGMMAMYGTVYVA
RIAMGANPRHTIRAFLEAESYPGPSLIIAYCQCIAHGIKLAVKSGYWPLYRYDPRLAEQG
KNPFQLDYALNEIRYRSLERAERLRWRMYQRWA
>B_MAG___TDB__Candidatus_Magnetomorum_sp._Candidatus_Magnetomorum_sp.@@pyruvate_ferredoxin__flavodoxin__oxidoreductase@MBF0452683.1_* MBF0452683.1 MAG: pyruvate:ferredoxin (flavodoxin) oxidoreductase [Candidatus Magnetomorum sp.]
TLDGNTAAAHVAYGMSDVATIYPITPSSPIGEIADEWAAKNIFDQTLMVRQLQSEAGAAA
SVHGSLASGALTTTFTASQGLLLMIPNMYKIAGELLPGVLHVTARAIATHALSIFGDHQD
VMAVRETGFALLCSASIQEVMDLGLVAHLAAIEGSVPFVHFFDGFRTSHEYQKIKRAANP
ERPELRGTAQNPDVYFQGVEASNLYYNQLPEIVKTCMKKVSDLTGRTYNLFDYVGAKDAQ
HIIVSMGSSNETIEETVSYLGESVGLVKVRLYRPFATQDFLNVVPKTAKCITVLDRTKEP
GALGDPLYLDVCSTPKILGGRYGLGSKEFTPAMVKAVFDNMNANTPKNHFTVGIVDDVTN
TSLGTVSCKFWGLGADGTVGANKSAIKIIGYAQAYFAYDSKKSGGVTISHLRFGPIQSTY
QIADYIACHNPSYLDGIKPGGTFVLNSDMEKTLPAYIRRTIAEKKINFYIIDAVTIAQSV
GLGRINMIMQTAFFKLPVDDAVAYLKKEINKLFGKKGDHIVNMNVNGVDLIKVDYP-QSW
PDFVKNVPMLAQEGDKLPVSAFDGLFPVGTTRYEKRGVAINVPEWCIQCNQCAMVCPHAA
IRPVLLTDDELIQVSTLDCLGCGNCADICPAPALVMKPQVSFHEYVKGSQFYQPLLEYSG
ACAGCGETPYTKLTQLFGERMVIGNATGCSSIWGGSAPSVPYCGFGPTWGNSLFEDAAEF
TYGMFLGALHQRNRLTDLVNTALQGWILKTLLKLFTKKSYWVFVGDGAAYDIGFGGIDHV
MASGEDVNVIIYDTEVYSNTGGQSSKATPTGSVAKFAASGKKTGKKDMGAIFRYEYVYIA
QVSMGANKQQVLKAFTEAESYDGPSLIMCYAPCINHGIRLAVECGYWPLYRFNPQLKAEG
KNPLILEFIAGEVRYASLKEAERLRYQTLKCMA
>B_MAG___TDB__Thermodesulfobacteriota_Desulfohalobiaceae_bacterium@@pyruvate_ferredoxin__flavodoxin__oxidoreductase@MCF8104219.1 MCF8104219.1 MAG: pyruvate:ferredoxin (flavodoxin) oxidoreductase [Desulfohalobiaceae bacterium]
TIDGNTAAAHVAYALSDVAALYPITPSSPMGEVADEWAAKNIFGQKVLISELQSEAGAAG
AVHGSLAAGALTSTFTASQGLLLMIPNLYKIAGELLPGVFHVSARALATHALSIFGDHSD
VMACRQIGAALLAGASVQEVMDLSLVAHLAAIEGSLPFINFFDGFRTSHEVQKVERAMNP
EHPHLRGTNQSPDIFFQNREACNPFYDRLPGIVEDCMKKVGGLTGRSYRLFDYVGHPEAE
RVVVSMGSSCETIEEVVRHLQEKVGLVKVRLCRPFVTEAFLRVLPASAERITVLDRTKEP
GALGEPLYQDVCTVPLISGGRYGLGSKDFTPGMVKAVFDNMAVAGPRNHFTVGINDDVTR
KSLGTVQCQFWGLGSDGTVGANKSAIKIIGYAQGYFSYDAKKSGGYTVSHLRFGPIQSTY
LVADFVACHQPTYLESIKDGGTFLLNEAMEEHLPATMKRTMVEKNLRFYTIDAVKIASEV
GLGRINMIMQTAFFKLPLEEALSLLKDSIKKTYGSKGDKVVNMNIAAVDIVKIDYP-ANW
PDFVKRVPMLALKGDRLPVSAFDGVFPVGTTKYEKRGVAIKVPQWCIQCNQCSFVCPHAT
VLPVLLTDEELIQVNPLDCQGCGNCADICPSKALVMHPEVPNYDFVKGSQFQQPLLEFSG
ACAGCGETSYAKLTQLFGDRMMIANATGCSSIWGGTAPSVPYTGHGPTWGNSLFEDAAEF
GYGMLLGVKQRRERLVELLGEAMRNWLIKKLLDLLIKKSVWSFGGDGWAYDIGYGGLDHV
MASGEDVNILVMDTEVYSNTGGQSSKATPLGSIAKFAASGKKTGKKDLGRMLMYGYVYVA
SVSMGANKNQLLKAVTEAESYPGPSIIIAYAPCINQGIKWAVSSGYWPIYRFNPQLEAEG
KNPFTLDFLSGENRYLQLEESKRLRYELLRRMA
>B_MAG___TDB__Thermodesulfobacteriota_Desulfovibrio_desulfuricans@@pyruvate_ferredoxin__flavodoxin__oxidoreductase@MBE6441266.1_* MBE6441266.1 MAG: pyruvate:ferredoxin (flavodoxin) oxidoreductase [Desulfovibrio desulfuricans]
TMDGNNATAYIAYALSETAAIYPITPSSVMGEVMDEMAAKNLFGQKVTVREMQSEAGAAG
AVHGMLSGGALTSTYTASQGLLLMIPNMYKIAGELLPGVFHVSARALASHALSIFGDHQD
VMAARQTGFCFLASSSVQECMDLALVAHLSAIDASLPFCHFFDGFRTSHEVQKIESCMNP
EHPHIRGTAQNPDIYFQAREASNPYYDAVPGIVLENMKKVASITGRKHHLFDYVGDPEAD
RVIISMGSSCEVIEETVKYLGQHVGLVKVHLYRPFSAEHLLQAVPATASCITVLDRTKEC
GALGEPLYQDVCTAPELVAGRYGLGSKDFTPGMAKAVYDNMQAMQPKNHFTVGINDDVTN
LSLGTVQCKFFGLGADGTVGANKQAVKIIGYAQAYFAYDSKKSGGFTVSHLRFGPITSSY
LIADYIACHKAAYLEGIKTGGTFVLNADMEKHLPAEMKRTIARKKLKFYNIDAVKVAQEV
GLGRINMIMQTAFFKLDFDKAVALLKESIKKTYGAKGDKIVNMNIAAVDLEEVKYP-ASW
DEYIAGVPILAQRGDKLPVSAMAGFMPLGTAACEKRGVAINIPEWCIQCCQCSFVCPHAA
IRPVVANPDELIQVYPEDCLGCGSCAEVCPAKALVMKPQKANLAFVKGSQLQQPLHEFSG
ACAGCGETPYVKVTQLFGERMIIANATGCSSIWGASSPTTPYCGHGPAWGNSLFEDAAEY
GCGLGLAYTQRREGLKLKLKEALQGWLVLANLDLFTKKSVWIFGGDGWGYDIGYGGLDHV
LASGDDVNVLLLDTEVYSNTGGQSSKATPLGAVAQFAAAGKRTGKKDLGRMAMYGYVYVA
SIAMGADKQQVLKAFREAEAYKGPSLIMAYAPCINQGLKLAVDCGYWPLYRFNPELAKEK
KNPFQLDFLSGETRYASLELSKQLRYAMLKQLA
>B_MAG___TDB__Thermodesulfobacteriota_Mailhella_sp.@@pyruvate_ferredoxin__flavodoxin__oxidoreductase@MBQ3892586.1 MBQ3892586.1 MAG: pyruvate:ferredoxin (flavodoxin) oxidoreductase [Mailhella sp.]
TMDGNTAAAHVAYALSDVAAIYPITPSSVMGELADEWSAKNLMGQRVNIREMQSEAGAAG
AVHGSLAAGALTSTFTASQGLLLMIPNMYKIAGELLPGVFHVSARALASHALSIFGDHQD
VMAARQTGFAFLCSNNPQESMDLALVAHLAAIDSSVPFCHFFDGFRTSHEIRKINSAMNP
EHPHQRGTAQNPDIYFQNREASNPYYDAVPSIVVDAMKRVASITGRSYKPFDYYGDPEAD
RVIVAMGSSCDVIEEVVDYLGQRVGLLKVRLYRPFSAQHMLNVLPSTVETLTVIDRTKEA
GALGEPLYQDVCTAPKIIAGRYGLGSKEFTPVMAKAIFDNMLVASPKNHFTVGIDDDVTN
LSLGTVQCKFFGLGSDGTVGANKDAIKIIGYAQGYFAYDSKKSGGFTVSHLRFGYLKSSY
LVADFIACHKDSYLEGIKEGGTFLLNEDMERELPGQMKRVIAAKHLKFFNVDAVKVASEV
GLGRINMVTQTAFFKLPIDDAIEYIKKAIKKTYGKKGDKVVNMNIAAVDLTEIKYP-ESW
DPYIANVPILAQQGDKLPVSSFRGIVPLGTTACEKRGVAVDIPEWCIQCNRCSMACPHAA
IRPVLASPEELIQVYAEDCLGCGSCVNTCPAKALVLKPQVANLKFLKGSQFCQPLLEFSG
ACAGCGETPYVKLTQLFGERMIVANATGCSSIWGGSAPTTPYCGFGPAWGNSLFEDAAEY
GLGMHDAYKQRRDGLADVLKEALGNWLVLEEIDLFTKKSFWVFGGDGWGYDIGYGGLDHV
IASGADINILVIDTEVYSNTGGQASKATPLGSIAKFAAAGKPVRKKELGRMAMYGYVYVA
SVSMGADMNQVLKAFKEAEAYHGPSLIIAYAPCINQGIKLAVQTGYWPLYRFNPLLKEEG
KNPFVLDFLLGENRYAQLELAKELRFDDLTELA
>B_MAG_other_Patescibacteria_group_bacterium@@MAG_TPA__pyruvate_ferredoxin__flavodoxin__oxidoreductase@HWR40152.1 HWR40152.1 MAG TPA: pyruvate:ferredoxin (flavodoxin) oxidoreductase [Patescibacteria group bacterium]
TMDGNTAAAHISYAFTEVATIFPITPSSTMAELVDEWAAKNIFGTTVKVAEMQSEGGAAG
AVHGSLQAGALTTTYTASQGLLLMIPNMYKISGELLPAVFHVSARALATNALSIFGDHQD
VMAARQTGFAMLAESSVQEVMDLGAVAHLAAIKGRVPFINFFDGFRTSHEVQKVERALNP
DHPVIRGTAQNPDVYFQNREVGNHFHEEIPALVEEYMGQLSKLTGREYHLFNYYGAQDAD
RLIVAMGSVCDTIEETVRFLGEKVGLLVVHLYRPFSLEHFFKFIPKTVKKIAVLDRTKEP
GSIGEPLYLDVQSAPLIVGGRYGLGSKEVLPSHIAAVFDNLKQAQPKNSFTIGINDDVNH
SSLGTTSCKFWGLGSDGTVGANKSAIKIIGYAQAYFSYDSKKSGGITVSHLRFGQIKAPY
LIADFVACHNQSYMEGLKAGGTFLLNAGLEASLPGAMKRYIAANNINFYTIDAVKIAQDI
GLGRINMIMQSAFFKLPVDQAVKYLKDAVEKSYGKKGKKIVEMNNGAIDIIKVEVP-AAW
PAFIKNVPMNRQEGDKLPVSAFDGTFPSGTAAYEKRGIAVNVPEWCIQCNHCSYVCPHAA
IRPVLATEAEVMAVSPLDCAGCGNCEQVCPAKALVMKPKTALWDYLKGSQFEQPLLEYSG
ACAGCGETPYAKLTQLFGDRMMIANATGCSSIWGASAPSTPYTGHGPSWANSLFEDNAEF
GLGMYLGVKQLRETLAMKLKTALEDWQLIALLDFLVKRSHWIFGGDGWAYDIGYGGLDHV
LASGEDVNVLVFDTEVYSNTGGQSSKSTPTAAIAKFAASGKTTKKKDLGMMAMYGYVYVA
QISMGADKNQTLKAIAEAEAYPGPSLIIAYAPCINHGLKKAVESGYWAMYRFNPTLKDQG
QNPFTLDFLMGEVRYASLDQADALRRASYQRLA
>B_MAG_other_Patescibacteria_group_bacterium@@MAG_TPA__pyruvate_ferredoxin__flavodoxin__oxidoreductase@HYE08564.1 HYE08564.1 MAG TPA: pyruvate:ferredoxin (flavodoxin) oxidoreductase [Patescibacteria group bacterium]
TMDGNQAAAYVSYAFTDVAAIYPITPSSPMAENVDEWAAKNIFGQEVKVVEMQSEAGAAG
ALHGSLATGALTTTFTASQGLLLMIPNMYKLAGELLPAVFHVTARAVASHALSIFGDHSD
VMATRQTGFALLASGSVQEVMDLGGIAHLAAIKSRVPFLHFFDGFRTSHEVQKIENALNP
EHPVTRGTAQNPDIFFQAREACNKYYDAVPEVVAEYMAEISKLTGREYKPFNYYGAPDAE
HVIIAMGSITESLEETVDYMGAKVGIIKVHLYRPFSPKYLLDVMPKTVKRIAVLDRTKEP
GALGEPLYLDVRSMPMIIGGRYGLGSKDTTPSHLKAAFDNLMSNNPKNGFTIGIVDDVTN
LSLGTIRCKFWGLGSDGTVGANKSAIKIIGYAQGYFSYDSKKSGGVTISHLRFGPIKSTY
LIADFVACHNQSYVKGLKKGGTFVLNEELDEKLPANLKKYIADNNIEFYTINATDMAVEL
GLGRINMIMQSAFFKLPVEEAVKYMKDSVVKSYGKKGEAIISMNQKAVDLVKINVP-AAW
PEFIKNVPVNRQDGDSLPVSTFDGTWPMGTSAYEKRGIAVNVPEWCIQCNQCSFVCPHAA
IRPVLVTEEEAIQVSPLDCTGCGNCADICPSKALIMKPGVANWDFIKGSQFAHPYLEFSG
ACAGCGETPYAKVTQLFGDRMVIANATGCSSIWGASAPATPYCGKGPAWANSLFEDNAEY
GMGMAIGIRQMRDRLNDIYKEAFTAWVILGLVDYLIKKSTWIVGGDGWAYDIGYGGLDHV
LASGENVNVLVFDTEVYSNTGGQSSKSTPTGAVAKFAASGKKMKKKDLGMIAAYGYVYVA
QVGMGADKNQFMKAIIEAEKYDGPSLIIAYAPCINHGLEQAVKAGYWHLWRFNPELKEQG
KNPFTLDFLMDQVRYTSLEVAEELRYQTYIRLA
>B_MAG_other_Rhodospirillaceae_bacterium@@pyruvate_ferredoxin__flavodoxin__oxidoreductase@MEA4837416.1 MEA4837416.1 MAG: pyruvate:ferredoxin (flavodoxin) oxidoreductase [Rhodospirillaceae bacterium]
AMDGNTAAAHVSYAFTEVAAIFPITPSSSMAESVDKWSSKNLFGQPVKVIEMQSEGGAAG
TLHGSLQAGALTSTYTASQGLLLMIPNMYKVAGELLPAVFHVSARSLASNALSIFGDHQD
VMSTRQTGFALLASSNVQEVMDLAAVAHLSAIAGRIPFLHFFDGFRTSHEIQKIENALNP
EHPVVRGTTQNPDVFFQMRESVNKFYTRLPAIIDAQMAKINALTGRDYKFFNYYGDPEAE
RIIVAMGSACDTIRETIDYLGEKVGLVTVHLYRPFINERFLAAVPPSVRKVAVLDRTKEP
GAGGEPLYLDVKNAPLVIGGRYGLGSKDFTPSQVVSVFEALSGNEPRNGFTVGIVDDVSH
SSLGTVCCKFWGMGADGTVGANKNAIKIIGYAQAYFAYDAKKSGGLTVSHLRFGPIHSSY
LVADFIACHNQAYLAGLKPGGTFLLNAELERNLPAAMKRVIIRDKIKFYTINAVGIAREL
GLGRINMIMQAAFFKLPVADSVRYLKDAASASYARQGQAVIDMNAAAIDIVAITPP-AAW
PEFIEKVPMNRQEGDSLPVSIFDGSFPLGTTAWEKRGIAIEVPEWCIQCNQCAFVCPHAV
IRPFLLDEAEQLAISPLDCTGCGNCIDVCPTKALVMKPGEVHWDFVKGCQFCRPLEEFSG
ACAGCGETPYAKLTQLFGDRMMIANAAGCSTVWSASLPSVSYNGHGPAWGFSLFEDNAEY
GLGMYLGVKQVRETLATRLTEAIGDWLLIAALDFFVKRSHWMFGGDGWAYDIGYGGLDHV
LASGEDVNVLVFDTELYSNTGGQSSKATPTAAMVQFAMSGKKARKKDLGVMMMYGYIYVA
QVAMGANRGQTLRAIMEAEAYPGPSIVIAYSPCLNHGIKRAVDAGYWSLYRYNPLLKEEG
KNPFTLDFIRSEVRFSSLDSAEGLRREIYRRLA
>B_Mycoplasmatota_Candidatus_Izemoplasma_sp._B36@@pyruvate_ferredoxin__flavodoxin__oxidoreductase@WP_372486240.1 WP_372486240.1 pyruvate:ferredoxin (flavodoxin) oxidoreductase [Candidatus Izemoplasma sp. B36]
SMDGNQAAAYTSYAFTEVAGIYPITPSSPMPEYVDNWASKNLFGMPVKVVEMQSEAGAAG
TVHGSLMAGALTTTFTASQGLLLKVPNMYKIAGELLPGVMHVAARSIAAHSLSIFGDHQD
IYAARQTGFCMLASGSIQEVMDLGGIAHLAAIKSSLPFMHFFDGFRTSHEVNKVERALNS
AHPVTMGTAQNDDVYFQGKEVQSKYYVPVADIVNDYMKEISKVTGRDYAPFSYYGAKDAE
RVIIAMGSVTDTIREVVDNMGEKVGLMAVHLYRPFSEKYFFDALPKTVKAVAVLDRTKEP
GATGEPLYLDVKSVPVVVGGRYGLSSKDTTPAQIFAVYRNLEG-TFKDHFTIGIVDDVMN
SSLDTTELLFFGLGGDGTVGAVKNVSKIIGYGQAYASYDSKKSGGVTRMHLRFGPIRSTY
LVPHFVSCSNDSYIRGIRKGGTFLLSEEMEELLPNNVKRILAEREAKLYIIHAYELAKEI
GEELQSTIMQSAFFKLPFEEAQDAMKKFAKKSFLRKGESIVKMNYEAVDLVEIEVK-PEW
PDFVKNIKVNAIEGYDLPVSAFDGQIPNGTTAYEKRGVAEEVSTWCIQCNQCAYACPHAC
IRPILATEEEVIEVSVLDCTGCGVCINTCPAKALQYTPEHVLADYYKNVMFAQPYFEFSG
ACAGCGETPYIKFTQLFGERMVVANATGCSSIYGASFPAAPYTGRGPAWANSLFEDNAEY
GFGMRIAQNTIRDRMQNILKELLNEWIIIPLLDFFVKQSTWIIGGDGWAYDIGYGGLDHV
IANNEDVNILVLDTEVYSNTGGQSSKASRAASIAKFTASGKPGKKKDLGAMAMYEHVYVA
AISHGANATQLLKAMKEAESYPGPSIILAYSPCIAHGIKLATECGYWPIYRYDPRLIEEG
KNPLQIDFLLNENRYQQLKRAEELRWAMYKRLA
>B_Mycoplasmatota_Candidatus_Xianfuyuplasma_coldseepsis@@pyruvate_ferredoxin__flavodoxin__oxidoreductase@WP_258878064.1 WP_258878064.1 pyruvate:ferredoxin (flavodoxin) oxidoreductase [Candidatus Xianfuyuplasma coldseepsis]
SMDGNQAAAYCAYAFTEVAGIYPITPSSPMAEHIDLWASKNLFDMPVKVIEMQSEGGAAG
TVHGSLQAGALTTTFTASQGLLLKLPNMYKIAGELLPGVIHVAARSIAVQALSIFGDHQD
VMAARPTGFAILASGSVQEVMDLAGVAHLSAIESSIPFLHFFDGFRTSHEVNKIENALNS
ANPVTRGSAQNDDVYMQAREIQDKYYAEVPDIAAKYLAEISKITGREYAPFVYYGDNEAT
EVVVAMGSVTEAIEETVDYLGRKVGLLTVHLYRPFSAEFLLQAMPKTVKAIAVLDRTKES
GSVGEPLYLDVKAVPLILGGRYGLSSKDTTPGQIVAVFDNLVG-DKRDRFTIGINDDVNF
TSLGTTELLFFGFGSDGTVGASKNTIKIIGYGQAYSSYDSKKSGGVTRMHLRFGPIRSTY
LVPHFVSCSKDSYVGGLRDGGTFLLNDEVEALLPNKVKKQLAEKDAKLYIINAVKLAEEA
GLTRTNTIMQSAFFSLPYETAQKLMKKYAEKTYGRKGQDIVENNYKAIDLVQIDVK-PEW
PVYVRDIQVNAIKGYDLPVSAFDGSMDNGSTAYEKRGIADYVPQWCIQCNQCAFACPHAV
IRPFLLTDDEMIQISTLDCTGCGVCVEVCPAKALAMSPEVQNSEYAKNSQFAKPLFEFSG
ACAGCGETPYIKLTQLFGERMQIANATGCSSIYGASFPATPFTGRGPAWANSLFEDNAEF
GFGMFHANETLRDRLQNIEAELFEEWLLLPLLNYIVKQSNWIIGGDGWAYDIGYGGLDHV
IANGEDVNILVLDTEVYSNTGGQSSKSAPKGSIAKFTASGKGGKKKDLAAIAMYGDVYVA
QVSHGASQPQVIKAFLEAEAYPGPSIIVAYSPCIAHKIKLATQSGYWPTFRYDPTLEPQG
KNPFQIDFLDNEARYAQLEHADELRWDMYKRYA
>B_Mycoplasmatota_Haloplasma_contractile@@pyruvate_ferredoxin__flavodoxin__oxidoreductase@WP_008826541.1 WP_008826541.1 pyruvate:ferredoxin (flavodoxin) oxidoreductase [Haloplasma contractile]
SMDGAQACAYCSYAFTEVAGIYPITPSSPIAEYVDLWSSKNLFGAPVKVVEMQSEAGAAG
VVHGSLQTGALTTTFTASQGLLLKIPNMYRIAGGLLPGVIHVAARSIAAQALSIFGDHQD
VMAARQTGFAMLSTGSVQEVMDLAGVAHLASIESRIPFMHFFDGFRTSHEIQKVENALNP
NHPVTRGSAQNDDVYFQTREVQNKFYDEVPDIVNKYMQEVSKETGRNYAPFVYYGPSDAT
DIIIAMGSVTETIEETIDYLGKKVGLITVHLYRPFSKKYFFNSLPDSVQRIAVLDRTKEP
GATGEPLYLEIRSVPQIIGGRYGLSSKDTTPAQIIAVYENLAG-EARNHFTIGIKDDVTN
LSLDVTEALFFGLGSDGTVGANKNTIKIIGYGQAYFAYDSKKSGGVTRSHLRFAPIRSTY
LCPTFVSCSTDSYVSGIRQGGTFLLNDEIIDMLPTHVKRMLAEKNINFYIIDAVTMANGI
GLGRINTIMQSAFFKLPYEEAKDLMKTYAKKLYSRKGEAIVEMNYQAIDLVKVDIL-ADW
PNFVENIPINAIKGYDLPVSVFDGTMINGSTAFEKRGIANFVPKWCIQCNQCAYVCPHAV
IRAFLLTDDELIQVSTLDCTGCELCVNVCPGKALEMSPEITRSDYVKGSQFAQPLFEFHG
ACAGCGETPYITLTQLFGDSMMIANATGCSSIYGGSYPATPYTGNGPAWANSLFEDNAEF
GFGMRIASETIRNRIELALQDLFKVWILIKALDYIVRQSNWIIGGDGWAYDIGYGGLDHV
IANQEDVNILVLDTEVYSNTGGQSSKSSQTGSIAKFTAAGKPGKKKDLAAMAMYGHVYVA
SVSLGANMNQVIKAFTEAEAHDGPSIIIAYSTCIAHGIKLAVECGYWPIFRFNPKLADVG
KNPLQIDFLMSEARYAQLDDAKLLRWMMYKRYS
>B_Mycoplasmatota_Hujiaoplasma_nucleasis@@pyruvate_ferredoxin__flavodoxin__oxidoreductase@WP_312032576.1 WP_312032576.1 pyruvate:ferredoxin (flavodoxin) oxidoreductase [Hujiaoplasma nucleasis]
SMDGNQAAAYTAYAFTEVAGIYPITPSSPIPEHVDNWAAKNLFGMPVKVVEMQSEAGAAA
TVHGSLMAGALTTTFTASQGLLLKVPNMYKIAGELLPGVMHVAARSLAAHALSIFGDHQD
IYATRQTGFCMLASGSVQETMDLGGVAHLAAIKSSIPFMHFFDGFRTSHEVNKIERGLNS
ATPKTMGSAQNDDVYFQAKEIQEKYYKPIPDIVNEYMEEISKETGREYKPFVYYGDPKAT
KIIVAMGSVTQAIKEVVDNLGEKVGLISVHLYRPFSSKYFFNVLPDTVEKIAVLDRTKEP
GSAGEPLYVDIKSIPAIIGGRYGLSSKDTTPDQILAVYKNLDN-EMKDNFTIGIVDDVNF
SSLDTTELLFFGLGSDGTVGAVKNVSKIIGYGQAYASYDSKKSGGVTRMHLRFGPIRSTY
LVPHFVSCSQEAYIKGIRKGGTFLLANEIEDLLPNKMLKILAERDVKLYIIDAYKLAREI
GSEMVSTIMQSAFFKLKYETAQEAMKSYAKKSFSSKGEDIVEMNYKAVDLVKVEVK-PEW
PDFVKNIPVNAINGYDLPVSAFDGQMPSGTARYEKRGVADVVSTWCIQCNQCAYACPHAC
IRPILATEEEVIQVSVLDCTGCMVCVNTCPAKALHMTKQHVLADYYKNAVFNQPLFEFSG
ACAGCGETPYIRMTQLFGERMMIANATGCSSIYGASFPATPYTGRGPAWANSLFEDNAEY
GFGMKIAVDTMRDRMQTILQELFKEWIIIPLLGQFVRQSNWIIGGDGWAYDIGYGGLDHV
LANAEDVNILVLDTEVYSNTGGQSSKSARSGSIAKFTAAGKPGKKKDLAALAMYESVYVA
CISHGANPTQVTKAMKEAEAYPGPSLIIAYSPCIAHGIKLATECGYWPTFRYDPRLIAQG
KNPLQIDFLLSENRYQQLQAAEKLRWASYKRMA
>B_Mycoplasmatota_Paracholeplasma_brassicae@@pyruvate_ferredoxin__flavodoxin__oxidoreductase@WP_030005283.1 WP_030005283.1 pyruvate:ferredoxin (flavodoxin) oxidoreductase [Paracholeplasma brassicae]
SMDGAEASAYVAYAFTEVAGIYPITPSTPIGQNVDLWASKNLFGMPVKVVEMQSEAGAVG
TVHGSLQMGLLTTSFTASQGLLLKLPNMYKIAGQLLPGVIHVAARSIAAQALSIFGDHQD
VMAVRQAGWAMLASGSVQEVMDLGGIAHLSAIKSSVPFVHFFDGFRTSHEVNSIEGALNP
AHPKTRGSAQNDDVYFQTRTLQASHYDQIPDIVNDYMQEISKVTGRDYAPFVYYGDKDAT
DIIVAMGSVVDTAKQTIDYLGKKVGILGVHLYRPFSEKYFFDVFPKSVERIAVLDRTIEP
GSVGEPLYLDVKSLPVILGGIYGLSSKDTTPNMINAVYKNLAG-EQKDHFKVGINDDVTH
SSIATRELLFFGLGSDGTVGASKNTVKIIGYSQAYAAYDSKKAGGVTRMHLRFSPIKSTY
LVPHFVSCSTDTYLKGLRQNGRFLLNEEIEAFLPNKVKRQLAQKNAKMYIINAVDLAYEI
GLGRINTIMQSAFFKLPFERAQELMKKYAEKAYGRKGEAVVKLNWAGIELVEIDVK-PEW
PAFVKNIVINAIEGDSLPVSAFDAHMTQGSAAYEKRGIANFVPEWCIQCNQCVFACPHAV
IRAFLADDEEAIQVSTLDCTECGVCVQVCPAKALAMTPSQQIADYVKNVNFNKPLFEFSG
ACAGCGETPYIKATQLFGERMVIANATGCTSIYGGSFPATPYTGRGPAWANSLFEDNAEF
GFGMRIAYETMRDRIQSILKGLVTKWLLIDQLEYFVRVTQWILGGDGWAYDIGYGGIDHV
LANNEDVNILVLDTEVYSNTGGQSSKSAPTAAIAKFAASGKKTKKKDLAAIAMYGHVYVA
QISHGASPAQVIKAMKEAESYPGPSLILAYSPCIEHGIKLATECGYWPTFRFDPRLAEVG
KNPFQIDYLLSESRYSQLDHAEELRWAMYQRYK
>B_Mycoplasmatota_Peloplasma_aerotolerans@@pyruvate_ferredoxin__flavodoxin__oxidoreductase@WP_282839385.1 WP_282839385.1 pyruvate:ferredoxin (flavodoxin) oxidoreductase [Peloplasma aerotolerans]
SMDGNEAAAYCSYAFSEVAGIYPITPSSPMAQYVDLWASKNLFGMPVKVIEMQSEAGAAG
TVHGSLQMGVLTTTYTASQGLLLKIPNMYKIAGQLLPGVIHVAARSIAAQALSIFGDHQD
IYAARQTGWGMIASASVQQSMDLAGIAHLTAIKSGVPFVHFFDGFRTSHEVQSIERGLNP
AHPVTRGTAQGEDVYFQTKVLQNSHYAGVPDMVNDYMQEISKLTGREYAPFVYYGDKEAT
DVIIAMGSVIETAQQTVDHLGKKVGLLNVHLYRPFSAEYLLKAMPKTVKRITVLDRTLES
GAEGDPLYLDVKSVPLILGGRYGLSSKDTTPAMILSVFENMVG-EHKNKFTLGIEDDVTN
SSLDATEVLLFGLGSDGTVGASKNITKIIGYSQAYASYDSKKAGGVTRMHLRFAPIRSTF
LVPHFVSCSTDTYIKGLREGGTFLLNEEIETLLPNRVKRQLAQKKAKFYIINAVDLAYEI
GLGRINTIMQSAFFKLDANDANKYMKSYAEKTYGRKGDAIVELNNAAIDLIEVDVK-KEW
PDFVRKIIVNAIEGDSLPVSAFDAHMENGSSAYEKRGIANFVPEWCIQCNQCVFACPHAV
IRGFLADETEAIQVSTLDCTECGVCVQVCPTKSLAMVPSQQIADYPKNLSFNQPLFEFSG
ACAGCGETPYIKATQLYGDHMVFANATGCTSIYGGSFPATPYTGFGPAWANSLFEDNAEF
GFGMRIAYETMRDRVQTLLQTMADSWIMVTELEYFVKISQWIMGGDGWAYDIGYGGIDHV
IANSEDVNILVLDTEVYSNTGGQSSKSAPAGSIAKFTAAGKGTKKKDLAAIAMYGHVYVA
QISHGASPAQVLRAFKEAESFDGPSIIIAYAPCIEHGIKLATECGYWPTFRFDPRREDEG
KNPFVIDYLLSESRYAQLDHASELRWNMYKRYQ
>B_Nitrospirota_Candidatus_Magnetobacterium_casense@@pyruvate_ferredoxin__flavodoxin__oxidoreductase@WP_218251429.1 WP_218251429.1 pyruvate:ferredoxin (flavodoxin) oxidoreductase [Candidatus Magnetobacterium casense]
ILDGCGACAHVVHATNEIITIYPITPSSPIAEKCDSKTAVNIWGSIPKVGMMQSEAGVAG
AVHGSLSAGALATTISASQGLLLIIPNMYKIAGELTPTVFHITARSLAAQGLSIFGDHSD
VMAARATGFGMLCSKDVQEAMDFALISQAATLESRIPFLHFFDGFRTSHEEAKIERGLNP
DTPSMRGTAQNPDVYFQGRETVNKYYQAVPGIVQKAMDKFANIVGRQYKLFDYYGAPDAE
QVAVIMGSAGDVVISTINALGAKLGLIQVRLYRPFDTAALAAALPATVKSIAVLDRTKEP
GATGEPLYLDIRTAPKIVGGRYGLGSKDFTPGMVKAVYDNIMSTIPKNHFTIGINDDVTG
GSLDVYRAMFYGLGADGTVGANKNTIKIIGYAQGYFVYDSKKSGSITTSHVRFGKITHPY
LIADFIACHNTTFLANATEGATFLLTDKAWDTLPAEVQQGLIAKKMKFYIIDAIALAEEL
GLGRINMIMQTAFFVIPKETAINAIKKEIKATYYKKGDKVLEMNYAAVDIVEVPVPAAV-
PEFVQKVTIIKGYGDSLPVSAIDGAWPTGTTQYEKRNIAVQIPVWCIQCGTCSFVCPHAS
IRIKAYDPALLVQVAPEDCVGCYSCVEVCPGKAINMAIEVKNYSFVKGTQLVKPLMEYSG
ACSGCGETPYIKLTQLFGDRLMIGNATGCSSIYGGNLPTTPYTGRGPSWANSLFEDNAEF
ALGMRQTVDKFNSMALELLFDD---IKLKKLLDYLVVKTVWALGGDGWGYDIGYGGVDQV
LASGENINIMIMDTEVYSNTGGQMSKATPRGATAQFAAGGKRTGKKNIGLIMAYGNVYVA
QISFGANPSQTIKAMIEAESYNGPSLIIAYSTCIAHGSKLAVSSGYWPLYRYNPLLEKEG
KNPMQLDFEFAENRYRALEVADQLRWNILKHWS
>B_Nitrospirota_Candidatus_Magnetominusculus_xianensis@@pyruvate_ferredoxin__flavodoxin__oxidoreductase@WP_085053502.1 WP_085053502.1 pyruvate:ferredoxin (flavodoxin) oxidoreductase [Candidatus Magnetominusculus xianensis]
IMDGCGACAHVVHATSEIITIYPITPSSPIAEHCDAKSAVNIWGNVPKVGMMQSEAGVAG
AVHGSLAAGALATTISASQGLLLIVPNMYKIAGELTPTVFSITARSLAAQGLSIFGDHSD
VMGARSTGFAMICSKSVQEAMDFALIAQAATLESRIPFMHFFDGFRTSHEEAKIERGLSP
DNPTMRGTAQNPDVYFQGRETVNKYYNAVPGIVQKAMDKFAGLVNRQYKLFDYYGAPDAE
RVAVILGSAGDVMLSTINYLGEKLGLIQVRLYRPFDTAALASALPSTVKAIAVLDRTKEP
GAVGEPLYIDVRTAPKIVGGRYGLGSKDFTPGMAKAVYDNLSEGKPKNHFTVGIDDDVTH
TSLDVFRAMFYGLGADGTVGANKNTIKIIGYAQGYFVYDSKKSGSITTSHVRFGQISNPY
LIAQFIACHNTSFLANAEEGAIFLLTDTVWDNLPIEVQESLIAKKMKFYIIDAIALAEEL
GLGRINMIMQTAFFVIPKDEAINAIKAEIKKTYYKKGDKVLDMNYAAVDIVEVPIPATA-
PDFVKNVTIIKGKGDTLPVSAIDGVWPTATTQYEKRAIAVNIPIWCIQCATCSFVCPHGS
IRVKAYNESDLVQVAPEDCVGCGSCVEACPGRAINMTTEAENYKFVKGTQLVRPLFEYSG
ACSGCGETPYIKLTQLFGDRLYIGNATGCSSIYGGNLPTTPYAGRGPTWANSLFEDNAEF
ALGMRQTVDYFAKQARELLLDE---LKLLKLINYLVKKSVWALGGDGWGYDIGYGGVDQV
LASGENINIMIMDTEVYSNTGGQMSKATQRGATAQFAAAGKSTAKKQIGLIMAYGNVYVA
QTCFGANPSQIIKAMLEAEAHDGPSLIIAYSPCIAHGVKEAVACGYWPIYRYNPALEAEG
KSPMQLDYAYSQTRYMSLERAAMLRWEMLKHWA
>B_Planctomycetota_Aeoliella_mucimassa@@pyruvate_ferredoxin__flavodoxin__oxidoreductase@WP_145247570.1 WP_145247570.1 pyruvate:ferredoxin (flavodoxin) oxidoreductase [Aeoliella mucimassa]
TLDGNEAAAYVAHQTSEVIAIYPITPASPMGELSDAWSAENIFGTVPSVIEMQSEAGASA
TVHGALQAGALSTTFTASQGLLLMIPTMYKIAGELTPTVFHIAARSLATHALSIFGDHAD
VMAVRQTGWAMLASASVQESQDLAMISHAATLRTRIPFLHFFDGFRTSHEVNKIARGMSP
DNPILRGTAQNPDVYFQAREASNPLYLAVPDIVKEMMQQFGQLTGRQYGLFDYVGAPDAE
RVIVMMGSGIGATEEAVGKLGEKVGLVKVRLYRPFDVPAFIESLPATTKSIAVLDRTKEP
GSIGEPLYQDVITAPTIIGGRYGLSSKEYTPAMAASVFDELKAAEPKKHFTVGIVDDVTH
LSLDVMRAVFYGLGSDGTVGASKNSVKIIGFAQGYFVYDSKKSGSVTVSHLRFSPINSTY
LIANFVACHQFNFLEVAEPGATFLLNDEVWDTLPKEAQQQIIDKKLKFYVVDAYTVAREV
GMGRINTIMQTCFFSLPGTEAIDHIKTAIKKTYGSRGESVLERNYAAVDLHEVTVPASA-
TDFVKRVMLIAGLGDKLPVSALDGTFPTDTAKYEKRSIAQEIPIWCIQCGLCALVCPHAA
IRSKAYPASSLIQVAPDDCTGCGVCVDVCPAKAINMEEERANFDFVKGSQLLQPLFEFSG
ACSGCGETPYLKLSQLFGDRAMIGNATGCSSIYGGNLPTTPYSGRGPTWNNSLFEDTAEF
GVGLRMAVNQKREYAEYLLVAA---IRLRSKLDSLVKRSVWIVGGDGWAYDIGFGGLDHI
LTTGLDVNILVLDTGVYSNTGGQMSKATPRGAVAKFAAGGKPARKKDLGMIAVYGNVYVA
QIAMGSNPNQTLKAFQEAESYAGPSLILAYSQCIAHGIKDIVQSGFWPLYRYDPRQAQSG
KQPFRLDLAMTEGRFAMLEHANYLRWHYYEQMA
>B_Planctomycetota_Anaerobaca_lacustris@@pyruvate_ferredoxin__flavodoxin__oxidoreductase@WP_349242876.1 WP_349242876.1 pyruvate:ferredoxin (flavodoxin) oxidoreductase [Anaerobaca lacustris]
TIDGNTAAAHVAHATNEVIAIYPITPSSPMGEMSDDKTAPNIWGSVPSVTEMQSEGGASG
AVHGALAAGALTTTFTASQGLLLMIPNMYKIAGELLPTVFHVSARSLACQALSIFGDHSD
VTTCRETGFALLASANVQEVMDLALIAQQATLASRVPFVHFFDGFRTSHEIQKVERALSP
DRPQIGGTAQNPDVYFQGRETVNKFYLAAPGIVQETMDKFAKIVGRQYKLFDYVGAPDAE
KIIIVMGSGADTVDETVEYLGEKVGVVKVRLYRPFSVEHFIAALPKTVKKIAVLDRTKEP
GAIGEPLYLDIRTAPVVVGGRYGLGSKEFTPAMIKAVYDNLDAAKPKRSFTVGIVDDVTG
SSLGLYAAMFYGLGADGTVGANHNSIKIIGYAQGYFVYDSKKAGAVTISHLRFGRIRRPY
LIADFIACHNPSFLASAKDGATFLLTDKVWDTLPKEMQQQMIDKKMKFFVIDAISLAEEL
GLGRINVIMQTAFFKIPLDQAVKAIKDAIYHSYGKKGEKIVQMNNAAVDVNEVKVPGKV-
PAFIRSVEIMAMRGDAIPVSKMDGKYPLGTTKYEKRNIAVHIPVWCLQCGMCSLICPHAT
IRVKAYDAKYAVQVAPEDCTGCGACVQTCPGKAINMALERANYDHVKGSQLLEPLFEYSG
ACAGCGETAYVKLTQLFGDRTMIGNATGCSSIYGGNLPTTPYTGRGPTWSNSLFEDNAEF
AMGMRLAVDKFRQLALELIR-D---AALRTQADYLVRKSVWALGGDGWAYDIGYGGLDHV
LASGADVNVLVLDTEVYSNTGGQMSKSTPRAAVAKFAAGGKPAPKKDMGLLAMYGNIYVA
KVALGANPAQTVKAFVEAEAYPGPSLILAYAHCIAHGIKKAVACGHWPLYRFDPRLKEAG
KNPLQLDYAYGENRYRSLEAAAKLRYALMEQLA
>B_Planctomycetota_Candidatus_Jettenia_sp._AMX1@@pyruvate_ferredoxin__flavodoxin__oxidoreductase@WP_007221385.1 WP_007221385.1 pyruvate:ferredoxin (flavodoxin) oxidoreductase [Candidatus Jettenia sp. AMX1]
TVDGCTACAHVVHAVNEIITIYPITPSSPIAEICDAKTAVNIWGMVPKVCQMQSESGVAG
AVHGSLTTGALATTISASQGLLLIIPNMYKIAGELTSTVFHVTARSLACQGLSIFGDHSD
VMAARSTGFAMLCSQNVQEAMDFALIAQAATLESRVPFLHFFDGFRTSHEVRKIERGLTS
DRPNIRGTAQNPDVYFQGRETVNKYYNAAPGIIQKAMDKFAGIAGRRYKLFDYFGDPDAE
RVIVTMGSSGETVLHTIHALGGKLGLVQVRLFRPFDIDAFVGSLPKNVRAIAVLDRTKEP
GAIGEPLYLDVRTAPTVVGGRYGLGSKDFTPAMVKAIVDNISQKRPKNHFTIGIHDDVTG
TSLGVFRALFYGLGSDGTVSANKNTIKIIGYAQGYFLYDSKKSGAMTVSHLRFGEIGHPY
LLANFIACHNPVFLSHADTGATFLLTDEIWDTLPVEVQEQLISRRMKFSIIDASAIAEEL
GLGKINMIMQTAFFVIPKEDAIQSIKSEIKKTYAKKGEEVVKLNYAAVDIAEVVVPDKV-
PDFVKRVRMIANKGDSLPVSAMDGTWPTGTTQYEKRSIGTEIPVWCIQCGQCSFVCPHAT
IRIKAYDPSLLVQVAPEDCTGCGSCVFTCPAKAINMRLEAENYKFVKGSQFSKPLFEYHS
ACAGCGETPYIKLTQLFGDRLVIANSTGCSSIYGGNLPTTPYTGRGPAWSNSLFEDNAEF
GLGMRQTADKFCMQAREFLFDS---IKLKKRVDYLVRKSVWAIGGDGWAYDIGYGGLDHV
LASGENIKILILDTEVYSNTGGQMSKSTPLAAMAQFAAGGKRTPKKNIGMIMAYGNIYIA
QVAFGANQIQTVKAISEAEAYHGPALIIAYSTCIAHGIKKAVACGHWPLYRYNPVLEKEG
KNPLVIDYAYNENRYRSLELAAALRWILLKHMA
>B_Planctomycetota_Fuerstiella_marisgermanici@@pyruvate_ferredoxin__flavodoxin__oxidoreductase@WP_077023454.1 WP_077023454.1 pyruvate:ferredoxin (flavodoxin) oxidoreductase [Fuerstiella marisgermanici]
TIDGNEAAANVAYAVSEVIAIYPITPASPMGELDDVWAAKNVFGSVPDVMEMQSEGGAAG
TVHGSLQAGALTTTFTASQGLLLMLPNMFKIAGELTPAVFHVAARTMATHALSIFGDHSD
VMAARMTGWAMLCSGSVQESHDMSVIAHAATLKSRLPFLHFFDGFRTSHELNKIDRALTP
DRPVLRGTAQNPDVFFQAREAANPFYNDAPETVQQVMDQFAELTGRSYHLFDYVGADDAE
RIVVMMGSGSGAAEEAVAAMGEKVGLVRVRLYRPFDVARFVDVIPASVKHIAVLDRTKEP
GAVGEPLYQDVVAAPMVTGGRYGLSSKEFTPAMAAATLDELKQAAPKQHFTVGITDDVTN
LSLDVRRSVFYGLGSDGTVGANKNSVKIVGHAQGYFVYDSKKAGAVTVSHLRFSPIQSTY
LIADFVACHQFQFLSVAEHGATFLLNDDVWQHLPQEAQQQILDKQLKFYVIDAYKLARDA
GLGRINTVMQTCFFALPKNEAIERIKDAIKKSYGKKGESLIRKNCEAVDLQEVTAPAAA-
PDFVKKVVILSGMGDRLPVSALDGTFITGTAKFERRSIAQDIPIWCIQCGLCAFVCPHAA
IRSKAFEASAVIQVAPDDCTGCGVCVEVCPAKAINMEPERENFEFIKGTQLLQPLFEYSG
ACAGCGETPYLKLTQLFGDRLLIANATGCSSIYGGNLPTTPYAGRGPAWSNSLFEDNAEF
GLGMRMAVTHQQNNARDLLAEE---ILLREKLNYLVQKSVWIVGGDGWAYDIGFGGLDHV
MASNKDVNVLVLDTEVYSNTGGQASKSTPRAAIAKFASGGKTIRKKDLGMIAVYGHVYVA
KISMGSNPNQAIKAFNEAESYHGPSIILAYSPCIAHGIKDAVASGYWPLYRYDPRLAHEG
QHAFQLDFAQKEARFATLQEAERLQWNFYEQMA
>B_Planctomycetota_Poriferisphaera_corsica@@pyruvate_ferredoxin__flavodoxin__oxidoreductase@WP_145076169.1 WP_145076169.1 pyruvate:ferredoxin (flavodoxin) oxidoreductase [Poriferisphaera corsica]
TLDGNEAVASVAHRLSEVAVIYPITPSSPMGEFVEEWAATNLWGTIPDVVEMQSEAGAIG
AVHGALQAGSLTSTYTASQGLLLMIPNMYKIAGEMLPFVMHVAARTVATHALSIFGDHSD
VMACRQTGFLMLSSNSVQEAHDFAAISHAATFKAHLPVLHYMDGFRTSHEVAKIESSLTP
DHPAIRGTAQNPDVFFQAREAANTYYDQAADIIQQTMDEFAAISGRQYKLYEYEGAEDAE
EVIVAMGSGCETIAQTVAHLGKKVGLLKVRCYRPFSAKYFIDALPKTVKSIAVLDRTKEP
GATGEPLYLDVVTSPKVIGGRYGLSSKEFTPAMVKAVFENATADSSKNHFTVGILDDITK
TSLDVFRAVFYGLGADGTVGANKNTIKIIGYAQGYFVYDSKKSGAMTTSHLRFGLIRAPY
LIADFVACHQFNFLELAKPNSIFLLNDEVFSKLPEELQNELIAKKIKLFAIDAEKVAQST
GMGRINTIMQTCFFAIPKDEAIAKIKGAIEKTYAKKGMDIVEKNFKAVDLHEVKLPDAA-
PDFVQKVEIMSGKGDLLPVSAFDGTWPMDTCQWEKRGIATEIPIWCIQCNKCALVCPHAA
IRAKAVDEDSLLQVSPDDCTGCNLCVMVCPSKAINMEAETANWDFAKGSQFFEPMFEFSG
ACAGCGETPYVKLTQLYGDRMMVANATGCSSIYGGNLPTTPYTGRGPAWSNSLFEDNAEY
GFGMRLAMDSQKEAAIGLLVQA---VLIKMQLDTLVHKSVWVFGGDGWAYDIGYGGLDHV
LAQTRDINILVLDTEVYSNTGGQASKATPIGAAAKFAASGKLVSKKDLGLMAMYGHVYVA
SIAIGAKDNQTIQAIREAEAYDGPSIIIAYSHCIAHGYKLAVDSGIWPLYRFDPRNAGTG
KSNLTLDYMAGQNRFRMVEIYSDLRVEVYKQLA
>B_Planctomycetota_Posidoniimonas_polymericola@@pyruvate_ferredoxin__flavodoxin__oxidoreductase@WP_146588608.1 WP_146588608.1 pyruvate:ferredoxin (flavodoxin) oxidoreductase [Posidoniimonas polymericola]
TVDGNEAAVRIAHKLSEVIAIYPITPASPMGELSDAWSEQNLFGVVPQVIEMQSEAGAAG
AVHGALQAGALTTTFTASQGLLLMLPNMYKIAGELTPAVIHVTARAVATHALSIFGDHSD
VMAARMTGWAMLASASVQEAHDLSLIAHLATLRTRVPFLHFFDGFRTSHEVNKIERCMDP
DRPVLRGTAQNPDVFFQAREAVNPFYDATPGVVQEVMDQFAQATGRGYRLFDYVGAADAD
RVVVIMGSGAGAVEETINELGERVGLLKVRLFRPFCAEALLSALPPTTVKLAVLDRTKEP
GSAAEPLFQDVLTAPKIAGGRYGLGSKEFTPAMVAAIFAGMADESLKRRFTVGIHDDVGG
TSVDVTRAVFYGLGSDGTVGASKNSAKIIGYAQGYFVYDSKKAGSVTVSHLRFSPIQSTY
LIANFVACHQFDFLQSAQPGAVFLLNEEVWDHLPPETQHEIFAKEIRLFVVDAYRVASEA
GMGRINTVMQTCFFAIPREQAIEEIKHAIRKTYGKRGATVLEQNFQAVDLHEVATPVHA-
DGFVERVALIAGRGDLLPVSAMDGTFPTATAKLEKRSIAHEIPIWCIQCGLCTLVCPHAA
IRMKPFSGDSVIQVAPDDCTGCGVCVDVCPAKAINMEPERLNWDYVKGSQVLLPLFEFSG
ACAGCGETPYLKLSQLFGDRLLIGNATGCSSIYGGNLPTTPWSGRGPAWNNSLFEDNAEF
GLGLRLAVDAKQECSATLLATE---LLLQRKLEVLVRRSVWCVGGDGWAYDIGFGGLDHV
LTSGRDVNILVLDTGVYSNTGGQASKSTPRAAVAKFATGGKPTRRKDLGMLAVYGSVYVA
QVAMGANPAQTIRAFAAAESFRGPSLILAYSHCIAHGIKDVVATGFWPLYRYDPREAHLE
SRPLRLDLAMQQARFAMLEAAERLQWHYYEQMA
>B_Planctomycetota_Sedimentisphaera_cyanobacteriorum@@pyruvate_ferredoxin__flavodoxin__oxidoreductase@WP_077539120.1 WP_077539120.1 pyruvate:ferredoxin (flavodoxin) oxidoreductase [Sedimentisphaera cyanobacteriorum]
NIDGNTAAAHVAHATNEVIAIYPITPSSPMGEISDAKSAKNIWGSVPSVTEMQSEGGAAG
AVHGALATGALTTTFTASQGLLLMIPNMYKIAGELLPTVFHVSARSLACQALSIFGDHSD
VMACRQTGFAMLCSNSVQEVMDMALISQASTLESRVPFVHFFDGFRTSHEIKKVERGLSP
DHPVISGTAQNPDVYFQGRETVNKFYNATPEIVQKAMDKFCELTGRQYKLFDYVGAEDAE
KVIIVMGSGADTVHETVEEMGEKVGVLKVRLYRPFSVKHFIDALPKTVKKIAVLDRTKEP
GSVGEPLYVDVRTAPVTVGGRYGLGSKEFTPAMVKGVFANLDLDKPISSFVVGIEDDVTN
KSI-AFEAMFYGLGSDGTVGANKNSIKIIGYAQGYFVYDSKKAGAVTVSHLRFGLLRKPY
LIADFVACHNPSFLSNAKDGATFLLTSDVWCTLPKEVQQQIIDKKLDFYVIDAIGIAEKL
GLGRINVIMQTAFFKIPAEKAIDAIKDAIKKTYGKKGEKVVQMNSDAVDVQKVNVPSDA-
PEFVKDVPILAGKGDSVPVSKMDGKFPTGTTKYEKRNIAVNIPVWCIQCGQCSLVCPHAA
IRVKAYEEDSLVQVAPEDCTGCGACVENCPSKAINMEHEAENWDFVKGSQFVEPLFEFSG
ACAGCGETAYVKLSQLFGDRAVIGNATGCSSIYGGNLPTTPYTGYGPAWSNSLFEDNAEF
GMGMRLTADRLKQQAIEKIK-A---NVLK---DYLVHKSVWILGGDGWAYDIDSHGVDHV
LASGSDVNLLVLDTEVYSNTGGQMSKSTPLGAVAKFAAGGKQMPKKDLGMISMYGGIYVA
KVAVGANPNQMVKAFVEAEAYNGPSIILAYSHCIAHGIKKAVNCGHWPLYRFNPDLAAEG
KNPLKLDFAKGENRWKVLEAAEKLKFCLLENFA
>B_Planctomycetota_Tautonia_sociabilis@@pyruvate_ferredoxin__flavodoxin__oxidoreductase@WP_126726881.1 WP_126726881.1 pyruvate:ferredoxin (flavodoxin) oxidoreductase [Tautonia sociabilis]
TIDGNEAAAHVAHLTSEVIAIYPITPASPMGELADAWSAPNIFGVVPDVIEMQSEAGAAG
AVHGSLQAGALTTTFTASQGLLLMIPNLFKIAGELTSTVFHIAARSVATHALSIFGDHSD
VMACRSTGWAMLASSSVQEAQDLAMVAQMATLEGRVPVLHFFDGFRTSHEVNKIERAMSP
DRPVLRGSAQNPDVFFQAREASNPFYDAMPGIVQRAMDRFADRVGRRYRLFDYEGAPDAD
RVVVVMGSAAGTVSQAVSYLGEKVGVVKVRLFRPFSVEAFAETLPETVRSIAVLDRTKEP
GAIGEPLYQDVVTAPRVLGGRYGLSSKEFTPSMAVAVFDELKAEAPKRRFTVGIVDDVTH
LSLDVTRAIFYGLGSDGTVGANKNSVKIIGYAQGYFVYDSKKSGAITISHLRFGPIDSPY
LIANFVACHQEAFLEAAEPGATFLLNEEVWDTLPAELQREIVEKRLKFFVVDAYRVASEA
GLGRINTVMQTCFFALPKEEAIAHIKDAIRKTYGRRGDVVLERNFAAVDLHEVAVPAEVT
PDFVARVLMMAGKGDLLPVSALDGTFPTGTAKYEKRSIAQEIPIWCIQCGLCAYVCPHAT
IRTKVFDPSALIQVYPDDCTGCGVCVDICPAKAINMEAERARLEVVKGSQLLQPLFEFSG
ACAGCGETPYLRLSQLFGDRAMIANATGCSSIYGGNLPTTPYAGRGPTWSNSLFEDNAEF
GLGFRLAVDQLEEYARTLLVRA---ILLKRALDALVRRSVWIVGGDGWAYDIGFGGLDHV
LTSGRDVNILVLDTEVYSNTGGQASKATPRGAVAKFAAQGKGVAKKDLGMIAVYGNVYVA
QVAIGANPLQTLKAFREAESYPGVSLILAYSHCIAHGIKDATASGYWPLFRHDPRLAGEG
KTPFHLDFAMKEARYAMLRRADFLRWHFYEQMA
>B_Rhodothermota_Rhodothermaceae_bacterium_RA@@pyruvate_ferredoxin__flavodoxin__oxidoreductase@ARA91893.1 ARA91893.1 pyruvate:ferredoxin (flavodoxin) oxidoreductase [Rhodothermaceae bacterium RA]
TIDGNEAAAIVAHKTNEVIAIYPITPASPMGELADLWSTTNLWGTVPQVVEMQAEGGAAG
AVHGALQAGSLTTTFTASQGLLLMIPNMYKIAGELTPTVFHIAARSVAAQALSIFGDHSD
VMAARATGWGMLFAGSVQEVHDFALIAQAATLESRVPFLHVFDGFRTSHEIQKIERALSP
DRPFIRGTAQNPDVFFQARETVNPYYLATPGIVEAVMDRFAERVGRRYQLFDYVGAADAE
RVIVLMGSGVETAHETVEYLGEKVGVVKVRLFRPFSAEHLLAALPPTVRAIAVLDRTKEP
GAAGEPLYQDVVTAPRIVGGRYGLSSKEFTPAMVKGLFDELTRERPKNHFTIGIHDDITH
TSLAVTRAVFWGLGSDGTVGANKNSIKIIGYAQGYFVYDSKKAGARTISHLRFGPIRSTY
LIAGFVAVHQFGFLALAEPGATFLLNDEVWDRLPREVQEEILSKRLRFYVIDAYRVAREA
GLGRINTIMQTCFFALPRDEAIARIKHAIEQTYGKRGEAVVRMNFAAVDLHEVAVPEAAT
PAFVQRVAMMAGHGDDLPVSLLDGTYPSGTTRWEKRNLALEVPVWCIQCGKCVMVCPHAV
IRAQLVDEAAVLQVAVEDCTGCRLCVEVCPAKALNMAPERVNWDFSKDVQLLEPLFEFSG
ACAGCGETPYLSLTRLFGDRAIVANATGCSSIYGGNLPTTPWSGRGPAWSNSLFEDNAEF
GLGMRLALDKQEAYARELLADA---LLLKERLDVLARKSLWIVGGDGWAYDIGYGGLDHV
LASGKNVNVLVLDTEVYSNTGGQASKATGLGAVAKFAAGGKPTPKKDLGMMAMYGYVYVA
QIAMGADDTQTIKAFEEAESYDGPSLIIAYSHCIAHGIDLAVQSAYWPLYRFDPRRAARG
LNPLQLDYIYHENRYRMLDAAEAFRWKKYEQMA
>B_Spirochaetota_Gracilinema_caldarium@@pyruvate_ferredoxin__flavodoxin__oxidoreductase@WP_013969868.1 WP_013969868.1 pyruvate:ferredoxin (flavodoxin) oxidoreductase [Gracilinema caldarium]
MIDGNTAAAHVAHALSEVIAIYPITPSSPMGELSDEYSAKNLWGTVPQVVEMQSEAGAAG
AVHGALTTGALSTTFTASQGLLLMIPNMYKIAGELTSTVFHIAARALAAQGLSIFGDHSD
VMACRQTGWAMLASNNVQEVMDLALIAHAATLESRVPFLHFFDGFRTSHEVQKIERGLTP
EKPAIRGTAQNPDVYFTGRETVNKYYEAVPAIVQKYMDQFAKLTGRQYKIYQYYGAPDAE
RVIIIMGSGAEPVEETVDYLGQKVGVLKVHLYRPFDASLFVAALPATVKAIAVMDRTKEP
GSLGEPLYEDVRTAPKIVGGRYGLGSAEFTPAMVKAIFDNLSQATPKNHFTVGIYDDVAF
TSLGVHEALFYGLGSDGTVGANKNSIKIIGYAQGYFVYDSKKAGTVTVSHLRFGPIRKPY
LVANFIACHKFSFLAKAKKGGTFLLADQVWNHLPVEVQKQIIDKELKFYVIDAVSLAEKA
GMGRINVIMQTAFFKIPEAEAVELIKKSIKKTYGKKGEEVVKKNIDTIDIQQVNYPKTVS
PTFVKEVEIIGFRGEKIPVSKMDGTFPTGTTKYEKRNIAEKIPVWCIQCGNCTMVCPHAV
IRMKAYTPDKLLQVSPEDCTGCGACVNICPAKAINLQPEAKNWDFAKGIGMKQPLFEFSG
ACAGCGETPYVKLSQLFGDRAIIANATGCSSIYGGNLPTTPYAGRGPAWSNSLFEDAAEF
GMGMRLTSDKLAEHAREVLLDK---ILLKAALDHFIKRSVWILGGDGWAYDIGFGGLDHV
IASGKNVNILVMDTEVYSNTGGQMSKATPVGAIAKFAAAGKEITKKDLGAIAMYGYVYVA
KVSMGANIAQTIKAFREAESYDGPSIIIAYSHCINHGIKAAVTCGLWPIYRYDPRLKAQG
KNPFQLDFMYKEVRFKALARAEALTWKEYKYLA
>B_Spirochaetota_Oceanispirochaeta_sp.@@pyruvate_ferredoxin__flavodoxin__oxidoreductase@WP_298010415.1 WP_298010415.1 pyruvate:ferredoxin (flavodoxin) oxidoreductase [Oceanispirochaeta sp.]
TIDGNTAAAHVAYAFSEVAAIYPITPSSNMGEYADAWASENVFGKKVDVVEMQSEAGAAG
SVHGALSGGALTTTFTASQGLLLMIPNMHKIAGEMLPTVFHVSARSLAAQSLSIFGDHAD
VMSTRNTGFAMTSASSIQETMDMAVVAHLATLKTQVPFLAFFDGFRTSHEIQKVERAMRP
EKPFVKVAAQNPDVYFQGRETTNNIYDSVPGIVQEYMDALAKKVGRQYHLFDYVGSPNAE
KIIISMGSSCDTIEQTVKFLGEKVGAIKVRLYRPFSAKDFIDAVPASCKKIAVLDRTKEP
GSLGEPLFQDVATVVKIIGGRYGLSSKEFNPSHVKAVFDHLDGKA-FHSFTVGINDDVSN
RSIDIVSCMFWGLGSDGTVGANKNSIKIIGNAQAYFVYDSKKSGGITTSHLRFGSVNMPW
LIADFVACSNPAYLSPLKEGGVFLLNSEVFSHLTKPEQQIIIDRKIRFYNMNALAISEDV
GLGRTNTVLQAAFFKIPEAEAIDLMKGAIKKAYSKKGEDIVKMNWEAVDLEQVEVP-SSI
DDFTKNIKIMHLKGDDIPVSHMDGVLPTGTTKLEKRGVAPRVPEWCIQCNQCVQSCPHAA
IRAKQIDASVLIQVFIDDCQGCGVCIETCPAKALIFSTQSDNEKFVKGTQFKKPLFEFSG
ACAGCGETPYVKLTQICGENMVVANATGCSSIYGGTFPTIPYCGRGPAWGNSLFEDNAEY
GFGMRLAIESNRTLLKRKLTAALKASLIKALLDYFIDKSLWIIGGDGWAYDIGFGGVDHV
LASGKNVNILVLDTEVYSNTGGQASKATPIAAVANFAAAGMRLGKKNMGIMAMYGYVYVA
SISLGSSRQHAQKALMEAAAYDGPSIVFAYAPCIAHGIKRAVDCGYWPLYRYNPAMEEG-
-KKFAWDFIRSERRYTALKEAEGLRWNLFKKMG
>B_Spirochaetota_Rectinema_subterraneum@@pyruvate_ferredoxin__flavodoxin__oxidoreductase@WP_158908600.1 WP_158908600.1 pyruvate:ferredoxin (flavodoxin) oxidoreductase [Rectinema subterraneum]
MIDGNAAAAHVAHACSDVIAIYPITPSSPMGELADEFSSKNIWGSVPQVVEMQSEAGAAG
AVHGALTTGALSTTFTASQGLLLMVPNMYKIAGEATPTVFHIAARAIAAHALSIFGDHQD
VMATRQTGWALLASNNVQEVMDMALVAHAATLKARVPFLHFFDGFRTSHEVSKIERGLNP
EHPEIRGTSQNPDVYFQGREATNKLYEATPAIVEETMAQLAKLTGRTYNLFDYAGAPDAE
RVIIIMGSGADTAEETAEYLGEKVGVVKVHLYRPFSVEHFIKAIPATVKSIAVLDRTKEP
GAIGEPLYEDVRTAPMVVGGRYGLGSYEFTPAMVKSVFDNLKAEQPKNHFTVGIVDDVSF
TSLGVVECLFYGLGSDGTVGANKNSIKIIGSAQGYFVYDSKKAGTYTISHLRFGHIKKPY
LVADFLACHKFSFLANLKEGGTFLLNDEVWDNLPVEVQKEIIDKKVRFYVIDAMSIADKS
GMGRINTIMQTAFFKIPEAQAVELIKKYTKKTYMRKGADIVQKNLDAIDTHEVKV-GKA-
PEFVRETEIIAQRGEKVPVSKIDGTFPTGTTQYEKRNIAEKIPVWCIQCGNCTMVCPHAV
IRMKAYDPALLVQVAPEDCTSCGACINICPAKAINFGPEKANWDFPKGIAMKRPLFEFSG
ACAGCGETPYVKLSQLFGDRAVMANATGCSSIYGGNLPTTPYTGRGPAWSNSLFEDAAEF
GYGMRLTTDKQAEYARELLIDR---ILLRKALDALIRRSVWIVGGDGWAYDIGFGGLDHV
IASGKNVNLLVLDTEVYSNTGGQASKATPIGAIARFATSGKDIFKKDLGMIAMYGYVYVA
QIALGANMNQTIKAIREAESYNGPSIIIAYSHCINHGIKIAVQSGVWPLYRYDPRLKAEG
KNPFQLDYMYAEVRFKSLERAKMLRYKEYRYLA
>B_Spirochaetota_Thermospira_aquatica@@pyruvate_ferredoxin__flavodoxin__oxidoreductase@WP_271435152.1 WP_271435152.1 pyruvate:ferredoxin (flavodoxin) oxidoreductase [Thermospira aquatica]
MMDGNNAAAYVAYAFTEVAAIYPITPSSNMAEHCDEWAAKNIFGQVVRVVEMQSEAGAAG
AVHGSLQAGALTTTFTASQGLLLMIPNMYKIAGELLPGVFHVSARTIASHALSIFGDHSD
VMATRQTGFAMLATSSVQEILDLAPVAHLAALKSRIPFLHFFDGFRTSHEIQKAENALNP
DAPVTRGTAQNPDVFFQAREACNKFYDAVPDIVNDYMQKMSKLTGRTYKPFTYYGDPNAE
NIIVAMGSVCDLIESTIDYLGEKVGLIKVHLYRPFSAKYFFDVLPKSVKRIAVLDRTKEP
GAAGEPLYLDVKNIPLIVGGRYGLSSKDTTPEHIIAVYKNLKLPEPKDRFTVGIVDDVTF
LSLGTFEAKFFGLGSDGTVGANKNSIKIIGYAQAYFAYDSKKSGGITVSHLRFGSLKLPF
LVPDFVACHVPSYLKGLKKGGTFLLNKEVVDHIPDAMKKYMAENDIKFYIINATKIAEEI
GLGRINTIMQSAFFKLPYEEVVKHMKKAIEKTYGKKGEKIVNMNYAAVDVIEVKVP-AEW
PEIIEKIPVNSLKGDDLPVSAFDGTLPPGTSQYEKRGIAINVPEWCIQCNQCSFVCPHAV
IRPFLLDEKEMIQVSVLDCTGCGNCADVCPGKALVMKPEIERWDYVKESQFLRPLFEFHG
ACAGCGETPYIKVTQLYGDRMMIANATGCSSIYGGSFPATPYCGKGPTWANSLFEDNAEY
GFGMAMADMQMKQYLEQLLKDALLEWKIKRMLSYLTKRSFWVIGGDGWAYDIGFGGLDHV
LASGLDINILVLDTEVYSNTGGQSSKSTPTSAIAKFAASGKRVRKKDLGLMMMYGYVYVA
QVAMGANKAQFLKAVSEAEAYPGPSIIIAYSPCINHGLKRAVEAGYWHLYRYNPLLAEQG
QNPFQLDFLLGEVRFASLEQAEELRYQMYKRLA
>B_Spirochaetota_Treponema_denticola@@pyruvate_ferredoxin__flavodoxin__oxidoreductase@WP_010695436.1 WP_010695436.1 pyruvate:ferredoxin (flavodoxin) oxidoreductase [Treponema denticola]
TMTGNNAASYVAYAFTDVAAIYPITPSSDMAELVDSWAAKNIFGQTVLVSELESEAGAAG
SMHGALSAGALASSFTASQGLLLMIPNMYKMSGELLPGVLHVSARALSAHALSIFGDHQD
VMACRQTGFGMLASGSVQEIIDLGGIAHLAAIKGRVPFLHFFDGFRTSHELQNVETAMNP
EHPFTKGTAQNPDVYFQAAEASNKFYTDVVEIVADYMKQISALTGRIYRPFDYHGAPDAE
RVIIAMGSITETAEETVDYLGEKVGLIKVRLYRPFSPKYLFDVMPKTVKKIAVLDRTKEK
GALYEPLHLDILGAPLIVGGRYGLASKDTTPSMVKSVFDNLKADAPKNNFTVGIEDDITN
LSLGTIRCKFWGFGSDGTVGANKSAIKIIGYAQAYFAYDSKKSGGVTISHLRFGPIKSTY
LIADFISCSKQSYLKGLKKGGTFLLNEELEANLPGEMKRFIAKNEIKFYTINATGIAQEI
GLGRINMIMQSAFFKLPIEEAVESLKKSIVRDYGKKGEDIVNMNYAAVELHKVAVP-AAW
PPYVRNVPINRQEGDALKVSTFDGRMPNCTSRYEKRGVAVEVPHWCIQCNQCSFVCPHAT
IRPFLLNEKERMQVSVMDCTGCSNCANICPAKALVMKPQSKNWDYVKGSQFKQPLLEFHG
ACAGCGETAYATLTRLFGDRMMIANASGCSSIWGGSYPTAGFTGKGPTWASSLFEDNANY
GYGMALGTRKLREQAEDYFTPLFKEWIIKALFDFIVKKSVWSFGGDGWAYDIGYGGLDHT
MASGEDFNILVFDTEVYSNTGGQSSKSTPTAAVAKFAAGGKRIRKKDLGAMLMYGYVYVA
QVAIGSNMSQFVKAVKEAESYDGPSIVICYAPCINHGLKKAVEAGYWHLYRFDPRLKAEG
KNPFQLDFINSEVRYTSLDVAEVLRYSRYRRMA
>B_Synergistota_Aminivibrio_pyruvatiphilus@@pyruvate_ferredoxin__flavodoxin__oxidoreductase@WP_133956781.1 WP_133956781.1 pyruvate:ferredoxin (flavodoxin) oxidoreductase [Aminivibrio pyruvatiphilus]
TMDGNTAAAHVSYAFTEVAAIYPITPSSTMPEVIDEWAAKNIFGKTVRVTELQSEAGAAG
AVHGSLSAGSLSTTFTASQGLLLMMPNMYKIAGEMLPGVFDVSARAIAGHALSIFGDHSD
VMACRGTGFAMLAAGSVQEVMDLTAVAHLAAIKGSIPFLNYFDGFRTSHEVQKIDRAMNP
ERPFQKGTAQNPDIFFQAKEAINRFYTVIPEIVESYMQEIKKLTGREYHPFNYYGAPDAE
HVIIAMGSVCQAIEETVDYLGGKTGVLEVHLYRPFSEKYFFDVLPASVKRIAVLDRCKEI
GALGEPLYEDVCTLPLVIGGRYGLGSKDTTPTHIKSVFDNLKSYQPRDHFTISITDDVTF
TSLGTIRCKFWGLGSDGTVGANKNSIKIIGYAQGYFAYDSKKSGGITVSHLRFGPIKSTY
LIADFIACHKQEYLAGLKEGGTFLLNEDLDRHLPAKVKRYLANRKINFYVMNGTDIGEEI
GLGRINMIMQSAFFKLPIEDAVKYMKDAIDHTYGKKGEKILEMNYKAVDLKKIEIP-ADW
PDFIREVPINAQQGDSLPVSAFDGHFPSGTSAYEKRGVAVNVPEWCIQCNQCSMVCPHAS
IRPFILNEEEAMQVDVLDCMGCGNCADICPV-ALEMKPEIPNWNYVKGSQFSQPLLEFSG
ACSGCGETPYVKLTQLFGDRMIVANATGCTSIWGGSAPSMPYTGQGPAWANSLFEDNAEY
GYGMKLSLNATVDYIVDAMKAAFTEWLVLAVLDYLVKKSVWIFGGDGWAYDIGFGGLDHV
LASGEDVNVLVLDTEVYSNTGGQSSKSTPTAAIAKFAASGKRVKKKDLGRIAMYGYVYVA
QVGMGADKNQLMKALKEAEAYKGPSLVIAYAPCIAHGIKKAVEAGYWHLYRYNPDLALEG
KNPFVLDFLMSEVRYASLDVADQLRYEIYRQLA
>B_Synergistota_Aminobacterium@@MULTISPECIES__pyruvate_ferredoxin__flavodoxin__oxidoreductase@WP_352396953.1 WP_352396953.1 MULTISPECIES: pyruvate:ferredoxin (flavodoxin) oxidoreductase [Aminobacterium]
TMDGNTAAAHVSYAFTEVAAIYPITPSSPMAEEIDEWAAKNIFGRTVDVVELQSEAGAAG
AVHGSLSAGSLTTTFTASQGLLLMLPNMYKIAGELLPGVFDVTARAVAGHALSIFGDHSD
VTACRATGFGFLASGSVQEVMDLTGVAHLASIKASIPFVNFFDGFRTSHEIQKVERGLNP
ERPYQKGTAQNPDIYFQAKEAANRFYTDLPDIVEGYMQEIKKITGREYHPFNYYGAPDAD
RIIVLMGSACMAAEETVDYLGEKVGVIAVHLYRPFSAKYFFNVLPNSVKKIAVLDRTKEQ
GALGEPLYEDVCTLPVIVGGRYGLGSKDTTPAQIKAVFDNLKADEPRNHFTIGIVDDVTH
TSLGTIRCKFWGLGSDGTVGANKNSIKIIGYAQGYFAYDSKKSGGVTISHLRFGPIRSTY
LIADFIACHKQEYLAGLKKGGTFLLNEELEKNLPGNVKKYLAENEIELYVLNGIDLGMEI
GLGRINMIMQSAFFKLPLDDAVKYMKDAILETYGLKGEKIVEMNYKAVDLIKIDVP-ASW
PDFIKNVVINRQEGDKLPVSAFDGSFPSGTSAYEKRGVAVNIPEWCIQCNQCAMVCPHAA
IRPVLLDEEEKMQVSSLDCLGCGNCVDICPV-ALEMKPEVPNWDYVKGSQFSQPLFEFSG
ACAGCGETPYAKLTQLYGDRMLIANATGCSSIWGGSAPSMPYTGQGPAWGNSLFEDNAEY
GYGMYLSVKNSVKALAESVKAVFEEWLVYAILDYLVKKSVWIFGGDGWAYDIGFGGLDHV
LASGEDVNVFVFDTEVYSNTGGQSSKATPTAAVAKFAASGKRVKKKDLGHIAMYGYVYVA
QVAMGADKNQLMKAITEAEAYNGPSLIIGYAPCINHGIKKAVEAGYWHLYRFNPLLKEAG
KNPFVLDFLMSEVRYASLDIAESLRYESYKQLA
>B_Synergistota_Fretibacterium_sp._OH1220_COT-178@@pyruvate_ferredoxin__flavodoxin__oxidoreductase@WP_124889384.1 WP_124889384.1 pyruvate:ferredoxin (flavodoxin) oxidoreductase [Fretibacterium sp. OH1220_COT-178]
TMDGNAAAAHVAYAFSEVAAIYPITPSSTMPELIDEWAAKNIFGQTVKVTELQSEGGAAG
AVHGALSAGALASTFTASQGLLLMMPNMFKIAGELMPCVFHVSARAIAGHALSIFGDHSD
VMTTRMTGFAMLAAGSVQETMDMAAVAHLSTLRTSVPFLHFFDGFRTSHEIQKIDRAMRP
ENPFHKGTAQNPDIFFQAKEAAQPFYVDIPDVVEGYMQEIKKLTGREYHPFTYYGAPDAT
RVIVAMGSVCQAIEETVDYLGEKVGVVEAHLYRPFSPKYFFRVLPSTVQAIAVLDRCKEP
GSLGEPLYEDVRTLPKIVGGRYGLGSKDTTPSHIKTVFDNLSLYEPRNRFTISIVDDVSD
SSLGTVCCKFWGLGSDGTVGANKNSIKIIGYAQGYFAYDSKKSGGITVSHLRFGPIKSTY
LIADFIACHKQEYAAGLKKGGTFLLNEQLEEHLPAKLKRQLAKREAKFYVINAVDEAEKL
GLGRTNTIMQAAFFKLPIEDAVKYMKDAIEKSYGKKGESVVRMNHAAVDIIEIKVP-AAW
PDFMANQTINAQEGDSLPVSAFDGSFPSGTSAYEKRGVAVNVPEWCIQCNQCAMVCPHAS
IRPFLLDADERMQVDTLDCMGCGNCADICPV-ALEMKPQIDNWTFIQGSQFQRPLLEFSG
ACAGCGETPYTKLTQLFGDRMVIANATGCSSIWGGSAPSMPYTGQGPAWANSLFEDNAEY
GYGMKLSINVMVNYLVEADKDVLQEWLVEALLDYLVKKSVWIFGGDGWAYDIGYGGLDHV
LGSGEDVNILVMDTEVYSNTGGQSSKSTPTAAIAKFAASGKRVRKKDLGRMAMYGHVYVA
QVAMGADKNQLLKALAEAEAHKGPSLVIAYAPCINHGIKKAVEAGYWHLYRYNPELAEQG
KNPFILDFLLSEVRYAALDIADALRYAAYKALA
>B_Synergistota_Pyramidobacter_piscolens@@pyruvate_ferredoxin__flavodoxin__oxidoreductase@WP_009166018.1 WP_009166018.1 pyruvate:ferredoxin (flavodoxin) oxidoreductase [Pyramidobacter piscolens]
TMDGNMAAAHVSYAFTEVAAIYPITPSSPMAEDCDEWAAKNIFGRVVEISEMQSEAGAAG
AVHGSLSAGSLTTTFTASQGLLLMVPNMYKIAGERLPAVFDVSARALATHALSIFGDHSD
VMACRGTGFAMLASSSVQETMDLTAVSHLTAIKARVPFLNFFDGFRTSHEVQKIEDAMNP
EHPYTKGTAQNPDIFFQAREACNRFYDDLPETVAQYMEQISDLTGREYHPFNYYGDPEAE
RVVVCMGSACQAAEETVDYLGEKVGLVIVHLYRPFSPKYFFRVLPATVKKIAVLDRCKEP
GALGEPLYQDVCSLPLIVGGRYGLGSKDTTPTQIKAVFDNLKNYKPVNHFTVGINDDVTY
HSLGTIRCKFWGLGSDGTVGANKNAIKIIGYAQGYFSYDSKKSGGITVSHLRFGPIKSTY
LIADFVACHKQEYTAGLKKGGVFLLNDALEANVPAKVKRYLAKNGIQFYVIDGTDIAQKI
GLGRTNMVMMSAFFKLPMEDAVKYMKDAIQKSYGRKGEDIINMNNAAVDLKKIDIP-AAW
PDFIKDIPINAQEGDKLPVSAFDGRFPNGTSAFEKRGVAVFVPEWCIQCNQCSMVCPHAT
IRPVLLDEDEAIQVSPLDCLGCGNCADICPA-ALEMKPQAENWHFMKNSQFATPYFEFSG
ACAGCGETPYAKLTQLFGDRMMIANATGCSSIWGASAPSMPYTGQGPAWANSLFEDNAEY
GYGMAMSVKNSRNDLTANVRKALQGWYVYEVLDYLVKKSIWIFGGDGWAYDIGFGGLDHV
LASGENVNVLVFDTEVYSNTGGQSSKSTPTSAVAKFAAAGKKVAKKDLGRIAMYGYVYVA
QCAMGADKNQLVKILSEAEAYDGPSLIICYAPCINHGLKKAVEAGYWHLYHYNPELEEQG
KNPFVLDFLMSENRYTSLEMAEQLRYRVYKSLA
>B_Thermotogota_Kosmotoga_arenicorallina@@pyruvate_ferredoxin__flavodoxin__oxidoreductase@WP_068345428.1 WP_068345428.1 pyruvate:ferredoxin (flavodoxin) oxidoreductase [Kosmotoga arenicorallina]
SMDGNTAAAHVAYAFTDVAAIFPITPSSPMAEFIDAWAAKNLFGQTVKVVEMQSEGGASG
AVHGSLAAGALTTTFTASQGLLLMIPNMYKIAGELLPGVFHVSARAVAGHALSIFGDHTD
VMATRQTGFALLASGSVQEVMDLAAIAHLSAIKSRIPFLHFFDGFRTSHEIQKIENALNP
EHPVIRGTAQNPDIYFQAKESANRFYDVVPDVVAEYMKEISNLTGREYKPFNYYGAPDAE
YVIIAMGSVTETAEETVDYLGEKVGLIKVHLYRPFSPKYFFDVLPKTVKRIAVLDRSKEP
GAVGEPLYEDVKSLPLIIGGRYGLGSKDTTPSQVKAVFDNLKSEKPKDHFTIGIVDDVTG
TSLGTIRCKFWGFGSDGTVGANKNAIKIIGYAQGYFAYDSKKSGGVTISHLRFGPIKSTY
LIADFVACHKQSYLKGLKKGGTFLLNEELEKNLPANMKRYIAENDIHFYTIDATKIAMEI
GLGRINMIMQAAFFKLNIDEAVDLLKKAVVKTYGKKGEDIVKMNHEAIDLVKVEVP-ASW
PEFIKKIPMNRQEGDSLPVSAFDGSFPLGTAAYEKRAIAVEVPEWCIQCNQCSFVCPHAV
IRPFLLNEEEMIQVSVLDCTGCGNCADVCPA-ALVMKPEAKNWEFVKGSQFSKPLFEFSG
ACAGCGETPYIKVTQLYGDRMIIANATGCSSIWGASAPSVPYTGKGPAWANSLFEDNAEY
GFGMAIAVKHIRERIAELIKAPFQEWLILPILDFLVKKSVWIVGGDGWAYDIGYGGLDHV
LAMNEDVNILVFDTEVYSNTGGQSSKATPTAAVAKFAASGKKTKKKDLGLMAMYGYVYVA
QVAMGANMNQYMKALTEAENYKGPSLIIAYSPCINHGIKQAVEAGYWHLYRYNPELKKQG
KNPFILDFLMGEVRYTSLEIAEELRYETYKKLA
>B_Thermotogota_Mesotoga_infera@@pyruvate_ferredoxin__flavodoxin__oxidoreductase@WP_169698720.1 WP_169698720.1 pyruvate:ferredoxin (flavodoxin) oxidoreductase [Mesotoga infera]
TMDGNTAAAHVAYAFTEVAAIYPITPSSTMAELADAWAAKNIFGQVVDVIEMQSEAGAAG
AVHGSLAAGALTTTFTASQGLLLMIPNMYKIAGELLPGVFHVSARAIAGHALSIFGDHSD
VMAVRQTGFALLASGSVQEIMDLGSIAHLSAIKSRVPFLHFFDGFRTSSEVQKIEDALNP
EHPKTMGTAQNPDIFFQAKEASNRFYDAVPDIVAGYMEEISRLTGREYKPFVYYGDPEAE
NIIIAMGSVTETIEETVDYLGEKVGVIKVHLYRPFSAKHFFEVLPKTVKKIAVLDRTKEP
GSLGEPLYEDIKTVPLVVGGRYGLGSKDTTPSQIKAVFDNLKTSTPKDHFTIGIVDDVTN
TSLGTIRCKFWGFGSDGTVGANKDAIKIIGYAQGYFAYDSKKSGGVTISHLRFGPIKSTY
LIADYIACHKPAYLEGLKKGGTFVLNEELDKHLPASMKRYLAENDIKFYTIDATKIAVEI
GLGRINMIMQSAFFKLPIEDAVEHLKDAIVKSYGRKGEKIVEMNYKAVELVKVEIP-AAW
PEFIKKVTMNRQEGDKLPVSAFNGEFPSGTSAYEKRGIAIDIPEWCIQCNQCSYVCPHAA
IRPFLVNAEEAIQVSPLDCTGCGNCADICPAKALIMKPEIPNWNFLKGSQFVKPLLEFSG
ACAGCGETPYAKLTQLFGDRMLIANATGCSSIWGASAPATPYCGHGPAWANSLFEDNAEY
GFGMAMAIKQGRNKLADIVKAPFEAWLILNILDLLIKKSVWVFGGDGWAYDIGYGGLDHV
LASGEDINVLVFDTEVYSNTGGQSSKSTPAGAVAKFAASGKKTKKKDLGRMAMYGYVYVA
QVAMGADKNQVLKAMTEAEKYHGPSLIIAYAPCINHGIKRAVAAGYWHLYRYNPLLKEQG
KNPFILDFLMGEVRYSSLDIADELRYDIYRKMA
>B_Verrucomicrobiota_Coraliomargarita_parva@@pyruvate_ferredoxin__flavodoxin__oxidoreductase@WP_269523174.1 WP_269523174.1 pyruvate:ferredoxin (flavodoxin) oxidoreductase [Coraliomargarita parva]
TRDANEAVANVAYRMSELISIYPITPSTSMAELCDEWAATNLWGEIPRVMQLQSEGGAAG
TLHGTAMGGSLSTTFTASQGLLLMIPILYKLAGELTPSVFHVSARAIATNSLSIFGDHSD
VMACRQTGVAMLASNSVQEAQDMAAIAHAASLASRLPFMHFFDGFRTSHEINSLNRALSP
DNPTIRGTAQNPDTYFQTREAVNSFVKATPAIVEDLMKKFGELTGREYKLFEYYGHPEAE
QVIVMMGSGVETAAHTAEYLDTKYGVVAVRLYRPFFPRAFNEVLPKTVKSVAVLDRTKEP
GSIGEPLYLDVSLAPYVVGGRYGIGSKEFTPAMAKAVFDNLLEETPKDHFTVGIRDDVTD
LSLGAKAAMFFGLGSDGTVGANKNTIKIIGYSQAYFVYDSKKSGGLTTSHLRFGPIKAPY
LIAGFIGCHQPQFLESLAEGGTFLLNEEAWNHLPREVQDALIEKKANFYVIDAYKVAAEV
HMGRINTIMQVCFFALPTNDAIKEIKKAIEKTYGRKGPKIVEMNCAAVDLERVEVPAEAT
PDFVKKVHLLAGQGELLPVSAFDGVWPTATSQFEKRSIATEIPVWCTQCNKCAMFCPHAA
IRPAVYSKDALLQVYPEDCTGCNACVELCPAKAIEMSPEKKHLKFAKTLPLRQPLFEFSG
ACSGCTQTPYVRSTQLFGDRLLVANATGCSSIYGGNLPTTPYCGKGPAWANSLFEDNAEF
GLGLHLSSQRRTAVARQMLADS---LLAKTRLDYLRPKTTWILGGDGWAYDIGFGGLDHV
LASGENVNVLVLDTEVYSNTGGQASKSTPTGAMAKFAAAGKSIPKKDLGQIAMYGGIYVA
QIALGANEQQAIEVIREAESYDGPSLILAYGPCLAHGIKDAVASGYWPIYRYDPRNQGTG
IPAFRLEFMRKENRFRALDRAGALRWSKLEKLA
>B_Verrucomicrobiota_Fontisphaera_persica@@pyruvate_ferredoxin__flavodoxin__oxidoreductase@WP_283845067.1 WP_283845067.1 pyruvate:ferredoxin (flavodoxin) oxidoreductase [Fontisphaera persica]
TIDGNEAVAYVAYRCNEVMGIYPITPSSNMGEWCDQWASPNLWGTVPQVVEMQSEAGAAG
AVHGALQTGALTCTFTAAQGLLLKIPNMLKIAGELTPTVFHISARTVATHALSIFGDHSD
VMMARMTGFALLSSTSVQEAMDFALIAQAATLESRVPFLHFFDGFRTSHEVSKIVRALNP
DNPVLRGTAQNPDVFFQAREACNPYYLACPDVVERVMDKFAALTGRAYKLFQYVGAPDAE
WVIILMGSGCETAHETVEYLGEKVGVLKVRLFRPFDIRRFMEALPATVKSIAVLDRCKEA
GASAEPLHLDVINSPRVVGGRYGLSSKEFTPAMVKAVFDNLAAAQPKNHFTVGIEDDVTH
LSLDVVRAMFYGLGSDGTVGANKNSIKIIGYAQGYFVYDSKKAGAVTISHLRFGPIRSTY
LIANFVACHQPVFLKPLVPGGTFLLNDEIWDRLPRPVQKSLIEKKAKFYVIDAVRVARET
GMGRINTIMQTCFFALPREEAIEEIKKAIKKTYGRKGDEVVKKNIAAVELFEVKVPDKVT
PKDIANTRIYGNEGDLLPVSSFDGTFPTGTAQYEKRNLALEIPVWCIQCGKCAAICPHAA
IRPKVYEAKYLLQVAAEDCTGCVLCVDVCPVKAINMRPERENWNFLRQQQLLQPLFEFSG
ACAGCGETPYLKMTQLFGDRMVVANATGCSSIYGGNLPTTPWSGRGPAWNNSLFEDTAEF
ALGFRVSLDKQAELARELLVRG---LILKEKLDSLVKRSVWAVGGDGWAYDIGYGGLDHV
LASGRDVNLIVLDTEVYSNTGGQASKSTPRGAVAKFAAGGKPVGKKDLGLIAMYGSVYVA
SVAMGAKDEHTLRAMIEAESYPGPSIIIAYSHCIAHGIKLAVESGQWLLYRFDPRRAEKG
ENPLQLDYLLSENRFKMLEDARRYRWQLYAYLA
>B_Verrucomicrobiota_Limisphaera_ngatamarikiensis@@pyruvate_ferredoxin__flavodoxin__oxidoreductase@WP_165106121.1 WP_165106121.1 pyruvate:ferredoxin (flavodoxin) oxidoreductase [Limisphaera ngatamarikiensis]
TVDGNEAVAHVAYRLNEVMCIYPITPSSPMAEWCDQWAARNLWGTIPTVVEMQSEAGAAG
ALHGALQTGALATSFTASQGLLLKIPNMYKIAGELLPAVIHVSARTVATHALSIFGDHSD
IMAARATGFAMLGAASVQEAMDFALVAQAATFRARVPFVHFFDGFRTSHEVQKIERALSP
DHPVLRGTAQNPDAFFQAREAANPFYLACPDIVQKVMDELAARVGRQYHLFDYVGAPDAE
RVIVLMGSGCETAHETVEYLGEKVGVVKVRLFRPFDVRRFVAALPPTVRAIAVLDRTKEP
GSAGEPLYQDCVSAPRVVGGRYGLSSKEFTPAMVKAVFDNLAAEVPKKHFTVGIHDDVTH
TSLDVVRALFYGLGSDGTVGANKNSIKIIGYAQGYFVYDSKKSGSMTVSHLRFGPIRSTY
LIANFVACHQPVFTEPLVEGGTFLLNDEVWDHLPRVVQEGLIKKKARFFVIDATSVARAS
GMGRINTIMQVCFFALPREEAIEKIKEAIRKTYGRKGEEVVQKNIQAVELHEVKVPDRVT
PEFVRNVKLALNRGDELPVSAFDGTFPTGTARYEKRNIALEIPVWCIQCAKCVAICPHAT
IRMKVYEPKYLLQVAPEDCTGCALCVEVCPAKAINMRPERENWEFLRSQQVLPPLFEFSG
ACAGCGETPYIKMTQLFGDRLLIANATGCSSIYGGNLPTTPYTGRGPAWCNSLFEDNAEF
GFGFRVSLDKQREFACELLVTA---LILKEKLDALVHKSVWIVGGDGWAYDIGYGGLDHV
LANQRDVNVLVLDTEVYSNTGGQMSKATPRGAVAKFAAAGKTTPKKDLGLICMYGHIYVA
SVAMGARDEHTLRAFLEAESYPGPSIIIAYSHCIAHGIKLLVDSGQWLLYRYDPRRAAAG
ENPLQLDYLLSENRFKMLEEARKLRWKFFAYLA
>B_Verrucomicrobiota_Nibricoccus_aquaticus@@pyruvate_ferredoxin__flavodoxin__oxidoreductase@WP_096057359.1 WP_096057359.1 pyruvate:ferredoxin (flavodoxin) oxidoreductase [Nibricoccus aquaticus]
TLDGNEAVAAVAYRLTDLFAIYPITPSSPMAESADAWAAKNIWDRVPQMVEMQSEAGVAG
AMHGALQGGTVASTFTASQGLLLMIPNMYKIAGELTPCCMHVTARTLATHALSIFGDHSD
VMACRQTGWAMLASGSPQEAQDLALVSHIATLRARIPFMHFFDGFRTSHEIATITRRLTP
DKPMLRGTAQNPDVFFQAREAANGFYDRTPGIVEETMNRFAQLTGRAYKLFDYEGHPEAD
RVVIVMGSGGETVAETAKWLGEKTGVLKVRLYRPFSASAFIGMLPKTTRSIAVLDRTKEP
GALGEPLYLDVVAAARVVGGRYGLASKEFTPAMAAAVFAELKKDRPLHSFTVGIEDDVTH
LSLETKRAVFFGLGSDGTVGANKNTIKILAQAQGYFVYDSKKAGAVTVSHLRFSPIRAPY
LVASFVACHQFNLLSLAAPGATLLINSALWAKLSAETRGQIRAKKLRVYAIDAATVARSA
GLGRINTVMQVCFFALPVDDAIAKIKQAIEKSYGRQGPEVVKKNIAGVDLAEVEIPAADD
SDFYKRVVMLAGLGDELPVSAFDGTFETGTARFEKRNLAVEIPVWCIQCNKCVEYCPHAA
IRAKFYPAEALIQVAPEDCTGCNLCAQVCPAKALMMEPEKANYDFPKHTQFLEPLFEYSG
ACAGCGETPYVKLTQLFGDRLVVANATGCSSIYGGNLPTTPYTGRGPAWSNSLFEDNAEY
GLGLRLALDGYAERAREARVNA---IVLREKLDHLVNKSLWILGGDGWAYDIGFGGLDHV
LASGHPVKILVLDTEVYSNTGGQCSKSTPLGATAKFAASGKTVGKKDLGLMAMYGSVYVA
GIALGARDGQAVTALREAEAYPGPALVIAYSHCVAHGYKLAVDTGYWPLYRYDPRRAERG
ENPMQLDFTKNELRYRLLARAQQARFALYQQLA
>B_Verrucomicrobiota_Oleiharenicola_lentus@@pyruvate_ferredoxin__flavodoxin__oxidoreductase@WP_129046276.1 WP_129046276.1 pyruvate:ferredoxin (flavodoxin) oxidoreductase [Oleiharenicola lentus]
TLDANEAVAAVAYRLSELFAIYPITPSSPMGEWVDEWSAPNLWGHVPEVIEMQSEGGAAG
ALHGALQAGALASSFTASQGLLLMIPNLYKIAGELHPFALHVTARALATHALSIFGDHSD
VMACRQTGAVLLCSGSVQEAQDFAAVTHAATLATRVPFLHFFDGFRTSHEVGKIARALTP
DRPAIRGTAQNPDVFFQAREACNPFYDRVPAIVQQIFDDFASRTGRSYKLFDYEGHPEAE
QIVIIMGSGGETVSETAAWLGRRTGVVRVRLYRPFDAAALLAAIPSTVKAIAVLDRTKEP
GALGEPLFVDVATAVKLIGGRYGLGSKEFTPGMVRAVFDELTSASPRKRFTVGINDDITK
LSLGTRRAVFYGLGADGTVGANKNSIKIIGNAQGYFVYDSKKSGAMTISHLRFGPIRAPY
LVADFVAVHHFPFLTTAAPGATLLLNDRVWDRLPKEVQARIIERGLKLYAIDALTVARAA
GMGQINTIMQTCFFALPRDEAIAAIKEAIRKTYGKKGEAVVAKNEAAVDLHEIPVPATVT
PDFVRQVTILAGDGDRLPVSAFDGTWPTGTARWEKRAIAQEIPVWCIQCNKCVLVCPHAA
IRAGVCPVASLIQVAPEDCTGCTLCQKVCPAKALMMAPERANFEFVKGTQFREPLIEFSG
ACAGCGETPYLKLTQLYGDRLLIANATGCSSIYGGNLPTTPYTGRGPAWSNSLFEDNAEY
GLGLRAGVDQLAAQAWRLLMEG---FKLEAALSYLVKKSVWIVGGDGWAYDIGFGGLDHV
LASGRKVNILVLDTEVYSNTGGQKSKSTPLGAVAKFSAAGKDTDKKDLAMIAAYGNVYVA
RVAFGAKDSQTVQAFLEAEAHPGPSLIIAYSHCIAHGYKLAVETGSWPLFRHNPARIAEG
KLAGVLDYTRNELRFQALERAKDLRVARYQQAA
>B_Verrucomicrobiota_Opitutales_bacterium_ASA1@@pyruvate_ferredoxin__flavodoxin__oxidoreductase@BET67766.1 BET67766.1 pyruvate:ferredoxin (flavodoxin) oxidoreductase [Opitutales bacterium ASA1]
TLDANEAVASVAYRMNEIFAIYPITPSSPMAEYCDEWAAKNLWGDVPQVVEMQSEGGAAG
LLHGSLQGGALSSTFTASQGLLLMIPNFYKIAGELTPCAVHVTARTLATHALSIFGDHSD
VMACRQTGWAMLVSNSVQEAQDMAAVAHAATLRSRVPIIHFFDGFRTSHEVNKIVRRLTP
DKPVVRGTAQNPDAFFQAREACNGFYDATPAAVAEVMREFAAQTGRSYSLFEYEGHPEAE
QVVVVMGSGAETVADTVNWMGEKVGVIKVRLYRPFAVRDFAAILPASTKTLVVLDRTKEP
GAPGEPLFLDVLSAPRVIGGRYGLSSKEFTPGMVMAVFAEGRKASPRRIFTVGINDDVTR
LSLSVRRAVFFGLGSDGTVGANKNTIKIIGNAQGYFVYDSKKSGAITISHLRFGPIRSPY
LIADFVACHQFSFLSYAAPGAVLLLNSTVWKRLPLEVQQAIRDKKLKLYSIDAFDVARRS
GMGRINTVMQVCFFALPPKEAIDCIKHSIEKTYGRKGTEVVRKNFEAVDLFEVAIPSDAA
PDFVQRVTMLKGKGDMLPVSAFDGTWPTATACWEKRNLASEIPVWCIQCNKCVLICPHSA
IRAKFYTPDALLQVAPEDCTGCSLCVAVCPAKAINMQPERENYKFVKASQFLEPLFEYSG
ACNGCGETPYVKLTQLYGDRAVIANATGCSSIYGGNLPTTPYTGRGPAWSNSLFEDNAEF
GTGIRYALDHLQLRARSLLVRD---LLLREKLDHLVPKSLWIVGGDGWAYDIGFGGLDHV
FTLNRNVNILVLDTEVYSNTGGQRSKSTPLGATAKFSVGGKEAPKKDLGLIAMYGGVYVA
RIAMGAKDTQTLNAFREAESYDGPSLILAYSHCIAHGYKLAVDSGHWPLYRFDPRKRASG
ENPLTLDYRQNELRFRTLVKAKAFRYDSYQQMA
>B_Verrucomicrobiota_Pelagicoccus_albus@@pyruvate_ferredoxin__flavodoxin__oxidoreductase@WP_185660072.1 WP_185660072.1 pyruvate:ferredoxin (flavodoxin) oxidoreductase [Pelagicoccus albus]
TRDANEAVASVAYRMSELISIYPITPSTSMAELCDEWSAPNLWNEIPQVSQMQSEGGVAG
TMHGITMGGALSTTFTASQGLLLMIPNMYKMAGELTPSVIHVSARAIATSALSIFGDHSD
VMACRQTGFAMLASNSVQEAQDLAAISHIATLNSRVPFIHFFDGFRTSHEINSLERALTP
DAPSVRGTAQNPDTYFQAREAVNSYYKEVPGIVQSAMDTFAAKTGRSYNIFDYYGDPEAE
KVIVMMGSGVETAAETAEYLGTKYGVVAVRLYRPFNTKAFIHTLPKTVKSVAVLDRTKEP
GSIGEPLYLDVSLAPAVVGGRYGIGSKEFTPAMVKAVFDNLSAESPKDHFTIGIRDDVTH
QSLSAQSAMFFGLGSDGTVGANKNTIKIIGYTQAYFVYDSKKSGGLTTSHLRFGPIKAPY
LVANFVGCHQPQFLSKIANGGTFLINEEVWESLPYEVQDTLIKKQNKLYVIDAYKVAGET
GMGRINTIMQVCFFALETEDAIGRIKAAIEKTYGRKGPKIVDMNCAAVDLKEVEVPSETT
PDFVKRVRLLAGQGDLLPVSALGGVWPSATSQYEKRSIATQVPVWCTQCNKCSLFCPHAA
IRPKAYDESELIQVYPQDCTGCNACVELCPAKAIEMEPEKESLTFAKSISLKQPLFEFSG
ACSGCTQTPYVRLSQLFGDRLLMANATGCSSIYGGNLPTTPYCGRGPAWANSLFEDNAEF
GLGLHLSAKWRSETARTLQVSS---FLIRSRLDYLVEKSTWIVGGDGWAYDIGFGGLDHV
LASGNNVNILVLDTEVYSNTGGQSSKATPIGAQAKFASKGKELPKKDLGQIAMYGGIYVA
QIAMGANEQQTLEVLREAESYDGPSLVIAYGPCLAHGIKTAVNSGYWPLYRFDPRNADTE
LPVFRLDFMRAENRFKSLERASALRWNRLEALA
>B_Verrucomicrobiota_Ruficoccus_amylovorans@@pyruvate_ferredoxin__flavodoxin__oxidoreductase@WP_185675750.1 WP_185675750.1 pyruvate:ferredoxin (flavodoxin) oxidoreductase [Ruficoccus amylovorans]
IKDANEAVAQIAYRLSETISIYPITPSSPMAEHCDEWSSPNLWGVVPEVTQMQSEGGVAG
AVHGALLGGTLTTTFTASQGLLLMIPNMYKIAGELLPFCMHVTARSLATQGLSIFGDHSD
VMACRQTGFAMLASNSVQEAHDMAAVCHAATLKCRVPFMHFFDGFRTSHEINTYERGMSP
DDPFIHGTAQNPDVYFQGREASNPFYHVLPEAVTEAMNKLGKATGRHYSLVDYAGDPEAD
RVVVVMGSGAETCEQTANWLGEKVGVIKVRLYRPFPLDAFIDAIPASVKSIAVLDRTKEP
GSLGEPLYQDVITAITVVGGRYGLGSKEFDPAMAKAVFDNLKADAPKTGFTVGIIDDVTN
TSLDIFRAVFFGLGSDGTVGANKNSIKIIGYAQAYFVYDSKKSGAMTVSHLRFGAIQAPY
LIARFVGCHQWQFLKYAAENAVFLLNEKVWNHLPHEVQEAMIRKNVQLYTIDAYHVAKEA
GMGRTNTIMQTCFFAIPKDEAIAQIKKAIKKTYGKKGEAIVQKNYAAVDLYEIPLPATPT
PDFVKNIIMMRGEGDRLPVSALDGCWPTDTARWEKRNIATEIPIWCIQCGKCAMICPHAT
IRAKYYPEEAAIQVAPEDCTGCGLCVTICPAKAINMEPERKNYDFVKDSQLREPLFEYSG
ACAGCGETPYIKLTQLFGDRLLVANATGCSSIYGGNLPTTPYSGRGPAWANSLFEDNAEF
GYGIRLAADRKGDIARHYLVRE---ILVKNRLDFLVKKSVWCIGGDGWAYDIGFGGLDHV
LASGRNVNILVLDTEVYSNTGGQSSKSTPLAAVAKFAAGGKATPKKDLGMIAMYGNVFVA
SVAMGAKDSQVVQAMAEAESFDGPSLIIAYSHCIAHGYKKAVASGHWPLYRYDPRRTLTG
EPALKLDYIENEVRYRMLDRSAELKAARYQLMA
>B_Verrucomicrobiota_Termitidicoccus_mucosus@@pyruvate_ferredoxin__flavodoxin__oxidoreductase@WP_068773139.1 WP_068773139.1 pyruvate:ferredoxin (flavodoxin) oxidoreductase [Termitidicoccus mucosus]
TIDANEAVASVAYRMTEVFAIYPITPSTPMAEVIDEWAVNNLFGHVPEIVEMQSEAGAAG
AVHGALQGGALSSTFTASQGLLLMIPNMYKIAGELTPCVFHVTARTLATHALSIFGDHSD
VMACRQTGWIMLASNSPQQAQDMAAIAHSTTLRARIPVLHFFDGFRTSHEINTVKRGLTP
DHPAIRGTAQNPDVFFQAREACNPYYNAVPAIMQEEMDKFAQLTGRAYSLVSYEGAPDAD
RVVVIMGSGAETTIETAKWLGQKTGVLSVHLYRPFPVEAFIKALPKTVRQIAVLDRTKEP
GAFGDPLFLDVATAVKIVGGRYGLSSKEYTPAHAAAVFEELSQTKPRHSFTVGINDDVTG
LSLALTRAVFFGLGADGTVGANKNTIKIIGYAQGYFVYDSKKSGGFTVSHLRFGPIRAPY
LIADFVACHQFHLLSHAATGANLLINETLWERLSAETQAEILAKKLRVYAIDAGAVARAA
GLGRINTIMQVCFFKLPLDQAITSIKGAIKKSYSNKGEAVVAKNIAGVDLKEVKIPAATS
PDFVRNVVILAGLGDQLPVSAFDGTWPTATARYEKRNLAARIPVWCIQCNKCVQVCPHAA
IRAKFYDPALLLQVAAEDCTGCELCVASCPTRAINMEPERDNFNFPKNVQFFEPLFEFSG
ACAGCGETPYIKLTQLFGDRAVIANATGCSSIYGGNLPTTPYTGRGPAWANSLFEDNAEF
GLGMRLSLDNAASRARRLLAGA---ILLREKLDHLVNKTVWILGGDGWAYDIGYGGLDHV
IASGRNVNIMVLDTEVYSNTGGQCSKSTPLGAAAKFAAAGKASGKKDLGMLAMYGNVYVA
RVALGARDAQTLNAIREAESYPGPSLIIAYSHCIAHGFKLAVDTGYWPLYRFDPRRVAKG
ENPLVLDLTRSENRYAQIELVERYRYQTYKKLA
>B___TDB__Deferrisoma_camini_Deferrisoma_camini@@pyruvate_ferredoxin__flavodoxin__oxidoreductase@WP_025321656.1_* WP_025321656.1 pyruvate:ferredoxin (flavodoxin) oxidoreductase [Deferrisoma camini]
TIDGNEAAASVAHRLSEVIAIYPITPSSPMGEFADEWSAKNIWGTVPHVVEMQSEGGAAG
AVHGALQAGALTTTFTASQGLLLMIPNMYKIAGELTSYTMHVSARTVAAQALSIFGDHSD
VMACRQTGFALLASNGVQEAHDLAAIAHAAGLKARVPFLHFFDGFRTSHEVAKIERALSP
DRPKIRGTAQNPDVFFQAREACNPYYLACPGIVAEVMEQFARLTGRRYRLFDYVGHPEAE
RVIVMMGSGADVAHETVEHLGEKVGLVKVRLYRPFSLEHFAAALPATVRGIAVLDRTKEA
GAVGEPLYTDVVAAPRVVGGRYGLSSKDFTPAMVKAVFDNLAADRPKNHFTVGIHDDVTH
TSLDVVRAVFWGLGADGTVGANKNSIKIIGYAQGYFVYDSKKSGGVTVSHLRFGHIRSAY
QIASFVACHQFTFLEFAAPGAVFLLNDEVWEHLPREMQEQILEKKLRFYVIDAYEVAKHT
GMGRINTIMQTCFFAIPREEAIAKIKGAIQKTYGKKGEEIVQKNFRAVDLHEVEVPDAVT
PEFVKRVPMMALKGDQIPVSLLDGTFPTGTTQWEKRNIALEIPVWCIQCTKCSFVCPHAT
IRPKIYDPAVLIQVAPEDCTGCGLCVQTCPAKAINLEPERENWAFVKGSQLRRPLFEFSG
CCAGCGETPYVKLTQLFGDRMLIANATGCSSIYGGNLPTTPYTGLGPTWSNSLFEDNAEF
GLGMRLAIDKQREMAEELLVSA---LLLKEKLDYLVRKSVWILGGDGWAYDIGYGGLDHV
LSMGRDVNILVMDTEVYSNTGGQMSKATPMGAAAKFAAAGKSKPKKDLGLMAMYGDVYVA
RVAFGAKDQHTVKAFAEAESYPGTSLIIAYSHCIAHGYKRAVESGHWPLYRFDPRRRNEG
LNPFQLDYVYQETRYRMLDRAKALHYALYEQLA
>B___TDB__Desulfatibacillum_aliphaticivorans_Desulfatibacillum_aliphaticivorans@@pyruvate_ferredoxin__flavodoxin__oxidoreductase@WP_015948875.1_* WP_015948875.1 pyruvate:ferredoxin (flavodoxin) oxidoreductase [Desulfatibacillum aliphaticivorans]
TMDGNTAAAHVAYAMSEVAAIYPITPSSPIGEIADEWAAKNIFGQTLRIREMQSEAGAAA
AVHGSLAAGALTSTFTASQGLLLMIPNMYKIAGELLPGVFHVTARAIAAHALSIFGDHQD
VMAVRQTGYSLLASNSVQEAMDMALVAHLAAIESSVPFLHFFDGFRTSHEIQKIERAMSP
LTPELRGTAQNPDIYFQGREASNIFYQDVPGIVSAYMKKVEGITGRSYKLFNYVGHPEAQ
RVIVSMGSSCETIEEVVNYMGERVGLVKVRLFRPWVSDAFLSALPASVECITVLDRTKEP
GAIGDPLYQDVCTAPVVVGGRYGLGSKEFTPAMVKATFDNMTVLKPRNHFTVGIVDDVTH
TSLDTIACKFWGLGSDGTVGANKSAIKIIGYAQGYFSYDSKKSGGITISHLRFGPIQSTY
QVSNFIACHNSTYLEGIAEGGTFLLNDQMDEKLPADVKQTIAKKGLKFYNIDATAIAKEV
GLGRINMIMQTAFFNLPVDDAIAYLKDEIKKAYGKKGDEIVQMNYDAVDIQEISVP-DSW
PAFVKDVPMLTCKGDALPVSSFDGIFPLGTTKFEKRGVAIEVPEWCIQCNQCSFVCPHAA
IRPFLLTEEEKIQVNTLDCQGCGNCADICPAKALVMRPQVPNQEFVKGSQFEQPLMEFSG
ACAGCGETPYVKVTQLYGERMMIGNATGCSSIWGGSAPSVPYCGCGPAWANSLFEDPAEF
SYGMLQAVTSQRDALASKLGDAIDEWLIVSLLGLFLKRSVWIFGGDGWAYDIGYGGLDHV
LASGEDINVLVMDTEVYSNTGGQSSKATPLGSVAKFAASGKKTGKKDLGRMAMYGYVYVA
SVSMGANKKQFLQALKEAESYKGPSLILAYAPCINHGIKLAVASGYWPLYRFNPVLAEEG
KNPFSLDFLKGEVRYASLEEFDKLRYVMLKQMA
>B___TDB__Desulfatiglans_anilini_Desulfatiglans_anilini@@pyruvate_ferredoxin__flavodoxin__oxidoreductase@WP_028319819.1_* WP_028319819.1 pyruvate:ferredoxin (flavodoxin) oxidoreductase [Desulfatiglans anilini]
TVEGNEAAAHVAYAMSDVAAIYPITPSSTMGEYCDEWAAKNIFGQVLKVVEMQSEAGAAG
AVHGALSAGALATTFTASQGLLLMVPNMYKIAGELMPGVFHVSARAVATHALSIFGDHSD
INAVKQTGFALLSSSSVQGVMDLALIAHLASIRSSVPFLHFFDGFRTSMEIQKIDGAMNP
EYPQLRGTAQNPDIFFQNREACNPFYQQVPYIVQEEMDKVADITGRHFHLFDYIGDPEAD
RIIVAMASSCDVIEQTVNYMGERVGLVKVRLYLPFSREHFLRTVPATVNRIAVLDRTKSP
GAIGEPLYQDICTAPLVVGGRYGLGSKEFTPTMVKAVFDNLKGHTPKNHFTVGIKDDVSH
TSLGTVRCKFWGLGADGTVGANKNAIKIIGYAQAYFAYDAKKSGGITVSHLRFSRIRSPY
QLADFIACHNPGFLEGIGDGGSFLLNEEMETQLPNDMKRTIARKKLDFYNIDAVKIASEL
GLGRINMIMQAAFFKIPPEEALGYIKDAVKKTYGKKGEKVVQMNIDAVDLQKIDVP-ASW
PEFVEKIPMLAQQGDRLPVSALDGVFPTATTQYEKRGIAILVPEWCIQCNQCSFVCPHAV
IRPLLARPEDLIQISPLDCTGCGNCAQVCPAKALVMKPEVRNHAFVKGSQFRKPLFEFSG
ACAGCGETPYLKLTQLFGDRMMIANATGCSSIYGGSAPSCPYTGHGPAWANSLFEDNAEY
GFGMELGVSQRREKLADILKESLKNWLVIEGIDYLTKKSIWIIGGDGWAYDIGYGGLDHV
VAMGHDVNLLVLDTEVYSNTGGQSSKATPTAAVAKFAAGGKPLRKKDLGRMVMYGYVYVA
SVAMGANKNQLLKAVLEAESYQGPSLIIAYSPCINHGIKKAVETGYWPLYRFDPRLKEEG
KNPFILDFLMGEVRYSSLENAEKLRYEALKKMA
>B___TDB__Desulfatirhabdium_butyrativorans_Desulfatirhabdium_butyrativorans@@pyruvate_ferredoxin__flavodoxin__oxidoreductase@WP_051327988.1_* WP_051327988.1 pyruvate:ferredoxin (flavodoxin) oxidoreductase [Desulfatirhabdium butyrativorans]
TIDGNTAAAHVAYAMSDVAAIYPITPSTPMGEIADEWAAKNIFGQTLLVKQLQSEAGAAG
SVHGALAAGSLTTTFTASQGLLLMIPNMYKISGELLPGVFHVTARAIASHALSIFGDHAD
VMAVRQTGFALLCSNSVQEVMDLALVAHLSAIEGRVPFLHFFDGFRTSHEIQKVERAMNP
EHPHIRGTAQNPDIYFQGREAANLYYAAIPNIVKEMMKKVGTLTGRPYHLFDYVGHPEAD
RVVVAMGSACETLEEVVRHLGEAVGLLKVRLYRPFSIGDFLAALPATASRITVLDRTKEP
GAIGDPLYMDVCTAPVISGGRYGLGSKEFTPSMAMAVFDNMKAMAPKNHFTVGITDDITH
ASLGTVQCKFWGLGSDGTVGANKTAIKIIGYAQGYFAYDSKKSGGITVSHLRFGPIQSTY
LVANFVACHKANYLEGIRPGGTFLLNEEMETQLPARMRRTIAQKKLKFYNVDAVKIANAV
GLGRINMIMQTAFFKLPFEEAIGLLKKEIQKVYGKKGDKIVQMNIGAVDLVEIQYP-ESW
PEFVEKVPILAQQGDKLPVSAFDGVFPVGTAKYEKRGVAIFVPEWCIQCNQCSFVCPHAA
IVPALATEDELIQVNTLDCQGCGNCADICPAKALVMKPQVPNHRFVKGSQFQPPLMEFSG
ACAGCGETPYVKVTQLFGERMIIANATGCSSIWGASAPSVPYTGHGPAWGNSLFEDAAEF
GYGIAISYVQRRRKLADMLKEAFGEWLIKAILDLLVKKSVWSFGGDGWAYDIGYGGLDHV
LASGEDVNILVLDTEVYSNTGGQSSKATPTGAVAKFAASGKKIGKKDLGRMAMYGYVYVA
SVAMGANKQQLLKAFTEAESYPGPSLILCYAPCINQGLQLAVQAGYWPLYRYNPLLADEG
KNPFVLDFLSGENRYAQLEESKKLRYETLKWLA
>B___TDB__Desulfobacter_postgatei_Desulfobacter_postgatei@@pyruvate_ferredoxin__flavodoxin__oxidoreductase@WP_004071140.1_* WP_004071140.1 pyruvate:ferredoxin (flavodoxin) oxidoreductase [Desulfobacter postgatei]
TIDGNTAATHVAYAMSEVAAIYPITPSSPLGEIADSWASKNIFGQILDIKQMQSEAGAAG
AVHGSLAAGALTSTFTASQGLLLKIPNMYKIAGELLPCVFHVTARAISAHALSIFGDHQD
VMAARQTGFAMLSSNSVQEAQDLALVAHLATMDARVPFLHFYDGFRTSHEIQKIERAMNP
EHPDTRGTAQNPDIYFQGREATNSFYLKVPAIVKHYMKKVGDLTGRRYQPFDYVGDPEAD
RVIVAMGSSCEAIEETIEKLGERLGLIKVRLYRPFDVQEFLRTVPSSVETLTVIDRTKEP
GAIGEPLYQDVCTAPRIIGGRYGLSSKEFNPSMVKAIYDNMKSISPKNHFTVGIIDDVTH
TSLGTVSAKFWGLGSDGTVGANQSAITIIGYAQGYFAYDSKKSGGLTVSHLRFGKIKSTY
MIPDFVACHKANYLMGIKQGGTFLLNTDMEKHIPGHVRRTIYEKNLNFYNIDAVKIAGEV
GLGRINMIMQTCFFNLPVDTAIDLLKTDIKKKFGKKGDAIVNMNIEAVDLVKVDVP-ESW
TPFVDNVKINVQEGDDLPVSAFDGVFEAGTSQYEKRGVAINVPEWCIQCNQCSFVCPHAA
IIPVVATADELVQVNPLDCQGCGNCADICPAPALVMKPEKENHKFLKGSQFWKPLLEFSG
ACSGCGETPYVKLTQLFGERMTVANATGCSSIWGGSAPSMPYCGQGPAWASSLFEDAAEY
GYGMLLATKSRRNTLASKIKAAMEGWILKQLLDLFVKKSHWVFGGDGWAYDIGFGGLDHV
LASGDDINILVLDTEVYSNTGGQSSKATPTGAIAKYAASGKKIGKKDMARMMMYGYIYVA
TISMGASKNQTLKAILEAESYPGPSLIIAYAPCINQGIKLAVESGYWPIFRFNPQLTHEG
KNPFILDFLSGEVRFAALEESKRLKYAMLKMMA
>B___TDB__Desulfobulbus_propionicus_Desulfobulbus_propionicus@@pyruvate_ferredoxin__flavodoxin__oxidoreductase@WP_015725220.1_* WP_015725220.1 pyruvate:ferredoxin (flavodoxin) oxidoreductase [Desulfobulbus propionicus]
TIDGNQACTHVAYATSEVITIYPITPSSPMAAESDAKANENIWGSIPVITQMQSEAGVAG
SIHGSLGAGALCTTFTASQGLLLLTPNMYKIAGELLPTVFHVTARAIACQGLSIFGDHGD
VMAVRQTGWAMLCSQDVQEAQDMALIATSSTLQSSIPFLHFFDGFRTSHEVMKIERALTP
DRPTIGGTAQNPDVYFIGRETVNKFYDAVPGIVQATMDKFAALTGRQYHLFDYIGAPDAT
DVIVIMGSGALTVASTVEHLGKKVGLVIVRLFRPFDPKAMVNALPPTVERITVLDRTKEP
GSNGDPLYLDVRTAPVILNGRYGLGSAEFTPAMVKAVFDNMASLAPKKKFCVGPNDDLAF
TSLDVFRALFYGLGSDGTVGANKNTIKIIGSAQGYFVYDSKKSGSMTVSHLRFGQIVAPY
LIANFVACHNPAFLANLETGGTFLLTDEIWDHLPSLVQKQLIEKKIKFYIIDAVKLGLAL
GLGRINMIMQTAFFAISKDEAIKSIKKAIKKTYGIKGDKVVNMNYAAVDIVEVKVPKKI-
PEFVKTVKMMEGHGEDIPVSQFDGRWPTATSQWEKRNIAVQVSCWCIQCGRCSLVCPHGC
IRMKVATPEALMQISTADCCGCTLCVTVCPAALSMVMNSLKNWKTIKGSQFKRPLFEFSG
ACAGCGETPYIKLTQMIGDRMLASNATGCSSIYSGNLPTTPYCGRGPAWSNSLFEDNAEH
GLGMRQAVDKLASQAVELLADA---LLLKAALDYLVKKSVWIIGGDGWAYDIGYGGVDHV
LASGKNVNILVLDTEVYSNTGGQMSKSTPRAAVAQFAAGGKSMPKKNMGLIFSFGTVYVA
RISLGANPQQAIKAIQEAEAYDGPSLIIAYAHCINHGIKKAVECGHWSLFRYNPALEAEG
KNPLIIDYAMNENRYRMLTMADELSWKLLKGWA
>B___TDB__Desulfocapsa_sulfexigens_Desulfocapsa_sulfexigens@@pyruvate_ferredoxin__flavodoxin__oxidoreductase@WP_015405271.1_* WP_015405271.1 pyruvate:ferredoxin (flavodoxin) oxidoreductase [Desulfocapsa sulfexigens]
TIDGNQACTHVAYATSEIITIYPITPSTSMAAESDTKANKNIWGSVPTVSQMQSEAGVAG
ALHGSLTTGALCTTFSASQGLMLLLPNMNKIAGELTPTVFHIAARALAYQGLSIFGDHSD
IMAARQTGWAMLGSQNVQEAQDMALISMQSTLKSRIPFMHFFDGFRTSSEIQKIERGLSP
DRPMMRGTAQNPDVNFTGRETVNKFYEAVPGIVQETMDKFAILTGRSYHLFDYFGAPDAE
HIIVAMASGAETVRATVEYLGEKVGLVVVRLFRPFDASALIGALPDSVKYITVLDRTKES
GAAGEPLYQDVRTVPIVLGGRYGLGSAEFTPAMVKAVFDNMASTNSKNHFCVGPNDDVAF
TSLDVHRAMFFGLGADGTVGANKNSIKIIGNAQGYFVYDSKKSGSITTSHLRFGKIMAPY
LIASFVACHKFTFLASIEENGTFLLTDDVWKHLPAKVQKQMIDKKLKFYIIDAISLAAAL
GLGRINMIMQTAFFLISKEEAISSIKTAIKKTYGKKGEKVVKMNYDAVDIVSVTVPSSI-
PAFVKEVKMIEGKGSEIRVSQMDGTWPTATTQYEKRNIAVQVPQWCIQCGQCSLVCPHAS
IRIKIVDQNSLLAVSTEDCNGCSHCVSVCPAALAMADNESGNYAFIKGSQLLRPLFEYPG
ACVGCGETPYIKLTQLFGDRMMIANATGCSSIYGGNLPTTPYCGRGPIWANSLFEDNAEF
GLGMRQTVNKLASQAVELMVDK---ILLKKKLDYLVKKSVWIFGGDGWAYDIGYGGLDHV
LASGENVNVLVMDTEVYSNTGGQMSKSTPRAATAQFAAGGKRMAKKDIGMIFAYGNVYVA
KVSMGANPAQVVKAFNEAEAYDGPSLIIAYSHCINHGIKKAVDCGHWPLYRYNPMLEEIS
KNPLIIDYAMNENRYRALDMFDELAWKFLDGRR
>B___TDB__Desulfocapsa_sulfexigens_Desulfocapsa_sulfexigens@@pyruvate_ferredoxin__flavodoxin__oxidoreductase@WP_015405669.1_* WP_015405669.1 pyruvate:ferredoxin (flavodoxin) oxidoreductase [Desulfocapsa sulfexigens]
TIDGNQACTHVAYATSEVITIYPITPSSPMAAEADTKATENIWGSIPVVTQMQSEGGVAG
SLHGSLATGVLCTTFTASQGLLLMIPNMYKIAGELTPTVFHVTARSIAAQGLSIFGDHAD
IYAARQTGWGMLCSQNVQECMDMALISTQVSLASRIPFVHFFDGFRTSHEIQKIERALSP
DHPTIRGTAQNPDVYFTGRETVNPFYAATPKIVQDTMDKFAGLTGRQYHLFDYYGSPDAT
DVIVMMASGCETVSATIDHLGKNVGLVIVRLFRPFDCKAMVNALPSSVERITVMDRTKEP
GSAGEPLYLDVRAAPLILSGRYGLGSAEFTPAMVKAIYDNMAAMAPKNHFCVGPNDDVAG
TSLDVYRAMFYGLGSDGTVGANKNTIKIIGSAQGYFVYDSKKSGSITTSHLRFGRVVAPY
LIANFIACHNFTFLRNLDQGGTFLLTKQIWKELPGKVQKDLIDKKAQFYIIDALSLGIAL
GLGRINMIMQTAFFLITEKEAIAAIKTAIKKTYGKKGDKIVNMNYDAVDIVKVKLLKST-
PDFVKNVKMIEGKGDQVKVSEMDGTWPTGTTQYEKRNIGVNVPEWCIQCGQCSLVCPHAA
IRMKIGKMV--IQVFTQDCCSCTQCMDVCPGALQMVPNQAKNVEYIKGSQLLRPLFEFSG
ACAGCGETPYIKLTQMFGDRMLIANATGCSSIYGGNLPTTPYCGRGPAWANSLFEDNAEF
GLGMRASVNKLGSQAVELVATD---IILKATLDYLVKKSVWIFGGDGWAYDIGYGGLDHV
LASGENVNVMILDTEVYSNTGGQMSKSTPRAATAQFAAGGKKMPKKDIGMIFSYGNVYVA
KISMGANPTQVAKAIAEAEAYDGPSLIIAYSHCINHGIKKAVACGHWPLYRFNPELEEAG
KNPLSIDYAMGENRYRMLEHADELSWKFLQARA
>B___TDB__Desulfococcus_multivorans_Desulfococcus_multivorans@@pyruvate_ferredoxin__flavodoxin__oxidoreductase@WP_020876405.1_* WP_020876405.1 pyruvate:ferredoxin (flavodoxin) oxidoreductase [Desulfococcus multivorans]
TVDGNTAAAHVAYAMSDVATIYPITPSSPIGEIADEWAAKNIFGQPLLVRQLQSEAGAAA
SVHGSLAGGALTSTFTASQGLLLMIPNMYKMSGELLPGVLHVTARAIAGHALSIFGDHQD
VMAVRQTGFGLLASASVQEVMDLGLVAHLSAIRASVPFVHFFDGFRTSHEIQKIERAANP
ERPELRGTAQNPDVYYQGVETRNAYYDKTPGIVSDYMKKVSALTGRNYRPFDYVGDPEAD
RVVISMGSSCETFEEVVNYLGESVGLVKVRLYRPFAPEYLFAAIPATAARIAVMDRTKEP
GAKGDPLYKDVCTAPAIVNGRYGLGSKEFNPGMAKAVFDNLKAAGPKNYFNVGIEDDVTH
TSLGTVQCKFWGLGADGTVGANKSAIKIIGYAQAYFAYDSKKSGGVTMSHLRFGPIQSTY
LIADYIACHKSNYLDGIKGGGTFLLNEEMEAKLPAAMKRTIARKKLKFYNIDAVSIAGEV
GLGRINMIMQTAFFKLPVDDAIGYLKDQIRKMFGKKGDKIVNMNISAVDLVQIDYP-ETW
PPFITNVPMVSQMGDRLPVSAFDGIFPVATSKYEKRGVAINVPQWCIQCNQCAMVCPHAA
IRPFLVTEAEAIQVYSQDCMGCGNCADICPAKALVMKPQVPNLAYLKGSQFQQPLLEFSG
ACAGCGETPYAKLTQLFGERMVIGNATGCTSIWGGSAPAIPYCGFGPAWGNSLFEDPAEF
TYGIFLAQLQQRRKLAELLKDALQGWLLKAMLKLFTKKSYWVFLGDGAAYDIAYGGLDHI
MASGEDINIMVYDTEVYSNTGGQSSKATPIGSIAKFAASGKKTIKKNMGAMAMYGYVYVA
NISMGANKNQALKALVEAEAYDGPSLIMAYAPCINHGIKLAVDSGYWPLYRFNPDLKKEG
KNPFVLEFLSGEVRYAALEESRKLRYLQLKQLS
>B___TDB__Desulfohalobium_retbaense_Desulfohalobium_retbaense@@pyruvate_ferredoxin__flavodoxin__oxidoreductase@WP_015751475.1_* WP_015751475.1 pyruvate:ferredoxin (flavodoxin) oxidoreductase [Desulfohalobium retbaense]
TMDGNTATTYVAYALSDAAAIYPITPSSTMGEVADDWAAKNIFDQEVNVKQLQSEAGAAG
AVHGCLAAGALTTTFTASQGLLLMIPNMYKISGELLPGVFHVSARAVAGHALSIFGDHQD
VMATRQTGFGLLASASVQEAHDMALVAHLSAIDSSLPFLHFFDGFRTSHEIQKIERAMNP
EHPDIRGTAQNPDIYFQGREAANVFYNDLPQIVMQNLKKVSQAVGREYNLFDYVGHPEAD
RVIVAMGSGCETIEEVVNHMGHRVGLVKIRLYRPFVKEAFLQALPATADRIAVLDRTKEP
GSVGEPLYEDICSAPRIVGGRYGLGSKEFNPAMVKAVFDNLNATAPKNHFTVGIEDDVTF
TSLGTVQCKFWGLGSDGTVGANKQAIKIIGFAQGYFSYDSKKSGGITVSHLRFGPIQSTY
LVADYVACHKDSYLEGIKDGGTFVLNEDLEKELPASMRRTIARKKLKFYNIDAVKIASEV
GLGRINMIMQTAFFKLPFEEAVALLKDSIKKTYGNKGEKIVNMNIAAVDLEEVAYP-ESW
PDFIKNVPILNQKGDDLPVSAFDGTFPVATAQYEKRGVAINVPEWCIQCNQCAFVCPHSA
ILPVLLTDEEKIQVNTMDCLGCGNCADICPASALVMKPEVPNYNYLKGSQYYKPLMEFSG
ACAGCGETPYVKVTQLFGERMVIANATGCSSIWGASAPTTPYTGHGPAWGNSLFEDAAEF
GYGFSMAYNQRRDKLAALLKTALQNWVVKDLLDMLTKKSVWVFGGDGWAYDIGYGGVDHV
LASGEDINILVMDTEVYSNTGGQSSKATPTGSIAKFAASGKKTSKKDLGRMAMYGYVYVA
SVSMGANKQQMLKAFAEAESYPGPSLIICYAPCINQGLKLAVQSGYWPLYRFDPRRADEG
QNPLVLEFLSGERRYAMLEESKKLRYAVLQYLA
>B___TDB__Desulfoluna_butyratoxydans_Desulfoluna_butyratoxydans@@pyruvate_ferredoxin__flavodoxin__oxidoreductase@WP_180136920.1_* WP_180136920.1 pyruvate:ferredoxin (flavodoxin) oxidoreductase [Desulfoluna butyratoxydans]
TIDGNTAAVHVAYAFSDVAALYPITPSTPMGETADAWAAKNIFDQEVMVRQLQSEAGAAG
AVHGSLAAGALTTTFTASQGLLLMIPNMYKIAGELLPCVFHVSARAVAAHALSIFGDHQD
VMAVRQTGFAQLCSGNVQEVQDLALVAHLATIESRVPFVHFFDGFRTSSEIQKIENAMNP
EHPEIRGTAQNPDIYFQGREAANLYYEDVPNIVAEYMEKVTKLTGRPYRLFDYVGHPEAE
RVVIAMGSGCEALEEAVSKLGERVGLVKVRLYRPFSAEHLLQAIPATASTITVLDRTKES
GSMGEPLYLDVAAAPQILTGRYGLGSKEFTPAMAKAVFDNMKVTGPRNHFTVGIKDDVSY
SSLGTVNCKFWGLGSDGTVGANKSAIKIIGYAQGYFAYDSKKSGGITVSHLRFGPIKSTY
LVPDFVACHKSNYVEGIKEGGTFLINEEMEAELPGSLKSTLAAKKIRFYAIDAVKVAANV
GLGRINMIMQTAFFKLPFEEAIALLKKDIKKTYMKKGDAIVDMNIAAVDLVEIPVP-EAW
PEFITDVPVNAQKGDSLPVSTFDGVFPVGTSRYEKRGVAIEVPEWCIQCNQCSFVCPHAA
IVPIVVSDAELIQVNAMDCLGCGNCADICPAPALVMKPEADNFAFVKGSQLMQPLLEFSG
ACAGCGETPYVKVTQLFGERMTIANATGCSSIWAGSAPSFPYCGFGPTWGNSLFEDAAEF
GYGMALATNQRRQKLADLMKAAMKNWSIKARLDLFTKKSHWIFGGDGWAYDIGFGGLDHV
IASGEDVNILVMDTEVYSNTGGQASKATPTGAVAKFAASGKKIGKKDLGLIAMYGYVYVA
SVSMGANKQQLMKAFIEAENHPGPSVVICYAPCINQGIKLAVASGYWPLYRYNPALAEEG
KNPFIFEFLAGENRFASLEESKKLRYEHYKRLA
>B___TDB__Desulfoluna_butyratoxydans_Desulfoluna_butyratoxydans@@pyruvate_ferredoxin__flavodoxin__oxidoreductase@WP_180138369.1_* WP_180138369.1 pyruvate:ferredoxin (flavodoxin) oxidoreductase [Desulfoluna butyratoxydans]
TIDGNTAAAHVAYALSDVAAIYPITPSTPIGENADVWAAKNAFGETLTIKEMQSEAGAAG
AVHGAIAAGALTSTFTASQGLLLMIPNMYKIAGELLPCVFHVTARALASHALSIFGDHQD
VMATRQTGFAMLCSNSVQEAHDMALVAHLATIEGRVPFLHFFDGFRTSHEIQKIDNSMNP
EHPEIRGTAQNPDIYFQGCEAANLYYDAIPAIVTDYMDKVYEATGRKYRPFDYVGHPEAE
RVIVAMGSACETIEETIDHLGERIGLVKVRLYRPFVTEAFLNVLPATCDRITVLDRTKER
GAIGDPLYLDVCTAPQITAGRYGLGSKEFTPSMVKAVYDNMKATSPKNHFTVGIKDDVTY
TSLGTVQTKFWGLGSDGTVGANKSAIKIIGFAQGYFSYDSKKSGGITVSHLRFGPIRSTY
LVPDYVGCHVPAYLEGIKEGGTFVLNDEMETRLPGSMKRTLATKKIKFYTIDAVKIAGEV
GLRRINMVMQTAFFKLPIDEAIAYLKADIKKTYGKKGDKIVNMNIEAVDLVEVPVP-ESW
PEFVTDVPILAQKGDTLPVSAFDGIFPVATSQYEKRGVAIEVPEWCIQCNQCSFVCPHAA
ILPVLATDEELIQVNTLDCLGCGNCADICPAPALVMKPEVPNHEFVKGSQLQKPLLEFSG
ACSGCGETPYVKLTQLFGDRMFVANATGCSSIWAASAPSSPYCGFGPTWGNSLFEDAAEY
GYGKQVAITHRRNALKNQLKAAMGEWVMEALLDLFTKKSFWVFGGDGWAYDIGFGGVDHV
LASGEDINIFVMDTEVYSNTGGQCSKATPTGSIAKFAASGKKVSKKDLGAIAMYGYVYVA
YISMGANKQQTLKALLEAEAYPGPSLVIAYAPCINHGIKLAVECGYWPLYRYNPLLKDEG
KNPFIFEFLGGENRYAALEESKALKYEMYKHLA
>B___TDB__Desulfomicrobium_baculatum_Desulfomicrobium_baculatum@@pyruvate_ferredoxin__flavodoxin__oxidoreductase@WP_015773255.1_* WP_015773255.1 pyruvate:ferredoxin (flavodoxin) oxidoreductase [Desulfomicrobium baculatum]
TMDGNTAVTHIAYAMSDTAAIYPITPSSTMGEIADEWAALNIFDQKVMVRQMQSEAGAAG
AVHGSLAGGALTSTFTCSQGLLLMIPNMYKISGELLPGVFHVSARAVAAHALSIFGDHQD
VMACRQTGFAMLASSSVQECMDLALVAHLSSIESSIPFLHFFDGFRSSHEIQKIERAMSP
ANPSIRGTAQNPDIYYQGREASNVYYDQLSSIVVEQMKKVTSITGRSYKPFDYVGHPQAE
RVIVAMGSSCETIEEVVRHLGEKVGLVKVRLYRPFLPEYFLQVLPATASVITVLDRTKEP
GAKGDPLYKDICTAPEIVAGRYGLGSKEFTPAMVKAVYDNMMVAQPKHHFNVGIDDDVTH
TSLGTVQCKFWGLGSDGTVGANKEAIKIIGYAQGYFAYDSKKSGGITVSHLRFGPIQSTY
LVADYIACHKASYLDGIKDGGTFVLNEDMEKELPASMRRTIAKKNLKFYNIDAVKIAAEA
GLGRINMVMQTAFFKLPFEEAVALLKKAIKKAYGKKGDKIVNMNIAAVDLIEIKVP-AAW
PDFVKNVPILAQKGDSLPVSAFDGLFPVATSQFEKRGVAINVPEWCIQCNQCSFVCPHAA
IIPVLLTEEEMIQVNALDCMGCGNCADICPATALVMKPEVPNYDFVKGSQFQKPLMEFSG
ACAGCGETPYVKVTQLFGERMIIANATGCSSIWGASAPTTPYTGHGPAWGNSLFEDAAEF
GYGIQMAYAQRQAKLADLLAEAFKGWLVRDILELFAKNSFWIFGGDGWAYDIGYGGLDHV
LASGEDINVLVMDTEVYSNTGGQSSKATPLGSIAKFAAAGKRTGKKDLGRMVMYGYVYVA
TVSMGYDKQQLLKALREAEAYPGPSLIIAYAPCINQGLKLAVQSGYWPLYRFNPLLSEEG
KNPFILDFLASENRYALLEDSKRLRFEMYEYLA
>B___TDB__Desulfonatronum_lacustre_Desulfonatronum_lacustre@@pyruvate_ferredoxin__flavodoxin__oxidoreductase@WP_028571026.1_* WP_028571026.1 pyruvate:ferredoxin (flavodoxin) oxidoreductase [Desulfonatronum lacustre]
SVDGNTATSYVAYAMSEVAAIYPITPSSTMGEVCDDWAAKNAWGQVLSIREMQSEAGAAG
AVHGSLAAGALTTTFTASQGLLLMIPNMFKISGELLPGVFHVSARAVAAHALSIFGDHQD
IYSTRQTGFAMLASNSVQETHDMALIAHLCAIESSVPFMHFFDGFRTSHEIQKIERAMNP
EHPHIRGTAQNPDIYFQGREASNPFYQKVPSIVAAYMEKVGKLTGRNYKLFDYVGAPDAD
RVIIAMGSGCETIEEVINHLGEKVGLIKVRLYRPFAPDALFDVLPATVKTVTVLDRTKEP
GALGDPLYLDVCTAVKFLGGRYGLGSKEFSPGMAAAVYQNMAQAQPKNHFVVGIEDDVTN
SSLGTIQCKFWGLGADGTVGANKQAIKIIGFVQAYFAYDSKKSGGITISHLRFGPIQSTY
LIADYVACHNSAYLEGAKPGGTFVLNNELETHLPDSLKRDIATKKMKFYTIDAVKIAQEV
GLGRINMIMQTVFFKLPFEQAVAMLKDSIKKAYGAKGDKIVNMNTAAVDLHSVDYP-ASW
PEFVSKVPMLAQQGDKLPVSCFDGIFPTGTSQYEKRGVAIMVPEWCIQCNQCAFVCPHSA
LLPVLAMDDELVQVDTLDCMGCGNCADICPSKALVMKPQVPNYDFVKGSQFQKSLMEFSG
ACSGCGETPYVKVTQLFGERMVIANATGCSSIWGASAPSTPYTGHGPVWGNSLFEDCAEF
GFGIGLGIRHRRDRLAQLLASAMRSWLLKALLDLFTKKSVWSFGGDGWAYDIGFGGLDHV
LASGEDINILVMDTEVYSNTGGQSSKATPTGAIAKFAAAGKQIRKKDLARMLMYGYVYVA
AVGMGANKNQFLKALTEAESYKGPSIIIAYAPCINQGLQKAVESGYWPLFRYDPRRALRG
ENPLVIDFLLTENRFAALEDAKKLRWRILNLMA
>B___TDB__Desulfonatronum_thiodismutans_Desulfonatronum_thiodismutans@@pyruvate_ferredoxin__flavodoxin__oxidoreductase@WP_031388752.1_* WP_031388752.1 pyruvate:ferredoxin (flavodoxin) oxidoreductase [Desulfonatronum thiodismutans]
SVDGNTATSYVAYAMSEVAAIYPITPSSTMGEVCDDWAAKNAWGQVLSIREMQSEAGAAG
AVHGSLAAGALTSTFTASQGLLLMIPNMFKISGELLPGVFHVSARAVAAHALSIFGDHQD
IYAARQTGFAMLASNSVQEAHDMALVAHLSAIESTVPFMHYFDGFRTSHEIQKIERAMNP
EHPHIRGTAQNPDIYFQGREAANPYYQKVPAIVSAYMEKVGKLTGRSYKLFDYVGAPDAD
RVIIAMGSGCETVEEVINHLGEKVGMIKVRLYRPFAPDALFDVLPATARTVTVLDRTKEP
GALGDPLYLDVCTAVKFLAGRYGLGSKEFSPAMAAAVYQNMAQGAPKNHFVVGIEDDVTN
TSLGTIQCKFWGLGADGTVGANKQAIKIIGFVQAYFSYDSKKSGGITISHLRFGPIQSTY
LIADYVACHNPAYLEGAKPGGTFVLNNELETHLPASLKRDIAAKKMKFYTIDAVKIAQEV
GLGRINMIMQTAFFKLPFEQAVAMLKDSIKKAYGAKGDKIVNMNTAAVDLQPVDYP-ASW
PEFVTKVPMLAQQGDKLPVSCFDGVFPTGTSQYEKRGVAIMVPEWCIQCNQCAFVCPHSA
LLPVLAKDDELLQVDTLDCMGCGNCADICPSKALVMKYQVPNYDFVKGSQFQKSLMEFSG
ACSGCGETPYVKVTQLFGERMVIANATGCSSIWGASAPSTPYTGHGPVWGNSLFEDCAEF
GFGIGLGIRQRRDRLAQLLASTMRSWLLKALLDLFTKKSVWSFGGDGWAYDIGFGGLDHV
LASGEDINILVMDTEVYSNTGGQSSKATPTGAIAKFAAAGKQIRKKDLARMLMYGYVYVA
AVGMGANKNQFLKALTEAESYKGPSIIIAYAPCINQGLQKAVESGYWPLFRYDPRRALRG
ENPLVIDFLLTENRFAALVDAKKLRWRILNLMA
>B___TDB__Desulforegula_conservatrix_Desulforegula_conservatrix@@pyruvate_ferredoxin__flavodoxin__oxidoreductase@WP_035276730.1_* WP_035276730.1 pyruvate:ferredoxin (flavodoxin) oxidoreductase [Desulforegula conservatrix]
TIDGNTAAAHVAYALTDVAAIYPITPSTPMGETSDAWAATNIFGSPLTVRQLQSEAGAAG
AVHGALAAGALTTTFTASQGLLLMIPNMYKIAGELLPAVFHVTARSIAAHALSIFGDHQD
VMACRQTGFAMLCSGSVQEVQDMALVAHLASIESRVPFLHFFDGFRTSHEIQKIESAMNP
EHPEIRGTAQNPDIYFQGREAANLYYDAVPSVVAEYMNKVYELTGRRYGLFDYVGHAEAD
RIIIAMGSGCEAIEETVEYLGEKVGLVKVRLFRPFDINALLEAVPATAKCITVLDRTKEP
GSTGDPLYLDVCTAPKIISGRYGLGSKEFTPSMVKAVYDNMKKAGPKNHFTVGIKDDVSF
TSLGTVQAKFWGLGSDGTVGANKTAIKIIGFAQGYFSYDSKKSGGITVSHLRFGPIKSTY
LVADFIACHKSNYLEGIRNGGTFLLNEEMENQLPANVKQIIAAKNIKFYNIDAVKIATGV
GLGRINMIMQTAFFKLPVDTAIAYLKDDIKKTYGRKGDEIVRMNIEAVDLVEIKVP-ASW
PEYVENVPILAQKGDSLPVSAFDGLFPVATSQFEKRGVAIDVPEWCIQCNQCAYVCPHAA
IIPVLATDDELIQVNTLDCQGCGNCEDICPAKALVMKPEVPNHKFVKGSQFQKPLMEFSG
ACSGCGETPYVKLTQLFGERMLVANATGCSSIWGASAPSTPYCGFGPAWGNSLFEDAAEF
GYGKLVAIKHRREALAAQLKDAMNAWLMNAILDLFTKKSHWIFGGDGWAYDIGFGGLDHV
IASGEDINILVMDTEVYSNTGGQSSKATPTGSIAKFAASGKKTAKKDLGRIAMYGYVYVA
SISMGANKQQTIKAILEAEAYPGPSIILCYAPCINQGIKLAVECGYWPLYRFNPDLASEG
KNPFVLEFLSGEARYSQLDESKRLRYNDLVSLS
>B___TDB__Desulfosarcina_ovata_Desulfosarcina_ovata@@pyruvate_ferredoxin__flavodoxin__oxidoreductase@WP_155312390.1_* WP_155312390.1 pyruvate:ferredoxin (flavodoxin) oxidoreductase [Desulfosarcina ovata]
TVDGNTAAAHVAYAMSEVAAIYPITPSSPIGEICDEWAAKNIFGQTLLVRQLQSEAGAAA
AVHGSLAAGALTSTYTASQGLLLMIPNMYKMSGELLPGVLHVTARAIAGHALSIFGDHQD
VMAVRQTGFALLASASVQEVMDLGLVAHLAAIDSSVPFVHFFDGFRTSHEIQKIERATNP
EAPELRGTAQNPDIYFQGREAVNAFYEEVPDTVADYMKKVSALTGRKYNLFDYVGDPNAD
RVIISMGSSCETIEEVVDHLGESVGLVKVRLFRPFSARHLLAAIPATASRITVLDRTKEP
GALGDPLYQDICTAPTIINGRYGLGSKEFNPSMVKAVFDNMNGMVPKNHFTVGIIDDVTH
TSLGTVQCKFWGLGADGTVGANKSAIKIIGYAQAYFAYDSKKSGGVTISHLRFGPIQSTY
LIADYIACHNPSYLEGIKEGGSFMLNEEMEEKLPASMRRTIARKKLKFYNIDAVAIAGEV
GLGRINMIMQTAFFKAPVDDAIAYLKDQIKSMFGKKGDKIVNMNNAAVDLVEIQVP-DTW
PEWVTDVPMLAQQGDKLPVSAFDGIFPVGTTQYEKRGVAINVPEWCIQCNQCAMVCPHAA
IRPVLVTDEELVQVFTEDCMGCGNCADICPAPALVMKPQVPNQRYVKGSQFYQPLLEFSG
ACAGCGETPYAKLTQLFGERMVIGNATGCTSIWGGSAPSIPYCGHGPSWGNSLFEDPAEF
TYGMFLGALQQRQQLAEWLKAAMEGWLIREMLAHFTKRSYWIFVGDGSAYDISFGGIDHV
LASGEDINVMVYDTEVYSNTGGQSSKATPTGSIAKFAASGKKTAKKDLGAMAMYGYVYVA
NVGMGANKQQLVKAFTEAEGYDGPSLIMAYAPCINHGINLAVKSGYWPLYRYNPLLTAEG
KNPFVLDFLAGEVRYASLEEARKLRYAKLKEMA
>B___TDB__Desulfosudis_oleivorans_Desulfosudis_oleivorans@@pyruvate_ferredoxin__flavodoxin__oxidoreductase@WP_012174873.1_* WP_012174873.1 pyruvate:ferredoxin (flavodoxin) oxidoreductase [Desulfosudis oleivorans]
TVDGNTAAAHVAYAMSDVAAIYPITPSSPIGEIADEWAAKNIFGNPLLVRQLESEAGASA
SVHGALAAGALTSTFTASQGLLLMIPNMYKMVGELLPGVLHVTARSIAGHALSIFGDHQD
VMAVRQTGCCMIASASVQEAMDLGLVAHLAAIETSLPFVHFFDGFRTSHEIQKIERAANP
ERPELRGTAQNPDIYFQAIEASNPYYNRAPETITAYMKKVSKLTGRKYKPFDYTGAPDAK
HIVISMGSSCETIEETIKYLGEKIGLVKVRMYRPFSPKHLFAVIPDTVKRITVLDRTKER
GALGDPLYTDICTAPLILGGRYGLSSKEFTPSMVKAVFDNMKKKAPKNHFTVGITDDVTH
TSLGTIQCKFWGLGADGTVGANKSAIKIIGYAQAYFAYDSKKSGGVTMSHLRFGPIQSTY
LIADYIACHKASYLEGIKTGGTFLLNEQMAAELPAAMRRTIARKKLKFYNIDAVKIAGEV
GLGRINMIMQTAFFKLPVKDAIAYLKEQIKEMFGKKGDNIVKMNCDAVDIVEIKYP-ASW
PAFVTRVPMLAQQGDKLPVSAFDGIFPVGTTQYEKRGIAIKVPQWCIQCNQCALVCPHAA
IRPALLTEKELIQVNTLDCMGCGSCAAVCPAPALVMQPEVENHKYLKGSQFAQPLLEFSG
ACAGCGETPYAKLTQLFGERMVIGNATGCTSIWGGSAPSIPYCGFGPTWGNSLFEDPAEF
TYGMFLGHTQQRAQLADLLAAAMTGWLLKALLTLFTKKSYWVFLGDGAAYDIAFGGVDHV
LASGEDINIMVYDTEVYSNTGGQSSKATPTGSIAKFAASGKKTAKKDLGAMAMYGYVYVA
SIGMGANKQQTLKAMLEAEAYDGPSLIMCYAPCINHGIKLAVESGYWPLYRYNPVLKAEG
KNPFILDFLAGEVRYAALEEAKKLRYERLRQMA
>B___TDB__Desulfovibrio_fairfieldensis_Desulfovibrio_fairfieldensis@@pyruvate_ferredoxin__flavodoxin__oxidoreductase@WP_062254619.1_* WP_062254619.1 pyruvate:ferredoxin (flavodoxin) oxidoreductase [Desulfovibrio fairfieldensis]
TMDGNNATTHIAYALSETAAIYPITPSSVMGEVMDEMASKNVLGQTVIVREMQSEAGAAG
VVHGMLAGGSLTSTYTASQGLLLMIPNMYKISGELLPGVFHVAARALASHALSIFGDHQD
VMAARQTGFAFLCASSVQECMDMALVAHLSAIDASLPFCHFFDGFRTSHEVQKIESAMNP
EHPHVRGTAQNPDIYFQNREAANLYYDAVPGIVVENMKKVESITGRKYHLFDYVGHPEAD
RVIISMGSSCEVIEETVNYLGQRTGLVKVRLYRPFSAEHLLRAIPASVTCLSVLDRTKEC
GALGEPLYQDVCTAPTIVGGRYGLGSKDFTPGMAKAVFDNMLGLQPKNHFTVGINDDVTH
LSLGTVQCKFFGLGADGTVGANKQAVKIIGYAQAYFAYDSKKSGGFTVSHLRFGPITSSY
LIADYIACHKAAYLEGIKEGGTFVLNADMEQHLPASMKRIIARKKLKFYNIDAVKVAQEV
GLGRINMIMQTAFFKLDFSKAVELLKESIKKTYGLKGDKIVNMNIAAVELEEVKYP-ASW
DDYIREIPILAQQGDKLPVSAMAGFVPLGTAACEKRGVAINIPEWCIQCCQCSFVCPHAA
IRPVLATEAELIQVYPEDCLGCGSCADICPAKALVMKPQKANLEFIKGSQLQQPLQEFSG
ACAGCGETPYVKVTQLFGERMLVANATGCSSIWGASSPTTPYCGFGPTWGNSLFEDAAEY
GCGIGLAYVQRRNRLAMLLKSALQGWLILANLDLYTKKSVWVFGGDGWGYDIGYGGLDHV
LASGDDINVLLMDTEVYSNTGGQSSKSTPLGAVAQFAAGGKRTGKKELGRMAMYGYVYVA
SVSMGADKQQVLKAFREAEAYKGPSLIIAYAPCINQGLKMAVQTGYWPLYRYNPELAKEK
KNPFQLDFLEGETRYASLEVSKKLRYALLKQLA
>B___TDB__Desulfurivibrio_alkaliphilus_Desulfurivibrio_alkaliphilus@@pyruvate_ferredoxin__flavodoxin__oxidoreductase@WP_013163140.1_* WP_013163140.1 pyruvate:ferredoxin (flavodoxin) oxidoreductase [Desulfurivibrio alkaliphilus]
TIDGNQACTHVAYATSEIITIYPITPSTPMAAESDTKAAKNIWGSVPVVTQMQSEGGVAG
ALHGSLTTGALCTTFTASQGLFLIMPNMYKLAGELTPTVFHVTARSVACQGLSIFGDHGD
VMAVRQTGWAQLASQNVQEAQDMALIATQSTLKSRVPFIHFFDGFRTSHEIQKMERGLSP
DRPMIRGTAQNPDVYFTGRETVNKYYQACPAIVQETMDRFAELTGRRYHLFDYFGAPDAE
NVIVMMGSGSETVRATIEHLSAKVGMVVVRLYRPFDCKAMVNALPASVKRITVLDRTKEP
GSAGEPLYLDVRAAPLILGGRYGLGSAEFSPAMVKAVIDNMTAWAPKNHFCVGPDDDVAF
TSLDVHRCMFYGLGSDGTVGANKNTIKIIGNAQGYFVYDSKKSGSMTVSHLRFGRIIAPY
LIATFIACHNFTFLGNLEEGGTFLLTKEIWKQLPKKVQQQLIEKKAKFYVIDAIKLAEAI
GLGRINMIMQTAFFLITKKEAIDRIKDAIQKTYGNKGEKVVKMNYDAVDIKEVKVPTKA-
PEFVKQVKMIAGKGHLVKVSEMDGTWPTGTTQYEKRNIAVHVPEWCIQCGRCSLACPHAA
IRMKIVKKADLLQVFTEDCCGCTLCVEVCPAALKMIDNEAANVKFIKGSQLKRPLMEFSG
ACAGCGETPYIKLTQMFGDRMMVANATGCSSIYGGNLPTTPYCGRGPIWANSLFEDNAEF
GLGMRYSVNKLGAQAVELMADD---LILKEKLDYLVKKSVWIIGGDGWAYDIGYGGLDHV
LASGENVNVLVMDTEVYSNTGGQMSKSTPRAATAQFAAGGKKMPKKDIGMIFAYGNVYIA
RVALGANPGQVVKAFAEAEAYDGPSLIIAYSHCVGHGIQKAVECGHWPLYRFNPVLEEEG
KNPLHIDYALNENRYRALTMADELGWKRLQGMF
>B___TDB__Desulfuromonas_acetexigens_Desulfuromonas_acetexigens@@pyruvate_ferredoxin__flavodoxin__oxidoreductase@WP_092058230.1_* WP_092058230.1 pyruvate:ferredoxin (flavodoxin) oxidoreductase [Desulfuromonas acetexigens]
NIDGNTAAAHVAHATNEVIAIYPITPSSVMGEISDAKSAKNIWGTVPKVVEMQSEGGAAG
AVHGALQAGALTTTFTASQGLLLMIPNMFKIAGELTPTVFHVSARAIAAQALSIFGDHSD
VMACRSTGWSFLCSNNVQEVMDFALIAQASTLESRIPFLHYFDGFRTSHEVQKVERALSP
DHPTMRGTAQNPDVYFQGRETVNAYYEKVPGIVQAQMDKFAKLTGRQYHLFDYVGAPDAE
KVIVMMGSGADTVHELVDYLGEKVGLLKVRLFLPYLTEAFVKALPKTVKKIAVLDRTKEP
GSMGEPLYHNVRTAPVIVGGRYGLGSFEFTPGMVKAVFDNLDAAKPKNHFVVGIKEDVTG
CSLNVYAAMFYGLGSDGTVGANKNSIKIIGKVQAYFVYDSKKAGSMTTSHLRFGEIRSPY
LIADFVACHNFSFLSKIKEGGTFLLNDEVWPHLPLEVQEQIISKKLKFFVIDGVRLGNEI
GLGRINVIMQTAFFKIDFNLAVTEIKDAIDKSYGKAGEKVLKMNYQAVDIEEVPVPAKA-
PEFVKRTPIIEGKGDKLPVSAMDGTFPVGTALFEKRNIAVDIPVWCIQCGICSFVCPHAA
IRMKIYDPELLLQVAPEDCTGCGACVHNCPAKAINMVFEAKNWDFLKGSQLLPPMFEFSG
ACAGCGETPFVKLSQLFGDRMLVANATGCSSIYGGNLPTTPWTGLGPAWSNSLFEDNAEF
GYGFRLAVDKFNQQALELLLEE---IKLKAALDYLVKKSVWIHGGDGWAYDIGYGGLDHV
LASGENVNVLVLDTEVYSNTGGQASKSTPLGAVAQFAAGGKRMPKKDLGMIAMYGNIYVA
KVSM-ANPGQVVKAMLEADAYDGPSLIIAYSHCIAHGIKKAVACGHWPLFRYDPRLADQG
KNPLQLDFAKGENRWRVLEVAAKLRYDLYKKLA
>B___TDB__Desulfuromonas_acetoxidans_Desulfuromonas_acetoxidans@@pyruvate_ferredoxin__flavodoxin__oxidoreductase@WP_005997464.1_* WP_005997464.1 pyruvate:ferredoxin (flavodoxin) oxidoreductase [Desulfuromonas acetoxidans]
NIDGNTAAAHVAHATNEVVAIYPITPSSVMGEISDAKSAKNIWGTIPKVVEMQSEGGAAG
AVHGALQAGALTTTFTASQGLLLMIPNMYKIAGELTSTVFHVSARAISAQALSIFGDHSD
VMSCRPCGWGMLCSNTVQEVMDFALLAQSTTLRTRIPFLHYFDGFRTSHEVQKVERSLSP
DHPVLRGTAQNPDVYFQGRETVTKFYESIPDVLQGEMDKLAKLVGRQYKLVDYVGAPDAE
KVIIVMGSGADTVEELVEHMGEKVGVLKVRLFLPFPTKAFAEAMPASVKKIAVLDRTKEP
GSLGEPLYQAVRTAPKVVGGRFGLGSYEFTPGMAKSVFDNLDAAKSKNHFVVGIKDDVTG
NSLDCYAAMFYGLGSDGTVGANKNSIKIIGKVQAYFVYDSKKAGSMTTSHLRFGAIKSPY
LIADFIACHNFSFLSNINEGGTFLLNDEIWNNIPKEVQQQIVDKKLKFYVIDGVHLGEAI
GLGRINVIMQTAFFKIPLETAVAEIKNAIVKSYGKAGEKVVAMNQEAVDIHEVT-PGPV-
PEFVKNTAIIEGKGQDLPISAMDGTFPTGTAKYEKRNIAVNIPVWCIQCGICSFVCPHAS
IRMKAYDPAELLQVAPEDCTGCGACVHNCPAKAINMTFEAVNWEFLKGSQFLPPTFEFSG
ACAGCGETPFVKLSQLFGDRALIANATGCSSIYGGNLPTTPWTGLGPAWSNSLFEDNAEF
GYGMRLSVDKFKEYAQELLIKE---IQLKAGLDYLVEKSVWIVGGDGWAYDIGYGGLDHV
LASGENVNVLVLDTEVYSNTGGQASKATPLGAVAQFAAGGKRMGKKDLGMISMYGNIYVA
KVSM-SNPAQCVKAFLEAEAYDGPSIILAYSHCIAHGIKKAVNSGHWPLFRYDPRLSEQG
KNPLQLDYAYGENRFRVLEVAERLRFDLYKKLA
>B___TDB__Geoalkalibacter_ferrihydriticus_Geoalkalibacter_ferrihydriticus@@pyruvate_ferredoxin__flavodoxin__oxidoreductase@WP_040095601.1_* WP_040095601.1 pyruvate:ferredoxin (flavodoxin) oxidoreductase [Geoalkalibacter ferrihydriticus]
TIDGNTAAAHVAHATNEVCAIYPITPSSVMGEICDAKSAKNIWGTVPKVVELQSEGGAAG
AVHGALQGGALTTTFTASQGLLLMIPNMYKIAGELTPTVFHVSARAIAAQGLSIFGDHSD
VMACRQTGWGMLASNNVQEVMDFACISQAVTLESRIPVLHYFDGFRTSHEVQKVHRALSP
DHPVLRGTAQNPDVYFQGRETVNKYYDAFPGILQTQMDKFAGITGRQYKLVDYVGAPDAE
RVVVVMGSGADTVHELVEYLGEKVGVLKIRMFNPFPVDGLVDCLPKTVKSIAVMDRTKEP
GSLGEPLYQLVRTAPVIVGGRYGLGSYEFSPGMAKAIFDNLAGAKPKNHFIVGIKDDVTN
ASLGIYQAMFFGLGSDGTVGANKNSIKIIGNVQAYFVYDSKKAGSMTTSHLRFGEIRAPY
LVADFVACHNFAFLKNAKQGATFLLNDEVWENLPLEVQKRIIDKKLKFYVIDAVHLGEKI
GLGRINVIMQTAFFKIPFAQAEEQIKEAIVASYGKAGEKVVNMNFLAVDIEEVAVPAQA-
PDFVRNTPIIDGKGDQLPISAMDGTFPTDTAKWEKRNIAVNIPVWCIQCGICSFVCPHAT
IRMKIYEGDKLLQVAPEDCTGCGACVYNCPAKAINMKFEAKNWDFLKGTQLLRPLFEFSG
ACAGCGETPFIKLSQLFGDRMMIANATGCTSIYCGNLPTTPFTGRGPTWSNSLFEDNAEF
GYGMRLAVDKFNTYALELLFAA---IKLKTLLDYLVKKSVWIVGGDGWAYDIGYGGLDHV
LASGENVNVLVLDTEVYSNTGGQASKATPLGAVAQFAAGGKRMPKKDLGLISMYGNIYVA
KVSL-ANPAQCVKAFIEADAYDGPSIILAYSHCIAHGIKKAVNSGHWPLFRFDPRRAAED
KNPLQLDYASVENRYRVLEASAMLRFELYKKLA
>B___TDB__Geobacter_metallireducens_Geobacter_metallireducens@@pyruvate_ferredoxin__flavodoxin__oxidoreductase@WP_004514226.1_* WP_004514226.1 pyruvate:ferredoxin (flavodoxin) oxidoreductase [Geobacter metallireducens]
TIDGNTAAAHVAHATNEVIAIYPITPSSVMGEISDMKSAKNIWGTIPSVVEMQSEGGASG
AVHGALQAGALTTTFTASQGLLLMIPNMFKIAGELTSTVFHVSARAIAAQALSIFGDHSD
VMSCRSTGWAMLCSNNAQEVMDFALISQAATLRARVPFLHFFDGFRTSHEVLKVERGLSP
DHPFMRGTAQNPDVYFQGRETVNSYYPKCIEIVEEEMNKFAKITGRQYKLVDYVGAPDAD
RVIVIMGSGADTAQETVENLGEKIGVVKVHLYRPFPIDAFIAALPKTVKKIAVLDRTKEP
GALGEPLYMDVRTAPVIVGGRYGLGSKEFTPAQAKAVFDSLATDKPKRNFVVGITEDVTN
SSLGAYQAMFFGLGSDGTVGANKNSIKIIGNAQAYFVYDSKKAGSMTTSHLRFGYIRAPY
LVADFVACHNFAFLAKAKQGATFLLNNEIWDKLPTDVQQQIIDKKLKFYVIDGVRLGNEI
GLGRINVIMQTAFFKIPLDQAVAEIKGAIKKSYGKAGEAVVAMNYKAVDFYEVAVPEKA-
PQFVQETPMIAGLGDDLPVSKMDGTFPTATAQFEKRNIAVDIPVWCIQCGICSFVCPHAT
IRMKAYDASVLVQVAPEDCTGCGACVHNCPAKAINMAFEVANWDFVRGSQLVRPLFEFSG
ACAGCGETPYLKLTQLFGDRTLIANATGCSSIYGGNLPTTPYAGLGPAWSNSLFEDNAEF
GYGMRLAVDKFNAMALELLMNE---IKLKKALDYLVKKSIWCIGGDGWAYDIGYGGLDHV
IASGKNINLLVLDTEVYSNTGGQASKSTPLGAVAQFAAGGKAVSKKDLGMMAMYGSVFVA
AVSL-ANPAQCIKALLEAEAYDGPSLIIAYAHCIAHGIKRAVNSGYWPLYRYNPQLAAEC
KNPLQLDYVNSENRYRVLKGYEELHFGYYQKLA
>B___TDB__Geopsychrobacter_electrodiphilus_Geopsychrobacter_electrodiphilus@@pyruvate_ferredoxin__flavodoxin__oxidoreductase@WP_020674740.1_* WP_020674740.1 pyruvate:ferredoxin (flavodoxin) oxidoreductase [Geopsychrobacter electrodiphilus]
CIDGCSAAAHVAHATNEVIAIYPITPSSGMGEISDAKSAKNIWGTIPKVVEMQSEGGAAG
AVHGSLQAGALTTTFTASQGLLLMIPNMYKIAGELTPTVFHVSARAIATQALSIFGDHSD
VMACRQTGWAMLCSNNVQEVMDFALIAQAATLESRIPFLHYFDGFRTSHEIQKVERALSP
DHPVLRGTAQNPDVYFHGREIANAYYEKVPGIVQAQMDKFAKLVGRQYNLVDYVGHPKAE
RVVVMQGSGCEAMEELIMHLGEKVGLVKLRLFLPFPIEQFCKTVPASVKKITVLDRTKEP
GSIGEPLYQSVRTAPSIVGGRYGLGSFEFNAGMCKAVFDNMLQDKPMNHFIIGFDDDISG
KSLTGYAAMFYGLGSDGTVGANKNSIKIIGQVQAYFVYDSKKAGSLTTSHLRFGVIRNTY
LVADFVACHNFSFLKNAKKGATFLLNNEIWAQLPKFVQQQLIDKQMKFYVIDGIALGEKL
GLGRINVIMQTAFFKISLDLAISEIKKAILKSYSKAGEKVVNMNNQAVDVVEVAIPAVA-
SEMVKKTPIIDGLGDKLPLSAMDGTFPTATACVEKRNIAVTAPVWCIQCGICSFVCPHAS
IRMKIYDEAELLQVAVEDCTGCGACVYNCPVKAINMAPEAANFDFVKGSQLLPPMFEFSG
ACAGCGETPFVKLSQLFGDRMIVANATGCSSIYGGNLPTTPWAGRGPAWSNSLFEDNAEF
GLGMRLAVDKTSEFARELLKQE---ILLKKILDYLVNKSVWIHGGDGWAYDIGYGGLDHV
LASGENVNVLVLDTEVYSNTGGQASKSTPMSAVALFAAGGKKMPKKDLSMIAMYGNIYVA
RVNL-SNPAQAVKAMIEADAYDGPSLIIAYTHCIAHGIKEAVACGHWPLFRYDPRLAAQG
KNPLQMDYASHQNRFRVLEQAEELRYDLYKKLA
>B___TDB__Geothermobacter_ehrlichii_Geothermobacter_ehrlichii@@pyruvate_ferredoxin__flavodoxin__oxidoreductase@WP_148896148.1_* WP_148896148.1 pyruvate:ferredoxin (flavodoxin) oxidoreductase [Geothermobacter ehrlichii]
CIDGNTAAAHVAHATNEVIAIYPITPSSVMGEISDAKSAKNIWGTVPRVVEMQSEGGAAG
AVHGSLQAGALTTTFTASQGLLLMIPNMFKIAGELTPTVFHVSARAIAAQALSIFGDHSD
VMACRSTGWTFLCSNNPQEVMDFALIAQAATLESRVPVLHFFDGFRTSHEVQKVERALSP
DHPVLRGTAQNPDVYFHGRESVNPYYQKVPGIMQAQMDKFAKLTGRQYNLVDYVGAADAE
RVVVMMGSGCEAMEELVLYLGEKVGLVKVRMFLPFPVEQFCKALPSTVKKIAVLDRTKEP
GSIGEPLYQAVRTAPTIVGGRYGLGSFEFNAGMCKAVLDNLLLDKPKNHFIVGFEDDLLG
LSLKGYAAMFYGLGSDGTVGANKNSIKIIGKVQAYFVYDSKKAGSMTTSHLRFGVIKGTY
LIADFVACHNFSFLKNAKEGATFLLNDEVWSKLPKKVQQQIIDKKLRFFVIDGVHLGEKI
GLGRINVIMQTAFFKIPLEQAVREIKDAIVKSYGKAGEKVVNMNKQAVDVFEVEVPASA-
PEMVRKTPIIDGLGHKLPLSAMDGTFPTGTAAFEKRNIAVNVPVWCIQCGICSFVCPHAT
IRMKIYDQSELLQVAVEDCTGCGACVYNCPAKAINMEPERVNWEFLKGSQLLPPMFEFSG
ACAGCGETPFVKLSQLFGDRMVVANATGCSSIYGGNLPTTPWTGLGPAWSNSLFEDNAEF
GFGMRLAIDKTTAYARELLKRE---ILLSKILDYLVAKSVWIHGGDGWAYDIGYGGLDHV
LASGANVNVLVLDTEVYSNTGGQASKSTPLGAVAQFAAGGKQMPKKDLSMIAMYGNIYVA
RVSL-ANPAQCVKAFLEADAYPGPSLIIAYSHCIAHGIKEAVNSGYWPLFRYDPRLVEQG
KNPLQLDFANHQNRFRVLEQADALRYDLYKKLA
>B___TDB__Syntrophotalea_acetylenica_Syntrophotalea_acetylenica@@pyruvate_ferredoxin__flavodoxin__oxidoreductase@WP_072285656.1_* WP_072285656.1 pyruvate:ferredoxin (flavodoxin) oxidoreductase [Syntrophotalea acetylenica]
TIDGNTAAAHVAHATNEVIAIYPITPSSNMGEISDIKSAKNIWGTVPLVTEMQSEAGAAG
AVHGALQAGALTTTFTASQGLLLMIPNMFKIAGELTPTVFHVSARAIAAQALSIFGDHSD
VMACRSTGFAMLASNNPQEVMDFALIAQAATLRSRVPFLHFFDGFRTSHEIQKIERALSP
DHPVLRGTSQNPDVYFQGRETVNRFYEATPGIVQEQMDKFAGLTGRQYRLVDYVGAADAE
KVIVLMGSGADTVHETVDAMGEKVGMLKIRLYRPFPAQAFLEALPASARKIAVLDRTKEP
GSLGEPLYLDVRASPTIVGGRYGLGSKEFTPAMVKAVYDNLDVAEPKNHFVVGIEDDVCG
TSLGIYSAIFYGLASDGTVGANKNSIKIIGHVQAYFVYDSKKAGTITTSHLRFGPLRAPY
LVADFVACHNFTFLAKAKPGAMFLLNETVWRQLPREVQQQIIDKNLRLFVINAVDIAEKI
GLGRINVIMQTAFFKIPMDSALEAIKDAIRKTYGKAGEKVVEMNCRAADIAEVTVPATA-
PAFVQNVTIIAGQGDSLPVSSMDGTFPTATSRYEKRNIALEIPVWCVQCGLCSFVCPHAT
LRMKIYDASCLLQVAPEDCVGCGICVDVCPAKALSMQFEATNWDFLKGSQLLKPLFEFSG
ACSGCGETPYLKLSQLFGDRALIANATGCTSIYGGNLPTTPWAGRGPAWSNSLFEDTAEF
GFGMRLAVDKFSEAAGELLLLA---IRLKQMLDYLVKKSVWCVGGDGWAYDIGYGGLDHV
IATDRNVNLLVLDTEVYSNTGGQASKSTPLGAVAQFAAGGKNMPKKDLGMMAMYGTAYVA
SVSL-SNPAQTIKAFMEAEAFEGPSIIIAYAHCIAHGIKKAVACGHWPLYRYNPERAAQG
LNPLQLDFAETQNRFRALDAAEALRFALYEKLA
>B___TDB__Thermodesulfobacteriota_Desulfamplus_magnetovallimortis@@pyruvate_ferredoxin__flavodoxin__oxidoreductase@WP_080801440.1 WP_080801440.1 pyruvate:ferredoxin (flavodoxin) oxidoreductase [Desulfamplus magnetovallimortis]
TIDGNTAATHVAYAMSDVAAIYPITPSSPLGEIADSWAAKNIFGQVLTVKQMQSEAGAAG
AVHGSLSAGALTTSFTASQGLLLKIPNMYKISGELLPCVFHVTARALSAHALSIFGDHSD
VMSARQTGFAMIASSSVQEAMDLALVAHLATLEARVPFMHFYDGFRTSHEIQKIERAMNP
ECPNTRGTAQNPDIYFQGREAANPFYLATPAIVQAYMDKVAALTGRNYHLFDYAGDPEAD
RVIIAMGSGCEAIEETVNQLGERVGVIKVRLYRPFDAAALLRAIPASTETLTVLDRTKEP
GALGDPLYMDVCTAPRVVGGRYGLSSKEFNPPMIKAVFDNMKSAGPKNHFTVGIKDDVTH
TSLGTVGAKFWGLGSDGTVGANQSAIKIIGYAQGYFAYDSKKSGGITISHLRFGPIQSTY
LIPDFVACHKANYLQGIKEGGTFLLNEDMEREIPGDVRKVIYDKKLKFFNVDAVKIAGEV
GLGRINMIMQTCFFKLPFEEAIELLKADIKKTYGKKGDHIVKMNVDAVDLVEVKVP-ESW
TQFMEKVPILSQKGDSLPVSAFDGTFPNATSQYEKRGVAINVPEWCIQCNQCSFVCPHAA
ILPVVATPEELMQVNPLDCQGCGNCADICPAPALVMKPEVPNHIFVKGSQFIKPMLEFSG
ACAGCGETPYVKVTQLFGERMTVANATGCSSIWGGSAPTSPYCGHGPTWASSLFEDAAEY
GYGMMLAVNKRRQVLASKLKDALSGWIIKAIINLFTKKSHWVFGGDGWAYDIGFGGVDHV
LASGDDINILVMDTEVYSNTGGQSSKATPTGAIAKYAASGKKIGKKDLGAMAMYGYVYVA
SISMGASKQQTMKAFTEAESYPGPSLIICYAPCINQGIKLAVDCGFWPMYRYNPLLKAEG
KNPFILDFLSGETRFAALDESKRLKYEKLKKLA
>B___TDB__Thermodesulfobacteriota_Desulfatitalea_tepidiphila@@pyruvate_ferredoxin__flavodoxin__oxidoreductase@WP_054032589.1 WP_054032589.1 pyruvate:ferredoxin (flavodoxin) oxidoreductase [Desulfatitalea tepidiphila]
TVDGNTAAAHVAYAMSDAAAIYPITPSSPIGEICDEWAAKNIFGQEVLIRQLQSEAGAAA
AVHGSLAAGALTSSFTASQGLLLMIPNMYKMRGEVLPAVLHVTARAVAAHALSIFGDHQD
VMAVRQTGFALLSSASVQEAMDLGLVTHLAAIESSVPFVHFFDGFRTSHEIQKIERGASP
ERPELRGTAQNPDVYFQGCEAANAYFLKVPGIVADYMKKVGDLTGRPYSLFDYVGAPDAE
HIVVSMGSSCETIEEVVNYLGRKIGLIKVRLYRPFSAEHLLKAIPASTRMITVLDRTKEP
GALGDPLYLDVCTSIKVLNGRYGLGSKEFNPSMVKAVYDNMTGA-AKNHFTVGIVDDLTH
TSLGTVQCKFWGLGADGTVGANKSAIKIIGFAQAYFAYDSKKSGGITISHLRFGPIQSTY
LIADYIACHNPSYLEGIKEGGTFMLNEEMEVHLPAAMRQTIARKKLKFYNIDAVKIAGEV
GLGRINMIMQTAFFQAPVEKALELLKKEIKKMFGKKGDKVVQMNVDAVDLIEVDYP-QAW
PPWVNEVPILAQQGDRLPVSAFDGLFPVGTTQYEKRGVAINVPEWCIQCNQCSMVCPHAA
IRPFLVTDEELIQVYAEDCMGCGNCADICPAKALVMRPQVPNQRYVKGSQFYQPLIEFSG
ACAGCGETPYAKLTQLVGERMVIGNATGCTSIWGGSAPAIPYCGHGPTWGNSLFEDPAEF
TYGMLLGQLQQRRLLAQLVKTALSGWLLKALLNLFTKKSYWVFCGDGAAYDIAYGGIDHV
LASGEDINVMVYDTEVYSNTGGQSSKATPTGSIAKFAASGKKTAKKDMGGMAMYGYVYVA
SIGMGANKQHALKAIAEAEAYDGPSLILAYAPCINHGIKLAVASGYWPLYRYNPQLVAEG
KNPFSLDFLSGEVRYAALAEADRLRYQKLKKMA
>B___TDB__Thermodesulfobacteriota_Desulfocurvus_sp.@@pyruvate_ferredoxin__flavodoxin__oxidoreductase@WP_291495925.1 WP_291495925.1 pyruvate:ferredoxin (flavodoxin) oxidoreductase [Desulfocurvus sp.]
TMDGNTAAAHIAYALSDCAAIYPITPSTPMGELADDWAALNLFGQTCDVKQMQSEAGAAG
AVHGMLAAGALTSTFTASQGLLLMIPNMYKISGELLPGVFHVTARAVAAHALSIFGDHQD
VMACRQTGFAMLASGSVQEAMDMALVAHLAAIESSVPFLHFFDGFRTSHEIQKVERGMNP
EHPEIRGTAQNPDIYFQGREAANPYYNDVPGIVASSMKKVASITGRKYHLFDYVGHPEAD
RVVIAMGSSCETLEEVVNYLGQRVGLLKIRLFRPFVSDAFLAALPATCGCVTVLDRTKEP
GALGDPLYQDVCTAPTLVAGRYGLGSKEFTPAMGKAVFDNMLATQPRNHFTVGIVDDVTH
SSLGTVQCQFWGLGSDGTVGANKSAIKIIGYAQGYFAYDSKKSGGITVSHLRFGPIQSTY
LVADYVACHNPAYLASIKDGGTFVLNEEMQEKLPAALRRQIARKNLKFYTVDAVKIASEA
GLGRINMVMQTAFFKLPFEKAVALLKDAIKKTYGKKGDKIVNMNHAAVDLNEIAVP-AAW
PDFIKDVPILAQKGDSLPVSAFDGLFPVATSQFEKRGVAINVPEWCIQCNQCSFVCPHAA
IRPVLATEEELMQVYAEDCLGCGNCADICPSKALVMRPQVPNLAFVKGSQLYTPLMEFSG
ACAGCGETPYVKVTQLFGERMIVANATGCSSIWGASAPTTPYCGHGPTWGNSLFEDAAEF
GFGMGMAVKQRRAKLAQLLAAAMRGWLIRDLVDLFTKKSVWIFGGDGWAYDIGYGGLDHV
LASGEDINVLVMDTEVYSNTGGQSSKATPVGSIAKFAASGKKTGKKDLGRMAMYGYVYVA
SVAMGANKQQFMKALAEAEAYPGPSLLIAYAPCINQGIELAVKSGYWPLYRFNPQLADEG
KNPFILEFLSGENRYGQLEESRKLRYEMLRNMA
>B___TDB__Thermodesulfobacteriota_Desulfomicrobium_orale@@pyruvate_ferredoxin__flavodoxin__oxidoreductase@WP_066607424.1 WP_066607424.1 pyruvate:ferredoxin (flavodoxin) oxidoreductase [Desulfomicrobium orale]
TMDGNTAVTHIAYALSDTAAIYPITPSSTMGEIADEWAAKNIFDQQVLVRQLQSEAGAAG
AVHGSLAGGALTSTFTASQGLLLMIPNMYKISGELLPGVFHVSARAIAAHALSIFGDHQD
VMACRQTGFAMLASSSVQECMDLSLVAHLASIESSIPFLHFFDGFRTSHELQKIERAMNP
ANPTIRGTAQNPDIYYQGREAANVYYDQVPSIVVEQMKKVFSITGRSYKPFDYVGHPQAE
RVIVAMGSACETIEEVVRHLGEKVGLVKVRLYRPFVPEFFLQVLPATASVITVLDRTKEP
GAKGDPLYKDICTAPEIVAGRYGLGSKEFTPAMAKAVFDNMMAAAPKTHFNVGIDDDVTH
TSLGTIQCKFWGLGSDGTVGANKEAIKIIGYAQGYFAYDSKKSGGITVSHLRFGPIQSTY
LVANYVACHKDSYLEGIKDGGTFVLNEDMEKELPASMRRTIARKKLKFYNIDAVKIAEAV
GLGRINMVMQTAFFKLPFEEAVELLKKSIKKAYGKKGDKIVNMNIAAVDLFEVKYP-ASW
PDFVKNVPILAQKGDNLPVSAFDGLFPVATSQYEKRGVAINVPEWCIQCNQCSFVCPHAA
IVPVLATAEEMMQVNTMDCLGCGNCADICPATALVMKPEVPNYDFVKGSQLQKPLMEFSG
ACAGCGETPYVKVTQLFGERMIIANATGCSSIWGASAPTTPYTGHGPAWGNSLFEDAAEF
GYGIQMAYQQRQARLADLLAEAFRGWLIVGILDLFTKKSIWIFGGDGWAYDIGYGGLDHV
LASGEDINVLVMDTEVYSNTGGQSSKATPLGSIAKFAAAGKRTGKKDLGRMAMYGYVYVA
TVAMGYDKQQLLKVFREAESYPGPSLIIAYAPCINQGIKLAVQSGYWPLYRFNPALAGEG
KNPFTLDFLANENRYAQLEASKELRFELYQYYA
>B___TDB__Thermodesulfobacteriota_Desulfonatronum_sp._SC1@@pyruvate_ferredoxin__flavodoxin__oxidoreductase@WP_107738217.1 WP_107738217.1 pyruvate:ferredoxin (flavodoxin) oxidoreductase [Desulfonatronum sp. SC1]
SVDGNTATAHVAYALSEVAAIYPITPSTPMGEVSDDWAAKNAWDQVLAIREMQSEAGAAG
AVHGALAAGALTTTFTASQGLLLMIPNMFKISGELLPGVFHVSARAVAAHALSIFGDHQD
IYATRQTGFAMLASNSVQEAHDMAMVAHLSAIDSSVPFMHFFDGFRTSHEIQKIERSMNP
EHPHIRGTAQNPDIYFQGREASNSFYAKIPAIVAANMEKVGRLTGRPLKLFDYVGAPDAD
RVIIAMGSGCETIEEVINYLGEKIGMIKVRMYRPFAPDALFDALPATAKTVTVLDRTKEP
GSLGDPLYLDVCTAVKFLAGRYGLGSKEFSPAMAASVYQNMAQAQPKNHFVVGIEDDVTN
TSLGTIQCKFWGLGADGTVGANKEAIKIIGFVQAYFAYDSKKSGGITISHLRFGPIQSTY
LIADYVACHNPAYLEGAKPGGTFVLNNELEDKLPASLKRDIAARKMKFYTIDAVKIAQEV
GLGRINMIMQTAFFKLPFDQAVAMLKNSIKKAYGAKGDKIVNMNNAAVDLQPVDYP-ASW
PEFVSKVPMLAQQGDKLPVSCFDGTFPTATSQYEKRGVAIMVPEWCIQCNQCSFVCPHSA
LLPVLAKDDELVQVDTLDCMGCGNCADICPSKALVMKYQVPNYDFVKGSQFQKSLMEFSG
ACAGCGETPYVKVTQLYGERMIIANATGCSSIWGASAPSTPYAGHGPAWGNSLFEDCAEF
GYGIAQGIRQRRERLANLLASAMRSWLLKVLLDLYTKKSIWSFGGDGWAYDIGFGGLDHV
MASGDDMNILVMDTEVYSNTGGQSSKATPTGAIAKFAAAGKQIRKKDLARMLMYGYVYVA
AVGMGANKNQFLKALTEAESYKGPSIIIAYAPCINQGLQKAVESGYWPLFRYDPRRALRG
ENPLVIDFLLTENRFAALEDARKLRWRILNLMA
>B___TDB__Thermodesulfobacteriota_Desulfonatronum_thiosulfatophilum@@pyruvate_ferredoxin__flavodoxin__oxidoreductase@WP_092123294.1 WP_092123294.1 pyruvate:ferredoxin (flavodoxin) oxidoreductase [Desulfonatronum thiosulfatophilum]
SVDGNTATSYVAYALSETAAIYPITPSSTMGEVCDDWASKNAWGQVLSIREMQSEAGAAG
AVHGSLAAGSLTTTFTASQGLLLMIPNMYKISGELLPGVFHVSARAVAAHALSIFGDHQD
IYATRQTGFAMLSSNSVQETHDMALIAHLSAIEASVPFMHFFDGFRTSHEIQKIDRAMNP
EHPHLRGTAQNPDIYFQGREAANPFYQKVPGIVAEYMKKVGELTGRNYKLFDYVGAPDAD
RVIIAMGSGCETIEEVINHLGEKVGLIKVRLYRPFAPEALFDVLPASAKTVTVLDRTKEP
GALGDPLYLDVCTAVKFLGGRYGLGSKEFSPAMVASVYQNMAQEQPKNHFVVGIEDDVTM
TSLGTIQCKFWGLGADGTVGANKQAIKIIGYVQAYFAYDSKKSGGITISHLRFGPIQSTY
LIADYIACHNSAYLEGAKQGGTFVLNNELETHLPDSLKRGIAGKKMKFYTIDAVKIAQEV
GLGRINMIMQTVFFKLPFEQAVEMLKDSIKKAYGSKGDKIVNMNIAAVEAQQVEYP-ASW
PEFVSKVPMLAQQGDKLPVSYFDGLFPTATSQYEKRGVAIMVPEWCIQCNQCSFVCPHSA
ILPVLATDEDLVQVDTLDCMGCGNCADICPSKALVMKPQVPNYDFVKGSQFQKPLMEFSG
ACSGCGETPYVRVTQLFGERMIIANATGCSSIWGASAPTTPYAGHGPAWGNSLFEDAAEF
GYGIALGTRQRRERLALLLASAMRAWLLKALLDMYTKKSIWTFGGDGWAYDIGFGGLDHV
LASGEDINVLVMDTEVYSNTGGQSSKATPTGAIAKFAAAGKQLRKKDLARMLMYGYVYVA
AVGMGANKNQFLKALTEAESYKGPSIIIAYAPCINQGLRLAVESGYWPLFRYDPRRALQG
ENPMIIDFLMSENRFAALEEAQKLRWRILNLLA
>B___TDB__Thermodesulfobacteriota_Desulfoplanes_formicivorans@@pyruvate_ferredoxin__flavodoxin__oxidoreductase@WP_069857149.1_* WP_069857149.1 pyruvate:ferredoxin (flavodoxin) oxidoreductase [Desulfoplanes formicivorans]
TMDGNTAAAHVAYAMSDAAAIYPITPSSPMGEIADEWASKNIFGNTLTIREMQAESGAAA
AVHGSLAAGALTTTFTASQGLLLMIPNMYKISGELLPGVFHVTARAIAGHALSIFGDHAD
VMAARQTGFAMLASASVQEVMDLALVAHLAAIESSVPFVHFFDGFRTSHEIQKIERAMNP
EHPHIRGTAQNPDIYFQGREAANAYYQALPKIVINSMRQVSALTGRNYKLFDYVGHPEAE
RVIVSMGSSCETIEEVVDTMGERVGLVKVRLYRPFVSEAFLRVLPATAQRITVLDRTKEP
GALGDPLYQDVCTAPLVTGGRYGMGSKEFTPAMVKAVFDNMLGNTPKNHFTVGIVDDVTD
TSLGTVQCMFWGLGSDGTVGANKSAIKIIGYAQGYFAYDSKKSGGLTISHLRFGPIKSTY
LVANYIACHNPSYLENIQEGGTFVLNQELDKELPASMRRTIAEKNLKMYIIDAVKIAGSV
GLGRINMIMQTAFFKLPFDKAVALLKESIKTTYGKKGDKIVNMNIAAVDLIKVNVP-ESW
PDFIKNVPIIAQQGDKLPVSAFDGIFPLGTSKYEKRGVAINVPQWCIQCNQCSMVCPHAA
IRPVLLTDEELIQVNTLDCLGCGNCADICPAKALVMKPQVPLFDFLKGSQFQQPLLEFSG
ACAGCGETPYVKLTQLFGDRMIIANATGCSSIWGASAPSMPYCGHGPAWGNSLFEDAAEF
GYGISLGMNQRRNTLVTKLKETMQAWLLRTLLDLFTKKSYWVFGGDGWAYDIGYGGLDHV
LASGEDINVLVMDTEVYSNTGGQASKATPLGSIAKFAASGKKTGKKDLGRMAMYGYVYVA
SVAMGANKQQLLKAFTEAESYPGPSLIICYAPCINQGILLAVSAGYWPLYRYNPQLADEG
KNPFILDFLSGENRYGLLEESKKLRYETLKRLA
>B___TDB__Thermodesulfobacteriota_Desulfovermiculus_halophilus@@pyruvate_ferredoxin__flavodoxin__oxidoreductase@WP_027371514.1 WP_027371514.1 pyruvate:ferredoxin (flavodoxin) oxidoreductase [Desulfovermiculus halophilus]
TIDGNTAASHVAYALSDVAALYPITPSTSMGEVADEWASKNIFGQTVSIRELQSEAGAAG
AVHGSLAAGALTSTFTASQGLLLMIPNLYKIAGELLPGVFHVSARAVATHALSIFGDHSD
VMACRQIGTALLSGASVQEVMDLALVSHLSSIQGSLPFINFFDGFRTSSEIQKVERAMNP
EHPHLRGTNQNPDIFFQNREAANLFYEQLPAIVEDNMKKVSKLTGRQYKLFDYVGHPDAS
RVVVSMGSSCDTIEEVVRHLNEKVGLIKVRLYRPFVPEAFLRVLPASAERITVLDRTKEP
GALGDPLYQDISTTPVLSAGRYGLGSKEFTPAMVKAVFDNMTSAGPKKHFTVGITDDVTR
SSLGTVQCKFWGLGSDGTVGANKSAIKIIGYAQGYFSYDAKKSGGYTVSHLRFGPIQSTY
LVADYVACHQPAYLEGIKDGGTFVLNQALEENLPASMKRSIAQKNLKFYTIDAVKIASDV
GLGRINMIMQTAFFKLPFETAMDLLKDSIRKTYGKKGDKVVNMNISAVDIVPIEYP-SSW
PEFVQNVPILSLKGDELPVSAFDGTLPVGTSKYEKRGVAINVPEWCIQCNQCAFVCPHAA
IIPVLLTEEERIQVNPLDCQGCGNCADICPAKALVMKPQVPNYDFVKGSQLHQPLLEFSG
ACAGCGETPYVKLTQLFGERMLIANATGCTSIWGGTAPSVPYCGHGPTWGNSLFEDSAEF
GYGILLGVTQRRNKLADLLKEAMTKWLVKQLLDMLTKKSVWSFGGDGWAYDIGYGGVDHV
LASGEDINILVLDTEVYSNTGGQASKATPMGSIAKFAASGKKTIKKDMGRMLMYGYVYVA
SVSMGANKQQLMKAFTEAEAYPGPSIIFCYAPCINQGIKLAVQSGYWPLYRYNPLLSREG
KNPFTLDFLSGENRYNLLEESKVLRYEILRRMA
>B___TDB__Thermodesulfobacteriota_Desulfovibrio_mangrovi@@pyruvate_ferredoxin__flavodoxin__oxidoreductase@WP_265826231.1 WP_265826231.1 pyruvate:ferredoxin (flavodoxin) oxidoreductase [Desulfovibrio mangrovi]
TMDGNTAAAYIAYALSDTAAIYPITPSSNMGEAADDWAAKNLMGQTVAVRQLQSEAGAAG
AVHGSLAAGALTSTFTASQGLLLMIPNMYKIAGELLPGVFHVSARALASHALSIFGDHQD
VMACRQTGFAFLASNSVQEAMDMALVAHLAAIESSVPFCHFFDGFRTSHELQKIENAMNP
EHPHIRGTAQNPDIYFQAREACNPFYDAVPGYVEAAMKKVGDLTGRKYRLFEYVGHEEAE
RVIICMGSANETIEEVVNYLGEKVGLIKVRLYRPFSAEHLLKVLPASATTITVLDRTKEP
GALGDPLYLDVCTAPTIIGGRYGLGSKEFTPADVLAVYNNMKVAGPKNHFTVGIIDDVSG
SSLGTVQCKFFGLGADGTVGANKEAIKIIGYAQGYFAYDSKKSGGFTVSHLRFGPIQSTY
LVADYVACHKSAYLEGIKDGGTFVLNEDMEKELPASMKRIIAKKGLKFYNIDAVKIAGEV
GLGRINMVMQTAFFKLPFEKAIELLKKSIHKAYGKKGEKIVNMNIQAVDLVEVKYP-ATW
PDFIKNVPILAQQGDKLPASSFDGLFPVGTAAFEKRGVAINVPQWCIQCNRCAYVCPHAT
IRPFLATADELMQVYAQDCLGCGSCADVCPAKALVMQPQVPNLTFLKGSQFQQPLMEFSG
ACAGCGETPYVKLTQMFGERMIVSNATGCSSIWGASAPTTPYTGHGPTWGNSLFEDAAEF
GYGMGMAVKQRRERLAMLLKAALEAWLVLTLIDLLTKKSVWIFGGDGWAYDIGFGGVDHV
LASGEDINILVMDTEVYSNTGGQSSKATPLGSIAKFAASGKKTGKKDLGQMAMYGYVYVA
SVSMGANMNQVIKAFKEAEAYKGPSLVICYAPCINQGIKLAVETGYWPLYRFNPELADKG
ENPFKFEFLSGENRYALLEESKRLRFLHFKALS
>B___TDB__Thermodesulfobacteriota_Maridesulfovibrio_hydrothermalis@@pyruvate_ferredoxin__flavodoxin__oxidoreductase@WP_015337535.1 WP_015337535.1 pyruvate:ferredoxin (flavodoxin) oxidoreductase [Maridesulfovibrio hydrothermalis]
TMDGNTATAHVSYAMSDTAAIYPITPSSTMGEVAEEWAAKNIFGQVLNVKQLQSEAGAAG
AVHGALAAGALTSTYTASQGLLLMIPNMYKISGELLPGVFHVSARAIAAQALSIFGDHQD
VMACRQTGFAMLASSSVQECMDIALISHLASIESSVPFLHMFDGFRTSHEIQKIERGMNP
ENPSIRGTAQNPDIYYQAREAANGFYDQLPAIVVNCMKRVGDLTGRYYKPFDFVGHPEAE
RVIIAMGSGCEAIEEVVNHLGEKVGLIKVRMYRPFLTEFFLNVLPATTTNITVLDRTKEP
GSLGDPLYQDICTAPVVTAGRYGLGSKEFRPNMVKAVFDNMKAAGPKNHFNVGIEDDVTN
TSLGTVQCKFWGLGADGTVGANKQAIKIIGYAQGYFAYDSKKSGGITMSHLRFGPIQSTY
LVADFIACHNSSYLEGIKEGGTFLINEDMEKELPASMRRTIAEKNLKFYTIDAVKIAAGV
GLGRINMVMQTAFFKLPFEDAVAYLKESIKKAYGKKGDKIVNMNNAAVDLVEVVVP-ESW
PEFITDVPILAQKGDNLPVSAFDGLFPLSTSQFEKRGVAINVPEWCIQCNQCAFVCPHAA
IRPVLATEEELMQVYSQDCLGCGNCADICPATALVMKPQIPNLDFVKGSQFQRPLMEFSG
ACSGCGETPYVKATQLFGERMIIANATGCSSIWGASAPTTPYCGHGPTWGNSLFEDAAEF
GYGLEMGVSHRREKLADLLEADMKAWLVMGGLDLFTKKSLWVFGGDGWAYDIGFGGVDHV
LASGRDINIFVMDTEVYSNTGGQASKATPLGSIAKFAASGKSTGKKDLGRMMMYGYVYVA
CVSMGANKQQFMKAVQEAEAYPGPSLVIAYAPCINQGIKLAVDSGYWPLYRYNPLLADEG
KNPFILDFLSGENRYGLLETSKEYRYDILKYMA
>B___TDB__Thermodesulfobacteriota_Maridesulfovibrio_sp.@@pyruvate_ferredoxin__flavodoxin__oxidoreductase@WP_320007513.1 WP_320007513.1 pyruvate:ferredoxin (flavodoxin) oxidoreductase [Maridesulfovibrio sp.]
TMDGNQAASYVAYAMCETAAIYPITPSSPMAELADEWAVKNIFGTTMEVRELQSEAGAAG
ALHGALAAGNLSCTFTASQGLLLMIPNMYKIAGELLPTVFHVSARAVAGHALSIFGDHQD
VMATRQTGFAMLASNSVQEALDLALVSHLATVESNIPFVHFFDGFRTSHEIQKIERALNP
EHPHTRGTAQNPDIYFQGVEAINPYRDAVPGHVEDAMAKVKEITGREYKLFDYVGHPEAE
DIIVAMGSGCEAIEETIEKLGEKVGLVKVRLYRPFSIEHLGRAIPATCQQITVLDRTKEG
GAIGDPLYLDVCTAP-VHAGRYGLGSKEFTPSMVKAVYDNMKSLSPRHHFTVGIHDDVTR
LSLGTVQCKFWGLGSDGTVGANKQAIKIIGYAQGYFAYDSKKSGGITVSHLRFGPIKSTY
LVADFIACHNPSYLDGIREGGTFLLNEDLESELPAKLRRKIAQNKLKFYVIDGVKIAGEV
GLGRINMVMQTAFFKLPFEDAVKYLKESIQTAYGKKGEKIVNMNNAAVDLIEIKYP-ESW
PEFITDVPILAQKGDDLPVSAFDGRFPMGTARFEKRGVAIMVPEWCIQCNQCSFVCPHSA
LRPVLVDEEEMMQVNTLDCQGCGNCADICPAKALVMKPEVPNYDFVKGSQFQQSLMEFSG
ACAGCGETPYVKVTQLFGERMIIANATGCSSIWGASAPSTPYCGHGPAWGNSLFEDAAEY
GFGMEMAISNRRDRLKMQLKDALKGWILRELLDLFTKKSVWCFGGDGWAYDIGFGGLDHV
LASGKDINILVMDTEVYSNTGGQASKATPLGSIAKFAAAGKHTSKKDLGRMMMYGYVYVA
SVSMGANKNQVMKAFMEAESYPGPSLIIAYAPCINQGIKLAVESGYWPLYRFDPRREENG
ENPLVVEFLSGESRYAMLEASKTMRYKLLKQLA
>B___TDB__Thermodesulfobacteriota_Pseudodesulfovibrio_sp._9FUS@@pyruvate_ferredoxin__flavodoxin__oxidoreductase@WP_371385960.1 WP_371385960.1 pyruvate:ferredoxin (flavodoxin) oxidoreductase [Pseudodesulfovibrio karagichevae]
TMDGNTAAAHVAYAMSETAAIYPITPSTPMGEIADEWAAKNIFGQTVQIRQMQSEAGAAG
AVHGSLAGGALTTTFTASQGLLLMIPNMYKISGELLPGVFHVSARAIAAHALSIFGDHQD
VMATRQTGFAMLFSNSVQEVMDLSLVAHLSAVEASVPFLSVFDGFRTSHEIQKIARAMNP
EHPDVRGTAQNPDIYFQGREATNTYYDAIPDIVTNAMKQVGKITGRRYKLFDYVGHPKAD
RIIIAMGSGCETIEETVNYLGKKVGLVKVRLYRPFSVKHLLAAIPKTVKKIAVLDRTKEP
GSLGDPLYLDICAAPVIVGGRYGLGSKDFTPAQVESVYNSL--NRPRNGFTVGITDDVTM
TSLGTVQCKFWGLGSDGTVGANKQAIKIIGYAQGYFAYDSKKSGGITISHLRFGPIQSTY
LVADYIACHNPSYLEGIKDGGTFVLNEEMDKKLPAAMRRTIAEKGLKFYTVDAVKIAGEA
GLGRINMVMQTAFFKLPFKKAVALLKDGIDKAYGKKGQKIVDMNCAAVDIVEIPVP-DAW
PDYVKNVPVLAQKGDSLPVSVFDGTMPSATSKYEKRGVAILVPEWCIQCNQCAFVCPHSA
LRAVLATDEEMLQVNSLDCLGCGNCADICPAKALVMKPQVPNFDFVKGSQFRKSLMEFSG
ACAGCGETPYVKVTQLFGERMVIANATGCSSIWGASAPTAPYCGHGPAWGNSLFEDAAEF
GYGIEMATDQRRTHLAALLKTKLNKWALKKALDLFTKQSIWVFGGDGWAYDIGYGGLDHV
LASGKDINVLVLDTEVYSNTGGQSSKATPLGSIAKFAAAGKTTNKKDLGRMAMYGYVYVA
SVSMGANKQQFLKAVKEAEAYPGPSLIIAYAPCINQGIKLAVDSGYWPLYRYNPQLADEG
KNPFILEFLSGENRYAMLEFSKEYRYETLKHMA
>B___TDB__Thermodesulfobacteriota_Taurinivorans_muris@@pyruvate_ferredoxin__flavodoxin__oxidoreductase@WP_334314463.1 WP_334314463.1 pyruvate:ferredoxin (flavodoxin) oxidoreductase [Taurinivorans muris]
TMDGNTAAAHVAYALSDAAAIYPITPSSVMGELMDDWAAKNVMGQVVNVREMQSEAGAAG
TVHGSLVAGALTSTFTASQGLLLMIPNMYKIAGELLPGVFHVAARALASHSLSIFGDHQD
VMSARQTGFAMLCSNNPQEAMDLALVAHLAAIDSSVPFCHFFDGFRTSHEIRKIERAMNP
EYPHQRGTAQNPDTYFQNRESSNPFYNQIPSIVVDAMERVESITGRKYKPFDYYGDPEAD
RVIVAMGSACDVIEEVIDYLGQRVGLIKVHLYRPFSVDHLFQVLPATVQTITVLDRSKEP
GSLGEALYQDICSAPKIIAGRYGLGSKDFTPAMALAVFDNMLVSGPKNHFTVGIKDDVTF
LSLGTVQCKFFGLGSDGTVGANKQAIKIIGFAQAYFAYDSKKSGGFTVSHLRFGPIKSSY
LVADFVACHKSAYLEGIKEGGTFLLNKELEKELPGQMKRIIAQKKLKFYNVDAVKVAQEV
GLGRINMVTQTAYFKLPFEEAISLLKDSIRKTYGKKGEKVVNMNIAAVDLVEIQYP-DSW
DPYIRDVPILAQQGDKLPVSAFDGVVPLGTTACEKRGVAIAIPHWCIQCNQCSLVCPHAS
IRPILATEEELMQVYSMDCQGCGSCANVCPAKALVMKPENANLAFLKGSQFQQPLLEFSG
ACAGCGETPYVKLTQLFGERMVVANATGCSSIWGASSPVNPYTGHGPAWGNSLFEDAAEY
GLGMHDAYTARVNKLVSLLKEAIQNWLVMDLIDLFTKKSFWIFGGDGWGYDIGFGGVDHV
LASGADINILIMDTEVYSNTGGQASKATPLGSIAQFAASGKPIRKKDIGRMMMYGYVYVA
YVSMGADMNQVLKAFKEAEAYHGPSLIVAYAPCINQGIKLAVKSGYWPLYRFNPELE---
-QPFSLDFMLGENRFAQLELAKQYRYAQLKKMA
>B___TDB__Trichlorobacter_lovleyi_Trichlorobacter_lovleyi@@pyruvate_ferredoxin__flavodoxin__oxidoreductase@WP_012468453.1_* WP_012468453.1 pyruvate:ferredoxin (flavodoxin) oxidoreductase [Trichlorobacter lovleyi]
TIDGNTAAAHVAHATNEVIAIYPITPSSVMGEISDAKSAKNIWGNVPSVVEMQSEGGAAG
AVHGALQAGALTTTFTASQGLLLMIPNMFKIAGELTSTVFHVSARAIAAQALSIFGDHSD
VMSCRSTGWAFLCSNNVQEVMDFALIAQSSTLRSRVPFLHYFDGFRTSHEIQKVVRGLNP
DKPVMRGTAQNPDVYFQGRETVNPFYPACEKIVQEEMDKFGKLTGRKYKLVDYVGAKDAE
RVVVVMGSGADVVQDTVENLGEKVGVVKIRLYRPFPLDAFIKALPKSVKKIAVLDRTKEP
GSLGEPIYLDVRTAPVIVGGRYGLGSKEFSPAMAKAVLDNLKSAKPKNKFVVGIEEDVTN
SSLGVYQAMFYGLGSDGTVGANKNSIKIIGNAQAYFVYDSKKAGSMTTSHLRFGYIRAPY
LVADFVACHNFSFLAKAKTGSTFLLNSEVWDTMPKEVQQQIIEKKMKFYVIDGVKLGNEI
GLGRINVIMQTAFFKIPVKDAVASIKDAIKKSYGKAGEKVLEMNYKAVDFYEVKVPTKA-
PKFVKDVVIVAGLGDQLPVSKMDGTFPTATSQYEKRNIATEIPVWCIQCGICSFVCPHAA
VRMKSFDGKLLVQVAPEDCTGCGACAHNCPAKALDMTFEAENFEFLSNNQLVRPLFEFSG
ACAGCGETPYLKLTQLFGDRMIVANATGCSSIYGGNLPTTPYAGRGPAWSNSLFEDNAEF
GYGMRLTVDQFTKSAQEYLFKE---ILLKAAIDYLVKKSVWCIGGDGWAYDIGFGGLDHV
IASGKNINLLVLDTEVYSNTGGQASKSTPLGAVAQFAAGGKPVSKKDLGMIAMYGSVYVA
TVAL-SNPAQCVKAMLEAEAFDGPSIILAYSHCIAHGIKKAVQSGYWPLYRYNPALAAEC
KNPLQLDYTNNENRYRMLKGAEAMHFAYYQKLA
>B_other_Desulfurella_amilsii@@pyruvate_ferredoxin__flavodoxin__oxidoreductase@WP_086034671.1 WP_086034671.1 pyruvate:ferredoxin (flavodoxin) oxidoreductase [Desulfurella amilsii]
SMDGNTAAAHVAYAFTEVATIYPITPSSNMAEAVDAWAAKNIFGQTVKVLEMQSEAGASG
AVHGSLAGGALTSTFTASQGLLLMLPNMYKIAGELLPGVFHVAARTVATHALSIFGDHSD
VMAARQTGFSLLSSGSVQEAMDLAAVAHLSAIKARMPFLHFFDGFRTSHEIQKIDNSLNP
ERPKIIGTAQNPDIFFQTRESANKFYEAVPDIVASYMNEINKLTGRNYKPFNYYGDPNAE
NIIIAMGSVEETIEEVVDYLGEKVGLIKVRLYRPFSPKYFFEVLPKSVKKIALLDRTKEP
GALGEPLYEDVKTLPLIVGGRYGLSSKDTTPSQILSVFKNLKSDKPKDHFTIGIIDDVTH
LSLDTVCCKFWGFGSDGTVGANKDAIKIIGYAQGYFAYDSRKSGGVTVSHLRFGPIRSTY
LIADYIACHKQSYLSGLKKNSTFVLNSELDKHLPNTMKRYIAQNNINFYIINATKIAKEI
GLGRINMIMQSAFFKLPIETATKLLKEAIVHSYGKQGDKVINMNYQAVDIVKVNVP-ENW
PEFIKNVVMNRLEGDKLPVSTFNGEFPSGTAAYEKRGIAIDVPEWCIQCNFCSYVCPHAA
IRPFLLNEEEVIQVSVLDCTGCGSCAEVCPTKSLIMKPDIDNWNFVKNSQFARPLLEFSG
ACAGCGETPYDKLTQLFGDRMIIATATGCSSIWGASAPSTPYCGKGPAWGNSLFEDNAEY
SLGIALSVKQQREALSQVSKAPFKKWLIGACIDMLIKKSIWAFGGDGWAYDIGYGGIDHV
IASGEDVNILVVDTEVYSNTGGQSSKATPAAAIAQFAAAGKRTKKKDLGLMATYGYVYVA
QIAMGADYNQTLKAMQEAESYHGPSLIIAYAPCIAHGIKKAVEAGYWHLYRYNPLLKKEG
KNPFILDFLLSEVRFSALDKAEGLRYENYKRMA
>B_other_Mangrovibacter_plantisponsor@@pyruvate_ferredoxin__flavodoxin__oxidoreductase@WP_110025356.1 WP_110025356.1 pyruvate:ferredoxin (flavodoxin) oxidoreductase [Mangrovibacter plantisponsor]
TMDGNAAAAWISYAFSDVAAIYPITPSTPMAENVDEWAAKNLFGQPVRLVEMQSESGAAG
AVHGALQAGALTSTYTASQGLLLMIPNLYKIAGELLPGVFHVSARALATHALNIFGDHQD
VMAVRQTGCAMLAESSVQEVMDLSAVAHLAAIKGRVPFINFFDGFRTSHEIQKIENALHP
DHPVVRGTAQNPDIYFQGREAANPFYFALPQLVEDYMRQISAITGRDYRLFNYYGAPDAE
DIVIAMGSVCETLKETVDYLGHKTGFLNVHLYRPFSVSHFLAELPASVKRIAVLDRTKEP
GAPCEPLCLDVRNAPLIIGGRYGLGGKDIIPAHLVSVFLNLQRRIPQDNFSVGIDDDVTG
MSLDITACKFWGMGSDGTVGANKSAIKIIGYAQAYFSYDSKKSGGITVSHLRFGPITSPY
LIADFVSCSQQSYLEGIKPGGTLLLNDELDAHLPASLKRALVERDIHLYTINAVDIAREL
GLGRFNMIMQAAFFKLPQEEAAGYLKAAVEKSYGKKGPQIVAMNNAAIDITAIALP-ASW
PEFIRNIPMNRQQGDSLPVSAFDGSFPSGTSAWEKRGIALSVPVWCTQCNQCAFICPHAA
IRPVLMTDDERLAVSPLDCSGCGNCVDVCPSKALAMAP-TEVWARVKGSQFETPLLEFSG
ACAGCGETPYARLTQLFGDRMMIANATGCSSIWGASAPSTPYTGHGPAWSNSLFEDNAEF
GLGMALGGQAIRSQLVSDLRNAMATWLLLAHLDYLTRRSQWILGGDGWAYDIGFGGLDHV
LASGEDINILVFDTEVYSNTGGQSSKSTPVAAIAKFASDGKRTRKKDLGMMAMYGNVYVA
QVAMGADKAQTLKAIMEAEAWPGPSLVIAYAACINHGLKKAVDAGYWHLWRYDPAREAMG
KNPFTLDFLMGEVRYAALEMANELRFAQYQQLS
>B_other_Marinobacterium_sp._MBR-109@@pyruvate_ferredoxin__flavodoxin__oxidoreductase@WP_354469161.1 WP_354469161.1 pyruvate:ferredoxin (flavodoxin) oxidoreductase [Marinobacterium sp. MBR-109]
MMDGNEAAAHIAHQLNDVIAIYPITPASVMGELADSWSNRNLWGSVPEVIELQSEAGAAG
AVHGALQAGAKTCTFTASQGLLLKIPNMFKIAGELTPTVFHIAARSVATHALSIFCDHSD
VMAARTTGFAILASGNAQEVMDLATIAEMATLEGRVPVLHFFDGFRTSHEISKVERALSP
EHPFIRGTSQNPDLFFQSREACNPYYEAFPAIVQNAMDRFAAVTGRQYSLYEYSGAEDAE
RVIVVMGSASQTVAETVEHLGEKVGLLSVRLFRPFAAERLLQQLPASVRAIAVLDRTKEP
GSDGEPLFKDITTAPRILGGRFGLSSKEFTPGMVKAVFDRLARSESRREFTIGIDDDVTR
LSLQQVQAVFYGLGADGTVSANKNSIRIIGFAQGHFVYDSKKSGAVTVSHLRFGPIRSAY
EIADFVGCHQPVFLDKAKPGATFLINEAFWQSLPQAVQQQMIDRQLKVWLVDAYQVAADA
GLGRINTIMQTCFFALPREEAIAHVKAAVESTYGKRSARIAQMNLNAIDLQSFEVPDQTQ
TAFVREVELISGRGDRVPVSRVDGTWPSGTAAYEKRDLALELPQWCTHCGKCVFVCPHSV
IRSKAFPDTLVYQISPDDCTGCTLCVEICPIKALNMVPERTNWDFMKGSMLMQPLFEFSG
ACSGCGETPYIRLSQLFGDHMLVANATGCSSIYGGNLPTTPWAGRGPAWNNSLFEDNAEF
GLGMRAALDKQTEYAIELLVAD---LLLRQRLDKLCRHSVWIVGGDGWAYDIGYGGLDHV
LASGRNVNILVLDTEVYSNTGGQTSKATPRGAVAKFSAGGKPVAKKDLARIAMYEHVYVA
HVAYAAKDMQTLHAFQEAESWDGPSLIIAYSPCIAHGFRLAVDSGHWPLFRYDPRRAEQG
ENPLKLDFARSEARFSMLEASRAFRYHRYEQLA
>B_other_Rahnella_aquatilis@@pyruvate_ferredoxin__flavodoxin__oxidoreductase@WP_014333901.1 WP_014333901.1 pyruvate:ferredoxin (flavodoxin) oxidoreductase [Rahnella aquatilis]
TMDGNTAAAYVSYAFTDVTAIYPITPSTPMAESVDEWAAKNLFGQTVKIMEMQSESGAAG
AIHGALQAGALATTYTASQGLLLMTPNMYKIAGELLPAVFHVSARALATNSLNIFGDHQD
VMAVRQTGCAMLAESSVQQVMDLAAVAHLTAIKGRIPFINFFDGFRTSHEIQKIENALHP
DHPVVRGTAQNPDIYFQEREASNKFYMALPEMVESYMAKISALTGREYHLFNYYGAPDAG
RMIIAMGSVCETIQETVDYLGEKVGVLTVHLYRPFSLKHFFKYIPKSVSNIAVLDRTKEP
GSLAEPLYLDVKSAPVIVGGRYALGGKDILPSHIISIFDNLAAERPRDGFTVGINDDVTF
TSLGTTACKFWGLGSDGTVGANKSAIKIIGYAQAYFAYDSKKSGGVTMSHLRFGPIRSPY
LIADFISCSQQSYLAGLKPGGTFLLNAELDEKLPVAMKRYIAANDIQFYIVNAVGIAQKL
GLGRFNMIMQSAFFKLPLTRAVEYLKHSIEHAYGNKGQKIVDMNNLAVDVVKISVP-QAW
PAFIKDIPMNRQEGDSLPVSIFDGTFPSGTSAYEKRGVAINVPVWCTQCNQCAFICPHAA
IRPVLISEEERLAVSPLDCSGCGNCADVCPVKALSMQP-IELWEHVKGSQFEQPLLEFSG
ACGGCGETPYAKLTQLFGDRMMIANATGCSSIWGASAPSIPYTGQGPTWANSLFEDNAEF
GLGMLLGVDAIRDTLATQLSACLSDWLVVTLLDYLAKRSHWIFGGDGWAYDIGFGGLDHV
LASGKDVNVLVFDTEVYSNTGGQSSKSTPAAAIAQFAASGKKTRKKDLGMMAMYGYVYVA
QIAMGADKNQTLRAIAEAEAYPGPSLIIAYAACINHGLRRAVEAGYWANYRYHPELKEAG
KNPFILDFLAGEVRYSSLEFAEFLRLEGYKKLA
>E_Alveolata_Cladocopium_goreaui@@unnamed_protein_product@CAL1165717.1 CAL1165717.1 unnamed protein product [Cladocopium goreaui]
CIDGNQAAAHVAYALSDCAFIYPITPSSPMGEMVDEWSAINCYGQKLSVTEMQSEAGAAG
ALHGALKAGAFSTTFTASQGLLLMIPNMYKIAGELLPCVMHVAARALAGQALSIFGDHQD
VMACRSTGWCMLASESVEMVQYNALVAHLVSMERRVPVQHFFDGFRTSHEVNKVKLAMNP
RHPHVQGTSQGPDIFFQCVEAGNSFYDNLADLFEAKSRLVEQKTGVHYALYAYDGHPEAE
YVIVVMGSGAVTCSETAKYLGEKVGVLKVRLFRPWDRNRFMAALPTTTKRICVLDRTKEQ
GSQGEPLFLEVSTTIVCIGGRYGLGSKEFTPNMVLSVYENLKKDTPKPRFTVGIIDDVTH
LSLGTTECMFYGLGSDGTVGANKSAVKMIAYAQAYFEYDAKKSGGVTISHLRFGPIYAPY
NVADYLAIHKPSYTRYMKPNGVCVINE-LENKLPPKMRRDLASKKAKLYIIDATQIAVKA
GLGRINMIMQSVFFKLPFEEAIDMLKKSIKKMYGKKGDKVVQMNIDGVDIIECPVPA-SW
KQFADGVPCNNLDGNSLPVSTF-GRVPLGTSQFEKRGIAINVPKVCTQCNKCSLICPHAA
VRPFLATQQELIQVSPWDCTGCELCVRICPA-ALKLADEEANWNFVKGSQFQKPYLEFSG
ACEGCGETPHVKLTQLFGERLVIANATGCSSIWGGSNPSFPYTGEGPAWANSLFEDNAEF
GFGMRKAFKQRRDYLANQLRAALNQYLLVLLLDMFGRSSFWIVGGDGWAYDIGYGGLDHV
IASEEHVNILVLDTEMYSNTGGQASKATPKGAMAKFAESGKLTAKKDMGQLAMYKNVYVA
SICVHVNPQQAVRAFIEADAYPGPSIILSYTPCISQGFQMAVDSGYWPLYRYNPEAAANG
NNPFQLDFLAKENRFAAVKHAQELKNH----LL
>E_Alveolata_Cryptosporidium_andersoni@@pyruvate_NADP+_oxidoreductase_protein@XP_067068163.1 XP_067068163.1 pyruvate:NADP+ oxidoreductase protein [Cryptosporidium andersoni]
IVDGCIAACHIAYACSEVAFIYPITPSSSISEAADSWMVKNLFDQVVSVVEMQSEMGSAG
ALHGSLCVGCVTTTFTASQGLLLMIPNMYKIAGELWPCVFHVTARALATSSLSIFGDHND
IMAARQTGWAFLGAMTVQEVMDLALVAHISTLESSVPFVHFFDGFRTSHELQKIERALNP
THPVLRGTATSSDVYFQTVESRNAYYDAIPTIVQNVMNKVAKYTGRQYNLFDYYGYKEAE
YVIVVMGSGGLTIEEMIEYLNEKVGVIKVRLFRPWSPDAFAKVLPTTVRRITVLERCKES
GALGEPLYLDVSTSISVIGGRYGLASKEFTPGMALSIWENMRSEDPIQNFSVGINDDVTF
KSLETRQCMFWGLGSDGTVSANKNAIKIIGFVQGYFAYDAKKAGGATMSHLRFGPIKSPY
LLCDYIAVHHPSYLENIKENGIFVLNDKISEELPARIKTIIARNNIRIYVVDAQDVAIRA
NLGRINNILMVVFFRLPFEEAINLIKDAIQKSYSKKGEAVVKSNWRAVDLIEVKYNRDTW
DKFVSDVPVNALKGDNLPVSAF-GVVPLGTTAFEKRGIAISIPIVCTQCNYCSIVCPHAA
IRPFLLEEVEFIQVAPLDCTGCELCVHACPD-ALHMEPEIPHWNYVKGSQFQKPLLEFSA
ACEGCGETPYIKLTQLFGERMVIANATGCSSIWGASFPSVPYTGYGPAWGNSLFEDNAEY
GLGMVVGYRQRRTKMEALFEDYLRSWLITTIEDLFPKISHWIVGGDGWAYDIGYAGLDHV
LAYGEDVNILILDTEVYSNTGGQTSKSTPFGAVAKFSQGGNLRQKKDLGLIAMYGSVYVA
SIALGANYQQTIRSLMEAERYPGTSLIIAYSTCIEHGYKLAVESGYWPLYRFNPQLLKFD
STGFTLDFLKRENRFLQLELASIARFQHMKNLS
>E_Alveolata_Perkinsus_marinus_ATCC_50983@@pyruvate_ferredoxin_oxidoreductase/NADPH-cytochrome_P450__putative@XP_002771617.1 XP_002771617.1 pyruvate:ferredoxin oxidoreductase/NADPH-cytochrome P450, putative [Perkinsus marinus ATCC 50983]
PYDGCTAAAYVAYAWSEQAMIYPITPATPMGDVMANWAGKNLFGSVPRVTQMQSEGGAAG
AVHGVLDVGGLGTTFTSSQGLLLMIPNMYIIAGALNPCVFHVAARAISKHALCIFGDHTD
VMGTRQTGWAQLSGHSVQASMDMALVAHIATLRSSVPFVNFFDGFRTSHEINKINRGLNP
NKPHSRGLGQFADTFFQNSEAVNKYYDSTPGIVQNVMDEVAQVTGRHYKNFFYYGHPQAE
YVTVIMGSGSSTMEETVNYMGEKVGIVRVHLYRPWDAKAFVSSLPPSVKRLAVLDRTKEQ
TAIGEPLFLDVAATLKVIGGRYGLGSKEFTPAMAEAVFENLKQPRPVENFSVGIEDDVTH
RSIGTRQCLFWGMGSDGTVSANKSAIKLIAYVQAYFAYDSKKSGGCTISHLRFGKIESPY
AIADYIAVSQRTWVETLKPGGIAVFNEEFLAEMPEAVINQLGEKEAHIYTIDASKVAREN
GLGHTNNVLAAVFFKLPYESAEKLLKDAMKKAYSAKGEDLVQRNYKGVDLVEIQYDP-KV
PAFCTDLRLNALEGNNLPVSSFRGHYPPATTQYEKRGVALTIPIVCTQCNKCSAICPHAA
IRPFLISQLEAIQVAPEDCTGCEACSWACPD-ALTMTPQRPNWSFLKGSQFQQPMLEFSG
ACEGCGETPYAKLTQLFGERMVIANASGCSSVWAGTAAFNPLAGQGPAWGRSLFEDAAEY
GLGMARAVQERRLNLKEKLDNACHEWLIPGMLDLFPKVSQWVWGGDGWAYDIGFGGLDHV
LASQTDLNVLVMDTEGYSNTGGQVSKSTNLGAVQKFAPTGYRRAKKDLGAIAIYGDVYVA
SIAIGANYAQSVKALVEAEAFPGPSLVLCYSPCIEHKIKKAVDSGYWTLYRYNPAMVPQG
HNPFTLDFTKLENRFEILEVAEQLRLENYKWME
>E_Alveolata_Perkinsus_marinus_ATCC_50983@@pyruvate_ferredoxin_oxidoreductase/NADPH-cytochrome_P450__putative@XP_002772896.1 XP_002772896.1 pyruvate:ferredoxin oxidoreductase/NADPH-cytochrome P450, putative [Perkinsus marinus ATCC 50983]
AVDGCTATCHVSYAMTDTSYIFPITPSSPAAELAEQWSEKNAFGDVVKITQMQSEAGAAG
ALHGALAAGSLATTYTASQGLLLMVPNMYKIAGELLPCVMHVAARALAGQSLSIFGDHQD
VMAVRQTGFAMINSDTVQESHDMALIAHLATLRARVPFVNFFDGFRLSHCIEKIDRALNP
NRPYVRGTNQNPDVYFQQFEASNAFYDRVPQIVKEEMNRVGAVTGRHYDLFQWTGPQDAD
TAIVVLGSGASVVEETLPTLGKKVGVLKPRLYRPWSAEDFLKALPQSVKRIAVLDRTKEP
GSLGEPLYLDVASTIKVIGGRWGLGQKEFTPKCVAAVADNLYAQYPKDHFTVGIEDDVTH
RSLKTVECLIYGYGSDGTVGANKNATKIIGYVQAYFAYGSQKAGGLTMSHLRFGPIKSYY
SVADYVGCHNPTYTEHLKQGGTFCLNEEWNKHVPAGVRKALADKNAKVFNVDAFKVAQEC
GMGMINVVMQSAFFKLGFEESIELYKNTIRKSYGHRGEAVVQKNYEMIDITEINVPA-EW
AEFTKNIPIALLKGDDIPVSAFGGKVPLGTSKVEKRGVALEVPEVCTQCNTCSMACPHAV
IRPFLLSQYEVIQVSPYDCTGCEVCVNACPD-ALSMKHSGKNWEYLRGSQFHQPLLEFHG
ACAGCGETPYVRLTQMFGDRMMIANATGCSSIWGAPYGSTPYAGRGPAWANSLFEDAAEF
GMGMAVTTAVRRKALKARLYTQLNQWVIPKLLDLLPKISNWIIGGDGWSYDIGYGGLDHV
LASGQDLNVLVLDTEAYSNTGGQKSKSTPIGAVAKFATMGHDVEKKNLTEMAMYGTVYVA
SVSMGANYQQTLKAFSEAEAYEGSSLVVAYAPCIEHKNYTVANSGYFPLFRYNPALKHMG
KNPFLLDVITHEMRFGALDKYNACRYQKYRGWA
>E_Alveolata_Vitrella_brassicaformis_CCMP3155@@unnamed_protein_product@CEM14662.1 CEM14662.1 unnamed protein product [Vitrella brassicaformis CCMP3155]
IVDGNTAAAHVAYAFSDVAFIYPITPSSTMAELVDLWASKNLFGQKVDCREMQSEAGAAG
AVHGSLAAGALTTTFTASQGLLLMIPNMYKIAGELMPCVFHVSARAVAGQALSIFGDHSD
VMAIRQCGWGMLSSHSVQEASDMALIAHLATLEGSVPFVHFFDGFRTSHELQKIEKALNP
THPHQRGTSQGPDVFFQCVEASNPFYAKLPEIVEGVMAKVAPVIGRTYRLFMYYGHEQAD
RCVVVMGAGAPVLEECVNYLGEKVGLIKVHLFRPWKADALMAAIPDSVQRIAVLDRTKES
GSFGEPLFLDVAATRLVVGGRYGLGSKDFTPAMAKAVYDNLAAEKPKRRFTVGIKDDVSN
MSLGTVQCMFWGMGSDGTVGANKNAIKIIGYVQGYFAYDAHKSGGVTVSHLRFGPITSQY
LLADYVAVHHQSYLQHIRHGGNFVLNDELETELPASLKRTMAAKSVQFYTMDAAGVARET
GMGRINNILMVAFLKLPFEQAVNLLKSAIQKTYGRKGEAVVHANWRAVDIVKVEYDASEW
PTFVTEVPVERLEGDTLPVSKFGGFMPLGTSAFEKRNIALQVPTVCTQCNYCSFVCPHAA
VRPFLITEDEAIQVSPMDCTGCELCVHACPDNALTLYPENPNWDFVKGSQFQKPLLEFSG
ACEGCGETPYVKLTQLFGERMLIANATGCSSIWGGSYPAVPYCGQGPAWGNSLFEDNAEY
GFGMAVALNQRRQRLHELLREQLVGWEYYETLDLLPKFSHWIVGGDGWAYDIGYGGLDHV
LASGENVNILVLDTEVYSNTGGQMSKATPLGAIAKFGQSGKKYNKKDLGMMAMYGNVYVA
SCALGANYSQVIRAFVEAESHEGPSLIMCYAPCSEHGYKIAVESGYWLLYRYNPELEDKG
ENPLQLDFMERENRFASLEVATKLRFNRMKSRS
>E_Amoebozoa_Pelomyxa_schiedti@@pyruvate_ferredoxin_oxidoreductase@KAH3758557.1 KAH3758557.1 pyruvate:ferredoxin oxidoreductase [Pelomyxa schiedti]
STDGNQAAAHVAYALSEVCFLFPITPATQMGELADLWSDPNIFGQPVSLTAMQSETGAAG
AVHGAACVGSLVSTFTSSQGLLLMIPDLYKISGELLPSVFHVSSRAVGSQALTIYVDHMD
VMATRSTGVAIMNSQSVQECADLALISHLSSIRGSLPFLHFFDGFRTSHEIMKIQRALNP
THPVLRGTIEQSDVFFQCQESSQKYYNAIPAIVEQVMADFKVKFGREYHCFSYVGAPDAE
LVIALMGSGSQTIEEALPCLGMKVGCIKVHLFRPWSAEHFIAAVPKTCRRIAVLDRTKEF
GSSGEPLYLDVLCSPIIIGGRYGVGGKEFTPACVKAVFDNLAAETPKNHFTVNIFDDVCN
SSIGTSQCMFWGLGADGTVGANHDAIKIIGYVQGYFAYDAHKSGGLTISHLRFGPIQSQY
LIADYIACHCTPYLKNIKNGGIFVLND-MEAVLPGQLKRDIAQKRVRFYNIDASSIAESV
GLGRINTVMQAVFFQLPFEEAVGLLKAAVTKTYKIKGDAVVDMNIKAIQLIEIPVPA-SW
TAFVNDLPCTLLEGDSLPVSKF-ANNPLGLTKFEKRGVAIQVPIWCTQCCECSSMCPHAA
IRPFLLTEEEAIQVSSLDCTGCEVCTHACKF-ALKMAPEAANWDYIMGSQFSQPLLEFSG
CCEGCSETAYVKLTQIMGERMLIANASGCSSVWGGTWGMIPYTGFGPAWANSLYEDNAEF
GFGMAKANTVRRARLLSLLRAALADWVIAPMLDMFVKISHWIVGGDGWAYDINYGGLDHV
IAQGHDVNVLVLDTEMYSNTGGQKSKATNLGAIAKFASGGCQRNKKDLGLMAMYGDIFVA
SISMQANPHHAIRAMMEAEAYPGTSVILAYAPCKEHGFKLAIETGYWPLYRYDPRKSPAM
QMDSKVTFLMNENRFAALATAERLGLENLARMA
>E_Amoebozoa_Pelomyxa_schiedti@@pyruvate_NADP+_oxidoreductase@KAH3766013.1 KAH3766013.1 pyruvate:NADP+ oxidoreductase [Pelomyxa schiedti]
SMDGNQAAAHVAYALSDVAFIFPITPSSPMGEHADAWAAQNIFGQKVDVTEMQSEAGAAG
AVHGGCSVGSLVTTYTASQGLLLMIPNMFKIAGELMPCVFHVTARSVAGQALCIFGDHTD
VMACRTTGFAMLSSHSVQEVHDMALVSHLSSLRSSVPFLHFFDGFRTSHEIQKISRGLNP
KKPHLRGTSQGPDVYFQNCELTNKFYNPIPEMVNQAMRELEAKTGRSYHLFDYYGSQTAD
RVIILMGAGAPTCEEAADYLGEQVGVVKVHLFRPWSSAAMLAAFPATVKKVTVLERTKEP
GSLGEPLYLDVCSAPRIVGGRYGLGSKEFSPAMARAVFDNMKLDAPRNHFTVGIVDDVTG
TSLGTTQCLFWGLGSDGTVGANHEAIRIIGQVQGYFSYDAHKSGGVTVSHLRFGAIKSQY
LIADYVACHFTNYLKNLKPNGIFVLNADLETQLPGSLKRAIAERHARFYIVDAAAIAEKN
GLGRINMVMQAVFFKLPYETAIGYLKKAIAHAYGSKGQNIVDMNNRCVDLIEVPVP-ASW
PKFITDLPCLEMEGNALPVSAFGGIMPMGTTKFEKRGIAPAVPSWCMQCNECSFVCPHAA
IRPFVLNAEEAIQVSAYDCTGCEVCTHACQFGALSMKPQGDNWEYLVGSQFQQPLLEFSG
ACEGCNETGYVKLTQLFGERMIIANATGCSSIWGGTWGTIPYTGHGPAWGNSLFEDNAEY
GFGMAKATAAARDRLLSVLKALLTRWIVHAAANLFPKITQWIIGGDGWAYDIGYGGLDHV
IASGVDVNVIVLDTEMYSNTGGQKSKATPLGAVAKFAAAGCRRNKKDLGMIAMYGDVYVA
SCAMQADYEQTLKALQEAEAYPGASLIICYAPCREQGFKAAVDSGYWNLYRYNPQLKAQG
QNPFQLDFLARENRYAMLDVATQLRFANLKKLA
>E_Blastocystis_Blastocystis_sp._NMH@@hypothetical_protein_WA588_000611@KAK8796479.1 KAK8796479.1 hypothetical protein WA588_000611 [Blastocystis sp. NMH]
TVTGNDAASYIAYQFCDNCFIYPITPSTPMATNVDAYASKNVFGQVGTVVEMQSEAGASG
AVHGALVGGGLCSTFTCSQGLLLMIPNMYKIAGEMLPCVFHVSARAVAGQALCIYGDHSD
VMACRSTGFNFLCSQSVQEAHDIALCAHIASLRASLPFVHFFDGFRTSHETCNIRRAINP
NHPNLRGTAQSPDIYMQLVEAANPTYASVPEIVDKVFEEMAPVFGRRYRLFEYYGAEDAE
DVIVCMGSGANVVHETVNYLGSKVGVLKVRLFRPWSVKHFLEVLPKTVKRVAVLDRCKDP
GAQGEPLFLDTCTSPMVIGGRYGLGSKDFTPGQVMAVFENLRSEKPVEGFTVGIQDDVSM
RSLSIYQAIMWGMGSDGTVSVSKTIMKILGNVQGYSEYEAKKSNGWSVNYLRYGPIDCPY
NIADYVSCSKSSYFSALKENGIFLLNEEVEAQLPGKAKRILARKNARFFVVDATNLAGKY
HLGYVNTTMGIVYFKLPVEEVLPIMKKMIEKTYIKKGEHIVHNNWDCLDVIQINYPREQW
PEFVNKVPIVRYEGDSLPVSAF-GVMPSGTTKYEKRGIAVMNPEWCIQCNQCATVCPHAC
IRPILLTEEEAIQVSPMDCTGCQLCVEACGD-ALVMKDESGNWEYVRSVQFHQPLLEFSG
ACDGCGETPYVKLTQLFGERMNIANATGCSSIWGGTAAFNPYTGQGPAWANSLFEDNAEY
GLGMSVSVAQRRRVLKGLLSDLFSEWLIVDVLDLFQKISQWIIGGDGWAYDIGYGGVDHV
LSTGEDVNIVVLDTEMYSNTGGQKSKATPMSAVQQFAAGGKLTHKKEMGLMAMYRNVYVA
SVALYADMTQAIKAFNEAEAYNGPSIIFCYCPCLMQNVELAVKSGYWPLYRYDPRLSAQG
KNAFQLDFLANERRFLELELADGLRHDDFVRRA
>E_Blastocystis_Blastocystis_sp._subtype_4@@pyruvate_ferredoxin_flavodoxin_oxidoreductase__partial@XP_014524937.1 XP_014524937.1 pyruvate ferredoxin flavodoxin oxidoreductase, partial [Blastocystis sp. subtype 4]
AIDGNEAAADSAYNVSDAALLYPISPSSPMGEHADAWAVKNIFGNTLKVCEMQSEGGAAG
ALHGALVGGLLGTTFTSSQGMMLMIPNMYRIAGGLLPAVIHVASRVVSKQALSLLCEHSD
VMATRQTGWAIMSSHCVQEAHDLALVAHLSAITTSIPFLHFFDGWRVSHEVNSINRALNP
NHPYQRGIAQSQDIYMQNCIVAQPYYDVCPDKVQAAMDKVASITGRQYHLFDYAGAPDAD
RVIVVMGAGT-TVEETVKYLGEKVGVVKVHLFRPFSQKHLDAAIPKTCKSICVLDRCRED
GAPGEPLYLDVVATATIVGGQIGLGGKDFTPAMVKACFDNLKKPEPKNRFVIGVKDDLCH
TSLDVKQCIFWGYGSDGTVGSTHDAVKLIVNAQAYSVYDAHKSGGLTVSHVRVGPIQSEY
LVADYVACHNSTYINQLKEGGIFVLNEELEKNLPNHLKRDLATKKVQFYNIDATDVAQKV
GLKRINMIMQNVFFTLPGGRAPKLLEEDVSARFGSKGKEVVEMNLNALKLHKIEVPA-EW
PEFLK-TPALYSEGDTLPVSKFGGVQPAGTSKFEKRGIATVVPVWCTQCNLCATLCTHVC
IRPFLLDAEESIQVSPMDCTSCEVCSVNCPT-ALTMTNERKNWDFVKGCAFQEPMLEFPG
ACAGCGETQSVRITQLFGKRLMVANAMGCSRVWGGTFASNPYTGQGPAWGSSLFEDNAEF
GFGMMTSTLIKRRNLATRLCAALQTWLCVSLLDVMPKLTQWVVGGDGWAYDIGYGGVDHV
LAQGEDINILVLDTEMYANTGGQQSKATQMSAVAKFAAGGKPLMKKDLGRMAMYKNVYVA
SIAVAADPRQAIKAISEAESYDGPALVINYSPCMQHGMQKAVESGYWPLYRYDPRRAEKG
DNPYQLDFIKGENRFTTLDVAEKL---------
>E_Chlamydomonas_Chlamydomonas_reinhardtii@@uncharacterized_protein_CHLRE_02g095137v5@XP_042927230.1 XP_042927230.1 uncharacterized protein CHLRE_02g095137v5 [Chlamydomonas reinhardtii]
PMDGNEATALIAYAVSDVSFIYPITPATNMGEMVDQWASTNVFNNVMSVTEMESETGAAG
ALHGALAAGALATTFTCSQGLLLMVPNMYKIAGELTPCVLHVTARALAKHALSIFGDHQD
VMAVRQTGWAMLCSHSVQEAHDLALVSHLATLRASVPFVHFFDGFRTSHEINTIHRALNP
THPHQRGTAQGPDVYFQCAEAANPFYDRAYDHVAAAMEEVSAVTGRVYKPYEYVGAPDAD
KVIVLMGSGSAAVEEAVNYLGKKVGVLKVRLYRPWNSKVLLAQIPATVRKVAVLDRTKEP
GSGGEPLYQQIAMT-YIVGGRFGLASKEFLPSHAAAVFENLDAKKPLRDFSVGIMDDVTH
RSLGTFECLFWGMGSDGTVGANKEAIKIIASAQAYFSYDAHKSGGVTVSHLRFGPIDSPY
LVADYLAVNHQSYLASLKPGGVLVLNDSLGKYLPDKVKKQIAALKPQLYVIDAQSVAKAS
GLGHVNMVMQTVFFNLPMEKALALLKKSITKAYERKGPEVVAKNHSAVDLKKLDIPAS-W
WEFIETVPMLALEGDKLPVSVF-GFVPPGTTVIEKRAIAAQVPIWCTQCNICAFVCPHAA
IRPALASPADLIQVSPYDCTGCDLCTHACPD-ALQSVPETANWDFVKGSQLQPPLMEFSG
ACEGCGETPYVKLTQLFGDRLIIANATGCSSIWGGSAPSNPYTGYGPAWANSLFEDNAQF
GLGIAMGTMQRRKTVRKHLRNALTRWDLQPL-DMLHKASIWIVGGDGWAYDIGFGGLDHV
LASGENVNILVLDTEVYSNTGGQRSKATPKSAVTKFAAGGKERPKKDLGAIAMYGDVYVA
STSLHANYGQVTKAMAEAEKYGGVSLVLAYAPCIMHGIKQAVETGYWPLYRYNPAVKED-
HHRFQLDWLSHENRFQILEVAHKLRFDRMKHMA
>E_Chlamydomonas_Chlamydomonas_schloesseri@@hypothetical_protein_HYH02_015305@KAG2423605.1 KAG2423605.1 hypothetical protein HYH02_015305 [Chlamydomonas schloesseri]
PMDGNEATATIAYAVSDVSFIYPITPATNMGEFVDQWSATNVFGNVMSVTEMESETGAAG
ALHGALAAGALATTFTCSQGLLLMVPNMYKIAGELTPCVLHVTARALAKHALSIFGDHQD
VMAVRQTGWAMLCSHSVQEAHDLALVSHLATLRASVPFLHFFDGFRTSHEINTVNRALNP
THPHQRGTAQGPDVYFQCAEAANPFYDRAYDHVVAAMEEVSAVTGRVYKPYEYVGAPDAD
KLIVLMGSGSAAVEEAVNYLGKKVGVLKIRLFRPWNSKTMLEQIPATVRKVCVLDRTKES
GSAGEPLYQQVAMT-YIVGGRFGLASKEFLPSHAAAVFENLDAKKPMRDFSVGIVDDVTR
RSLGTFECLFWGMGSDGTVGANKEAIKIIASAQAYFSYDAHKSGGVTVSHLRFGEIGSPY
LVADYLAVNHQSYLASLKPGGVLVLNESLGKYLPDKVKKQIAALKPQLYVVDAQSVAKAS
GLGHVNMVMQTVFFNLPMEKAIALLKKSITKAYERKGPEVVAKNHAAVDLKKIDIPAS-W
WEFIETVPMLALEGDKLPVSVF-GFVPPGTTVIEKRAIAAQVPIWCTQCNICAFVCPHAA
IRPALASPSDLIQVSPFDCTGCDLCTHACPD-ALKSVPEATNWDFVKGSQLQPPLMEFSG
ACEGCGETPYVKLTQLFGDRLIIANATGCSSIWGGSAPSNPYTGYGPAWANSLFEDNAQF
GFGIAMGTVQRRKTLRKHLRNALTRWELQPL-DMLHKASIWIVGGDGWAYDIGFGGLDHV
LASGENVNILVLDTEVYSNTGGQRSKATPKSAVAKFAAGGKERPKKDLGAIAMYGDVYVA
STSLHANYGQVTKAMAEAEKYSGVSLVLAYAPCIMHGIKQAVETGYWPLYRYNPAIKED-
HHRFQLDWMSHENRFNILEVAHKLRFDRMKHMA
>E_Chlorella_Chlorella_sorokiniana@@pyruvate_ferredoxin__flavodoxin__oxidoreductase@PRW44392.1 PRW44392.1 pyruvate:ferredoxin (flavodoxin) oxidoreductase [Chlorella sorokiniana]
PLDGNEAVSRIAYAVSDVSFIYPITPATPMGEHVDVWAAKNLFGNVMHVTEMESEAGVAG
ALHGALAAGSLATTFTSSQGLLLMIPNMYKISGELMPCVLHVAARALAQHALSIFGDHQD
AMAVRQTGWSMISSCSVQEAQDLALVSHLATLAGSVPIVHFFDGFRTSHEINKVERALNP
AHPHQRGTAQGPDVYMQALEAANPYHMAMPGIVQAAMDKVAAVTGRQYRLFDYVGHPEAE
NVTVAMGSGCEVLESAVKNLGKKVGLLKVRLFRPWSAEHMLAALPKSVKRIAVMDRTKEH
GSGAEPLLLDVATT-CVVGGRYGLASKDFTPAMALAVYENLMQPRIRDNFCIGIVDDVTF
TSLGITECKFWGMGSDGTVGANKEAVKIIAFAQAYFSYDAHKSGGVTVSHLRFGPIHAPF
LVAHYIGVHQEVYLAGLRPGGTVLVNEEMEKHMHPMTRSRIAQLRPKLYCLDAGAVAEEV
GLGRVNMVMQSAFFALSMDKAIPLLKESIKKAYGKKGDKIVNMNWAAVDLVPIEIPAG-W
AEFLNNVPMLAMEGDKLPVSVF-GVFPPGTTDIEKRSIATRVPEWCTQCNICSFVCPHAA
IRPVLATPEELIQVSPMDCTGCDLCVHACPD-CLTGKPESPNWDFVRGSQFQQPLMEFSG
ACEGCGETPYVKLTQMFGTRMLVANATGCSSIWGGSAPANPYTGFGPAWANSLFEDNAQF
GFGIAMGLKQRRDALEAALRKALADWMVTKALDCLDKPSVWIVGGDGWAYDIGYAGVDHV
LSTGEDVNVLVLDTEEYSNTGGQKSKASPLGAVVQFAAGGKTRPKKELALMMMYPDVYVA
SVSLEANYNQVVKALAEAEAHPGPSLVIAYSPCAMHGIKLAVDSGYWPLYRYRPGH----
EGQLVLDFLKLENRFMVLETAKALRHERLVAMS
>E_Chytridiomycota_Piromyces_finnis@@oxidoreductase@ORX45931.1 ORX45931.1 oxidoreductase [Piromyces finnis]
CMDGNEAAATIAYSINDVAFIYPITPSSVMAECIDNWAAKNIWGNVVKSIEMESEGGVAG
ALHGALSAGALSTSFTSSQGLLLMIPNMYKIAGELLPCVLHVASRAVSTHALSIFGDHSD
VMAARSTGWNMLCSDSVQASLDMALVAQMATFKCSLPFVHFFEGFRTSHEISKIKRALNP
THPSAKGSNQGPEIFFQNAEGINKYYDRVPDIVEDCMNKLNFAVGRRYNLFDYTGPEDAT
DVIVIMGSGSYVCQAASEILGRKTGVLNVRLFRPWSKKHFLEALPSTVERIAVLDRCKEN
GSIGEPLFTDVCTTIRIIGGRYGIASKDFTPGMAIAVYENLASPEPKGKFTVGIDDDVTH
LSLSVIQCQFWGFGSDGTVGANKDAIKIIGYGQAYFSYSAHKSRGITTSHLRFGPIHAPY
LIADYIAVHYSGYLSKLKPNGTFVLNEELDKHLPYWVKKQLAEKMPKFYVIDANKIANEI
GLGRINMIMQSVFFYLPYKEATYLIKNAIDKTYASKGSDIIQKNKKCVDLKRVQIPDQ-W
SEYVNNVPSHHLQADKIPVSKL-GSVEPGTSKYEKLLSSKLISTYCIQCNKCTLICPHAA
IRPVLVTDEKLIQVSPYDCTGCTLCVNVCPS-SLSMKPENENYNFIKGSQFQQPLLEFSG
ACEGCQETVYVKLTQLFGDHLILANATGCSSIWGLSCPTNPFTGFGPAWANSLFEDNAEF
GYGIHHASEQRRRNLKKSLRDLLSHWVLEKLLDILRKITTWIVGGDGWAYDIGYPGVDHV
LASGDRVRILVLDTECYSNTGGQASKSTPLGAVQFFSKNGKSVNKKELGLMAMYKNVYVA
SVSIAANPNQAVKAFVEAERYPGPSIIIAHSPCQLHGIKLAIDSGYWPLYRYNPLNKD--
-QPFIYELLKNENRFSQLVYGQELRHQYLLALA
>E_Cryptophyceae_Guillardia_theta_CCMP2712@@hypothetical_protein_GUITHDRAFT_159505@XP_005835303.1 XP_005835303.1 hypothetical protein GUITHDRAFT_159505 [Guillardia theta CCMP2712]
CIDGNQAAAHIAYALSEVSFIYPITPSSPMGEMVDEWAAKNIFGQTLSVTEMQSEAGAAG
ALHGSLKAGTFASTYTASQGLLLMIPNMYKIAGELLPCVMHVSARTLCAHALNIFGDHSD
VMAARTTGWVMLASENPQMVMDQALVSHLATMDMRVPVLHFFDGFRTSHEVNKVRSALSP
MNPHIQGTNQGPDVFFQAAEAANAIHNTIPAYMQKWSEKVAEITGRRYGFFSYEGHPEAE
NVIVIMGSGAVTVHETVKYLNQKVGVLKVRLFRPWITERFMAALPASVKRIAVLDRVKEV
GAIGEPLFCDVCTTIKVYGGRYGLGGKDFTPGMVLSVFKNLEAAHPKTKFTVGIVDDVTN
LSLGTIQCLIYGLGSDGTVGANKSAIKTIAFAQGYFEYDSKKSGGLTVSHLRFGPINAPY
LVADYIGIHKESYLRNLKENGTVVINK-VENMLPPRMKYQLASKKASLYLINAVKVGRET
GMGRINMVMQSVFFKLPFEKAIELLKKDVQKMYGKKGEEVVKRNWDAIDLVEVPVPA-QW
LEFVDEIPVNKFEGNDLPVSAF-GRVPTGTSAFEKRGIALQVPRVCTQCNYCSLICPHAA
VRPFLFTKAELVQVSPLDCTGCELCVRICPA-ALFFEEEAENWNYVKGSQFQQPLLEFSG
ACEGCGETPYVKLTQLLGDRLVVANATGCSSIWGASAPSFPYTGEGPAWANSLFEDNAEF
GLGMRRAFKQRRNQLMFLLRKLLSQYSIIPLLDIFGRHSHWIIGGDGWAYDIGFGGLDHV
LASEEHINVLVLDTEMYSNTGGQASKSTPRGAQAKFAETGKLTAKKDLGQYAMYKNVYVA
SICIHVNHQQAIRALLEAEAYPGPSLVICYSPCISQGFRDAVESGYWPLYRYNPLLAEGG
NNPFQLDFLAHENRFASVSYAQAHRAK----AL
>E_Discoba_Diplonema_papillatum@@Pyruvate_dehydrogenase@KAJ9443406.1 KAJ9443406.1 Pyruvate dehydrogenase [Diplonema papillatum]
PMDGNQATTYIAYAISEQALIYPISPATSMGEHMDNWSARNIFNDIPQVSMMQSEGGAAG
ALHGCLTTGSLATTFTASQGLLLMIPNLYLIAGELMPCVIHVSARTLAKHSLSIFNDHSD
VMACRQTGFAMLCSSSVQEVMDLSLVSHMATLKARVPFMHFFDGWRTSAGIQKIRVALNP
NHPIIRGVGQRPDIFFQNSVAANKFYDATPSIVEETMDEFRQLTGRSYELVQYYGAPDAE
RVIVVMGSAAETCQETVDHLGEKVGVVKVRLFRPWPTERFLDAIPKTCTSLCVLDRTKED
GALGNPLYLDVCASRKIVGGVFGLASKEFTPGQVIALFDNLKQKQPKNHFNIGILDDVTH
TSIDTTQCIFWGLGGDGTIGANKAAIKTITFGQAYFNYDSHKENGATISHLRFGPIRAEY
MIADYIACHHPSYLAPLREGGTFVLNEDIEANFPARLRRQIAGAKAKFYVINATKMALDL
GLGRINTIMQASFYLRPVEDAMKYLKGSIVELYTKKGPKVVEANMKAVDLHEIAYPE-SW
DEFIERMPMLELEGDKLPVSAMGGYMPSATCMQEKRGLAPEVPVWCTQCNYCAIVCPHAV
IRPFLLDKTESIQLASMDCTGCAICVQSCPD-ALRMEPQVPSWEYVKGSQFSTPLMEFSG
ACPGCGETPYVKLTQLFGERLVIANSSGCSSVWGGTAGTNPYTGRGPAWGRSLFEDTAEY
GFGMALSIKGRRNALKAVLARLLEKWVIEELLDMFRPPSVWIIGGDGWAYDIGYNGVDHV
LSRGENVNIMILDTEMYSNTGGQVSKASSQGSVLKFAQDGKREMKKDLGRLAMYEHAYVA
SCAIGASYSQTLAAIREAEEYEGTSLLICFAPCIDWGIKTAVESGYWKIYRYDPRLAKKG
VPCLQLDILEDQNRFAQLDKADRMVHDTYTRLT
>E_Discoba_Stygiella_incarcerata@@pyruvate_NADP_oxidoreductase@ANM86867.1 ANM86867.1 pyruvate NADP oxidoreductase [Stygiella incarcerata]
SIDGNTAAATVAYAMSDAAFIYPITPSSSMGEAADDWAAKNIFGQVLRVTEMQSEGGAAG
AVHGSLAAGALTTTFTASQGLLLMIPNMYKISGELMPCVFHVAARAIAGQALSIFGDHMD
VMAARATGFAQLCSHSVQEAHDLALVSHLATLKASVPFIHFFDGFRTSAEISKIKRALNP
THPHMRGTSQGPDIFFQMVEAANPYYKRVPGIVEECMRQVEKICGRSYHLFDYIGAPDAE
NVIVVMGSGAIVVEETVRYLGEKVGVVKVHLYRPWGTEYFLNSLPKSVKKIAVLDRTKES
GSLGEPLYLDVATSPIIVGGRYGLGSKDFTPSMVNSIFYNLKSEKPKNHFTVGIDDDVSM
TSLGTYQCMFFGLGSDGTVGANKNAIKIIGYAQGYFSYDAHKAGGPTVSHLRFGPITSLY
FIADYVAAHNPVFVPFVKDGGIFLLNEQLERELPSRMKRQIAEKKVRFYTIDALEVSKKA
GIGRFNNVLQTAFFKLEVKHALQSMKKAIKKTYGKKGQAIVEKNWYAVDLKKVDYP-ASW
PEFIRTIGVEKLEGDKLPVSAFGGFLPMGTTAYEKRRIAVKIPIVCTQCNVCSFVCPHAT
IRPFLATEEELIQVAPEDCTGCSVCANSCPDEALTMTDEKEDWEFVKGSQFQQPLMEFSG
ACAGCGETPYVKLTQLFGKRMIIANATGCSSIWGGSHPANPYTGRGPAWGNSLFEDNAEY
GLGMAIASIHRRSAFVDKLRKDLASFVLSFSIDMIPKLSQWIVGGDGWAYDIGYGGLDHV
LASGEDVNVVVLDTEVYSNTGGQTSKSTPMGAIAKFSSSGKKLNKKDLGMLAMYQDVYVA
SVAMGASYNQCIRAFVEAEKYKGPSIIIAYSPCIAHGMELAVNSGYWTLYRFNPA---SG
EHPFTLDFMSKENRFSLLEEARRLRFERYKERA
>E_Entamoeba_histolytica_Entamoeba_histolytica_HM-1_IMSS@@pyruvate_ferredoxin_oxidoreductase@XP_657019.2 XP_657019.2 pyruvate:ferredoxin oxidoreductase [Entamoeba histolytica HM-1:IMSS]
SVDGNQAAAYVSYALSDVSFIFPITPSSPMAENADVWSSKNVFGQVVDVYEMESEAGASG
AVHGGCAAGSLVSTYTCSQGLMLMIPNMIKIAGEHLPCVFHVTARALAGQALSIFGDHSD
VMACRSTGFCLLSSHNVQQCHDLAIVAHLATLEASLPFMHFFDGFRTSHEIQKIHRGLNP
IHPSQRGTSQGPDVFFQAVEKSNADYLKVPEIVQKYMDKVGELTGRHYKIFEYYGAADAE
RVVVVMGAAVPVLEECVDYLGEKVGVLSVHLYRPWSAKHFLEQLPKTVTKISVLDRTKEA
GSFGEPLYLDVATTIKCVGGRYGLGSKEFTPAMAKAVFDNLKNEEPKNHFTVGIEDDVTH
MSLGTTQCMFWGLGSDGTVGANHDAIRIIGYVQGYFSYDAHKSGGVTVSHLRFGPIKSQY
LIADYTACHFPNYLDAAKPNSVFVLNAELEAQLPGSLKRVIAEKQIKFYTIDAIKIGQEV
KLGRINMIMQTVFFKLPFEKAIVLLKEAVQKTYGAKGPAIVKMNHDAIDLVEVKVP-AEW
PEFVTDVPQLAMKGNELPVSKFDGFMPMGTTKYEKRGIATKIPTWCVQCNMCSLYCPHAA
IRCFYLTPEESIQVSAMDCTGCEVCTTACPVKCLSMTPESKNWEFIKTTMIHQPYLEFSG
ACEGCNETALVKLTQLYGERTIIANATGCSSIWGATWGTNPYTGRGPAWGNSLFEDNAEY
GFGMFKANEQR---RLYLLKTLLEEWIIYAAVDMFVKISHWIVGGDGWAYDIGYNGVDHV
LASGHNVNILVLDTEMYSNTGGQKSKATNLGAVVKFASSGCKRPKKDLGAIAMYGDVYVA
SIALGANPAQAFKAFKEAESYNGVSLIIAYCPCKEQGVKMAVNSGYWSLYRYDPRLVEQG
KPGLQLDFLARENRFALLETADKLKLAHLKVVS
>E_Euglena_Euglena_gracilis@@pyruvate__NADP+_oxidoreductase@BAB12024.1 BAB12024.1 pyruvate: NADP+ oxidoreductase [Euglena gracilis]
SVDGSQATSHVAYALSDTAFIYPITPSSVMGELADVWMAKNAFGQVVDVREMQSEAGAAG
ALHGALAAGAIATTFTASQGLLLMIPNMYKIAGELMPSVIHVAARELAGHALSIFGGHAD
VMAVRQTGWAMLCSHTVQQSHDMALISHVATLKSSIPFVHFFDGFRTSHEVNKIKRSLNP
MHPTIRGTNQSADIYFQNMESANQYYTDLAEVVQETMDEVAPYIGRHYKIFEYVGAPDAE
EVTVLMGSGATTVNEAVDLLGKKVGAVLVHLYRPWSTKAFEKVLPKTVKRIAALDRCKEV
TALGEPLYLDVSATVKVIGGRYGLGSKDFIPEHALAIYANLASENPIQRFTVGITDDVTG
TSVGTRQCVFWGIGSDGTVGANRSAVRIIGMVQAYFQFDAFKSGGVTSSHLRFGPITAQY
LVADYIACHFQEYLDAIREGGTFVLND-MEKEIPADFRRKLAQKKVRFYNVDARKICDSF
GLGRINMLMQACFFKLPLAEAQRLLNESIVHEYGKKGGKVVEMNQAVVNPQEVQVPA-AW
IEFVDKIPLMDFKGDQLPVSVM-GTFPVGTTQYAKRAIAAFIPQWCTQCNYCSYVCPHAT
IRPFVLTDQEVIQVAPEDCTGCQVCVETCPD-ALEMTDQRTNWEFLKGSQFQQPLLEFSG
ACEGCGETPYVKLTQLFGERTVIANATGCSSIWGGTAGLAPYTGQGPAWGNSLFEDNAEF
GFGIAVANAQKRSRVRDCLTTLLAQWLIIAGLDMLPNISQWIIGGDGWANDIGFGGLDHV
LASGQNLNVLVLDTEMYSNTGGQASKSTHMASVAKFALGGKRTNKKNLTEMAMYGNVYVA
TVSHG-NMAQCVKAFVEAESYDGPSLIVGYAPCIEHGLEAAIATGYWPLYRFDPRLATEG
KNPFQLDYLDRQNRYVNLKGADLLRFNRYRRML
>E_Fungi_Anaeromyces_robustus@@hypothetical_protein_BCR32DRAFT_330174@ORX69317.1 ORX69317.1 hypothetical protein BCR32DRAFT_330174 [Anaeromyces robustus]
-MDGNEAAATIAYSINDVAFVYPITPSSVMAECIDNWSSTNIWGNVVKSLEMESEAGVAG
ALHGSLSAGALSTSFTSSQGLLLMIPNMFKIAGELLPCVLHVASRAISTHALSIFGDHSD
VMAARSTGWNMLCSDSVQASLDMALVAQMATFQCSLPFIHFFEGFRTSHEISKIKRALNP
THPSAKGSSQGSEFYFQNAEAANKFYEQVPDIVENCMNKLNFAVGRRYNLFDYTGPEDAT
DVIVIMGSGAYVCKSASEILGKKTGVLNVRLFRPWSKKHFLNALPSTVERIAVLDRCKEN
GSNGEPLFTDVCTTIKVIGGRYGIASKDFTPGMAIAVYENLSSPSPKPKFTVGIDDDVTN
LSLNVIQCLFWGFGSDGTVGANKDAIKIIGYGQAYFAYSAHKSRGITTSHLRFGPINAPY
LIADYIAVHYPGYLSNLKPNGTFVLNDELDSHLPYWVKKQLAEKMPKFYIIDANKIASEI
GLGHINMIMQSVFFYLPYNEATSLIKQAIDKTYSSKGGDIIQNNKKCVDLKKVQIPNE-W
SEFVNNVPSHHLKANEIPVSKM-GSIEPGTSKYEKLLSSKVISIYCIQCNKCTLICPHAA
IRPVLLNNEKLIQVSPYDCTGCTLCVKVCPT-SLSMKPEDENYKFIKGSQFRQPLLEFSG
ACEGCQETVYVKLTQLYGDHLLIANATGCSSIWGLSCPTNPFTGYGPAWANSLFEDNAEF
GYGIHHAYIQRREHLKNLLKDLIPKWIIEKLLDLLRKVTTWIIGGDGWAYDIGYSGVDHV
LASGDRLRILVLDTECYSNTGGQASKSTPLGAVQFFSKNGKTVNKKELGLMAMYRNAYVA
SVSIAANPQQALKAFVEAEAYPGPSIIIAHSPCQLHGIKLAVDSGYWPLYRYNPLNKD--
-QPFIYELLKNENRFSQLKYGQELRHQHLLTLA
>E_MAG_Alveolata_Porospora_cf._gigantea_A@@uncharacterized_protein_KVP18_002566@XP_067813876.1 XP_067813876.1 MAG: uncharacterized protein KVP18_002566 [Porospora cf. gigantea A]
IVDGSVAVAETAYVCVDGAFIYPITPSSAASEHFESLSALNAFGNVSSVRQLQSEAGAAG
SVHGGLSVGAMTTTFTASQGLLLMIPPMYKIAGEFLPAVFHVSARAIAGQALSIFGDHSD
VMSCRATGFAMLCSNSVQESADMALVAHIATLKASIPFMHFYDGFRTSHEIQKIQGALNP
THPYLKGTSQGPEVYMQNVEMCNSHYDRVPDFVEETFAALHKYTGRSYSLFEYHGDPNAE
MVVVCMGSGVSVIRETLAFEGANRGVICARLYRPWKVDKFLEFIPKTCKRIAVLDRTKES
GSLAEPLFLDVVGSPRVIGGRFGLGSREFTPEMVHAVFLNLESSKPKHPFTVGINDDVTN
LSLGTRQCLFWGMGSDGTVGANKNVIKIIGKVQGYFAYSAYKAGGLTMSHLRFGEIKSSY
QLADYVAAHRTQYAENLNDKGTFLLND-INRLLPAGVKRDIANRDARMFVIDANRVAVEN
GMGRVNNILMTCFFKLPMEEAIALFKSAIQKTYGKKGQHVVDANNKAVDLHQVHYDLDLW
EKFVTDIKVQKR-EADLPISAF-GKLPMGTANYEKRGIALNVPIVCTQCNYCSFVCPHAA
IRPFLLDDDEAIQVAPLDCTGCQLCAIACPD-ALTMTPEAENWAYLKGSQFYQPLLEFSG
ACEGCGETPYVKLTQLYGERMVIANATGCSSIWGGSFPSVPYTGLGPAWGNSLFEDNAEY
GYGMVMSIATRREYLKRLVLAHLKDWQLKDTIDMLPKICIWLIGGDGWAFDIGYGGLDHI
MAQGVDVNVLVLDTEVYSNTGGQVSKATMAGAVHKFATGGRTRNKKDLGMLMMYGDVYVA
SISSSANMAQTVRAIVEAERYNGSSLILAYSPCIEHQYKLAVDSGYWPLYRFNPALADVG
ELPLQLDMLNKENRFSILEMADKCRFQRLKFRS
>E_Mastigamoebidae_Mastigamoeba_balamuthi@@pyruvate_NADP+_oxidoreductase__partial@AGA37390.1 AGA37390.1 pyruvate:NADP+ oxidoreductase, partial [Mastigamoeba balamuthi]
------------------------TPSSPMGEHADAWSAKNIFGE-VEVTEMESEAGAAG
AVHGAAAVGTLVSTYTASQGLLLMIPNMFKIAGELLPVVFHVTARSVAGQALCIFGDHGD
VMATRSTGYVMLSSHSVQEAHDFALISHLSAFESSLPFLHFFDGFRTSHEIQKINRGLNP
KAPYMRGTSQGPDVYFQNCEALNKYYDAVPAIIEKYMDQFAAKFGRRYSLFDYYGAADAD
RIVILMGAGAPICEEACDYLGEKVGVVKVHLFRPFSAKHLLAAIPKTTKHITVLERTKEP
GALGEPMYTDVCAAPVIVGGRYGLGSKDFTPAQAKAVFDNMKG-ANKNHFVVGINDDVTH
LSLGTTQCMFWGLGSDGTVGANHDAIKIIGWVQGYFAYDAHKSGGVTVSHLRFGPVKSQY
LIADYVACHFSNYLASLKQGGTFVLNE-VEANLPGFIKHAIAAKQAKFYTVDAMSLAASI
GLGRINMVMQAIFFKLPYEQAVGLLKKAINKTYGNKGQKIVDMNCRAVDMAHIEYPA-SW
PQFVTDLPQLAMTGDDLPVSIF-GANPLGTTKYEKRGIAPTIPIWCMQCNECSLVCPHAA
IRPFVLSAEENIQVSSYDCTGCEVCSTACLY-ALAMKPEGANWEFVVGSQFQQPLLEFSG
ACEGCNETAYMKLTQLFGERMCVANATGCSSIWGGTWGTIPYTGHGPAWANSLFEDNAEF
GLGMAKANAASRQRLRSTLRQLLSRWIVCPILNFFPKISQWIMGGDGWAYDIGYGGLDHV
IASGVDLNVIVLDTEMYSNTGGQKSKATPIGAVAKFAADGCRRNKKDLGMMAMYQDIYVA
SISLQANHEQAIKAITEAESYPGCSIILCYCPCREQGFKAAVDTGYWNLYRFDPRRAAAG
QNPFQLDFLSRENRYESLEIAQGLRMDRLRKLA
>E_Metazoa_Capitella_teleta@@hypothetical_protein_CAPTEDRAFT_154655@ELT95712.1 ELT95712.1 hypothetical protein CAPTEDRAFT_154655 [Capitella teleta]
-MDGNEAASYVAYGMSDISFIYPISPATSMGEHMDKWASKNILGQVVDVNMMQSEAGAAG
ALHGAAAAGSLTSTFTASQGLLLMIPNMYLLAGELVPSVFHVSARTVSKHALSIFNDHSD
VMATRQTGFAMMASSSVQEVMDLGMASHVSSLKSRLPFLHFFDGYRTSAEMSKIQYALNP
YHPTIRGTGQRPDIFFQSTVAANKYYQACPDVVEEVFQDIEALTGRKYELFKYHGSPNAE
RVAVIMGSAAKTMEEAVDYLGENVGVMTVHLMRPWSTKHFMKALPETVNKIAVLDRTRED
GATGMPLFLDVNVTALITGTQYGLASKEFTPAMIEAVFKNLNAENPRMRYVIGIEDDVTH
SSLTTRQCLFWGLGSDGTVGANKTAIKTIGKAQGHFVFDSHKADGVTVSHLRFGEIKSEY
TIADFISVSHPSYLEPMKEGGTLVLNEEMDKKMPAHVKQEIAQKKIKFYNIAATDIAKQV
GLGRVNMIMQSAFYALPQDEATKLLKDSIEEQYKHKGPKIIESNMKAVDLKRVEYPE-SW
PEFISNIPVLALEGDKLPVSAFGGYQPIATSQYEKRGIAPMIPVWCTQCNYCAIVCPHAV
VRPFLLEKNEVIQISPYDCTGCEVCVESCPD-ALYMAPQAPHWDYVKGSQFQRPLLEFSG
ACAGCGETPYLKLTQLCGDRMVIANASGCSSVWGGTSTTIPFAGHGPAWGRSLFEDNAEY
GFGMMLATKQRRLGLSNRLKAAFSNWIIEDIMDMLRTQSHWLVGGDGWAYDIGYGGLDHV
ISRGENVNILVLDTEMYSNTGGQVSKATQLSTVTKFATGGKRQIKKDLGLCAMYENVYVA
SVALGANMNQCVQAFKEAEQYPGTSLLICYSPCIDWGIKTAVESGYWTLYRFDPRRIDAD
QNPFQLDYLDGENRFTRLVTAQDLRHSKYQRLA
>E_Metazoa_Lingula_anatina@@uncharacterized_protein_LOC106179427_isoform_X1@XP_013418497.1 XP_013418497.1 uncharacterized protein LOC106179427 isoform X1 [Lingula anatina]
AMDGNEAAAYIAYALSDISFIYPISPATSMGDHMDKWSAKNIFNSVVDVNMMQSEAGAAG
SLHGAVAGGCLASTFTASQGLLLMVPNMYLLAGELMPCVFHVSARTVSKHALSIFNDHSD
VMHCKSTGFAMLASSSVQEVMDMALVSHVASLKSRIPFLHFFDGYRTSAEVSKIQFALNP
NEPKIRGTGQRPDIFFQSTVAANKYYLACPGIVQETMDEVYALTGRKYDLFDYHGSPTAD
RVAVILGSASKTLEETVDFMGSNVGVVGVHLYRPFSDEHLLNAIPKTARKIAVLDRTRED
GALAQPLFMDVNVAALITGATYGLASKEFTPEMAVAVFDNLNAENPKMQYVIGIEDDVTH
TSLGTKQCMFWGLGSDGTVGANKEAIKTIGKTQGHFVFDSHKADGITVSHVRFGEIKSEY
IIADYVSCHHPSYLDPLSEGGTFVLNEQMEENLPAIFKQKLAKKKAKFYNISANKLAQSL
GLGRINMIMQTAFYELEVDEAIALLKKSIEKAYGHKGPKVVESNKSAVDLKRIDYPA-SW
TEFVENIPVLALEGDKLPVSAFGGHMPIGTTQYEKRGIAPQIPVWCTQCNYCAIVCPHAV
VRPFLLDKQETIQISPMDCTGCEVCVESCPD-ALYMAPYRPHWEYVKGSQFQKPLMEFSG
ACAGCGETPYVKLTQLFGDRMVIANSSGCSSVWGGTATTIPFTGRGPAWGRSLFEDTAEY
GFGMKLATKKRRRDLRNKLRGLFQKWIMEALLNLFRTQSHWLIGGDGWAYDIGYGGVDHV
LSKGENINILVLDTEMYSNTGGQVSKATQLSTVTKFAASGKRQNKKDLGMNAMYENVYVA
SVAMGASYNQCVQAFKEAESFDGTSLIIAYSPCIDWGIKEAVDSGYWPLYRYDPRRAEKG
AIPFQLDYLHGQNRFDQLSLAEGLRHEKFQKMA
>E_Metazoa_Liolophura_japonica@@pyruvate_ferredoxin_oxidoreductase-like@XP_064607290.1 XP_064607290.1 pyruvate:ferredoxin oxidoreductase-like [Liolophura japonica]
AMDGNEAAAYVAYALSDISFIYPISPATSMGDHMDKWASKNIFGSTVDVNMMQSEGGAAG
ALHGAAAAGALSSTFTASQGLLLMIPNMYLLAGELVPTVFHVSARTVSKHALSIFNDHSD
VMATRQTGFAMLCSSSVQEVMDLALVSHIASVKARLPFMHFFDGYRTSAEVSKIKFALNP
NKPMIRGTGQRPDIFFQSTVAANKYYNECPSIVEQTLEEVYAITGRKYNLFDYHGSPTAD
RVAVIMGSGAKTIEETVDYLGENVGVVNVHLFRPWSSKHLLAAIPQSATKIAVLDRTRED
GAAGMPLFLDVNVAALITGGQYGLASKEFTPEMVQAVFENLNAEKPKESYVIGIEDDVTH
TSLGTKQCIFWGLGSDGTVGAAKEAIKTIGKAQGHFVYDSHKADGVTISHVRFGDIKSEY
TIADYVSCAHPSYLEPLKPGGTFVLNEEMQAKLPALIKQQIAEKKLQFYNIDAIGLAAKV
GLGRINMIMQAAFYELPVEDAMQLLKRSIEKSYGHKGPKIVESNQSAVDIQKIDYPS-SW
PEFVEKIPVLALEGDKLPVSAFGGYMPIGTTEYEKRGIAPNIPVWCTQCNYCAIVCPHAV
VRPFLLDKNEAIQISPMDCTGCEVCVESCPD-ALYMAPYRPHWDYVKGSQFEKPLMEFSG
ACAGCGETPYMKLTQLFGDKMVIANSSGCSSVWGGTAAAVPFTGRGPAWGRSLFEDTAEY
GFGMMLATKQRRRMLQKDLHSLFGKWVIEEALDLFRTQSHWLVGGDGWAYDIGYGGLDHV
ISKGENVNILVLDTEMYSNTGGQVSKATQLSTVTKFASSGKRHVKKDLGMMAMYENVYVA
SVALGANMNQTVQAFKEAESYNGTSIIIAYSPCIDWGIKEAVESGYWTLYRFDPRKADLG
QNPFQLDFLHQQNRFQQLDEAALLRHKKLLKMA
>E_Metazoa_Owenia_fusiformis@@unnamed_protein_product@CAH1775312.1 CAH1775312.1 unnamed protein product [Owenia fusiformis]
LVEGNEAAATMAYAMSEISFIYPISPATSMGDYMDKWMTRNLLDQPVHVNMMQSEGGAAG
ALHGAAAAGTLSSTFTASQGLLLMIPNMYLLAGELVPTVLHVSARTVSKHALSIFNDHSD
VMACRQTGFAMLCSSSVQEIMDFGAVAHISSMKSRLPFMHFFDGYRTSAEVSKIKFALNP
NKPMVRGTGQRPDIFFQSTVAANKFYQACPNHVEETFRDIEMLTGRKYNLFDYHGSPDAT
RVAVLMGSGAKTMEETVDYLGENVGVITPRLFRPWSAEHFLRALPKSVEHVAVLDRTRED
GAIGMPLFLDISVTKNVTGGQYGLASKEFTPEMCKAVFDNLSSDKPKSRYVIGIEDDVTH
TSLGTTQCLFWGLGTDGTVGASKTAIRTIGKGQGHFVFDSHKGDGVTVSHVRFGDIKSEY
EIADYISCAHASYISPLKEGGIFVLNEEMEKKLPDALKKEIAQKKAQFYNIDATTIALEL
GLGRVNMVMQAAFYFLPVDQAISLLKESIIKQYGKKGPKMVDMNQRAVDLKKMEYSS-SW
PEFIKNIPVLALEGDKLPVSAFGGYQPTGTTLFEKRGIAPAIPVWCTQCNYCTIVCPHAV
VRPFLLDKSEVIQISPFDCTGCEVCVQSCPD-ALYMAPFKPHWDYVKGSQFQTPLMEFSG
ACAGCGETPYVKLTQLFGDRMVIANSSGCSSVWGGTSTTIPFSGKGPAWGRSLFEDTAEY
GFGMVVATKQRRTKLKKELKKAFGNWLIEDIIDMLRTQSHWIVGGDGWAYDIGYGGLDHV
LSKAENVNILVLDTEMYSNTGGQVSKATQLSTVTKFASSGKRQSKKDLGMMAMYENVYVA
SVALGANMNQCVQAMKEAESYNGTSLVICYAPCIDWGIKDAVDSGYWSLYRFDPRRAEQG
SNPFTLDFLNTENRFQQLNQAIDLKHEKFKKMA
>E_Metazoa_Ridgeia_piscesae@@hypothetical_protein_NP493_320g01045@KAK2183201.1 KAK2183201.1 hypothetical protein NP493_320g01045 [Ridgeia piscesae]
VMDGNEAAAYVAYAMSDISFIYPISPATSMGEHMDKWAAKNIQGQVVDVNMMQSEGGAAG
ALHGAAAAGALTSTFTASQGLLLMIPNMYLLAGELVPSVLHVSARTVSKHALSIFNDHSD
VMATRQTGFAMMCSTSVQEVLDLGFASHVASIKARIPFLHFFDGYRTSAEMSKVKFALNP
THPSIRGTGQRPDIFFQSTVAANSYYQAAPDIVAETLDELAVLTGRPYKLFEYYGHPEAD
RVAICMGSASKTLQETIDHMGEKVGSMTVHLYRPWSAKHFLDALPSTVKKIAVLDRTRED
GAVGMPLFLDVNVTALITGAQYGLASKEFTPAMAKAVLDNLNADKPRMRYVIGIDDDVTH
TSLGTTQCIFWGLGSDGTVGASKTAIKTIGKAQGHFVFDSHKGGGVTVSHVRFGDIKSEY
TIADYLSCSHPSYVSPLKEGGTFVLNEDLENNIPAHVRAEIAKKHLQFYTIHATKLATDT
GLGRINSIMQAAFYGLPVDQALKLLKDSVAQQYKHKGPEMVAMNQKAIDLHKIEYPA-TW
PEFVTSVPVLALKGDDLPVSAFGGYEPIGTTMYEKRGIAPTVPVWCTQCNYCAIVCPHAV
IRPFLLEKAETIQVSPYDCTGCEVCVETCPD-ALYMAPFSPHWDYVKGSQFLKPLMEFSG
ACAGCGETPYLKLTQLFGDRMVIANASGCSSVWGGTATTIPFTGQGPAWGRSLFEDNAEY
GFGMALATKQRRQILSNELRAALTNWQVNAILDMLRTQSHWMVGGDGWAYDIGYGGLDHI
LSRNENVNVLVLDTEMYSNTGGQVSKATQLSTVTKFASMGKRENKKDLGLFAMYGNVFVA
SVALGANMNQCVTAFKEAEHYPGTSLIIAYSPCIDWGIREAVDSGYWTLYRYDPRRITSG
LNPFQLDYLSGQNRFEQLETAGELRHKRLQKLA
>E_Neocallimastix_Neocallimastix_sp._JGI-2020a@@hypothetical_protein_H8356DRAFT_623223@KAG4090989.1 KAG4090989.1 hypothetical protein H8356DRAFT_623223 [Neocallimastix lanati (nom. inval.)]
CMDGNEAAATIAYSINDVSFVYPITPSSVMAECVDNWSALNIWGNVVKCLEMESEAGVAG
ALHGALSAGALATSFTSSQGLLLMLPNMYKIAGELLPCVLHVASRAIATHALSIFGDHSD
VMAARSTGWNMICSDSVQTSLDMALVAQMATFQCSLPFIHFFEGFRVSHEISKVKRALNP
THPSAKGSSQGSEFFFQNVEAANKYYEQVPDIVEQCMNKLNFAVGRRYNLFDYYGPKDAT
DVIVIMGSGSYVCKIASEYLNGKTGVLNVRLFRPWSKKHFLGALPDTVERIAVLDRCKEN
GSNGEPLYTDVCTTIRVIGGRYGIASKDFTPGMAIAVYENLISDDPKVKFTVGIDDDVTN
LSLNVIQCLFWGFGSDGTVGANKDAIKIIGFGQAYFAYSAHKSRGITTSHLRFGPINAPY
LIADYIAVHYSGYLAKLKPNGIFVLNEELDKYLPYWVKQQLAEKMPKFYIIDANKIANEI
GLNRINMIMQSVFFYLPYKEATNLIKQAIDKTYSSKGADIIQKNKKCVDLKKVPIPIE-W
SEFVNNVPSHHLKGNEVPVSKL-GSVEPGTSKYEKLLSSKAISIYCIQCNKCTLICPHAA
IRPVLIDNEKLIQVSPYDCTGCTLCVKVCPT-SLSMKSEDENYKFIKGSQFRQPLLEFSG
ACEGCQETVYVKLTQLYGDHLVIANATGCSSIWGLSCPTNPFTGYGPAWANSLFEDNAEF
GFGIHHGYIQRRKHLKDLLKDIIPKWILEKLLDLLRAITTWIVGGDGWAYDIGYSGVDHV
LASGDRVRILVLDTECYSNTGGQASKSTPLGAVQFFSKNGKSVNKKELGLMAMYRNVYVA
SVSIAANAQQALKAFIEAEAFPGPSIIVAHSPCQLHGIKLAVDSGYWPLYRYNPLNKE--
-QPFIYELLKNENRFSQLEYGQELRHQYLLSLA
>E_Stramenopiles_Blastocystis_hominis@@Pyruvate_Ferredoxin__flavodoxin__Oxidoreductase__PFO_@XP_012893814.1 XP_012893814.1 Pyruvate:Ferredoxin (flavodoxin) Oxidoreductase (PFO) [Blastocystis hominis]
AIDGNEAAAHAIYQVSDAAMLFPITPSSGMGEHCDAWANKNVFGQKVVITEMQSEAGAAG
ALHGTLTGGLLGTTFSSSQGLMLMVPSMHKISGELLPGVIHVSSRSVSKMTTCLYCDYGD
VFQTRATGFAYLSSHSVQEAHDLALVSHLSAINSSIPFLHFFDGFRTSHEMSSIERGVNP
VHPYSIGVAYGDDVWMQTLQTHQPYYDAVPDKVQAAMDQVASITGRQYHLFDYVGAPDAE
NVMVLMGASAQTAEETVEYLGEKVGVMKVHLWRPFSLKHFAAALPKTVKQICVLDKVREE
NAYGEPLYLDVNCAIKVICGEFGVAGKEFTPNLVKAVFDNMKAEKPKTHFTLGVVDDVCH
TSLSVTQCILYGLGSDGTVGATQEAVKLIVYAQANFGFDAHKSGGLTVTDVRFGPIKAEY
TVADYVGCHTTAYLKHIKEGGTFVLNEELDANLPPAIKHQIAEKKVKLYVIDATSVAQKV
GLRRINMVMQAVFFKLPEDQATKLIADNIRTRYAKKGEEVVNMNITAMELVEIDYPS-SW
PDYFKNLPTTLLDGDRFPVSAFGGIHPTDTSKYEKRGFAVSVPVWCTQCNQCSVMCPHAV
IRPFLMDAEETIQASPLDCTGCEVCVNVCPT-SLNMEPEGKNWDFVKGSQFQPPLIQFNG
ACAGCGETQYVKMTQLFGSKMILADAMGCSMVWSGTSGLIPFTGYGPVWCSSLFEDHAEY
GFGVNKANQIKRARLESNLKGCMKKWLMKPLLDMLPVITTWLYGGDGWAYDIGFVGLDHV
LASGENVKIMILDTEMYANTGGQQSKSTQMSAVAKFAAGGKRLMKKDMGKVAMYKNVYVA
SIAIGADARQAIKALTEANSYNGPALIIAYSPCQQHGMRKAVECGYWPLYRYDPRRAEKG
ENPFQLDFLEGENRFSILEAAKELRHAERVRMA
>E_Stramenopiles_Blastocystis_hominis@@uncharacterized_protein@XP_012894564.1 XP_012894564.1 uncharacterized protein [Blastocystis hominis]
LRTCLRWAFPYRYQFCDNCFIYPITPSTPMATNCDAYASKNVFGQVGTVVEMQSEAGASG
AVHGALVGGGLCSTFTCSQGLLLMIPNMYKIAGEMLPCVFHVSARSVAGQALCIYGEHSD
IMACRSTGFSFLCSQSVQEAHDIALCAHIASLRASLPFVHFFDGFRTSHETTNIRRAVNP
NHPDLRGTAQSPDIYMQCVEAGNAAYTQVPEIVDKVFEEMAPVFGRRYRLFEYYGAEDAE
DVVVCMGSGANVVHETANYLGSKVGVLKVRLFRPWSVKHFLEVLPKTVKRIAVLDRSKDA
AAIGEPLYLDVCTSPMIIGGRYGLGSKDFTPGQAMSVFQNLRAEKPIRSFSVGINDDVTY
RSLGIYQAIMWGMGSDGTVSVSKTIMKILGNVQGYSEYEAKKSNGWSVNYLRYGPIDCPY
NIADYVSCSKSSYFSALKENGIFLLNEEMEALLPGKAKRILARKNARLFVVDATALAGKY
HLGYVNTTMGIVYFKLDVEEVVPIMKKMVEKTYIKKGEHIVRNNWDCIDVHQIEYPREAW
PEFVNKVPIVRYEGDNLPVSVF-GVMPSGTTRYEKRGIAIMNPEWCIQCNQCATVCPHAC
IRPVLLTEEEAIQVSPLDCTGCQLCVEACGD-ALVMKDEAANWEYVRSVQFHQPMLEFSG
ACDGCGETPYVKLTQLFGERMNIANATGCSSIWGGTASFNPYTGQGPAWANSLFEDNAEY
GLGMSVSVSQRRRVLRENLADLLAEWLVMDVLDLFPKISQWIIGGDGWAYDIGYGGVDHV
LSTGEDVNIVVLDTEMYSNTGGQKSKATPMSAVQQFAAGGKFTHKKEMGLMAMYRNVYVA
SVALYADMAQAIRAFNEAESYNGPSIIFCYCPCLMQNVELAVKSGYWPLYRYDPRLSANG
KNAFQLDFLANERRFLELQVAEELRHDDFVRRA
>E_Stramenopiles_Cylindrotheca_closterium@@unnamed_protein_product@CAJ1942662.1 CAJ1942662.1 unnamed protein product [Cylindrotheca closterium]
CVDGNWAAAHVSYRTNDSAFIFPITPSSPMGEEVDAWAEKNLWGQELKVVEMQSEGGAAG
ALHGALVSGALATTYTASQGLLLFIPNMYKIAGELLPTVIHVASRALAGQGLSIYGDHSD
TMLVRGCGWSMMSSFSVQDAHDMAAICQVATLNSRVPFLHFFDGFRTSHEVNKIQRALSP
MHPSQRGTAQAPDVFMQMVESSNQYYADVEGHIVKAMGDFHRVTGRKYEPIEYYGTTAPR
VALICMGSGVAVIDSTLKHLSESACLIGIRMFRPWNRKRFCDLIPKSVTRLAILDRTREG
GAQGEPLYLDVCTSIFVAGGRYGLGSKDFTPRMVSSIIQNMLRKDTQRPFTVGITDDVTN
LSLSVTQCVFWGFGSDGTVGANKEAVKMIGEVQAYFEYDSKKSSGWTTSHLRFSSIQAPW
RVADYVACHNESYIKYLKRRGNFFLNEALEHLVSPKILRNIAMRNISLYIMDAVGLSRKF
GLARINMICQVVFFRLPLDDAVALLKATIVKAYSHKGDDIVKKNIDLLDLIKVEVPA-RW
RKFMAEIPVSRLEGDDIPVSKFGGVMIPGTTKFEKRNPSGKIPKWCTQCNACIFICPHAA
IRPFVVTKDEAIRVSPLDCTGCNACVEACPE-ALEMQSNEKNWEYVRGSQFQTPLMEFSG
ACSGCGETPYFKLTQMFGERMVIANATGCSTIWGGSFPSNPYTGRGPAWANSLFEDNAEY
GLGMFVAMRHRRERLITLLVHYLMDWLMKPLFDMFPKLSQWIVGGDGWAYDIGFGGLDHV
EAFSNDVNVLVVDTEMYSNTGGQCSKATPAGASAKFAVGGKQQRKKSIGEIFMYEHVYVA
SVSLA-NQAQVLQAFIEADKHDGPSFIVAYSPCVQQGIRFAVDSGYWPLYRYNPEMILES
KNPFILDFLQRESRFINLEVAEGLRMDHLNQLA
>E_Stramenopiles_Fistulifera_solaris@@pyruvate-ferredoxin/flavodoxin_oxidoreductase@GAX22782.1 GAX22782.1 pyruvate-ferredoxin/flavodoxin oxidoreductase [Fistulifera solaris]
CVDGNWAVAHVAYRTNDCAFIFPITPSSPMGEEVDAWAAKNLFGQELKVVELQSEAGAAG
ALHGALVLGALATTFTASQGLLLYIPNLYKIAGELLPTVIHVASRALAGEALSIYGDHSD
TMLVRGCGLAMLSSFSVQEAHDMAAIAQVATLQSRVPFLHFMDGFRTSHEVNKITRCLSP
MHPTQRGTAQGPDVFMQLVESSNTYYQAVDGIIEKAMADFAAVTGRSYHPYEYYGTTQPT
IAIITMGSSVRVVDRTLHYLSEQACLIAIRMFRPWVAKKFVALIPPSVQRVAVLDRTREG
GSQGEPLYLDVCTSIFVAGGRYGLGSKDFTPRMVHSVIQNMLRKDVQHPFTVGITDDVTH
LSLEATQCVFYGFGSDGTVGANKEAIKMIGKVQAYFEYDAKKSSGWTVSHMRFSEIDAPF
RIGDYVACHNESYVKFLKRRGTFFLNEALEALVCHKTLRKLALKNAKFYIMDAGRLASKH
GLPRINVICMCVFFRLPLEDAIALLKSSIRKTYSYKGEDIVQKNIDLLDLLLVDIPK-SW
RQFMQDIPVARLEGDAIPISKFGGVMIPGTSKYEKRNPSKKVPMWCTQCNQCVFICPHAA
IRPFIVTKDEILQISVLDCTGCNACVEACPE-ALKMGPEVENWDFVRGSQFQTPLMEFSG
ACSGCGETPYFKLTQLFGQRMLVANATGCSTIWGGSFPSNPYTGRGPAWANSLFEDNAEF
GLGMFSATQHRRARLFGYLVALLNEWLMAPLFDMFPKLSQWICGGDGWAYDIGFGGLDHV
EAFANDVNVLVVDTEMYSNTGGQQSKATPAGAAVKFAMGGKQQKKKSLGEMFMYEHVYVA
SVALH-NSAQVLQAFWEADQHQGPSIIIAYAPCIQQGVKFAVESGYWPLYRYNPELTKQG
QNPFVLDFLQRESRFINLKVADSLRMEHLQQLA
>E_Stramenopiles_Nitzschia_inconspicua@@pyruvate_ferredoxin_oxidoreductase@KAG7357016.1 KAG7357016.1 pyruvate ferredoxin oxidoreductase [Nitzschia inconspicua]
CVDGNWAAAHVSYRTNDCAFIFPITPSSPMGEEVDAWAAKNLWNQELKVIEMQSEAGAAG
ALHGSLQAGTLATTYTASQGLLLFIPNMYKIAGELLPTVIHVASRALAGEALSIYGDHSD
TMLVRGCGWAMMSSFSVQEAHDMAVICQVATLNSRVPFLHFFDGFRTSHEINKICRGLSP
LHPTQRGTAQAPDVFMQMVESSNQNYNQVKGHIEKAMADFERVVGRKYEPFEYYGTSHPK
VAIVCMGSGVTVINATLRYLNESTCVIGVRMFRPWDWKGFCESLPKSVTRLAVLDRTREG
GSQGEPLYLDVCTSIFVAGGRYGLGSKDFTPRMVSAIINNMLRKNEKSPFTVGINDDVTN
LSLNVTQCVFWGFGSDGTVGANKEAVKLIGSVQAYFEYDAKKSSGWTISHLRFSKIEAPF
RVADYVACHNESYVKFCKRRGNFFLNEVLEKLISPKILKTLSMKNINFYIMDAGELSRQY
GLARINMICQTVFFRLPLMDAVALLKAAIKKAYGHKGDEIVKKNIDLLDLIKVEVPS-SW
RKFMTDIPVTRLEGDEIPVSKFGGVMVPGTTKFEKRNPSKRIPKWCTQCNQCIFVCPHAA
IRPFIITKEEAIQVSPLDCTGCNACVEACPE-ALEMQSNEENWNYVRGSQFQTPLMEFSG
ACSGCGETPYFKLTQLFGERMVIANATGCSSIWGGSFPSNPYTGRGPAWANSLFEDNAEY
GFGMFIAMRQRRERLIHLLVHLLLDWQMKTLFDMFPKLSQWIVGGDGWAYDIGFGGLDHI
EAFSNDVNVLVVDTEMYSNTGGQMSKATPVGSSVKFATSGKTQRKKNIGEMFMYEHVYVA
SVCLA-NQSQVLQAFLEADRHDGPSFVVAYAPCVQHGLRLAVDTGYWPLYRYNPELLNHG
KNPFILDFLSRETRFMKLKIAEDLRMEHLNQMA
>E_Stramenopiles_Seminavis_robusta@@Pyruvate-flavodoxin_oxidoreductase__Fragment_@CAB9501752.1 CAB9501752.1 Pyruvate-flavodoxin oxidoreductase (Fragment) [Seminavis robusta]
CVDGNWAVAHATYRMNDCAYIFPITPSSPMGEEVDDWAAKNLWGQDLRVIEMQSEGGAAG
ALHGALVSGSCATTYTASQGLLLYIPNLYKIAGELLPTVIHVASRALAGEALSIYGDHSD
TMLVRGCGLAMISSFSVQEAHDMAVITQMATFTSRVPFLHFMDGFRTSHEINKIARALSP
MHPTQRGTAQAPDVFMQMVESSNQHYQDVDKHFIKALEDFKNVTGRDYKPFEYYGTSAPR
VAIITMGSSVAVVNSTLKATNEQACLIGVRMFRPWNADMFVKAIPESVQRIAVLDRTREG
GAQGEPLYLDVCTSLFVAGGRYGLGSKDFTPRMVMAVVQNMLRKNTQRPFTVGITDDVTN
LSLNVTQCVFWGFGSDGTVGGNKEAIKIIGSVQGYFEYDAKKSSGWTMSHLRFSKIEAPF
RVAGYVACHNESYVKFLKRRGTFFLNKALEALVDPKLLRQLALKNVQFYIMDAASLAARF
GLARINMICMCAFFRLPLDDAVALLKAAIKKNYSYKGDAVVKQNIDLLDMLQVEIPA-SW
RKFLDDIPVTRLNGDDIPVSKFGGVMIPGTSKYEKRNPSGLIPEWCTQCNQCIFVCPHAA
IRPFVVTKEEVIRVSPLDCTGCNACVEACPE-ALKMESNKKNWDYVRGSQFQTPLMEFSG
ACAGCGETPYFKLTQLFGERMVIANATGCSTIWGGSFPSNPYTGRGPAWANSLFEDNAEF
GLGMFTAMKHRRARLVDLLESLLVDWLMKPYFDMFPKISQWITGGDGWAYDIGFGGLDHI
QAFANDVNVLVVDTEMYSNTGGQASKSTPAGATVKFASGGKTQRKKNIGEIFMYEHVYVA
SVAIH-NQAQVLQAFLEADKHDGPSIIVAYAPCIQHGVKFAVDSGYWPLYRYNPELIKDA
KNPFVLDFLQRESRFLNLEIAGDLRMDHLRQLA
>E_Stramenopiles_Thalassiosira_pseudonana_CCMP1335@@hypothetical_protein_THAPSDRAFT_31316__partial@XP_002286672.1 XP_002286672.1 hypothetical protein THAPSDRAFT_31316, partial [Thalassiosira pseudonana CCMP1335]
------AVANASYRMNDIAYIFPITPSSVMGELVDEWSALNLWNQELKVVEMQSEAGAAG
ALHGALNSGSLATTYTASQGLLLYIPNLYKISGELLPTVIHVAARALTGQALSIYGDHSD
VMLVRGTGLAMVSSFNVQEAHDMAVITQVATLNSRVPFLHFMDGFRTSHEISKIQRALSP
LHPSQRGTAQAPDVFMQLVESSNKHYQAVNSIFGKAMEDFARVVGRHYKPFEYFGSTTPT
IAVVTMGSSVEVVKETLKCMMEQACVIGVRLFRPWSPADFCKVLPKTVKRIATLDRTKES
GAQGEPLYMDVCASIFVAGGRYGLASKDFSPRMALAVVQNLMRKDVQHPFTVGIIDDVTH
LSLNVTQCVFWGFGSDGTVGGNKETIKIIGSVQAYFEYDAKKSSGWTISHLRFSTLSAPY
KVANYVACHNESYVRFSKKGGTFFLNKEFYS-------SCRALRKVKFYIMDADRLASTY
GLKKINMICMSAFFRLPIDEAVALLKKSITKSYSYKGDDVVKKNHDILDLLEVEVPS-RW
RKFMEEIPVSHLEGDNIPISKFGGTMQPGTTRYEKRRPSALIPKWCTQCNQCVAVCPHAV
IRPFIITRDEALQISPLDCTGCNACVEACPE-ALEMQDGEDNWNFVKGSQFQTPLMEFSG
ACSGCGETPYFKMTQLFGERMIIANATGCSTIWGGSFPSNPYTKRGPAWANSLFEDNAEY
GFGMFSAMKHRRERLIQL-------WLMQPLFDMFPKLSQWIVGGDGWAYDIGYGGLDHV
EAFANDVNVLVVDTEMYSNTGGQASKSTPAGAAVKFAMGGKQQTKKNMGEIFMYEHVYVA
SVCLS-NQTQLLQALVEADRHNGPSFIVCYAPCIQQQVRFAVDSGYWPLYRYNPNLINEG
KNPFILDFLKREGRFINLEIANDLRMENMLSRA
>E_Symbiodinium_Symbiodinium_sp._CCMP2592@@PFOR@CAE6964778.1 CAE6964778.1 PFOR [Symbiodinium sp. CCMP2592]
CIDGNQAAAHVAYALSDCAFIYPITPSSPMGEMVDEWAAINCYGQKLSVTEMQSEAGAAG
ALHGALKAGAFSTTFTASQGLLLMIPNMYKIAGELLPCVMHVAARALAGQALSIFGDHSD
VMACRSTGWAMLASESVEMAQVNAIVAHLVSMERRVPVQHFFDGFRTSHEVNKIKLAMNP
RHPHVQGTSQGPDIFFQCVEAGNTFYDGLADLFEEKGKLVQEQTGLHFALYGYEGHPEAK
HVIVVMGSAAVTCGETAMFLGQRVGVLKVRLFRPWDSSRFLAALPKTTERICVLDRTKEQ
GSQGEPLLLEVASMIVVVGGRYGLGSKEFTPNMVLSVFENLAKDSPKPRFVVGIEDDVTH
LSLGTTECMFYGLGSDGTVGANKSAVKMIAHAQAYFEYDAKKSGGVTISHLRFGPIHAPY
NVADYMAIHKSSYTRYLKQNAVCVINE-LEQQLPAKMRRDLAEKKAKLFIIDATKIAVKA
GLGRINMIMQTVFFKLPYEEAVEMLKKSIKKMYGKKGDKVVKMNIDGVDIVECEVPP-AW
SQFAAQVPCNNLDGNSLPVSAF-GRVPCGTSQYEKRGIAIQVPTVCTQCNKCSLICPHAA
VRPFLMTSQELIQVSPWDCTGCELCVRICPA-ALTLGPEEANWNFVKGSQFQKPYLEFSG
ACEGCGETPHVKLTQLFGDRLVIANATGCSSIWGGSNPSFPYTGEGPAWANSLFEDNAEF
GFGMRKAFKQRRDYLAMQLRQALQQFLLVPLLDMFGRSSFWIVGGDGWAYDIGYGGLDHV
IASEEHVNILVLDTEMYSNTGGQASKATPKGAMAKFAEGGKLTQKKDLGQMAMYKNVYVA
SICVHVNPQQAVRALIEADAYPGPSLILSYTPCISQGFQMAVDSGYWPLYRYNPEAAAHG
NNPFQLDLLAKENRFAAVKHAEELKNH----LL
>E_Viridiplantae_Chlamydomonas_sp._UWO_241@@hypothetical_protein_FOA52_003725@KAG1661267.1 KAG1661267.1 hypothetical protein FOA52_003725 [Chlamydomonas sp. UWO 241]
PMDGNEGAARIAYALSNVSFIYPITPSTPMGELADQWAAKNAFGNIMSVTEMESETGAAG
GIHGALSAGSLATTFTCSQGLLLMIPNMYKIAGELSPCVIHVTARAIAKHALSIFGDHQD
VMAVRQTGWGMLCSHSVQEAHDLALAAHLATLRSSVPFVHFFDGFRTSHEINKVSRGLNP
THPHQRGTAQGPDVYFQNMEAANPFYDATPGHVLDALAEVTAITGRPYGLFDYVGHPEAD
RVIVIMGSGSQIAEEGVHHLGQKVGVVKVRLFRPWSAEHLLAAIPTTAHKLCVLDRTKES
GAQGDPLFQDVIAS-VVIGGRYGMGSKEFTPAMVVAAFDNLNAPKPKRRFTVGIVDDVTN
SHLGTQQCMFWGMGSDGTVGANKEAIKIIAYAQAYFAYDAHKSGGVTVSHLRFGPIGASY
CIADYMAVAMQSYLAKLRPGGTLVLNEALDAFLPARVKRQLAQLQPAFYVIDARAVADSV
GLGFVNMVMQTVFFSLPIEKAIGLLKKSIVKAYTRKGPAVVEKNTKVVDLVKITVPAE-W
LSFIENVPMLAMEGDALPVSVF-GFTPPGTAAFERRAIAATIPIWCTQCNICSFVCPHAA
IRPFLAMPGEVMQVAPYDCTGCQLCVSACPD-ALVAQPEDQHWSFVKGSQLAMPYLEFSG
ACEGCGETPYVKLTQLFGERLVIANATGCSSIWGGSAPSNPYTGWGPAWANSLFEDNAQY
GLGIAMGIVQRRATLRRNLRDTLSSWHAMKLLDMFVKPSIWIIGGDGWAYDIGFGGLDHV
ISTGEDVNILVLDTEMYSNTGGQKSKSTPLGAVAKFAAGGKSRPKKDLGAVAMYGDVYVA
SCNLEANYGQVVRALVEAEKYPGASLTVCYSTCVMQGIKEATASGYWPLYRYNPLVHED-
HHRFQLDFLHGENRFSLLDTAARLRYNRYKHLT
>E_Viridiplantae_Gonium_pectorale@@hypothetical_protein_GPECTOR_15g397@KXZ50713.1 KXZ50713.1 hypothetical protein GPECTOR_15g397 [Gonium pectorale]
PMDGNEATAQIAYAVSDVSFIYPITPATVMGELVDQWAAVNVFGNVMSVTEMESETGAAG
ALHGALAAGSLATTFTCSQGLLLMVPNMYKIAGELTPCVLHVTARALAKHALSIFGDHQD
VMAVRQTGWAMLCSHSVQEAHDLALVAHLATLRASVPFVHFFDGFRTSHEISTIERSLNP
THPHQRGTAQGPDVYFQCAEAANPYYDRAYEHVEAAMEEVSAITGRTYKPYEYVGAPDAD
RAIILMGSGSQAVEEAVEYLGQKVGVLKVRLFRPWNAATLLAELPASVRKIAVLDRTKES
GANGEPLYQQVMST-YVVGGRYGLASKEFLPSHAAAVYENLNAARPMRDFVVGIVDDVTQ
RSLGTFECLFWGMGSDGTVGANKEAIKIIAHAQAYFSYDAHKSGGVTVSHLRFGKLRAPY
LVADYVAINHQSYLANVKPGGVVVINDSLSKYLPEKIKKQLAALKPQLYLIDALAVAKSS
GLGHVNMVMQTVFFNLPMEKAVALLKKSITKAYERKGPEVVAKNHLAVDLVKVDVPAS-W
WEFMEKVPMLALEGDKLPVSVF-GFVPPGTTIIEKRAIAAQVPVWCTQCNICAFVCPHAA
IRPALAAPGELIQVSPYDCTGCDLCTHACPD-ALQAQPENTNWEYVKGSQLQQPLMEFSG
ACEGCGETPYVKLTQLFGDRLIIANATGCSSIWGGSAPSNPYTGFGPAWANSLFEDNAQF
GLGIATGTLQRRKATLRLLRDALTRWALQPL-DMLHKASTWIVGGDGWAYDIGFGGLDHV
LASGENINIMVLDTEVYSNTGGQRSKATPISAVAKFAAGGKERPKKDLGAIAMYGDVYVA
SVSLHANYGQVVKAMAEAERYPGVSLVLCYSPCMLHGIKMAVETGYWPLYRYNPAIVED-
HHRFQLDFLSHENRFQQLDTAAKLRHDRLKHLA
>E_Viridiplantae_Monoraphidium_neglectum@@putative_pyruvate-flavodoxinoxidoreductase@XP_013901127.1 XP_013901127.1 putative pyruvate-flavodoxinoxidoreductase [Monoraphidium neglectum]
AVDGNEATARMAYALSDVSFIYPITPATPMGELSDQWAAKNVFGHVMQVTEMESEGGVAG
ALHGALAAGALATTFTCSQGLLLMIPNMYKIAGELIPCVLHVTARALAGHALSIFGDHQD
VMAVRQTGWAMLCSHSVQEAQDMALVAHLATLKARVPFVHFFDGFRTSHEINKIDRALNP
AHPHQRGTAQGPDVYFQGVEAANPFHQAVPALVQEAFDKVAALTGRQYRLFDYVGHPEAD
RVVVAMGSGSEVLEAAVEHLGQKVGLIKVRLFRPWSAEHLLAALPATVKRITVMDRTKEH
GSGGEPLLLDVSST-VLVGGRYGLGSKDFTPAMGVAIFNNMAAPDPKDGFVVGIVDDVGF
SHLGTTE----GMGSDGTVGANKEAVKIIAHAQAYFAYDAHKSGGVTTSHLRFGPIKAPY
LVADYIGVHQAQYLSRLRKGGVVLINEEVEAHVPERVKQQLARLRPRLYTIDATSVAKEV
GLGRTNMVMQAAFFALPLDQAIPLLKASIKKAYGKKGDKIVNMNNAAVDMVSIDIPQG-W
GDFLNQVPMLAMDGDKLPVSVF-GTFPPGTTAVEKRSIADAVPVWCTQCNICAFVCPHAA
IRPALATPDELVQVSPQDCTGCELCVNACPD-ALKSTP-------VRGSQFQTPLMEFSG
ACEGCGETPYVKLTQLFGRRMVVANATGCSSIWGGSAPANPYTGHGPAWANSLFEDNAQF
GFGIRMGIKQRREALAAALRAALGEWLVEAALDLLDKPSVWIIGGDGWAYDIGFAGLDHV
FSTGEDVNILVLDTEEYSNTGGQKSKSTPLGAVVKFAAGGKARPKKELTQMAMYPDTYVA
SVCLEANYNQVVKAMTEAEAHPGVSLVVAYAPCALQGPRMAVETGYWPLFRYQPAPHVAG
RAQLVLDFLDRENRFTILAAADELRHERLTRMA
>E_Viridiplantae_Pleodorina_starrii@@hypothetical_protein_PLESTM_000628300@GLC37627.1 GLC37627.1 hypothetical protein PLESTM_000628300 [Pleodorina starrii]
PMDGNEATAHIAYAVSDVSFIYPITPATVMGELVDQWAATNVFGNVMSVTEMESETGAAG
ALHGALAAGSLATTFTCSQGLLLMVPNMYKIAGELTPCVLHVTARALAKHALSIFGDHQD
VMAVRQCGWAMLCSHSVQEAHDLALVSHLATLRSSVPFLHFFDGFRTSHEINTIERALNP
THPHQRGTAQGPDVYFQCAEAANPFYDRAYDHVIEAMAEVSAITGRSYKPYEYVGAPDAD
RLIVLMGSGSQAVEEAVNYMGQKVGVLKVRVFRPWKTDAFLEAIPASVRKVCVLDRTKES
GSAGEPLYQQVAAA-YIVGGRFGLASKEFLPSHAVACFENLDEHRPLRDFSVGIVDDVTR
RSLGTFECLFWGMGSDGTVGANKEAIKIIASAQAYFSYDAHKSGGVTVSHLRFGKISSPY
LVADYMAVNHQSYLACLKPGGVLVLNESLTKYLPDKVKRQLAALQPKLYLIDALAVAKAS
GLGHVNMVMQTVFFNLPMDKAISLLKKSISKAYERKGPEVVAKNHAAVDLKAVDIPAS-W
WEFMEKVPMLALEGDKLPVSVF-GFVPPGTTVMEKRAIAAQVPVWCTQCNICAFVCPHAA
IRPALAQPGELIQVSPYDCTGCDLCTHACPD-ALEAKPESANWDFVKGSQLQQPLMEFSG
ACEGCGETPYVKLTQLFGDRLIIANATGCSSIWGGSAPSNPYTGYGPAWANSLFEDNAQF
GLGIATGTVQRRKTLYKHLRDALTRWALQPL-DMLHKASTWIVGGDGWAYDIGFGGLDHV
LASGQNVNILVLDTEVYSNTGGQRSKATPMSAVAKFAAGGKERPKKDLGAIAMYGDVYVA
STSLHANYGQVVKAMTEAERYPGVSLLLCYAPCIMHGIKMAVETGYWPLYRYNPAIKED-
HHRFQLDFFAHENRFQILEVAKLMRFGRFKDLA
>E_Viridiplantae_Raphidocelis_subcapitata@@pyruvate_ferredoxin__flavodoxin__oxidoreductase@GBF87641.1 GBF87641.1 pyruvate:ferredoxin (flavodoxin) oxidoreductase [Raphidocelis subcapitata]
PVDGNEATARMAYAMSDVSFIYPITPATPMGEAVDQWASKNVFGNVMQVTEMESEAGVAG
ALHGALAAGALVTTFTCSQGLLLMIPNMYKIAGELIPAVLHVTARALAGHALSIFGDHQD
VMAVRQTGWAMLCSHSVQEAQDMALISHLTTFKARVPFVHFFDGFRTSHEINKIKRALNP
AHPHQRGTAQGPDVYFQGIEAANPFHDAVPELVQETMDRVASVTGRQYHLFDYVGHPEAD
RVVVAMGSGSEVLESAVAHLGQKVGLIKVRLFRPWSAEHLLAALPKTAKRITVMDRTKEH
GSGGEPLLLDVSST-VLVGGRYGLGSKDFTPAMAVAVYDNMAAPSPKDSFVVGIIDDVGF
SHLSTTECLFWGMGSDGTVGANKEAVKIIAHAQGYFAYDAHKSGGVTTSHLRFGPIKAPY
LVADYIGVHQPQYLERLRPGGVVLINEEVEAHVPERVKQQIARLRPQLYCIDAAGVAKDV
GLGRTNMVMQAAFFALPIEQAIPLLKESIKKAYSKKGDKIVNMNYAAVDLVKIEVPQG-W
ADFLHQVPMLAMEGDKLPVSVF-GTFPPGTTAVEKRTIAAAVPIWCTQCNICAFVCPHAA
IRPALATPEELMQVSPHDCTGCELCVNACPD-ALASKPETANWDFVRGSQFQTPLMEFSG
ACEGCGETPYVKLTQLFGRRMVVANATGCSSIWGGSAPANPYSGHGPAWANSLFEDNAQF
GFGIQMGVKQRRAALAAALRAALGEWLVEAALDMLDKPSVWIVGGDGWAYDIGYAGLDHV
FSTGEDVNILILDTEEYSNTGGQKSKSTPLGAVVKFAAGGKSRPKKEMGIMTMYPDTYVA
SVCLEANYNQVVKAMTEAEAHPGVSLIIAYAPCALQGPKMAVDTGYWPLYRYAPPPRTH-
RGVLALDFLSRENRFAILDAADELRHERLKKMA
>E_Viridiplantae_Volvox_carteri_f._nagariensis@@pyruvate-ferredoxin_oxidoreductase@XP_002949465.1 XP_002949465.1 pyruvate-ferredoxin oxidoreductase [Volvox carteri f. nagariensis]
PMDGNEAAAHVAYAVSDVSFIYPITPATVMGELVDQWAATNVFGNVMSVTEMESETGAAG
ALHGALAAGSLATTFTCSQGLLLMVPNMYKIAGELTPCVLHVTARALARHALSIFGDHQD
VMAVRQTGWAMLCSHSVQEAHDMALVAHLATLRTSLPFVHFFDGFRTSHEINTIERALNP
THPHQRGTAQGSDVYFQCVEAANPFYDNAFEHVLAAMAEVTAITGRSYKPYEYVGAPDAD
KVIVIMGSGSQAVEEAVEYLGHRVGVLKVRLFRPWRSESFLGELPSSVSKIAVLDRTKES
GAAGEPMYQQVAAA-SIVGGRFGLASKEFLPSHAVAVFENLDAPTPMRDFTVGIMDDVTR
RSLGTFECLFWGMGSDGTVGANKEAIKIIASAQAYFSYDAHKSGGVTVSHLRFGKIRAPY
LVADYMAVNHQSYLAGLKPGGVLVLNESLSKYLPASVKKRLAALQPRLYLIDALSVARSS
GLGHVNMVMQTVFFNLTMDKAIALLKKSISKAYERKGPEVVAKNHAAVDLKHVEIPAS-W
WEFMEQVPMLALEGDKLPVSIF-GFVPPGTTIIEKRAIASQVPVWCTQCNICAFVCPHAA
IRPSLAQPGELIQVSPYDCTGCDLCTHACPD-ALEAKPENANWDFVKGSQLQQPLMEFSG
ACEGCGETPYVKLTQLFGDRLIIANATGCSSIWGGSAPSNPYTGYGPAWANSLFEDNAQF
GLGIATGTLQRRQALHRRLRSALSRWALQPL-DMLHKPSTWIVGGDGWAYDIGFGGLDHV
LASGENVNILVLDTEVYSNTGGQRSKATPMSAVAKFAAGGKERPKKDLGAIAMYGDVYVA
STSLHANYGQVVKAMTEAERYPGVSLVLCYSPCMLHGIKMAVDTGYWPLYRYNPAVKED-
HHRFQLDLFAHENRFQILEAARHMRFQKYKNLA
>M_MAG_Metamonada_Streblomastix_strix@@Pyruvate-ferrodoxin_oxidoreductase@KAA6397532.1 KAA6397532.1 MAG: Pyruvate-ferrodoxin oxidoreductase [Streblomastix strix]
CFDGCTAAAYVAYALSDCSVIFPITPSTVIGELADQWAAKNVFDQVVSVTEMQSEAGAAG
ALHGCLSTGALTSTFTASQGLLLMIPNMYKIAGERLPAVFHVTARAVAGQALSIFGDHSD
VMATRQTGWVLLNSATVQEVHDLGIVAHLGAINARLPFLHFFDGFRTSHEIQKIKTALNP
EHPQMRGTSQGPDIFFQLVESANVVYNGIPAIVQEAMDQVGKVTGRQYHLFDYVGHPDAK
AVVVVMGAAASTVEEVCAHLGEKLGVIKVRLYRPWNAEAFLKALPKSAKSICVLDRTKEA
GSFGEPLYLDVAATRKVIGGRFGLGSRDFTGASAKAVFDNLLASKPKNHFTVGINDDVSF
ASIGTVQALLWGLGSDGTVGANKEAIKLIGFCQGYFEYDAKKSGGLTRSHLRFGKIDATY
LVADYIACHHPGYLKAAKQGGTFVLNEDLEVHLSDDIKRDLATKKMKFYVIDAWKIAKET
KIGFINMIMQTVFFKLDVDHAIELLKKSVKKMYAKKGDEVINKNIAAIDLIEIPVP-AEW
PPFVNEVPCGHYQGDDLPISTLGGIMPTATARYEKRGLAVLVPEWCVQCNQCSLVCAHAV
IRPFLLTPEESIQVSPLDCTGCAVCADTCPAKALTMVPEAKNWEYIKASQFHQPLLEFSG
ACGGCGETPYVKLTQLFGDRMIIANATGCSSIWGGSAPWCPYAGHGPAWANSLFEDNAEY
GFGMLISSIQRRKRIIDVVKEAAQDWITGDALDLFTKKSQWIIGGDGWAYDIGFGGLDHV
LACDENLNVIVLDTEVYSNTGGQRSKATPRGASAKFATSGKKTTKKNLGLIFMYGYIYVA
QVALGANSTQTLRAIQEAEAFPGPSIIIAYAPCLNHGIKLAVKYGYWTLFRYNPLLVKEG
KNPFQLDFIYREVRFDSLEEAERLDYKRYKNFV
>M_Metamonada_Aduncisulcus_paluster@@Pyruvate_ferredoxin_oxidoreductase@GKT34431.1 GKT34431.1 Pyruvate:ferredoxin oxidoreductase [Aduncisulcus paluster]
VCDGNTAVSRVAHYLSDAAILFPITPSTPAGENYDVMVGRNVFGQVPALHQLQSEAGVSG
GLHGALLGGALATTFTSSQGLLLMIPNMYKIAGEMLPITLHNPTRAIGQQAQSIYCDYSD
AMAVRSTGWCMMASNTVQEAQDLAAICHLSAIKGSLPFFHMYDGFRTSHSISKIDRAMNP
EHPVNFGVVAGTGTLFQSMEALNPYFERMPDLVQDYMDEFAKRTGRQYHLFDYVGHPEAE
SVVILMGSSASAAEEAIEYLGEKVGVVKVHLFRPFSTKHLLAAIPKTCRKVAVLDRMKEL
G-AKEPMYLDVVEARKIYGGVYGLGGKEFTPQHVAAVFNNLKKDKPLNHFSVGVEDDVTF
RSLSTKQCMFWGVGADGTVGANKDAIKIIGHCQGAFAYDAKKSGGVTVSHLRFGPIKSEY
YIADYVACHASVYVSSLKENGIFMINEDFEKHCPPKVLRELAEKNAKLYSLDAVKIAKEV
GLGRTNQPLQAVFFVLPAEQAISLQKAAIKKTYSSKGMDIVEKNWAAVDFIEIKYDRKKW
PKFVREWPVAALKGDSLKVSEQ-WSWPMGTTKYEKRGLAKNVPQWCVQCGACSFHCPHAV
IRPYLATKDELIQISPEDCTGCGVCIKACPA-ALSFTPQKANYKFLKGQQFQEPLLEFSG
ACPGCAESPYATLTRLFGDRAVIATASGCSVVWAGTAGFQAFTGCGPAFGNSLFEDNAEF
CYGLWAATDQRRKFLAETVTTALKQWMLRGLLDMLSKQSHWAVGGDGWAYDIGFGGLDHV
IASGKNVNFLVFDNNQYANTGGQKSKATPLGAVAKFASTGTRQKSKDLGAIAMYGHVYVA
QIAMGADPAQTIKAFKEAESYDGPSVIIACCPCINWGIKYCVETGLWPLYRFDPRRVAEG
KNPLMIDQLARENRYLQLESYKALKIAKLHKLA
>M_Metamonada_Anaeramoeba_flamelloides@@pyruvate-flavodoxin_oxidoreductase-related@KAJ3427571.1 KAJ3427571.1 pyruvate-flavodoxin oxidoreductase-related [Anaeramoeba flamelloides]
PMDGNTAATYVSYRMSDLAIIYPITPATNMGEYADKWSAKNIFGQELDVTEMQSEGGASG
ALHGAATSGALTTTYTSSQGLLLMIPNMYKLAGERLPTVFHVASRVVGGQGLSIFCDHSD
VMATRQTGFAFMCCANTQEVLDLALICHLATIKTSIPFLNFFDGFRISHEISDIENSLNP
EHPEVRGTVQSTEVYFQHLEATNKFYDSCPDQVQDYMDLLAKETGRQYHVFDYHGHPEAE
QVIVAMGSGVSPVEEYLDKFNKKIGLIKVRLFRPWSKKHFHDQLPSTCKRVVVLDRVKEN
GSSGEPLFLDVAST--VVGGRYGISGKEFTPAMVEAVYKNSQRKEPRRGFTIGIIDDMTR
LSLGTTQCVFWGIGGDGTVGANKNAIKIITHGQGYFVYSAHKSGGVTVSHLRFGKITSSY
LVSNYTAVHYKSYLKTAKYGSTLVLNKELEESLPGSFKQEIAKKNLKLYVIDASEIAQKV
GLGRVNMIMQAVFFKLPVKESMNLLKKAIKKEYLRKGMDIVKKNYNAVDIIEMNYDQERW
PWFIENIPLLKLEGDKLPVSKL-GRMPPGTSKYEKRGFAISVPKWCIQCNLCSLVCPHGV
VRPFLLTKEEVIQVSPYDCTGCTNCTNVCPR-CLPQFPQGKNWEYVKGSQFHQPLFEVSG
ACAGCGETPAIKLTQLFGPEIMVANASGCSSVYGGTYPWNPYTGIGVAWSNSLFEDNAEF
GLGMVKSMKHQRSKLKLIFIDLLKEWLIKKYYDMLAQKSQWIIGGDGWAYDIGYGGLDHI
LASEENLNILVLDTEVYSNTGGQASKSTPRSGVAQFTANGKATGKKDLGLIAMYGNVYVA
YICPQANPNQAVKALKEAGEWPGVSLVISYAPCIAHGIKEAVRTGYVHLYRFNPSNFGT-
KNPFTIDFLMKQNRFASLEQFEKKRYESYLSFK
>M_Metamonada_Anaeramoeba_flamelloides@@pyruvate-flavodoxin_oxidoreductase-related@KAJ3432189.1 KAJ3432189.1 pyruvate-flavodoxin oxidoreductase-related [Anaeramoeba flamelloides]
PIDGNTAASSVAYRMSENVFLFPITPATPMGENADIWNSKNIYDTIPDVILMQSEGGAAG
ALHGALVSGGLPTTFTAAQGLLLMIPNMYRISGEFWPAVFHVSARVIGRNGLSIYGDQSD
VMAVRSTGFSILCSGTVQECGDFALLSHLASLTSGGPFLHFFDGFRTSHEINSIERALNP
EHPYCLGTIQQTDLGFQGIESYNKEVNAIPGIVENYMKKIHELTGRKYHLFDYVGHPEAE
QIIIMMGSGTQPTEELIKKYNKKIGVIKVRLFRPFSKKHLLEAMPATVKKIAVLDKCKDS
GSIGEPLYLDICCA--IIGGRYGVHGKEFTPAMVHAVFENLNKKKPKNNFTVGINDDVTF
TSLGTQQCLFWGIGSDGTVGANKNAIKIIVYGQGHFAYSAHKSGGITISHLRFGPINASY
EIADYIACHCTPWLKPAKQNSIFLLNEELEKFLPTEKKREIAQKNLKFYNINASQIAEDV
GLSRINMVMQTAFFKLEEKKSIELLKKAIEKEYKIKGQVIIEKNWNAVDIVEINYPREKW
PDYYYDIPVSKLEANNIPVSKF-GYMPSSTTQYEKRGIARTVPDWCVQCNLCSFVCPSSV
IRPFLLTKKEAIQISPYDCTGCNTCVANCPT-ALVMKPEQEFWDYIKGSQFMKPLIEFPG
ACSGCNETPIVKLTQLFGEQMMIANSTGCSCVWGGTLPSNPWTGYGPSWGQSLFEDTAEY
GLGMAKAVQARRSKLEILIVDALQGWLLKELIDMLAKKSQWIIGGDGWAYDIGYGGLDHV
LASGENLNILVLDSEVYSNTGGHASKSTPRSGVAKFTSSGKNTKKKDLGAMAMYGDVYVA
SICLNADPKQALKALIEAEAYGGVSLVIAYTPCIAHGIKLAVKIGYTSLYRFNPDNSKK-
KPIFSLDFVKKQIRFDSLELAKVKKYNSYNRIV
>M_Metamonada_Anaeramoeba_flamelloides@@pyruvate-flavodoxin_oxidoreductase-related@KAJ3443954.1 KAJ3443954.1 pyruvate-flavodoxin oxidoreductase-related [Anaeramoeba flamelloides]
PMDGNLAAAYIGYALSDTAFIYPITPSSPMGEVVDEWSAKNVFGQPVDVTEMQSEGGAAG
AVHGSCSAGSLTSTYTASQGLLLMLPNMYKIAGEMMPCVFHVAARALAGQALSIFGDHAD
VMACRTAGFALLSSGNPQEAMDLALVAHLASIKSRLPFVHFFEGFRVSHEINSVDAAMNP
EFPHMRGSSQGPDVYFQIVEAANQYYDVLPQYVKESMEEVERITGRSYKLFDYTGPKDAK
NVIVVLGSGGGVCEELVNKMELSLGVIKVRLYRPFVVEDFVNTLPNTVERIAVLDRTKEP
GSVGEPLYLDVVTAMTIVGGRYGLGSKDFTPAMVKSVYDNLVLHKPKNGFTIGIIDDVTN
TSLGTQQCMFWGLGSDGTVGANKNAIKIIVYGQGYFAYSAHKSGGLTMSHLRFGPINSPY
LIANYVACHCPLYLKPAKQDAIFVLNEELDKNLPGSLKRRIVEKNVDFYVINASKIAEEV
GLIRINMIMQSVFFKLPEKQAFELLKKAIKKSYKKFGQDIVDKNIQMVDYKRISYP-ESW
PEFVRDVPMSSLKGDDIPVSKFGGFLPLGTSQYDKRGVAPKVPKWCIQCNLCSFVCPHGT
IRPFLYDEEADMQVTPLDCQGCGLCANICPQNCLEMIPEIDNWEYVKGSQFYKPLLEFSG
ACAGCGETPYIKLTQLYGEQMMIANATGCSSIWGLSYPNTPYCGHGPTWGNSLFEDNAEY
GLGMAKASKHQRRQLRNLVRDLFSKWELADQIDLFAKKCQFIIGGDGWAFDIGYGGLDHA
LASGEDINVIVLDTETYSNTGGQASKATPRSSVAKFTYNGKPTKKKDLGMMAMYGDVYVA
SVSLS-NLNHLVKTIKEAVEYPGPSLIITYSHCIAHGTNLGVKVGYWPLYRYNPVNKKKG
KNPFSLDFLDKQARFRSLEQAKLKRYNGYVRLA
>M_Metamonada_Anaeramoeba_ignava@@pyruvate-flavodoxin_oxidoreductase-related@KAJ5068011.1 KAJ5068011.1 pyruvate-flavodoxin oxidoreductase-related [Anaeramoeba ignava]
PMEGNAAAALAGYSMSDTAFIYPITPSSPMGEFADEWSQKNMFGNVTLIKTMQSEGGAAG
AVHGAIATGSLTTTFTASQGLLLMMPNMYKIAGELLPTVFHVAARALSKGALSIYGDHSD
VMAVRSTGFSFLSSGSVQESMDLGVISHLSTVKSRVPFCHFFDGMRLSHEINSIRRGLNP
EHPRIIGYGQGPNSYFQSEERANPFYNAVPQIVQNSMDDFYRIVGRRYNLFDYVGDPNAE
RVIVVMGCAGEVIEKVID-YGEKVGVIKVRLYRPFAKKEFLKVLPKTAKKIAVLDRTKES
GAPGEPLYLDISTTI-VVGGRYGLSSREFNPSMIKAVFDNLNLKTPKNHFTVGINDDVTF
LSIEVKQSIFFGLGGDGTVSANKTAIKIIVHGQGYFSYSADKSNAITRSYLRFGPKTSHY
AVADFISCNKSNFLDKMKPGGVFLLNEEMEKNLPGNIKREIAKKNVKFYNIDAAKIAREC
NLGFINMIMQTCFFKLPEKKAIKLLKKDIRHVYFKKGEKIVEDNLRAVDLQEVHYDKEKW
DPFVDEIPTLSFKTDNLPVSKF-GRQITGTSKYEKKGIAEFVPKWCIQCNSCGMVCPHSV
CRPLLISKEEKIQISPLDCTLCELCCKACPA-ALKMTPEIKNHEYPLGCQLKKPLIEFPG
SCYGCSETAFTKITQLYGDRMIIANSSGCSSVWGAVYPRTPYCGHGPAWARSLFEDTSEF
GYGMTVAMQRRREILRDRFRVSLKNWAIKEHLDILIKKSHWVIGGDGFAYDIGYGGLDWV
IQTNAHVNFLILDSEVYSNTGGQCSGATNSGAVHKFSSHGKEQKKKNLALLAMHGTCYVG
TVALGAHFKHTLKVLKEAEAFPGPSIVLAYINCTLHGIQLAVDSGYWPLFRFNPELKKQ-
KNPFILEFLESETRFSILKTADLKNFKKYQLLA
>M_Metamonada_Anaeramoeba_ignava@@pyruvate-flavodoxin_oxidoreductase-related@KAJ5074112.1 KAJ5074112.1 pyruvate-flavodoxin oxidoreductase-related [Anaeramoeba ignava]
AMDGNSAAAHIAYALSDTSFIYPITPSSAMGEHIDHFSAKNIFGEQVTVQLMQSEGGAAG
AVHGALAAGALTSTYTSSQGLLLMVPNMFKMSSALMPAVMHVAARAIIGHIGSMFCDHSD
VMHVRSTGWSLLSSNNQQEVMDLALVAHLAALESSIPFLHFFDGFRTSHGISKINVAFNP
EHPSMRGTPVGDDAYFQWHTAPLKYFQAVPEIVEKVMKRVGDSTGRYYNLFEYFGAPDAE
DVIVMMGSSSDTAQEAVDYIGGKVGLIKVRLYRPFSATHFLKTLPKTVRRITVLDRVREY
GAFAQPLYLDVNAVEEIVPGIYGLGGKDLTPGMAIAAFENMKKKEPKRNFSVGIVDDVTN
THLGTKQCLFWGLGSDGTVGANKEAIAIIGNAQGYFMFDAKKSGGLTFSHLRFGKITSQY
DIADYLAFHNPSFINKIKDNATFVINEELDKQMPDIMKGVIAKKNVRLFVIDAEKLADQL
GLRRINMIMQTVFFKLPFDKAIKYLKDSIVKNYKKQGEAVVNKNIAMVDVKEIHYPKAKW
PENVKKYPAMRLEAANLPVSAF-GQSMTSTSKYEKRGIATKLPIWCTQCNICSFVCPHAA
IRPFILDHDEKVQVSPYDCLSCELCVKQCPA-ALDFENEKKNWEFVATSQYKQPLLEFSG
ACAGCGQTPYLKLTQLYGDRAMIANATGCSIIWGGHYPSFPYTGHGPSWGNSLFEDNAEY
GYGMVKAMIHRRNQLATHERYTFEEWLIKKVIDILTKPSHWIIGGDGWAYDIGFGGLDHI
LAQEEDYNVLVFDNAFYANTGFQMSKATPRGAQAKFAMAGKDTKAKDLGLMAMYGHIYIA
TVAMGANYNQFLKAIKEAEAYPGPSLIIAYCPCIGHGIKLAVEHGLWNLWRFNPALKLQG
KNPLILDFLKMEVRFAALKEAEAMKYETLVGLS
>M_Metamonada_Blattamonas_nauphoetae@@Pyruvate_ferredoxin_oxidoreductase@KAK2951077.1 KAK2951077.1 Pyruvate:ferredoxin oxidoreductase [Blattamonas nauphoetae]
VLDANTAAATIGYSMSDMCFIYPITPSSSMGEKADDLNAKNIFGNPCSITQMQSEGGVSG
ALHGAILSGSLCSTFTCSQGLLLMIPEMYKLGGEQQPVVLHVSTRSVGGQAMSIYSDHGD
VMATRQAGWGMLCSFSVQQVADFAVIAHAVSIRAQLPVLHFFDGFRVSHEIQKILKTMKN
SDATMRGLVDGMDEYFPMLEAANKTYDNFIPILKDALKQYAALTGRSYNLYDYYGAPDAK
HVVVCLGTACMTFMEYVQQKDKKYGVIAVHLFQPLAMEDFIATIPSTCERITVLDRTKEP
GSVGEPLYLEVLAAIKVHAGRYGLGGRDIIPVIAEAVYNNMVRASAKVRFTVGIDDDVTK
LSIGVKQALFYGFGADGTVGSVKTAISIIGYSQAYFEYDAKKSGGITMSNLRFGPITSQY
FIADYLACHHPSYLKRAKTGGVFVMNAEIAAALPGQSKRTIVEKKLRVYCIDAEKIAMEA
GLPRINMIMQTVFFYLPTEQAIAYLKKGIHKMFIKKGQDVVDMNCAGVDIVEVK-AEDSW
NKFFDDIPIITLEGGKLKVSDF-GIMPTNTARFEKRNVAVKVPMWCIQCNQCAYVCPHSS
IRAYLVTEDEVIGVSTYDCLGCGSCVSVCPV-ALSAAFAQKSFNYFKAAMFRRPLIEFSA
ACAGCAESPIVKVTQLFGERLFIANACGCSMVWGGYSPSCAYAGLGPVYTGSLFEDNAEL
SLGIAQSGILLRDQLKGFLKEACQKWLIENLIDLFQKKSYWAFGGDGWAYDIDFGGLDQV
LQMGTDLNILVMDTEVYSNTGGQKSKSTPRSAVARFAAAGKDTKKKDLGAYVMLGCCYVA
TVAQGANPQQMVRALHEAEQFPGTSIVIALCPCINWGLKMAVQSGYWPLYRYNPLLEKE-
KNPLQLDFLSREVRFTSLERFEELRYARLAQMA
>M_Metamonada_Blattamonas_nauphoetae@@Pyruvate_ferredoxin_oxidoreductase@KAK2959224.1 KAK2959224.1 Pyruvate:ferredoxin oxidoreductase [Blattamonas nauphoetae]
CFDGNSCAAHVAYALSDNSVIFPITPSSVMGELIDEWAAKNIFDQVVSVTEMQSEAGAAG
AVHGSLAAGALTSTYTASQGLLLMVPNMYKIAGEKLPAVFHVTARAVAGQALSIFGDHSD
VMATRQTGFALLNSATVQEVMDLALVSHLAAIKVGMPFVHFFDGFRTSHEVQKVKGCLNP
EHPQMRGTSQSPDIFFALVESSNKVYQAIPDAVQAAMDQVAAYTKRPIHLFDYVGHPEAT
HVIVCMGAAAATCEDVANHLGSKVGVLKVRLYRPWDAKAFLATLPKTATHICVLDRTKEP
GSFGEPLYLDVAATRVIIGGRFGLGSKDLTGAMAKAVFDNLASAQPKRHFTVGINDDITF
TSLGTVQCLIWGLGSDGTVGANKEAIKLIGYCQGYFEYDAKKSGGLTRSHLRFGPINATY
LVADYVACHHPGYLRDAREGSVFVLNELMEQNLTGDVKRDLANKKIKLYNVDAWKIAAEA
KVGFINMIMQTAFFKLPFEEAIKLLKDSVVKMYSRKGDEIVQKNINAIDVTEIPVP-AEW
PQFVNEVPCSHYEGAELPISTLGGIMPTGTAAFEKRGLAVTVPKWCVQCTLCSVVCPHAV
IRPFLVTPEEQMQVSPLDCTGCGVCAQTCPVKALDMTPNHKNWEYLKASQFKQPLLEFSG
ACGGCGETPYIKLTQLFGDRMIVANATGCSSIWGGSAPWCPYTGHGPAWGNSLFEDNAEY
GYGMFLATTQRRKRVLDIVKDATQEWITGNALDLFTKKSQWIFGGDGWAYDIGYGGLDHV
LACNDDVNIFVLDTEVYSNTGGQRSKATPRGAQAKFAASGKKTSKKNLGLLAMYGYIYVA
QVAIGANQMQCLRAIQEAEAFPGPSLIVAYAPCLNHGIKQAVKFGYWHLFRYNPLLAKDG
KNPFSLDFLYREVRYDALDEAERLDYERYEGFA
>M_Metamonada_Blattamonas_nauphoetae@@Pyruvate_ferredoxin_oxidoreductase@KAK2963389.1 KAK2963389.1 Pyruvate:ferredoxin oxidoreductase [Blattamonas nauphoetae]
NMDGDEAAALASYPFIETSFLYPITPATAAAEFVELWASKNIFGQVPDIREMQAEGGCAG
AIHGSGVSGTLSSTYTCSQGLLLMIPNMYKLAYEMTPTVFHVASRLVAHHAMSLYCDYSD
VFACRDTGFAFLCSADSQECLDLGTIAHLCACKYGIPFLHFFDGLWTSHEIAKIQVAMSN
INPTMRGCGQNGDIWWLCSEATAPRFRALPAQTQAMMDLFAEKTGRQYHVVDYYGAPDAT
DVIMTMGSAGNTCREVIESMGKKVGFLRLRLFRPFPGEQIIAALPKTCRRLCVLDRAKQT
TAAGEPLFLETLAAIFVLGGKMGISGFQFNPMMVASVIANMQSAKPLDRFCVGINDDISH
TSLGTVQAKFFGLGADGTVGSCKNAIKLIGYTQGNFVYDAKKTGGFTFCYLRFGPILSEY
EIGDYVACHQPSFTDALKQNGIYCLNEDLDKYLPPYFKKAIAEKDASLYVIDAFALAAKC
GLGHINMIMSVCFFALPVDKAIAILKDDVRKLYSRKGDDIVKMNVDAIDLQKVSYDKAKW
DPFIDKIPIARQEAQFQPVSSM-GRFRTNTARLEKRGVSQVVPKWCIQCNGCAFVCPHAV
IRPFIFDPV-AIQMSARDCVGCGLCINECPK-CLSFREDDANWEFIKDTCFHQPLLEFHG
ACAGCTEPIHMKISQIFGTEMFIANAVGCSMVWGGYTPTCPYSEHGPTYSTSLFEDNAEF
ALGMSVSVRKRRTDLKVIVATDLQSLLIIKGLDMLSNKTVWVLGGDGWAYDIDFHGIDHL
LHSGEDVNIVIFDTEVYSNTGGQASKATPMHASAKLATSGKMLPKKDFGLYAMLGVCYVA
SVCVGANRAQYIRAVMEAQKFKGPSILIAYCPCIAHALRLAVESGYWPLFRFNPALRKE-
KNPLTLDFLSNELRFVPP-KDV-MKADHLSKLR
>M_Metamonada_Carpediemonas_membranifera@@Pyruvate-flavodoxin_oxidoreductase@KAG9391761.1 KAG9391761.1 Pyruvate-flavodoxin oxidoreductase [Carpediemonas membranifera]
TVDANYAAAHIAYALSDVSMIYPITPSSTMGELVDQWASKNIYGNLLKVVEMQSEGGVAG
SVHGCIGTGSLVSTFTASQGLLLMMPNMYKIAGELLPCVFHVSARAVAGQALSIFGDHSD
VMGVRAAGWNYIASASAQESMDLALVAHLATLRASLPFVHFFDGFRSSHELSTIDRALNP
EHPVMRGTAQGPEIFMQAVEAANKYYNAVPEIVQEEMDRVSKLTGREYHLFDYHGAADAT
KVIVTIGSSANVIHETVDYLGEKVGLIKCRLPRPFSVEHFVAAMPKTVQKVAVLDRTKEP
GAVGEPLYLDVVAAPKIVGGRYGLGSKAFTPAMVKGIYDYLE-NKPQHGFLVGIEDDVCH
KSIDVKQCLFWGLGADGTVGANKNVMKLISYVQGYFAYDSKKSGGVTASHLRFGPITSHY
EIADYVACHFAQYLSSLAKGGVFVLNEELEHELPNAFKRELAEKNAKFYCINANAVAEKC
GLGRINNVMMTVFFKLPLETAVKALKAAVYKSYRLKGDDIVNNNYAAIDLREVPVK-AEW
NETYRKIPLAEQRGNSLPVSALGGEMPTATTQYERRCVASHVPKWCSQCNKCSLVCPHAT
IRPFLVTEEQAIQVDPFDCTGCGACVEVCPSHALSFQTEAEHWDYVKGAMFQRPLLEFSG
ACAGCGETPYVKLTQLFGSRMIIANATGCSSIWGGSFPVSPYAGKGPAWANSLFEDNAEY
GAGFAVSVQTRRANLALDLATAFAAWKEAAKVDLLAKPSVWIVGGDGWAYDIGYGGLDHV
LSMGLDLNILVMDTEVYSNTGGQCSKATQMGAVAKFSSSGKPGKKKDLGAIAMYGNVFVA
SVAMGANTKQLIDSVSAAESYNGTSLIIAYAPCIAHGIKLAVESGYWLLYSFDPRLAAAG
KNPMKLTFLDNEARFAALERAAELRYHQYVALV
>M_Metamonada_Carpediemonas_membranifera@@Pyruvate-flavodoxin_oxidoreductase@KAG9394682.1 KAG9394682.1 Pyruvate-flavodoxin oxidoreductase [Carpediemonas membranifera]
TCDGNEAVARIAHFLSDSIILFPITPSTPMGELSDVFNVKNIFEQPVAIHQMQSEAGVSG
AVHGALFGGALTTTFTTSQGLLLMIPNMYKIAGECLPGVIHCATRALGTHSQTIYPDHQD
AMAIRNTGWCMLASSSVQEAMDLALVSHLTAMDCSLPFFHFFDGFRTSHEIMKIKSCASP
AHPEVRGAITGYETYFQSSEAINPLYNAVPASCQKMMDKVASYTGRQYHTMDYHGAPDAE
RVIVVMGSAAGAAAEAVDFLGEKVGVVNVRLFRPFDVEKIRDVIPATCKRVAVLDRTKET
GAAGEPLFLDVCSAIQVIGGRYGLGGKEFSPTTAAGVFDNLALETPKTRFTVGINDDVTH
LSIGTVQCMFWGLGADGTVGANKTAIKIIGSAQGYFVYDAKKSGGLTVSHLRFGEIKSSY
LIADYIACHNPAFVEPIKEGGSFVVNDEFGAAIDARTKRILARRHAKVYAIDAEHIAREV
GLGRINMVMQTVFFGLPMEHAISLLKKEIEKTYGRKGKDIVEMNWKAVDIKPLPI-PEEW
PDFVRNFRVNTQTANELPVSAM-GRYPVSTTQYEKRAISTRIPEWCSQCNTCAMVCPHAV
IRPYLVDDKAYIQPSPLDCTGCGVCAETCPD-ALRMVDNVEKYEWVKGSQFQQPLLEFSG
ACPGCAETPVVRLTQLYGKRMTISNASGCSVVWSATAGPSPYTGHGPTYANSLFEDGAEF
GAGHVFAYTQRREKLMLELRSALEAWRLIAALDMLVKPSVWIMGGDGWAEDIGFAGIDHI
VASGVDCNMLVFDNGVYANTGGQKSKATPLGAVQNFARNGQEHARKDLAAMMMYGDVYVA
SVSLS-DPKHLLNCIKEAEAFHGPSLLVYNSPCINWGIKLMVDSGMWNLWSYDPRRGENM
QDKVVISVLESQVRFQSLAELH--KWANLNNLR
>M_Metamonada_Giardia_intestinalis@@pyruvate_synthase@WHT24075.1 WHT24075.1 pyruvate synthase [Giardia intestinalis]
CIDGATATSMMVYKLIDFTAIFPITPSSVMAETIEQYAAKNIFGNVVTVRQAWSELGAIG
TCHGAATAGALTATFSSSQGVLLMISNLYHMAGERIPFVLHVATRTVGMAATSLATDHTD
VYAIEGTNMCALSSCNVQECYDMALISHTTATNVQAAFCHFFEGYRVSHQFETIQNAMDT
DRPIASNIGLGGEIHMQIVESQGAVFDSIPYRIEEAFDLLYQKTGRRYHCFEYFGHPTPD
VVVVVMGATSLTFENVVDALNRRIGFVRVRLFRPFSIELFSNAIPKSAKVVVALDRAPEL
LSAGGTLYRETLASRLVAGGRYSYYGWELGPADVVALYETFNISTRPTDFVLSIKDDIRK
RSLGTTECILWGLGSDGTIGACRNAMKILSECQANFEFDGKKSGGTTVSHLRFGKIRAQY
NIAGYVACHAQSYLHGIKENGFFVLNETLEKYLPAEMKREIARKNIQVYAVNANKVAQSV
GLGRINTIMILFFLKLDFDIACEDMKAAAKITYAKQKAEVIEANVKAIDQCRIEYDRTRW
DKYVKDIPSVTRKFANISTKDV-GKIPGGYSKYEKLGSAAKVPTWCIQCGFCSVQCPHAA
VRCFVMNEDNKVQVSPLDCRGCGVCVEACPK-ALAMTPQQKLFDWLRDLQLRFPYMEFPG
SCPGCGESNTMKMATLYGDSMVASIGVGCSLVWMHFGYMRPFNSRGIAACSSLFEDNSVF
GWGVALDRDAKRANLREYLKTTVQGWLLRGTINYLIKASHWLVGGDGWAYDIDFAGFDHI
VASRDRVRVLVLVNHCFGNTGGQKSKATSIGSVMKNAYAGVNVKDKKMGVMLMYRDVYVG
QISLGYNRNQALQVFREAEHFDGPAVVLAYCPCISHMVKLAVETGVWPVFRYNPSKPIGD
--RMKLEFMNTEQRFGALARFEEMHWKVLQGLK
>M_Metamonada_Giardia_intestinalis@@Pyruvate-flavodoxin_oxidoreductase@XP_001708948.1 XP_001708948.1 Pyruvate-flavodoxin oxidoreductase [Giardia intestinalis]
PIDGCHAAAHVSYFFSDASIIYPITPSTPMAEYVDSWAAKNAFGQTLRVEEMNSEGAAAG
ALHGALSTGLLASTYTASQGLLLMIPNMYKMAGEHLPAVFHVAARTIATHSLSVHGDHAD
IMAVRQTGCTIMVSEDIQEAMDMAIAAHLTAIYSSHPVVHAFDGFRTSHTIKKVEKSLSP
QHPEMRGSCQGPPIWMQAGEADNKHYAEIPGHIERAFEKVREITGRSYKFFNYFGAPDAT
AVVIIMGSGYLTVREVVEYLGDKVGVVCVHLFRPFCGDKLLEAIPTSCRRICVMEKAKEI
MAGAEPLRLDVIEATTVIGGIFGLSSKDFNTADAFAIFRNLQATTPLNNFTVGIEDDVTH
MSLGTVQCLFFGMGSDGVVGANKNAIKIISFTQGYFDYDSFKAGGFTSAHLRFGPIRCEY
LIADFTAVSQPSYVERCKPGSLLLLNEEVTAAIPKNMRKMIEDKGLKLMVMDASEISLEA
GLPRINSALQTAFFLLPPDQAIDIWKKTVIKTFSRKGEKVVNMNLACIDIKEIKYPKN-W
PEFVKNVPATTGRGDDLKVSAF-GFMMTGTTQYAKRNIAVQVPVWCIQCMLCVTACPHAV
IRPYLVSSEEEIQASTLDCTGCQVCSQVCPTGTLKMEVEVEKFYSEKAYQYRRPLFEYHG
ACAGCGETAYITHTRLFGSRLIIANATGCSSIYGFSFPFSPYTGQGPAWANSLFEDNAEF
GMGMLVGIQQRRERILETFIEAANSWILKEQIDLLARPLVLIQGGDGWSYDIGFAGLDHV
LSTGLDVTILILDTEVYSNTGGQRSKATPLGAVARFAAAGKRTEKKDMGQIAMYDNVYVG
SISLGYSHTAAIKTIREAFEWTGPSIVMAYAPCIEHGEKLAVETGYWLTYTRHPER----
--GLVMGFLNRQNRFNQLAEAEVLRYKKYSEMQ
>M_Metamonada_Giardia_muris@@Pyruvate-flavodoxin_oxidoreductase@AXQ17154.1 AXQ17154.1 Pyruvate-flavodoxin oxidoreductase [Giardia muris]
PVDGNCAVAHVSYFFSDAALIFPITPSSPMAEYVDSWAAKNGFGQILRVEELNSEGGAAG
ALHGALSTGVLATTYTASQGLLLMVPNMYKLAGEHLPAVLHVAARTLATHSLSVHGDHSD
LMAIRQTGCAIIVSEDVQQAADMAIAAHLTAINASHPVVNAFDGFRTSHTIKKIESSLNP
EHPHMRGSCQGPPVWMQAGEADNMHYDKVISHFEESLGVVEKITGRKYACFEYTGAPDAT
SVIVIMGSGYLTVCEAVEHLGEKVGVVCVRLFRPFSPERLATAIPRTATRICVMDRSKEI
TACAEALRLDVVSSVHIIGGRYGLSSKDFNTADVFAIFKNLQRVKPLDRFTVGITDDVTH
LSLGTVQCIFYGMGSDGVVGANKNAIKIIAYAQGYFDYDSFKAGGFTAAHLRFGPIRCEY
FIADYTAVSQPSYVERCKPNSILLLNEEVTAVIPKAMRQMIEERSLQLKVMDASAIALEA
GLPRINSAMQAAFFLLPSEEAIKIWRDTIVKTFKRKGEKVVNQNLACVDIASIDYPRN-W
PEFVKDVPVSLGRGDALPVSKF-GFMMTGTTKFTKRGVAVRVPIWCIQCMLCVTACPHAV
IRPYLIDSSEELQASPLDCTGCSLCYQVCPTGTLRMEVEAAKFDSVAAYQFREPLFEYHG
ACAGCGETAYITHTRLFGDRLIIANATGCSSIYGFSYPYSPFTGHGPAWANSLFEDNAEF
GLGMLVGIQQRRQRVLDVFLAAARDWVLAEQIDLLAKPLILIMGGDGWAYDIGFAGLDQV
LASGLDVTIFVLDTEVYSNTGGQRSKATPLSAVARFAASGKRTEKKDMGLIAMYEDTYVA
SISLGSSHAHAIKSIREAFEWEGPSIILAYAPCIEHGEKLAVETGYWLTYTRHPKT----
--GLKMVFLGRQNRFKQLAIAEELRYKKYTDLA
>M_Metamonada_Hexamita_inflata@@HINF_077100@CAK8753665.1 CAK8753665.1 HINF_077100 [Hexamita inflata]
PIDGCTAAAHIAYYFSDTAIIYPITPSSPMAEYIDAWAALNAFDQVVRVEEMNHEQGAAG
ALHGAIAAGALATTYTASQGLLLMIPNLYKMAGEHLPAVLHVAARTIATHALSIHGDHSD
IMAVRQTGVAIVVSPDVQEAMDFAIAAHIASIKGQHPVIHAFDGFRTSHTIKKVEKALNP
EHPKAMGSCQGPPVWLQASEADNSHYNKIEGHFIEAFKDVEKITGRKYEIFEYYGAQDAT
DIVVLMGSGCITVQETVDYLGQKTGAVLVRLFRPFSINYFISKIPQSVKRICVLDRCKEN
TATAEPLRQDVVCAEKIIGGRYGQSSKDFIPADVVAIFENLKSEKTIDHFVCSITDDVTF
KSLGTVQCMFFGQGSDGTVGANKNAIKIIAFAQGYFDYDSFKAGGLTTSHLRFGKIGAEY
YVSDFTACSQQSYVKSCRNGSILLLNEDLNRCMPKNMRAMIAAKNLKLMVMDASDISDKA
GLPRINSAMQTAFFMLPQDKAIEIWKKTIVKTFKKKGESVVNKNLAQVDVFEVKYPAT-W
PDFIRKVPTALGQGNSLPVSAF-GDMMTGTTRFYKRGIAVSVPTWCIQCMQCAIVCPHAV
IRPYLATEEEIIQASPLDCTGCGVCARVCPTGTLVMHNEYKKQIFEKAIAFRLPHFEFHG
ACAGCGETAYITQTRLFGQKMIIANATGCSSIYGFSFPYSPYNGHGPAWANSLFEDNAEF
GYGMVVAISQRRDKVKEILKKAIANWLLRAMIELLRKPVMLIQGGDGWAYDIGFGGLDHI
MASGLDFTIMVIDTEVYSNTGGQKSKATPLGAVARFAAAGKRTDKKDIATIAMYTNAYVA
SINLGANYMHAIKTMREAVEYNGPSLVVAYCPCIEHGLKLAAQTGYWLSFNRYPGK----
--KFNLVFLNIQNRFVQLEESVVLRFARYEALT
>M_Metamonada_Hexamita_inflata@@HINF_063425@CAK8781370.1 CAK8781370.1 HINF_063425 [Hexamita inflata]
CLDGNTAAAMMAYKLIDVAAIYPITPSSTMAELIEQYSAKNAFGNVVTVYQTQSELGAAA
CVSGSSRCGALSSSFTSAAGLLLMIQNLYVMSASRQPAVIHVANRSITMAASALLNDHTD
IYAVSNTNVSAICSRNVQEAHDMALATHLSAIESSAAFVHFFEGFRVSHQFETFK-IVDP
ANPDGHQIGIGNDVYYEMYEANAEHFNRIPGHVEKVFEKIHHAVGRKYELFEYTGHPEAE
TVIVVMGSAALTAELMVQKLGHKVGVVNVRLWRPFSMDHFISKIPKTAKNIAVMDRARDL
ASNGEHLYKEVLTSRHVKNCTYGICGNDLTPGDVLAIFDSFKSKGK-----LNAP-----
---DTKELIIYAIGSDGTIGAIRNAMKILQQSQANFEFDGKKSGGLTVSYLRFGKIKAQF
NPADYIACHTQSYLLGARKGATFVLN-DVEKHIPASLKRQIAQKNIQFYIVNANEIAQDL
GLGKTSLILSMFLMAKEIAQAAESMKTLAKITYAKQPKAVIEANMKAVDGCKYAYDAAKW
PELLQPGKINKREFNKVTTTDF-GRFPAGYSKYEKPGVADRVAHWCIQCNQCSASCPHGC
IRPFISENIE-IQVSPLDCKGCQVCAGACPK-CISMEPQQPKWDTLKDLQLAEPYLFNPG
SCPGCPETVIARMTTLFGDHMVIASAVGCCLVWGHCEHYRAYQGRGPAIATSAFEDNSLL
GVGMHLANITHRDNLKNYLKDTLQKWLIKAKIMFFSKQINWIIGGDGWSYDIDFGGIDHI
MASGLNVNILIFNNNCFANTGGQKCKATPQGAIAKHAYMGVELASKKLCQM-MYRSGYVA
QVAQGANRMQALRALREAADFNGPSMVVAYCPCISHVLKLAVESGLWPLFRYDPREQKL-
----TVDFTANEQRFAALERFESLNWAVLEALA
>M_Metamonada_Histomonas_meleagridis@@pyruvate_ferredoxin__flavodoxin__oxidoreductase@XP_067778268.1 XP_067778268.1 pyruvate:ferredoxin (flavodoxin) oxidoreductase [Histomonas meleagridis]
PGDGNTAAASVAYALSEASFIYPITPATTMGELVDAWIAKNIWGNPVHLRMLESEGGAAG
AVHGATSVGTLTSSFTASQGLLLMIPDLYKIAGEYCPAVLHVTARSLSLGGLSIYNDHGD
VYCARSTNMPMLCSNGVQEAHDLAAIAHLTTIKTGLPFLHFFDGFRTSHEINTYERSLNP
EHPSVRGTIVGPEYVWQSAEKPARVYGRLDKEVEDMMDRFAKLTGRHYKPVQYVGTPNDE
YAIVMLGSGNDTVEEYIR--GCKIGLVKIHLYRPFKAERILAALPPSVKRICVMDKVRDI
TGVREPLYLDVAAAVEIIGGRYGIGSKDFAPQHVEAIAKNLVLPKPKDQFTVGLNDPQT-
-AISTRQCLFWGLGADGTVGANKQAIKLIVYGQAYFAYDAHKSGGLTLSHLRFGPIDAPY
YVADYVACHCPSYISQLKQNGTFVMNTDFDKALPASMRKKLAERNAKIYYIDATALSYKL
GIPRINMIMQTVFFALPQEKCIPLLKESIAKQYARKGKDVIQKNQAAVDIHELKYDREAW
ETGFDKICSIENRGDDISVDEI-TEIPAGTAKKEKRGIAVQLPTWCIQCNQCSIVCPHAV
IRPYLLNDSEAIQISPLDCTGCGVCVNVCPV-ALSMVPEKKNFEQVRGSQFQLPLVEYNG
ACPGCGEPAIIKLTQLYGDQLYMACATGCSLIWGATYPFNPFCGHGPAWANSLFEDNAEF
GYGIFEGVQARRTIAKNLLKNLFEQLLIQPLLDVLARKSVWIMGGDGWAYDIGYGGLDHV
LASGENVKVVVLDTEVYSNTGGQCSKATQRGAVANFSVAGYTKQKKDLGAIAMYGNIYVA
NTCLLADPQQALKALVEAEEYDGPALIINYSPCINHGVKDLVKSGYIVLYRYDPRRAAE-
KVAFQLDLVKSENRFASLNEAKVKRYNYYASLA
>M_Metamonada_Histomonas_meleagridis@@pyruvate_ferredoxin__flavodoxin__oxidoreductase@XP_067778786.1 XP_067778786.1 pyruvate:ferredoxin (flavodoxin) oxidoreductase [Histomonas meleagridis]
PVDGNGAAAHVAYHMSEASLLYPITPSTAMGEQYDKWAAKNVFGHVPVCRVLQSEAGAAG
ALHGAASVGTFCTTFTASQGLLLMIPNMLKTAGELWPAVFHVAARAVSTQALSIQGDHAD
VMCVKNTGFAMLSSSTVQECQDLAAIAHMSTVDAQIPFVHFFEGFRLSHEIDSIVRSLNP
AHPMALGHSQGADAYFQTVELYNPFYDKLPEIVEANMKKFADLTGREYHLFDYYGHPQAE
DVIVMMGAGSTSVRECIDLMGEKVGLIIPRLYRPWSSKRFLEILPKTVKRVSIMDRSKDP
AAPAEPLFMDVAYTAKCYGGRYGLASKDFTPLHAKAIYDNMRSSQPKEHFTVGINDDVTF
LSLKVSQSIFWGLGGDGTIGANKAAIKACIYAQGYFAYSADKSNSLTRSYLRMSPIHSQY
TIADFVGCTLPSYAENLKDGGVFFLNSYLDKFLPADFKRKLAKKHAKLYVIDASSLALEC
GLNKISTIVQACYYHL-GKNWLPITLKWIEKEFGRLGDDVVNKNKKAASLKLIPIPDY-W
PKYKTEVKVFTTKGGSLPVSAF-GISPVASTKWLKKGLSQSAPSWCIQCNACSAVCPQSV
IRPFLITEEEIIQCSPYDCINCKLCVDICPT-SLTMKQQNDLFIYVRGSQFQKPLIEFPG
SCQGCNETLVAKITQLFGKRMLIANASGCSSVWGGSFSKIPFTGRGPAWARSLFEDNAEF
GFGMTIGLELRRKQLHEDLSNALNEWY-EPILDLWVKPSNWIFGGDGWAYDIGFGGLDHV
MASGKNFNVLVFDNEIYANTGGQQSKATQLGAIAEFAANGKDTPKKDLGFMMMYGNVYVA
SCALGNDLKHLIKCLKEAESFDGPSLVLVYCNCIMHHIQLAVESGYWPIYSYDPRREKE-
KNPLEFLFLDMEVRYNRLKLAKELNYKKYLTFS
>M_Metamonada_Monocercomonoides_exilis@@pyruvate-ferrodoxin_oxidoreductase__PFO_@XP_067719117.1 XP_067719117.1 pyruvate-ferrodoxin oxidoreductase (PFO) [Monocercomonoides exilis]
CVDGCTAAAHVAYAMSDNAVIYPITPSTPMGALVDQWSAKNIFDQIMSVTEMQSEAGASG
AVHGSLAAGALTTTFTASQGLLLMIPNMYKIAGEKLPAVFHVAARAVSGQALSIFGDHSD
VMACRQTGFSLLNAATVQECMDMALVSHLAAIESGMPFLHFFDGFRTSHEIQKIKGSLNP
EHPQMRGTSEGPDIFFQLVESSNSIFQKIPGIVQETMNKVAAAIGRQYHLFDYVGHPEAT
HVVVVMGAGASTMEEVANHIGGKVGVIKVRLYRPWDAEAFMAALPKTATHICVLDRTKEP
GSFGEPLYLDVATTRIVIGGRYGLGSKDFTGALGKAVFDNLASANRKNHFTVGINDDVTH
TNIGTVQCLLWGLGSDGTVGANKEAIKLIGFCQGYFEYDAKKSGGLTRSHLRFGPIDASY
LVADYIACHNPGYLKAARPGGTFALNEELEQRLSGDVKRDLAIKKLKFYVIDAVKIAQES
GLGFINMIMQVAFFKLPIDHALDLLKKSVKKMYARKGDEVVNKNIRGIDLKEITVP-ESW
PEFVNEIPCGHYQGDALPVSTLGGIMPTCTSRYEKRGFSANVACWCVQCNLCSTYCPHAV
IRPYLLTDEELMAISPLDCTGCGVCASVCPVKTISMEPQAVNWEYIKGSQFKQPYLEFSG
ACGGCGETPYIKLTQLFGDRMIIANATGCSSIWGGSAPWCPYAGHGPAWANSLFEDGAEF
GYGMLLATKQRRARIIDLVKEAAQEWISGDALDLFTKKSQWIFGGDGWAYDIGFGGLDHV
LACDDNINVVVLDTEVYSNTGGQRSKSTPRGASAQFATSGKKTPKKNLGMLFMYGYIYVA
QVAIGANPLQTLRAIHEAEAYPGPSIIIAYAPCLNHGIKNAVDTGYWHLWRYNPLKAKDG
QNPFTLDFLYEEVRFDSLDEAQRLDFEKYKKWA
>M_Metamonada_Monocercomonoides_exilis@@pyruvate-ferrodoxin_oxidoreductase__PFO_@XP_067725362.1 XP_067725362.1 pyruvate-ferrodoxin oxidoreductase (PFO) [Monocercomonoides exilis]
VTDGNAAVATIGYSMSDMCFIYPITPASTMGEKADDLSAKNIFGDVVRITQMQSEGGVSG
ALHGAILSGALCSTFTCSQGLLLMIPEMYKIAGELQPAVFHVASRSVGGQAMVIYCDHGD
VMATRQTGWSILCSHSVQQAADMAAIAHAATVRAQIPILHFFDGFRVSHELQKILKTMKN
SDPTMRGLVDNTDEYFPLLEGTNGLYTNLIKIMQEMMDKYAKLTGRQYHLFDYYGAPDAE
YVIVAMGTSCKTFEEYVNQPKKKYGLIAVHLFHPFSVEHFVECIPKTCKHITILDRTKEP
GAAGEPLYLECLAALKVSGGRYGLGGRDITPSIAWAVYNNMESAS-KYKYTVGFEDDVTH
LSIGVKQALFYGFGADGTVGAIKDAIKIIGYSQAYFVYDAKKSGGVTISHIRFGPISSQY
EIADYLACHHPSYLQHAKEGGVFVLNAEVGEALPGQAKQLIVKKKLQMYTIDAEKIAREA
GLARINIVMQTVFFYLPMEKAIEYQKGAIKKTYEKKGMEIVEKNWKCVDLVKIDYPVDEW
TEFFKKIPILALRGAELKVSDV-GSLPTGTAQFEKRNVSATVPIWCVQCNICSYSCPHSC
IRPFLITEKEAISISTADCLGCGVCASVCPA-CLAMKPMQKDFEYVKAVQFKRPLFEFSA
ACAGCAESPVVRVTQLYGERMMISNACGCSMVWGGYSPSCAYSGLGPVYTGSLFEDAAEL
GYGIATAGQMMREQLLEFMKKAMDGWIIHSLLDYFQKKSYWTFGGDGWAYDIDFGGLDQV
LHMGADLNILVMDTEVYSNTGGQKSKSTPRSAVARFAAAGKDTSKKNLGLYAILGCCYVA
QVAQGANPQQMLKAIHEAEQFPGTSIVIALCPCINWGLKLAVECGYWPLYRYNPLLAKE-
KNPFSLDLLKQETRFASLERGEALTFAKLQALA
>M_Metamonada_Monocercomonoides_exilis@@pyruvate-ferrodoxin_oxidoreductase__PFO_@XP_067731302.1 XP_067731302.1 pyruvate-ferrodoxin oxidoreductase (PFO) [Monocercomonoides exilis]
NMDGDEAAANASYPFIETTFLYPITPATAAAELVEKWAAKNIFGEVPVAREMQAEGGVAG
AMHGAGVSGTLSATFTSSQGLLLMIPNMYKLAYEMVPCVIHVASRLVAHHAMCLYCDYSD
VFACRDTGFSFMCSADQQECLDLGTISHLVAAKCRIPFLHFFDGLRTSHEIQKIQQAMST
DHPTMRGCGQNGDIWWLCSERTAPFFKALPDEVESMMEKFAEKTGRRYHVVDYYGAPDAE
DVIVVMGSAANTVMEVVSYIGRKVGVIKVRLFRPFPAAAMLAAIPKTCKRLCVLDRVKQV
TAAGEPMFLETLAAMDVIGGKFGVGGCEFNPMHVIAVFNNLKQDKPKRRFCVGIEDDISH
TSLGTVQAKFFGLGADGTVGSCKSAIQMIGYTQGYFVFDAKKTGGFTFNHLRFGRILSEY
EIGDYVACHHHSFTESLKDGGIFVLNEEIEAGIPAYAKSTIANRNAKFYLINAFDLAEKL
GLRHINMIMSVCFFALPVDKAIEMLKASVRKMYSKKGEAVVKQNTDAIDLKPYEYNVDEW
DSFMDEVPILRQEAQKQPVSAM-GIFKAGTARTEKRGVATHVPHWCIQCNTCAFVCPHSV
IRPFVFNKEESIQVSARDCLQCGLCVSECPK-CLTWRPDDANWEFPKDSQFQQPLLEFHA
ACAGCNQPGHMKVTQLMGGEVYLSNAVGCSMIWGGYTPTSPYTGVGPVYATSLFEDNAEF
ALGMSVSVRKRRNILKGNIKNEMQKLLIKKDLDLLARKYVWVPGGDGWAYDIDFHGVDHL
LHSGEDVNVLILDTEVYSNTGGQASKATPRTAQAKLATAGKLGRKKDFGLYAMLGCCYVA
SVCIGGNRAQYIKAVMEAASFDGPSILIAYCPCIAHNVRLAVKSGYWPLYRYDPRRIAS-
ENPLMIDFLGNELRFTMAPMEE-RKNTKIRRMI
>M_Metamonada_Retortamonas_sp._Vale@@pyruvate_ferredoxin_oxidoreductase@ABW76111.1 ABW76111.1 pyruvate:ferredoxin oxidoreductase [Retortamonas sp. Vale]
PIDGNCAAAHTAYFFSDVSAIYPITPSSPMAEYIDSWASLNAFGQIVRVEEMNSEAGAAG
ALHGSMCAGALTTTYTASQGLLLMIPNLYKIAGEHLPAVFHVAARTLATHALAIHGDHSD
IMACRQTGVAMLMSSDVQEAMDLAIAAHIAAIKGSHPVMHAFDGFRTSHTIKKVETGLNP
AHPIARGSCMGPPVFMQAGEADNKHYLALPGVFEAALKDVEAITGRSYHLFDYIGHPEAE
DLIILMGSGANTALEAVNYLGEKVGAIIVHLYRPFSAEHFLAAMPKTVKRIAVLDRCKEF
TASAEPLKLDVTEVKRLIGGRYAQASKDFIPGDVLAIFKNLRSEQPLNHFTVGINDDVTA
LSLGTVQCMFFGMGSDGTVGANKNAIKIIAYAQGYFDYDSFKAGGFTTSHLRFGPITSEY
YVADFTAVSQPAYVKNCKPGSILPLNEEVTDAMPKEMRGMIAAKKLRVKIMDASAIALKA
GLPRINSAMQTAFFLLPADDAIEIWKKTIIKTFSKKGEDVVRKNIGSVDIFNLEYPAN-W
PAFIRDVPTCLGKGEELPASAF-GSMMTGTAKYAKRGIAVKVPLWCIQCNQCVSACPHAV
IRPYLVNAEEEIQPSPYDCTGCGVCVAVCPTGTLKMELENHKFEAPGTIGFRTPLFEYHG
ACAGCGETAYITQCRLFGDRLIIANATGCSSIYGFSFPYSPYSGRGPAWGNSLFEDNAEF
GYGMLAAIGQRRNAALQAA----KAWMLLEALELFPRPLILIQGGDGWAYDIGFGGVDHV
LGTGMDITIMVLDTEVYSNTGGQCSHATPIGAVARFAQAGKENNKKDIGMIAMYPNTYVA
SISFNANPRHALRCMREAMEWRGPSLLLCYSPCMEHGIKVVVDTGYWLLYDRHPER----
--GLELVFLALETRFVILERAADLRFERYTKIA
>M_Metamonada_Spironucleus_salmonicida@@Pyruvate-flavodoxin_oxidoreductase_3@XP_067766635.1 XP_067766635.1 Pyruvate-flavodoxin oxidoreductase 3 [Spironucleus salmonicida]
PIDGNTAAAHIAYYLCDNSLIFPISPSSPMAELVDEWASLNAFDQVHRVTELNHEGGAAG
ALHGALLNGSLSSTYTASQGLLLMIPNLYKMAAEHLPGVLHVAARTIATHSLSIHGDHSD
IMAIKQTGISILVSPDVQEAMDFALVAHIAAINAEHPVIHAFDGYRTSHTIKKVEKSLNS
QRPEAYGSCMGPPVWMQSQEADNLHYSKILGHFEDAFVTVEKITGRKYEVIQYHGCADAT
DVIVIMGSGCITVRETVDYLGRKVGAIFINLFRPFPSAHIIAKLPVSCQRICTLDRCKEP
ESTGEPIKLDVMSCQTLIGGRYGQSSKDFTPADVIAVYDNLALPMPKDHFTCGIVDDVTN
LSLGTIQCLFFGQGSDGTVGANKNAIKIIAYAQGYFDYDSFKAGGFTCSHLRFGPIGSEY
CVANFTSISQPSYVENCKEGSILLLNEQLNENMPKSMRIVIAQKKLKVMLMDASAVALKV
GLPRINSGMQTAFFLLPADQAVEIWKKTIIKTFQKKGDAIVNQNLSQVTITELTYPEN-W
PDFIKNVPVALGKGQDLPVSAF-GSMMTGTTKYFKRSIAVQVPVWCIQCNLCVVACPHAV
IRPYLATDEEAIQASPLDCTGCGVCVNVCPTGTLKMAEECVKQDYQQAFFYREPHFEYHG
ACAGCGETAYITHCRLFGDRMIIANATGCSSIYGFSYPFNPYAGNGPAWANSLFEDNAEF
GFGMVCATTQRRDKVKEVLKSACSAWLFKSVIEILNKPAIVIIGGDGWAYDIGYGGLDHI
LASGQDFTILVVDTEVYSNTGGQCSKSTPLGAVARFAAGGKRNFKKDLGMIAQYPEVYVA
SINLNANFNHAVKSMREAVEWKGPSILIAYSPCIEHGQKLAAATGYWLSYDRHPER----
--GLKMSFLAKQNRFKQLEVAQQLRYTKYKGLE
>M_Metamonada_Trichomonas_vaginalis_G3@@pyruvate-flavodoxin_oxidoreductase-related_family@XP_001307251.2 XP_001307251.2 pyruvate-flavodoxin oxidoreductase-related family [Trichomonas vaginalis G3]
PVDGNAAAAYVGYAFTETAFGYPITPSTTAFELVEQWANKNVFGQVPTCIQLEHEGGVAG
SLHGGSVAGAVASTFTSSQGLLLMLPNIIKMKHAQVPTVIHVASRSLISSIGTIECDHSD
VMTVRASGANMLSSASNQDCHDLAAVAHIAAMKCQIPFLHFWDGFRTSHQITNVERAFNP
NHPSLRMLAIDSSFHFQADTAAAYRFRNVPQVVQETMDELAKITGRHLHLFDYHGHPEAE
SVIVVLGSTSQNISEAVDYCGAKYGVVTVRLFRPFSPEHLAKAIPKTCKVITVLDRVNEN
GAFTQPLHSDICAGRKILGGMFGIGGRELTPSQAAEVFKNSLSEKPRNLFRVGIVDDLMH
TSLGTKQCIFWGLGSDGTVGSNKESIKIICYGQGYFTYDAKKSGGLTRSHLRFGPITSNY
AIADYIGVHCINFAKELRNGGIFVFNKELEKYIPKATLRQLYDKKAKVYCIDATKISIDC
GIPRINLIMQTAFFYLETNHAIKVSKASVEEQYGHSGEAVVKANIKAIDLIKIEITQ-EW
PELMKKAPIFELKGNEMKPSDLIPRDGLGSSKYEKRGIATNIPVWCIQCNTCAYSCAHAV
IRPQLMKHGKGITVSAHDCLSCQVCIEKCPT-ALSFPLAAALYDKADGSQYYKPLLEYSG
ACAGCHETLYAKMTQLFGPRLMIANATGCSIVWSGSFPSQPWTGQGPTWGNSLFEDNAEF
GLGIAAAVAHRRFELKGILMALFTEWLIQDILDLFVKPSVWIVGGDGWANDIGFAGLDHV
VATGADVNCLVYDNESYANTGFQTSKASPRGSVLKFAATGKDKPKKDLAGMFLYPDVYVA
SCVIGANAAQTVKAMKEADEHKGTSFIDCYCPCIGHGVKLAVESGYWPIFRRKPGQKVV-
-----LDFLKHESRYESLKRQHDLRWQRLQDLT
>M_Metamonada_Trichomonas_vaginalis_G3@@pyruvate_ferredoxin_oxidoreductase_proprotein@XP_001582360.1 XP_001582360.1 pyruvate:ferredoxin oxidoreductase proprotein [Trichomonas vaginalis G3]
PGDGNTAATSVAYQLSETSFIYPITPATTMGELVDAWIAKNIWGNKVHMAMMQSEGGAAA
AVHGATAVGALCATFTASQGALLMIPDMYKIIGEMCPAVFHISARCIATSALSIYNDHGD
IYACRATGMPILFSNGVQEAHDLAAVAHLTTIHTGLPFIHTFDGFRTSHEINTYERSLNP
EHPSERGTICGPEYVWQMHEKLRKPFQALPTEVEKMMKALGDKTGRYYKPYQYAGPRDPE
NVIIMMGSGCDPVEEYIT--EFKTGLIKVHLFRPFSVEMFNAAIPASVKKICVLDKVVDP
TGPREPLFEDVAAAVKIIGGRYGISSRDFAPVHVEAIVKNLASELPKDRFTVGVVNPET-
-QLGTKQCMFWGLGSDGTVGANKQAIKLIVYGQAYFAYDAHKSGGVTTSHLRFGPINAPY
YVADYIACHNPSYTKQLKKGGVFVINADLNKDLPGSFRKAIAEKDAKLYTIDATQIAIDL
KLPRINMLMQTVFFGLPAEECIALLKKSIAKQYARKGKEVIQKNWDMVDLKEFKYNKAEW
HEGIRHIMSILQEGESVSVDEM-GLVPNDTAKYEKRGIAVTVPKWCIQCNTCAMVCPHAV
IRPFLLTQEEAIQITPLDCTGCATCVTSCPT-ALSMTYEGKNWDQVRNVQFRQPLIEFNG
ACQGCGETAICKLTQLYGDQLYLANATGCSLVWGATFPFNPFTGHGPAWANSLFEDNAEF
GYGMFKAVEARRNITKKLLKELFEQLLIKPLLDILSKKQVWIVGGDGWAYDIGYGGLDHV
LASGENVKIIIYDTEVYSNTGGQCSKATSRGAVANFSAAGYTKAKKDLGAIAMYRNIYVA
STCLLADPNQALKALQEAKEYNGPAIIINYSPCINHGIKDLLKTGYLNLFRYNPAKPK--
--PLTVDLVKGENRFAALKEAETKRYEGYKKIQ
>M_Metamonada_Tritrichomonas_foetus@@pyruvate_ferredoxin_oxidoreductase_A@XP_068351352.1 XP_068351352.1 pyruvate:ferredoxin oxidoreductase A [Tritrichomonas foetus]
PGDGNTAAASMAYALSEASFIYPITPATTMGELVDAWIAKNVWGNPVHLQMMQSEAGACA
AVHGATSAGTLTATFTASQGLLLMIPDLYKIAGEYCPAVVHVTARSLALGGLSIYNDHGD
VYCARSTNMPMLCSNGVQEAHDLAAIAHLTTIKTGLPILHFFDGFRTSHEINTYERSLNP
EHPCIRGTIVGPEYVWQGVEKPIRVYGTLDQEVESMMDRFGQLTGRHYKPVQYVGSPDDE
YAIVMLGSGNDTVEEYIR--GCKIGLVKIHLYRPFKADRILQALPVSVKRVCVMDKIRDI
TGVREPLYFDVCAACEIIGGRYGIGSKDFAPQHVESVMKNIVQPIPKDGFTVGIPNPET-
-ELSTKQCLFWGLGADGTVGANKEAIKLIVYGQAYFAYDAHKSGGLTTSHLRFGPIDAPY
YVADYIACHNPAYISALKQNGIVVLNTNFDEALPASMRRRLAELNAKVYYIDATAISYKL
GIPRINMIMQTVFFGLPPEKCIPLLKQSIAKQYARKGKDVITKNQAAVDIHELNYDRQKW
LTGFDKIHSIENRGEEISVDEI-TYVPAGTSKYEKRGIAVKVPKWCVQCNTCSFLCPHGV
IRPYLLTDSETIQISPMDCTGCSVCANACPA-ALSMVQEKRNVEIVRNSQFQQPLLEFNG
ACPGCGEPAILKLTQLYGDQLFIAAATGCDLVWGATYPFNPWTGHGPAWANSLFEDNAEF
GFGIYHGVQARRRQLIPVCATLFRQLLLHPLIDVLAFKSVWLMGGDGWAYDIGYGGLDHV
LASGHNIKVVVLDTEVYSNTGGQCSKATQRAAVANFAAAGYAKCKKDLGAIAIYKNIYVA
NTCLLADPNQGLKALIEAEEYDGPALIINYTPCINHGVKDLLKAGYLILYRYDPRRVAQ-
KPGLQLDLVKAENRFSALSEAKVKRYNYYAQMA
