# Supplementary material for: Molecular evolution of the Wood-Ljungdahl pathway and the reductive glycine pathway in Desulfobacterota
Source: Front Microbiol. 2026 Jan 9;16:1708584. doi: 10.3389/fmicb.2025.1708584 (PMC12827605; doi:10.3389/fmicb.2025.1708584)
Supplement: Supplementary file 8 [file Data_Sheet_2.ZIP › Alignment data for phylogenetic tree/26_dPSP2.fst]

>A_MAG_Methanobacteriota_Halobacteriales_archaeon_QS_4_66_20@@haloacid_dehalogenase@PSP91475.1 PSP91475.1 MAG: haloacid dehalogenase [Halobacteriales archaeon QS_4_66_20]
ETVLFDLDHTLVEYRRASGELLAASGARTVLDRLGVVTNGTGEAQRAKIDAVGLDRWVDA
VVYAGEEVPAKPDTAPFERALDRLDASRDATLHVGDSLSSDVAGANAAGHSVWLADTDN
>A_Methanobacteriota_Natrinema_sp._H-ect1@@HAD_family_hydrolase@WP_373632968.1 WP_373632968.1 HAD family hydrolase [Natrinema sp. H-ect1]
DAICFDLDHTLCTSTQDAETLLESTGAKAALESAGLITNGGRETQTRKLRALDIADAFDV
RVFTEAGIHPKPHAAPFERALAELDVGPDAAIHVGDSLHADIAGANAMGDSAWLATDAD
>A_Methanobacteriota_Natronorubrum_halalkaliphilum@@HAD_family_hydrolase@WP_160062162.1 WP_160062162.1 HAD family hydrolase [Natronorubrum halalkaliphilum]
DAICFDLDSTLCEPTRDAATLLESTGAKAALEYAGLITNGGRPTQTKKLEALGIADAFDV
RVFTEAGIYPKPSAEPFERALSELDATTDAAIHVGDSLHADIAGANAMGDSAWIDTGHD
>A_Methanosarcina_barkeri_Methanosarcina_barkeri@@HAD_family_hydrolase@WP_011305589.1_* WP_011305589.1 HAD family hydrolase [Methanosarcina barkeri]
MMVFFDIDGTLLDHKSAEFTGVKLFDVIPCLKKLGIISNGDLGQQKLKLDKMKISHYFVD
IIAAGEFNVSKPHTEIFEIACKRNGEEPEKCFYVGDTIETDIIPCEKIGKGIWINRNNK
>A_Methanosarcina_barkeri_Methanosarcina_barkeri@@HAD_family_hydrolase@WP_052723451.1_* WP_052723451.1 HAD family hydrolase [Methanosarcina barkeri]
MMVFFDVDGTLLDHKSAEFAGVKLFDVIPCLKKLGIISNGDLEQQKLKLDKMKISHHFVD
VVAAGEFNVSKPCTEIFEIACKRNGEEPERCFYVGDTVETDIIPCEKIGKGIWINRDNK
>B_Actinomycetota_Actinopolymorpha_sp._NPDC004070@@HAD_family_hydrolase@WP_354938544.1 WP_354938544.1 HAD family hydrolase [Actinopolymorpha sp. NPDC004070]
RGVLFDIDDTLFDYTSSETSGLLGHDAAPLLELLGVISNSSHDHQLHKLERIGLPYFGDA
IVCSESHGPAKPHPSIFLAGCERLGLPPHEVAYVGDKYAVDAVGARDAGQAYWLDRTGA
>B_Actinomycetota_Nocardia_salmonicida@@HAD_family_hydrolase@WP_062986074.1 WP_062986074.1 HAD family hydrolase [Nocardia salmonicida]
PVVIFDLDDTLIADVAARDAAVRQIGAVDVLSRLWLATHGSSSLQREKLSLLGMTDLFGE
VFISGEIGSTKASPPVVNLIQKRLRRNGSVCGVIGDSIESDMALARAGSPGIHLCSGQL
>B_Armatimonadota_Armatimonas_rosea@@HAD_family_hydrolase@WP_184191818.1 WP_184191818.1 HAD family hydrolase [Armatimonas rosea]
KGIVFDLDDTLVNSTAAMHAAITATGAIALLTALGIITNGPSLFQRAKLTQVGLDSFFEV
VVADVDFGAPKPDPALFAYTAGLLGLEKSELLFAGDSVEADIAGANAAGCSVYVGSAA-
>B_Bacillota_Symbiobacterium_terraclitae@@HAD_family_hydrolase@WP_374711393.1 WP_374711393.1 HAD family hydrolase [Symbiobacterium terraclitae]
RAILFDLDETLILDEPVTRAALAEAEVDPLLAALGIVTNGVPDLQRTKLAGSGLEEAFDA
VVISGEIDCGKPDPGIFHHILGEMGVPPAEAVMVGDNPGRDVAGGRAAGRTVWVQRNGR
>B_Bacillota_Symbiobacterium_thermophilum@@HAD_family_hydrolase@WP_273380220.1 WP_273380220.1 HAD family hydrolase [Symbiobacterium thermophilum]
RAVLFDLDETLILDEPVTREALAAAEVDPLLAVLGIVTNGVPDLQREKLAGSGLEREVDA
VVISGEVDCGKPDPGIFRHICRSLGVAPHEAVMVGDNPGRDVAGGRAAGLTVWVQRGGR
>B_Bacteroidota_Chitinophaga_deserti@@YjjG_family_noncanonical_pyrimidine_nucleotidase@WP_232826879.1 WP_232826879.1 YjjG family noncanonical pyrimidine nucleotidase [Chitinophaga deserti]
KHIFFDLDHTLWDFETNSNATMAELGAIEVLDYLHLITNGFEETQKLKLEHSGIGHYFTH
IVTSESAGSLKPHRAIFDYALQLSNTTAAESIMIGDTLEVDILGAQQIGDQVYFAPGDV
>B_Betaproteobacteria_Inhella_sp.@@HAD_family_hydrolase@WP_374434941.1 WP_374434941.1 HAD family hydrolase [Inhella sp.]
RALTLDLDETLWPIQPVIERAETELDALPALQRLLALTNGNAELARI-----GLAPYFVG
RLSAREFGRGKPHADFFHAACAQLGLTPGQVLHVGDDWALDIEGAHGAGPSAWICRPHH
>B_Candidatus_Pelagibacter_Candidatus_Pelagibacter_giovannonii@@haloacid_dehalogenase_type_II@WP_168607115.1 WP_168607115.1 haloacid dehalogenase type II [Candidatus Pelagibacter giovannonii]
KAIIFDAYGTLFDVNSAAEKCKDKIEVPEVLKRLGILSNGTPSLLNELVKSNNLDSIFDD
IFSIEEVGIYKPDSKVYDIPIKKYKIQKEEVAFLSAN-TWDVSGGGNYGGSIWVNRN-N
>B_Chlamydiota_Candidatus_Protochlamydia_amoebophila@@HAD_family_hydrolase@WP_213105099.1 WP_213105099.1 HAD family hydrolase [Candidatus Protochlamydia amoebophila]
MVFVFDLDDTLYEEKTFVLSGFKIVEALDCLQRLYVVTDGNKLVQKRKFLALHLEHYVKK
CLCTYGLKHSKPSPYCFEKICEWEKVSPKKVVYVADNPNKDFVGIKPFGQTIRILTGPY
>B_Chlamydiota_Candidatus_Protochlamydia_sp._W-9@@HAD_family_hydrolase@WP_075882560.1 WP_075882560.1 HAD family hydrolase [Candidatus Protochlamydia sp. W-9]
MVFIFDLDDTLYEEKMFVLSGFKIVEALDCLQRLYVVTDGNKLVQKRKFLALHLEHYVKK
CLCTYGLKYSKPSPYCFEKICEWENVSPEKVVYVADNPNKDFVGIKPFGQTIRILTGPY
>B_Chlamydiota_Chlamydia_trachomatis@@Pyrimidine_5'-nucleotidase_YjjG@CQB85699.1 CQB85699.1 Pyrimidine 5'-nucleotidase YjjG [Chlamydia trachomatis]
KTILIDLDDTLWATQTNNKEAIHQLGAIELLQYLVVVSNGFTEVQWRKMEVSGIAPYIDV
TVLSEEVGISKPYKGIFDQALSRSHTRRSEAIMIGDSWDADILGAQNAKPSIWFNPSQL
>B_Chlorobiota_Chlorobaculum_sp._24CR@@haloacid_dehalogenase_type_II@WP_129050786.1 WP_129050786.1 haloacid dehalogenase type II [Chlorobaculum sp. 24CR]
QTLAFDVYGTLIDTHGLVSLLEAFADVANGLERAFAFSNGVASDVESLLDHAGIREFFLD
IVSVDEVRSFKPDPEVYRHFMHRAESLPEQTWLISSN-PFDVTGARAVGEALWVRRSGD
>B_Chlorobiota_Prosthecochloris_sp.@@haloacid_dehalogenase_type_II@WP_353844477.1 WP_353844477.1 haloacid dehalogenase type II [Prosthecochloris sp.]
LTLAFDVYGTLIDTHSLVSKLRETADAEESLKALFAFSNGSAEAVETLLAAAGIREQFLG
VVSVEELRSFKPNPAVYSHFLRKSGVTGDGAWLISSN-PFDVIGALSAGRAAWVKRSPE
>B_Chloroflexota_Ktedonobacter_sp._SOSP1-52@@HAD_family_hydrolase@WP_201388282.1 WP_201388282.1 HAD family hydrolase [Ktedonobacter sp. SOSP1-52]
QAIIFDLDETLIEDRQATQCALRKADVEAALSTLALLTNGAPDLQREKIRASGLEQYFDT
IAVSGEVGIGKPEPEIFVHVLQELGVAPEQAVMVGDSLPRDIAGSYHSGRGMWINRYDD
>B_Deinococcota_Thermus_parvatiensis@@HAD_family_hydrolase@WP_060383997.1 WP_060383997.1 HAD family hydrolase [Thermus parvatiensis]
KLLLLDLDDTLLQDLPVSRAVLEDLEAEAFLAEAVLLTNGVPDLQREKLVGAGLAHHFSL
VLISGEVGIGKPDPRLFRMALCAFGVAPEEAAMVGDNPQKDVRGARLAGRAVWVDRGLR
>B_Escherichia_coli_Escherichia_coli@@5-amino-6-_5-phospho-D-ribitylamino_uracil_phosphatase_YigB@WP_105491773.1 WP_105491773.1 5-amino-6-(5-phospho-D-ribitylamino)uracil phosphatase YigB [Escherichia coli]
SALTFDLDDTLYDNRPVILRTEQEAQTHDTLKQLVAITNGNAQPELF-----GLGHYFEF
VLRAGPHGRSKPFSDMYLLAAEKLNVPIGEILHVGDDLTTDVGGAIRSGQACWIRPENG
>B_Fibrobacterota_Hallerella_sp.@@HAD_family_hydrolase@WP_287722873.1 WP_287722873.1 HAD family hydrolase [Hallerella sp.]
QAIIFDLDNTLYPYTPCDNAGRDAVGAFELLQKLGICSDLTLHIQIRKLQKLGLVGIFDK
ITVSEEVGADKPAAIMFTSIAQKLGADPKDCVMIGDNYKRDILGAKSVGQTILYGKKHE
>B_Kiritimatiellota_Pontiella_sp.@@haloacid_dehalogenase_type_II@WP_372845835.1 WP_372845835.1 haloacid dehalogenase type II [Pontiella sp.]
KAIVFDVNETLLSLSPLKRAVGRALDAAAGLAALVTLSNSSDAEAQAKLSKAGLAALFDA
HYTVESLKKYKPHPDTYRRVLQALGAQPQEVLMVAAH-AWDLMGAKNAGRTAFVARAGK
>B_MAG_Actinomycetota_Thermoleophilia_bacterium@@HAD_family_hydrolase@MER3425726.1 MER3425726.1 MAG: HAD family hydrolase [Thermoleophilia bacterium]
RLLLLDLDDTLLQDLPVSRRVLEELEVPEFFR--VLLTNGVPDLQREKLQGAGLWEAFDL
FLISGEVGLGKPEPGVFRMALAAFQVRPEEAWMLGDNPEKDILGANRVGHAVWVDRKER
>B_MAG_Verrucomicrobiota_Verrucomicrobiia_bacterium@@HAD_family_hydrolase@MDH4469495.1 MDH4469495.1 MAG: HAD family hydrolase [Verrucomicrobiae bacterium]
RALIFDLDDTLLVDEEVSQETLKAVDVAALLQELGLLTNGAPDLQREKLAPSGLEKFFSV
VIISGEHGIGKPKPVIFEKMLEQLGVTASEVIMIGNSLERDIAGARAAGRSVWIDLGDA
>B_Mycoplasmatota_Anaeroplasma_bactoclasticum@@YjjG_family_noncanonical_pyrimidine_nucleotidase@WP_119015223.1 WP_119015223.1 YjjG family noncanonical pyrimidine nucleotidase [Anaeroplasma bactoclasticum]
KCILFDIDGTLMDFNQAERNAFIKTGVIEVLDYLFIASNGMSKVQLQRLAIANIKEYFED
YFISDDIGYAKPDKNFFLRVMERGNNNPKDYIMIGDRMDADIIGAKEVGDGILFTKDAL
>B_Nitrospirota_Candidatus_Nitronereus_thalassa@@HAD-IA_family_hydrolase@WP_313831458.1 WP_313831458.1 HAD-IA family hydrolase [Candidatus Nitronereus thalassa]
QVVFFDAAGTLFHVKGSVGEVYLRYEVPGVLELLGVISNFDTRFY-GILRGLKLDQYFDS
ITISSLAGAAKPSPKIFQYALDQHALEPDEALHIGDSRSEDFDGARHAKHGLLIEREKG
>B_Nitrospirota_Nitrospira_japonica@@HAD_family_hydrolase@WP_080887067.1 WP_080887067.1 HAD family hydrolase [Nitrospira japonica]
KGIIFDVNGTLVDIRT--DEGYEEIGVDDTMAQLAVVSDAQTAYAIPELNAVGLFRYFDP
IIISGALGCRKPHERLFTQALAAMDMQPSEVLYVGNDMYRDVYGAQRVGKTVFFRSNQG
>B_Planctomycetota_Limihaloglobus_sulfuriphilus@@HAD_family_hydrolase@WP_146683541.1 WP_146683541.1 HAD family hydrolase [Limihaloglobus sulfuriphilus]
KCLIFDMDDTLYPEREYYRSGFSAVDTRAVLDVLAMLSNGYLPAQQYKLDALGIEERFAQ
VLFTEGREFWKPSAKGFEVLLERLNHTPDECVYIADNAAWDFAGPKSLGPTIHVCSPER
>B_Rhodothermota_Salinibacter@@MULTISPECIES__HAD_family_hydrolase@WP_208427301.1 WP_208427301.1 MULTISPECIES: HAD family hydrolase [Salinibacter]
EFVYFDLDDTLLDHQTAERQALADVGARETFEAIGVITNGFAEVQEKKFDRFPLRERSDA
LVICEDVGVLKPDPDAFDHATETAGVAYEDVLYVGDSYWSDVEGAEPVGRVAWYARNGT
>B_Spirochaetota_unclassified_Oceanispirochaeta@@MULTISPECIES__YjjG_family_noncanonical_pyrimidine_nucleotidase@WP_158547066.1 WP_158547066.1 MULTISPECIES: YjjG family noncanonical pyrimidine nucleotidase [unclassified Oceanispirochaeta]
TSIIFDVDGTLQDFKKAEIQALKELGATELLEQLAVITNGLTKVQEARFGALNYESIFDA
LLISEKEGVSKPDVEIFRRACRKGVPMDRSVLMVGDSLSSDIGGGIAAGQTCWYNPGGW
>B_Synergistota_Cloacibacillus_sp._An23@@YjjG_family_noncanonical_pyrimidine_nucleotidase@WP_087366698.1 WP_087366698.1 YjjG family noncanonical pyrimidine nucleotidase [Cloacibacillus sp. An23]
RAILWDVDGTLLDFKAAERAAMRSLGADKLVASLYAASNGTTAAQTRKLARSGLGKLLDG
VFLSERIGYEKPAKEFFDAVFREGEDKRAAALIVGDSLTSDIAGGAGAGKTCWYNPDGA
>B_Thermotogota_Petrotoga_mobilis@@YjjG_family_noncanonical_pyrimidine_nucleotidase@WP_012208104.1 WP_012208104.1 YjjG family noncanonical pyrimidine nucleotidase [Petrotoga mobilis]
KMIYFDLDHTLWDFESNSQEALKMVGAVETLEYLGILTNGFRKTQIVKMKSSGIFDYFSI
LVSSEDVGFPKPDEKIFNYAILMSKKSKDEIVYIGDDFENDILPAIRCGGAIWFKNHED
>B_Verrucomicrobiota_Candidatus_Xiphinematobacter_sp._Idaho_Grape@@HAD_family_hydrolase@WP_062100324.1 WP_062100324.1 HAD family hydrolase [Candidatus Xiphinematobacter sp. Idaho Grape]
RAIIFDLDDTLIADEEVSRMAFEEVDAKEVLAYLGMLTNGAPSLQGEKIAASGLEPFFQA
ITISGERGIGKPRAEIFFQLIAELGTLPSEVVMVGNSKERDIAGACNAGRSVWLRASEA
>B_Verrucomicrobiota_Terrimicrobium_sacchariphilum@@HAD_family_hydrolase@WP_075080540.1 WP_075080540.1 HAD family hydrolase [Terrimicrobium sacchariphilum]
KALLFDLDDTLVVDEAVSSEAFAATEARETLARLAMLTNGAPDLQREKIAASGLGNHFQA
IAVSGEHGIGKPKPEIFHRLLSELGVQASEAVMVGNSLERDIAGANNAGKSIWIKVKGS
>B___TDB__Thermodesulfobacteriota_Nitratidesulfovibrio_sp.@@HAD_family_hydrolase@WP_353117889.1 WP_353117889.1 HAD family hydrolase [Nitratidesulfovibrio sp.]
KAIIFDLNGTLINIHT--DESCEDIGVRTILDDLAALSDAQSAWAVPEMRALDIEHYFNP
IIVSGDYGFRKPDRRIFLAALDGLGLEPCDALFVGNDMFRDVYGAKQIDKTIYFSSNQG
>B_other_Thiosocius_teredinicola@@HAD_family_hydrolase@WP_078121574.1 WP_078121574.1 HAD family hydrolase [Thiosocius teredinicola]
RAICFDLDDTLWPCAPVIRAAEQRCEVIEALARLVSVTNGNSQIQHT-----PLHASFDL
SLTAADVGAAKPHPAMFEAASEHTGLPLHAFVHVGDDPLRDVQAARDVGPTVWVNRDNL
>B_other_unclassified_Thiocapsa@@MULTISPECIES__HAD_family_hydrolase@WP_374234758.1 WP_374234758.1 MULTISPECIES: HAD family hydrolase [unclassified Thiocapsa]
RLITLDLDDTVWPCVPVIQAAEEAFDVTPVLRTLVSLTNGTANPEIT-----PLRGLFER
SITAADAGAAKPHPALFIRALEHAGCEPSQCLHLGDDPWMDVEGARAVGTAVWVNRYGR
>E_Arabidopsis_thaliana_Arabidopsis_thaliana@@Haloacid_dehalogenase-like_hydrolase__HAD__superfamily_protein@NP_172883.2 NP_172883.2 Haloacid dehalogenase-like hydrolase (HAD) superfamily protein [Arabidopsis thaliana]
DGLLLDAGGTLLQLSKPVHETYASLA-YETMSLLAVVSNFDTRLR-KLLKDLNVIDMFDA
VIVSAEVGYEKPDERIFKSALEQISVDVNRAVHVGDDEGADKGGANAIGACWLWGEDVQ
>E_Arabidopsis_thaliana_Arabidopsis_thaliana_x_Arabidopsis_arenosa@@HAD-like_superfamily@KAG7639306.1 KAG7639306.1 HAD-like superfamily [Arabidopsis thaliana x Arabidopsis arenosa]
KALLVDAVGTLLVPAQPTAQIYKNIDAGKVFKAIAIVSNFDTRLR-PLLRALRCEDWFDA
VAVSAEVEAEKPNPTIFLKACELLEVNPEDAVHVGDDRRNDVWGARDAGDAWLWGSEVT
>E_Basidiomycota_Laetiporus_sulphureus_93-53@@HAD-superfamily_hydrolase@XP_040766235.1 XP_040766235.1 HAD-superfamily hydrolase [Laetiporus sulphureus 93-53]
RFVLFDALHTLLTPRLPVYVQYSQSDALPALQHLGIVSNSDARMH-QALTSLGATPYLSP
ILLSETEGIEKPARDIFLRACERASVPPSQAVHVGDELDADYNGARAAGSALLLRRLGP
>E_Basidiomycota_Lentinus_tigrinus_ALCF2SS1-7@@HAD_hydrolase_subfamily_IA_REG-2-like_protein@XP_067538862.1 XP_067538862.1 HAD hydrolase subfamily IA REG-2-like protein [Lentinus tigrinus ALCF2SS1-7]
KLVTFDALHTLITPRLPIYVQYSQTDSLPTLKRLGIISNTDGRMR-AVIEDLDVMPYLDT
VLLSEEEGVEKPSCTIFQRACERLEISPEETVHVGDELDCDYHGAMACGKALLVRRPGP
>E_Basidiomycota_Trametes_gibbosa@@HAD_hydrolase_subfamily_IA_REG-2-like_protein@KAI0829620.1 KAI0829620.1 HAD hydrolase subfamily IA REG-2-like protein [Trametes gibbosa]
RLATFDALHTLVTPRLPIPTQYAHTDAVPTLRRLGLVSNTDARMR-AVIEDLGLVQHLDV
VLLSEDEGVEKPSREIFERACTRLGVTPGEVVHVGDELECDYRGATAAGHALLLRRPGP
>E_Caenorhabditis_elegans_Caenorhabditis_elegans@@Haloacid_dehalogenase-like_hydrolase_domain-containing_protein_3@NP_499376.1 NP_499376.1 Haloacid dehalogenase-like hydrolase domain-containing protein 3 [Caenorhabditis elegans]
KVLSLDARDTLITMKESPPIVYSRFDTRQTLQKLVVISNFDSRLK-SLLSQFNLLDLFSM
TVLSGEIGYEKPDEKIFQLVVNHFDLSPSEILHIGDNLKNDFHGAKNFGRALLFDSSSS
>E_Chytridiomycota_Entophlyctis_helioformis@@HAD-like_domain-containing_protein@KAI8923319.1 KAI8923319.1 HAD-like domain-containing protein [Entophlyctis helioformis]
RLVAFDCYNTLFRVRLSPGVLYAREEVDSVLSFVGVITNSDARTN-AVLESLSIRSFFDF
VICSHDHGHMKPHPSIFSKALELAGLDPSQALYVGDDITNDYFGATAQGQALLLVRDET
>E_Chytridiomycota_Synchytrium_microbalum@@uncharacterized_protein_SmJEL517_g03839@XP_031024201.1 XP_031024201.1 uncharacterized protein SmJEL517_g03839 [Synchytrium microbalum]
RFVTFDAFNTLWKLKEPPGKVYGRIDVVPCLVELGLISNSDSRTE-EVLRSFRIRQYFDV
VVLSGVFGIAKPRTEIFREALKLTDVEAQEAIHIGDDV-LDFEGAKAAGNGLIINRAIQ
>E_Danio_Danio_aesculapii@@haloacid_dehalogenase-like_hydrolase_domain-containing_protein_3@XP_056315098.1 XP_056315098.1 haloacid dehalogenase-like hydrolase domain-containing protein 3 [Danio aesculapii]
RWVLWDVKDTLLKVRRSVGEQYCREDSTGTLKSCGVVSNFDRRLE-GILRGCGLLTHFSF
LVTSEDAGVAKPDPAIFSQALEQC-GPASSVVHVGDHYVKDYLTSRSLGRGYLLNRQDG
>E_Danio_Danio_rerio@@Zgc_136363@AAI16520.1 AAI16520.1 Zgc:136363 [Danio rerio]
RWVLWDVKDTLLKVRRSVGEQYCREDSNSTLKSCGVVSNFDRRLE-GILRGCGLLTHFSF
LVTSEDARVAKPDPAIFSQALERC-GPASSVVHVGDHYVKDYLTSRSLGRGYLLNRKDG
>E_Fungi_Chlamydoabsidia_padenii@@HAD-like_domain-containing_protein@KAI8337613.1 KAI8337613.1 HAD-like domain-containing protein [Chlamydoabsidia padenii]
RLITFDAYNTLFKPKGSLSAQYAHEDVTSTLDELGVISNSDERLL-SVMESLNLEQYFDF
ILTSCLAGYEKPNVKIFQKAIHLTG-HTDEALHVGDDVEKDYHGAVNAGHGVLLKRNKL
>E_Fungi_Lichtheimia_ornata@@uncharacterized_protein_O0I10_012201@XP_058337104.1 XP_058337104.1 uncharacterized protein O0I10_012201 [Lichtheimia ornata]
KLITFDAYNTLFKPRGSTTAQYIHEDVHDTLVYLGVISNSDERLS-DVLHNLGIRPYFDF
VLPSYRAGYEKPKKEIFDQALRIMHPRPDQALHVGDDLNADYKGALNAGNALLLERGKL
>E_Haptista_Pavlovales_sp._CCMP2436@@HAD-like_domain-containing_protein@KAJ1627991.1 KAJ1627991.1 HAD-like domain-containing protein [Pavlovales sp. CCMP2436]
NAVLFDLDDTLVPTSQIDAEAIAGADVRAMVQRLGVVTNGHAEVQRAKAGACDLRGLFGE
VVVSGEQPECKPARSIFETSLALIGARADETVMVGDRLDTDIQGGINAEATVWVRGDAP
>E_Oryza_Oryza_sativa_Japonica_Group@@uncharacterized_protein@XP_015645010.1 XP_015645010.1 uncharacterized protein [Oryza sativa Japonica Group]
KAILVDAAGTLLAPTEPMAQVYRTIDAKYVFEALAVVSNFDTRLR-PLLQALNCDHWFDA
VAVSAEVAAEKPNPTIFLKACEFLGVKPEEAVHIGDDRRNDLWGARDAGDAWLWGSDVY
>E_Porifera_Corticium_candelabrum@@N-acylneuraminate-9-phosphatase-like@XP_062503493.1 XP_062503493.1 N-acylneuraminate-9-phosphatase-like [Corticium candelabrum]
RAVLFDLDNTLINTTEADNTAYASVETVDLLHAVVLLTNGDSQVQWEKIRQCDAEKLFDA
VVVSGDTEWEKPDSRIFSFACQLVGLQCENAVMIGDNLNTDIQGAINANSSIWFQPSGD
>E_Porifera_Halichondria_panicea@@haloacid_dehalogenase-like_hydrolase_domain-containing_protein_3@XP_064405075.1 XP_064405075.1 haloacid dehalogenase-like hydrolase domain-containing protein 3 [Halichondria panicea]
RLVTLDITNTCIRIATSPGFHYAKIDVEPSLKKIGVISNFDERLE-SIITALGIRQYFDF
IIASVYTKCAKPNPRIFEMALQECSGEANASVHVGDDYELDYLAAKNFGKSLLLVREGT
>E_Rhodophyta_Rhodosorus_marinus@@hypothetical_protein_NDN08_003846@KAJ8901639.1 KAJ8901639.1 hypothetical protein NDN08_003846 [Rhodosorus marinus]
KCVTLDVTGTLFAMRHRVGDVYASMDVMPFLESAGVISNESERYSEEILPGFGLSRFFEF
VILAKDVLSEKPDRKIFEAAASAA-GAPEEILHIGDDYEKDCLGSLNAGHSPFLNRFRR
>E_Stramenopiles_Aphanomyces_invadans@@hypothetical_protein_H310_06723@XP_008870106.1 XP_008870106.1 hypothetical protein H310_06723 [Aphanomyces invadans]
RHVTLDATGTLFRPRNCVASVYMDHDVRPALDALGVISNFDNRLH-SILRDLDLDSRVDF
VLTSWDHRVMKPDPSIFHEAARRLH-RPADLLHVGDDVRNDYVGAVAAGSASLLDRGSQ
>E_Stramenopiles_Saprolegnia_diclina_VS20@@hypothetical_protein_SDRG_13652@XP_008617972.1 XP_008617972.1 hypothetical protein SDRG_13652 [Saprolegnia diclina VS20]
AAVTLDATGTLFRPREAIGTTYLKHDVHPALRSLGVVSNFDERLE-SILETLDLRGYFDF
VLTSWDHGVAKPDASIFHRAAELHGIDGRGMLHIGDDATNDLFGARAAGSGGLVDRSRQ
>E_Symbiodinium_Symbiodinium_sp._CCMP2456@@unnamed_protein_product__partial@CAE7744635.1 CAE7744635.1 unnamed protein product, partial [Symbiodinium sp. CCMP2456]
ECVTFDLDDTLFPTKASLGKALVAFDVLPTLKELGSVTNGNAELSLHA---PRLSELLDF
QISSANAGAPKPRAAPFLASAAAAGTWPCQVLHVGDSLADDVLGAKRMGKAVHLRRGTV
>E_Viridiplantae_Phaseolus_coccineus@@hypothetical_protein_VNO80_20258@KAK7354773.1 KAK7354773.1 hypothetical protein VNO80_20258 [Phaseolus coccineus]
RCVTIDVTGTLMAYKGELGDYYCMADSQPFLRWLGIVSNAEYRYQDVILPALGLNEGSDF
GVFSGLEGIEKPNPKIYEIALERAGNPPEQTLHIGDSIRKDYEPAKSIGHALLLDRFKT
>E_Viridiplantae_Phaseolus_vulgaris@@uncharacterized_protein@XP_068482583.1 XP_068482583.1 uncharacterized protein [Phaseolus vulgaris]
-----------MAYKGELGDYYCMADSQPFLRWLGIVSNAEYRYQDVILPALGLNEGSDF
GVFSGLEGIEKPNPKIYEIALERAGNPPEQTLHIGDSIRKDYEPAKSIGHALLMDRFKT
