# Supplementary material for: Molecular evolution of the Wood-Ljungdahl pathway and the reductive glycine pathway in Desulfobacterota
Source: Front Microbiol. 2026 Jan 9;16:1708584. doi: 10.3389/fmicb.2025.1708584 (PMC12827605; doi:10.3389/fmicb.2025.1708584)
Supplement: Supplementary file 8 [file Data_Sheet_2.ZIP › Alignment data for phylogenetic tree/35_GR-A.fst]

>B_Actinomycetota_Enorma_phocaeensis@@glycine/sarcosine/betaine_reductase_complex_selenoprotein_A@WP_102371628.1
MSILAGKKCVVIGDRDGIPGEAISACGAEVIFSSTECFVTAAGAMDLENQKRVKEFTEQY
GPENVVVLLGAADGEAAGLAAETVTNGDPTYAGPLTGVQLGLAVYHVVEPEVKAEFDDAV
YDEQVSMMEMVLDVDDIINEMTSIRDQYCK
>B_Actinomycetota_Thermophilibacter_immobilis@@glycine/sarcosine/betaine_reductase_complex_selenoprotein_A@WP_194370451.1
MAILAGKKVVIIGDRDGVPGPAIAACGGEPVFSSTECFVTAAGAMDLENQRRVKEFAEQY
GPENVVVVVGAAEGEAAGLAAETVTNGDPTYAGPLTGVQLGLSVYHVCEPEIKAEFDPAV
YDDQVSMMEMVLDVDDIVSEMTDIRDQYCK
>B_Bacillota_Carboxydothermus_pertinax@@glycine/sarcosine/betaine_reductase_complex_selenoprotein_A@WP_077177269.1
MAILAGKKVIAVGDRDGVPGPAIAECGAEVVFATTECFVTAAGTMDLQNQARIKELAEEL
GGENIVVLLGAAEPDTASLAAETVTLGDPTYAGPLAGVSLGLRVYHILEPEIKAEIDPAV
YEEQAAMMEMVLDVNALAAEVSKMREEGSK
>B_Coprothermobacterota_Coprothermobacter_platensis@@glycine/sarcosine/betaine_reductase_complex_selenoprotein_A@WP_083916917.1
--MLKDKKVIIVGERDGVPGPAIEECGAEIVFSTTQCSVTAAGAMDLEVQGRIKELAEQY
GAENVVVILGNSDPDGASIFAETVTNGDPSFAGPLAGVALGLPVYHIVEPEIKQAVDPNV
YEEQVGIVEMVLDVDAIINAVKSIREQYSQ
>B_Coprothermobacterota_Coprothermobacter_proteolyticus@@glycine/sarcosine/betaine_reductase_complex_selenoprotein_A@WP_083760206.1
--MLEGKKVIIVGERDGVPGPAIEECGAEVVFSTTECSVTAAGAMDLEVQGRIKEIAEKY
GPENVVVILGNSDPDGASIFAETVTNGDPSFAGPLAGVALGLPVYHIIEPEIKQEIDPQV
YEEQVGIVEMVLDVDAITNAVKSIREQYSK
>B_Deltaproteobacteria_Deltaproteobacteria_bacterium_OttesenSCG-928-K17@@hypothetical_protein_LJB99_03160@MDL2259861.1
MGKLEGKKLLLLGERDGVPSPAMEAVGAELIFSATECFVTAAGAMDLANQQRIKDAAEKF
GADNVVVVLGSSDAEGAEIYAETVTAGDPTFAGPLAGVALGLPVYHIFEDAVRAEADQAE
WENQISMMEMVLDPPALAKAVAGMRAQHGK
>B_Escherichia_coli_Escherichia_coli@@glycine/sarcosine/betaine_reductase_complex_selenoprotein_A@WP_077626529.1
-MDLRGKKIIILGDRDGVPGPAIETCGAEVVFSTTECFVTSAGAMDLENQRRVLALSEKY
PPEDLIVILGGAEAEASGLACETVTNGDPTFAGPLAGVQLGLQCYHIVEDEVKKAVAPDV
YQEQVGMMEMVLDVESIASEVRQYRNEYCH
>B_Fusobacteriota_Leptotrichia_sp._oral_taxon_215@@glycine/sarcosine/betaine_reductase_complex_selenoprotein_A@WP_084408457.1
MSSLKNKKVIIIGDRDGIPGLAIEECGTEIVFSSTECFVTAAGAMDLENQKRVKEAAEKF
GNENVAVLLGASEAEAAGLAAETVTVGDPTFAGPLAGVELHLAVYHIVEEEVKSQVDPAV
YEEQVGMMEMVLDVDAISEEMKDVRGE---
>B_Fusobacteriota_Pseudoleptotrichia_goodfellowii@@glycine/sarcosine/betaine_reductase_complex_selenoprotein_A@WP_081453616.1
MSSLKNKKVIIIGDRDGIPGLAIEECGTEVVFSSTECFVTAAGAMDLENQKRVKEAAEKF
GNENVAVLLGASEAEAAGLAAETVTVGDPTFAGPLAGVALNLAVYHIVEEAVKEQVDPAV
YEEQVGMMEMVLDVDAISEEMKEVRGD---
>B_MAG_Bacteroidota_Bacteroidetes_bacterium_4572_77@@glycine/sarcosine/betaine_reductase_complex_selenoprotein_A@OYT14795.1
MGLFDGKKVIIIGDRDGIPGPAIEECGSEVVFSATECFVTAAGAMDLENQNRVKNLTEKY
GAENIIVLFGAAEAEAAGLAAETVTNGDPTFAGSLAGVQLGLRVYHVVEPEFKEAVDIEV
YDEQIGMMEMVLDVDSIIEEMSSMREQFCK
>B_MAG_Nitrospinota_Nitrospinota_bacterium@@glycine/sarcosine/betaine_reductase_complex_selenoprotein_A@MCH6567562.1
--MFNGRKVIVIGDRDGIPAPAIEACGAEVVFSATECFVTAAGTMDLENQARIKEIAEQH
GADKLVVILGGADAGAVAVNAETVTAGDPTYVGPLAGAQLGLRVYHVLEPDFKAAVDSSI
YEEQIAMMEMVLPVEEIEETVSRIRGELTK
>B_MAG_Spirochaetota_Treponemataceae_bacterium@@glycine/sarcosine/betaine_reductase_complex_selenoprotein_A@MEL3905019.1
-MKLKGKKVIIIGDRDGIPGEAIKLCGAEVVYAATECFVTSAGAMDLENQQRVKDLAEKY
GPENVVVLLGGAEAESSGLACETVTVGDPTFAGPLAGVSLGLACFHVVEPEIKEQIDPAV
YEEQVSMMEMVMDVDAVVAEVKQYREAGTK
>B_Mycoplasmatota_Haloplasma_contractile@@glycine/sarcosine/betaine_reductase_complex_selenoprotein_A@WP_084415570.1
MSVFENKKYILIGDRDGIPGESLRAVGSEVVFATTECFVTAAGAMDLENQKRIKDLTEEH
GAENIIVVFGAAEGELTGLAAETVTVGDPTYAGCLTDVSLGLGVYHAVEPTFKEACKPEI
YEEQIGMMEMVLDVDDITNEITEIRNEHSQ
>B_Mycoplasmatota_Mycoplasmatota_bacterium@@glycine/sarcosine/betaine_reductase_complex_selenoprotein_A@QVK20259.1
MSIFENKKYILIGDRDGVPGESLKEVGSEVVFAATECFVTAAGAMDLENQSRIKALTEEH
GAENLIVVFGAAEGELTGLAAETVTVGDPTYAGSLTNVELGLGVYHAVEPTFKEAVDPQV
YEDQIGMMEMVLDVDDIVGEITTIREENSK
>B_Spirochaetota_unclassified_Treponema@@MULTISPECIES__glycine/sarcosine/betaine_reductase_complex_selenoprotein_A@WP_253677343.1
MVELKTKKVIIIGDRDGVPGEAIKLCGAEVVYAATECFVTSAGAMDLENQKRVKDLAEKY
GPENVIVLLGGAEAESSGLACETVTVGDPTFAGPLAGVSLGLLCYHVAEPEIKSQIDPAV
YEEQVSMMEMVMDVDAIIAEISEYRNKGCK
>B_Spirochaetota_uncultured_Treponema_sp.@@glycine/sarcosine/betaine_reductase_complex_selenoprotein_A@WP_314994650.1
-MELKGKKVIIIGDRDGIPGEAIKLCGAEVVYAATECFVTSAGAMDLENQKRVKDLAEKY
GCENTVVLLGGAEAESSGLACETVTNGDPTFAGPLAGVSLGLLCYHVVEPEIKNQIDPKV
YEEQISMMEMVLDVDAIVAEVKEYREKYCK
>B_Synergistota_Thermovirga_lienii@@glycine/sarcosine/betaine_reductase_complex_selenoprotein_A@WP_081468114.1
MGKLEGKKLLLLGERDGVAGPAMEEVGAEIVFSATECFVTAAGAMDLENQQRVKDAAEKY
GPENVVVVLGSSDAEGAEIYAETVTKGDPTFAGPLAGVPLGLAVYHIFEEEIRQEADPAK
WEEQIAMMEMVLDPDALAQAVKRMREEGSK
>B_Synergistota_Thermovirga_lienii@@glycine/sarcosine/betaine_reductase_complex_selenoprotein_A@WP_334138300.1
MGKLAGKKLILLGERDGVAGPAMEESGADIVFSVTECFVTAAGAMDLQNQQRVKDAAEKF
GPENVVVVLGSSDPEGAEIYAETVTNGDPTFAGPLAGVSLGLAVYHVFEQEIREEADPSI
WEEQIGMMEMVLDTEALAEAVKKIREQYSK
>B___TDB__Desulfomonile_tiedjei_Desulfomonile_tiedjei@@glycine/sarcosine/betaine_reductase_complex_selenoprotein_A@WP_014812133.1_*
MGILAGKKIVALGDRDGIPGPAIAECGGEVVFVSTECYVTAAGAMDLQNQAKIKEVAERY
GSENVVVLLGASEPSSAGLAAETVTVGDPTYAGSLAGVSLGLPVYHVFEQEIKAEFDPNV
YQEQVAMMEMVADVAKLTSEVASMRKQV--
>B___TDB__Desulfovibrio_desulfuricans_Desulfovibrio_desulfuricans@@Glycine_reductase_complex_selenoprotein_A@SFW26949.1_*
--------------------------------------------MDLENQQRVKDAAEKF
GGENVVVILGSSDPEGAEIYAETVTMGDPTFAGPLAGVPLGLCVYHILEPEIKEEADPAK
WEEQISMMEMVLNVDALVESVRKMREANSK
>B___TDB__Desulfovibrio_fairfieldensis_Desulfovibrio_fairfieldensis@@glycine/sarcosine/betaine_reductase_complex_protein_A@AMD90914.1_*
--------------------------------------------MDLENQQRVKDAAEKV
GAENLVVVLGSSDPEGAEIYAETVTLGDPTFAGPLAGVPLGLCVYHVFEEEMKSEADPAA
WEEQISMMEMVLNTEALAASVKKMRDANSK
>B___TDB__Thermodesulfobacteriota_Desulfovibrio_sp.@@glycine/sarcosine/betaine_reductase_complex_selenoprotein_A@WP_291438668.1
MGKLTGKKLLLLGERDGVPGPAMADVGAEILFSATECFVTAAGAMDLENQQRVKDAAEKF
GGENVVVILGSSDPEGAEIYAETVTMGDPTFAGPLAGVPLGLCVYHILEPEIKAEADPAK
WEEQISMMEMVLNVDALVESVRKMREANSK
>B_other_Bacillati@@MULTISPECIES__glycine/sarcosine/betaine_reductase_complex_selenoprotein_A@WP_081445653.1
MAILEGKKAIIIGDRDGIPGPAIAECGAEVVFSSTECFVTSAGAMDLENQKRVKDFADEY
GAENLVVVLGAAEGEAAGLAAETVTAGDPTFAGPLTGVQLGLTVYHVCEPEMKAEFDEAV
YDEQVSMMEMVLDVDDIVSEMSAIRDEYCK
>B_other_Dongshaea_marina@@glycine/sarcosine/betaine_reductase_complex_selenoprotein_A@WP_108649273.1
-MKLEGKKVVILGDRDGIPGPAIESCGAEVIFSATECFVTSAGAMDLENQRRIKDMAEKY
GPENMVVLLGGAEAESSGLACETVTSGDPTFAGPLAGVQLGLLCYHIVESEIKDLCDPAV
YDEQIGMMEMVLDVEGIGAEVKEYRDQCCK
