# Supplementary material for: Molecular evolution of the Wood-Ljungdahl pathway and the reductive glycine pathway in Desulfobacterota
Source: Front Microbiol. 2026 Jan 9;16:1708584. doi: 10.3389/fmicb.2025.1708584 (PMC12827605; doi:10.3389/fmicb.2025.1708584)
Supplement: Supplementary file 8 [file Data_Sheet_2.ZIP › Alignment data for phylogenetic tree/15_PFO-a.fst]

>A_Methanobacteriota_ANME-1_cluster_archaeon_GoMg4@@pyruvate_ferredoxin_oxidoreductase@NMX22126.1 NMX22126.1 pyruvate ferredoxin oxidoreductase [ANME-1 cluster archaeon GoMg4]
GSFAIAEAVRMVISAYPITPQTHIVERLAEMIADGELNAEFICVESEHSAMSACVGASAA
GARVFTCSAGQGLELMHEVLYIPSSMRLPVVAVAANRALSGPLSVWCDHSDVMALRDIGW
IQMFAENNQQAFDLTVCAFKIAEDKDVLFPTMVHIDGFYLSHVIEDMMLPDEVVADFIPY
PF-TLDPEKPVSMGCYGPPYPEAKKAQEVAFESTKRKIRETWKEFEDTFGRHYETYRMED
ANLLTMGSTAMLAVDELRGQDVGLVRLRLWRPFPFTEFRDAVELLVVLDRAISGPVCSEV
KSALYLKIVGFIAGIGGRDIT
>A_Methanobacteriota_Archaeoglobus_veneficus@@2-ketoisovalerate_ferredoxin_oxidoreductase_subunit_alpha@WP_013683485.1 WP_013683485.1 2-ketoisovalerate ferredoxin oxidoreductase subunit alpha [Archaeoglobus veneficus]
GSHSIAEAVALVIAAFPITPQTHIVERLAELVANGTLDAEFVNVESEHSALSLIAGAEAC
GMRTYTATSSQGLALMHEVLHAVSGMRLPVVMTVANRALSAPLNIWNDHSDSMSQRDTSW
MQFYAESVQEAVDLTIQAYRIAESSDVMLPAMICMDGYVLTHTYEPVILPRALVDEFLPP
EY-RLDPENPMTFGVYALPYMEFKWEQQKAMENAKRRIIRANREYRKMFGRTYETYNMDG
AELIAMGSTIKEAIEHMN--GVGLVRLRTYRPFPFDELRNTLETVVVIDRAFSGPLFSEV
KAALYPKVCNFVVGLGGRDTR
>A_Methanobacteriota_Methanobacterium_aggregans@@pyruvate_synthase_subunit_PorA@WP_209585543.1 WP_209585543.1 pyruvate synthase subunit PorA [Methanobacterium aggregans]
SNQAIAEAVKLVIPVYPITPQTTISEYLAKFVADGDIPAEYIRVESEHSAISAALGASGA
GVRVFTATSSQGLALMHEILFAAAGLRAPIVLADANRALSAPLSIWNDQQDSISQRDAGW
LQVYAENGQEALDSVLMAYKISENHDVLLPSMVCVDGFILTHTVDPVDIPQEEVDEFLPP
EHAFLDPAQPMSIGSFTDPYMEARYAMELAMERSKKVFKQVSEEFEAKFGRKYENYRCDD
AELVAMGSTIKDVIDDLRGEKVGLLRIRVFRPFPVEEIREALSKVAVIDKNISGVLYSNI
KAKTDADAYGFIIGLGGRDIK
>A_Methanobacteriota_Methanobrevibacter_sp.@@pyruvate_synthase_subunit_PorA@WP_295592270.1 WP_295592270.1 pyruvate synthase subunit PorA [Methanobrevibacter sp.]
SNKAVAEAVRLVIPVYPITPQTTISEYLAQYVADEKIDAKYVKVESEHSAISAAVGASGA
GVRVFTATSSQGLMLMHEILFAAAGMRTPFVLADANRAISAPLNIWNDQQDSIAQRDSGW
LQIYVENAQEALDSTLMAYKISENPNVLLPSMVCLDGFILTHTVEPVEIPQESVDNFLPP
EHAYLDPKDPMSIGNFADPYTEARYAMEVAMDNSIEVIQKTCDEFAEIFGRQYEPYKTED
AEIVAMGSTIRGIVNQLRGEKVGLLKIRAYRPFPVEAITEAVEKIAVIDKNFTGALYADM
KVKIDKEIYGFIAGLGGRDIT
>A_Methanobacteriota_Methanocaldococcus_bathoardescens@@pyruvate_synthase_subunit_PorA@WP_048201217.1 WP_048201217.1 pyruvate synthase subunit PorA [Methanocaldococcus bathoardescens]
GTSAAAEAAKLVIAAYPITPQTTCVEKLAEFVANGELDAEYIKVESEHSAMSACIGAAAT
GARTFTATASQGLALMHEMLFIASGMRLPIVMMVANRALSAPINIWNDHQDSISERDSGW
IQIYVEDNQETLDSIIQAYKIAENEDVLLPVMVCLDGFILTHTVEPVTIPAERVREFLGP
KHAYLDPDRPVTQGPVGVPYMETRKQVEEAMERAKKVIKEVNEEFAERFKRKYEAYNLDK
ADLVAMGSTIKYVIDELKGKEVGLLRIRTYRPFPKEDVRELLENIAVLDKNISKGA---L
GIEMAKKVCNYIVGLGGRDIK
>A_Methanobacteriota_Palaeococcus_pacificus@@pyruvate_synthase_subunit_PorA@WP_048164855.1 WP_048164855.1 pyruvate synthase subunit PorA [Palaeococcus pacificus]
GNEAAAWAAKLVIAAFPITPSTLVPEKISEFVADGELDAEFIKVESEHSAISACVGASAA
GVRTFTATASQGLALMHEILFIAAGMRLPIVMAIGNRALSAPINIWNDWQDTISERDTGW
LQFYAENNQEALDLILAAFKVAEDERVLLPAMVGFDAFILTHTVEPVEIPQEVVDEFLGP
KHAYLDPERPITQGALGFPYMEARYTVWEAMENAREVIKEVFEEFEKKFGRKYEEYRTDD
AELVTMGSTVKEFVDKKRGVKIGAAKITVYRPFPIEEIKALAKVLALLEKNISGAVYTDV
GRALIPIVLDFILGLGGRDVT
>A_Methanobacteriota_unclassified_Methanobrevibacter@@MULTISPECIES__pyruvate_synthase_subunit_PorA@WP_292609208.1 WP_292609208.1 MULTISPECIES: pyruvate synthase subunit PorA [unclassified Methanobrevibacter]
ANKAVAEAARLVIPVYPITPQTTISEYLAQYVADEKIDAKYVKVESEHSAISAAVGASAT
GVRVFTATSSQGLMLMHEILFAAAGMRTPFVLADANRAISAPLNIWNDQQDSIAQRDAGW
LQIYVENAQEALDTTLMAYKISENPKVLLPSMVCLDGFILTHTVEPVEIPQEPVDEFLPA
QHAYLDPKDPMSIGNLADPYLEARHDMQVAMENSLEVIQQTCDEFAEIFGRKYEPYKTED
AELVAMGSTIRVIVDQLRGEKVGLLKIRAYRPFPVEAIDEAVEKLAVIDKNVTGALYTDI
KAKIHKEAYGFIAGLGGRDIT
>A_Methanosarcina_barkeri_Methanosarcina_barkeri@@pyruvate_synthase_subunit_PorA@WP_011306017.1_* WP_011306017.1 pyruvate synthase subunit PorA [Methanosarcina barkeri]
GSYAVAHSAKVVISAYPITPQTHIVEHLSQFMADGEIPCEYVNVEAEFSAISALIGASAV
GARTYSATTSQGLLLMHEALFNTSGMRLPVVMTVANRAVSAPINIWNDHQDAIAQRDTGW
MQLYVEDVQEACDTLPQLYKIAEDNEIMVPGMVCMDGFILSHVYEPVVLLQDLTDNFLPP
ED-ILDPEDPKTFGAFASPYEEFRYLHEQAMQKALPKIEATAKEFEEVYGRYHDGYMLDD
AEVMAMGSTVKDVVDKYRGEKIGVLKVRSFRPFPKEQICKAVHAVVVLDKNISGALFTET
KSCLYVPVIGYTIGHGGRDIP
>A_Nitrososphaerota_Conexivisphaera_calida@@transketolase_C-terminal_domain-containing_protein@WP_174448834.1 WP_174448834.1 transketolase C-terminal domain-containing protein [Conexivisphaera calida]
GDDAVAHAARQLVAAYPITPQTVIVERIADFAANGEFEGEFVAVESEHSAMSACIGGALT
GARVFTATASQGLAFMHEMLYAASGLRLPMVMAVANRALNSPLNIHNDHSDIMGSRDSGW
ILLFAENAEEAYDRVIQGFRISEA--VNLPVAVNLDGFTLTHSAEVVNMLDEAVGAFVGR
RN-TLLDKEPKSFGMMALPYQFFKEDQQRAIEGSRQAILAVEREYGELSNRKYKAFRAED
ADMIMLGSTARAAVEATRGIRAGVVSLGWYRPFPADELLRAVSTLLVMDRSVSHPLASDV
MAALYKRVVNVAYGLGGRWFT
>A_Nitrososphaerota_Nitrososphaera_sp.@@hypothetical_protein@WP_337863763.1 WP_337863763.1 hypothetical protein [Nitrososphaera sp.]
GNAAVATGVRLYIPSYPITPQTEIIELLARWINEGSMDAKLVQMESEHSMIAAAGAASLA
GVRAFTATSSQGLLYGFEMLYAVAGWRTPLVLANVSRGVGSPLTLEPDHNDVLSARDSGF
LQIHAETCQEALDSVVMAYRIAEDGRVRLPAIVNMDGFYLSYTREVVQVPPETVAGFLPP
ATGYMGAHNPASLGVVVLDYSYFKYQMHLAALNAQAVHDRVARDFEKAFGRAYEGFMLDD
ADLVITNSIARAAIMEMRGKKVGLLRIRLVRPFPRRQVAEMLKGVAVFDQNLSGILYPEV
VAALYKKIVSFIGGLGGKRMG
>A_Thermoproteota_Caldisphaera_sp.@@ferredoxin_oxidoreductase@WP_292319003.1 WP_292319003.1 ferredoxin oxidoreductase [Caldisphaera sp.]
TNHAIANAVKDVISAYPITPQTTVVEKISEFIAKGELDAEYIHVESEHSALSAAISASLT
GARAFTATASQGFALMHEMLHIASGLRAPLVMSVAMRSLSAPISIWNDQSDLFNARDSGW
IILFAHTAQEAYDTIIQAYKIAEDQNVLLPVMVGYDGYVMSHTIEPVITEREKVIKFAPY
PY-KLDPDKPVSIGAITPPYYEFKYQQVNAVNNSLPTIEKVDEEFGKTFGRSYECYMCED
AEIMTNASTLKAFLPDIRGIKVGLLRVRLYRPFPLQKFIEYTKTVLVIDRAISGPLANEI
SGAIVLNLISVVAGIGQRTVE
>A_Thermoproteota_Candidatus_Korarchaeum_cryptofilum@@2-oxoacid_ferredoxin_oxidoreductase_subunit_alpha@WP_012309935.1 WP_012309935.1 2-oxoacid:ferredoxin oxidoreductase subunit alpha [Candidatus Korarchaeum cryptofilum]
GNHAAALAAKLVVAAYPITPQTTVVEYLASFIESGYMNAEYIRVESEHSAMAAVIGAAAA
GARTFTATSSQGLVYMSEVLHWAAGSRTPIGMAVINRALGPPWNIHVDHQDSMSQRDTGW
MQIYVSSNQEVLDTILMMYKVAEHPDVMLPFMVCLDAFVLSHTFMPVNVPQEDVDEFLPP
-AWILDPSDPISFGSLVLPYQEMRWSMDLSMRRALEVMEDVAEEFNEKFGRYHMKYKMND
ADILTSATEAEVAVDIMRGISVGLLKLRSFRPFPHRDIKENLKGVVVIDRSISGPIGTEV
RSSLYPPVVNYISGLGGRDLT
>A_Thermoproteota_Pyrodictium_occultum@@transketolase_C-terminal_domain-containing_protein@WP_236698092.1 WP_236698092.1 transketolase C-terminal domain-containing protein [Pyrodictium occultum]
GNYAAALAVRDVAAIYPITPQAQIAEKITEMVANGELDAEVIPVEGEHSAMSAVIAAAAT
GARVFTATSSQGLEYMHEMLYIASGLRQPVVMAIATRALSAPLNIWNDYSDVMGMRDTGW
IIIFSETVQEVYDNLIQAYYIAEHPDVLLPVAVTLDGYILSHTVEPLEPIREEVLKYAAY
RP-VLDPDKPMTFGVVGGPYYEAKVQQDLALRESPRVIEEAAREFEKRFGRRYEEYMMED
AEIVSLGALVKAAVNRLRGVRAGMVKIRVYRPFPAEQVAKALKAVGVLDRALAGPLFLDV
SAALAKPMASFVHGLGGRDIY
>A_Thermoproteota_Vulcanisaeta_thermophila@@transketolase_C-terminal_domain-containing_protein@WP_069807663.1 WP_069807663.1 transketolase C-terminal domain-containing protein [Vulcanisaeta thermophila]
SNYAVAYAVKDVVAAYPITPQTTIIEKIAEFVANGELDAEFIPVESEHSALSAMVGASAA
GARVFTATSSQGLELMHEILHITSGLRLPVVMATPGRALSAPISIHGDYQDIMNARDTGW
IIIIASTAQEVYDSIIMAYRIAEDSRVLLPVMVAYDGFLMSHTMEPVELYEELVRRFTPS
RP-RLDPRNPITMGVIASPYYEIKYQVINAIKESKSVIKEIQGEFNKAFGTDYEQYRVDD
ADLITYGGNAKEAVDEARGIRAGVLRIRVLKPFPTEEVVKAIKAVAVIDRALSGPVFNEV
VAAMYVPVVSVVHGISQRTIF
>A_other_Aciduliprofundum_sp._MAR08-339@@pyruvate_synthase_subunit_PorA@WP_015283562.1 WP_015283562.1 pyruvate synthase subunit PorA [Aciduliprofundum sp. MAR08-339]
GNESIAYAFKLVIPAYPITPSTLVPEKISEFIANGEMDAEFVTVESEHSAISAAIGASAH
GVRVGTATASQGLALMHEVLFIASGMRLPIVMGIGNRALSAPINIWCDHQDMMSQRDTGW
MQFYAESNQEGLDLGLMAFKIAEDERILLPAMVGIDAFVLTHTVEPVELPQRDVDDFIGP
HYVTLDPEKPATLGAFGFPFMEFKYGQWIAMERAKKVIDEVFSEFEERFGRTYYPEFMED
ADLITMGSTTREFVKRLRGKKVGLLKITTFRPFPKEELKELLKVAAVLERNISGAVYAEV
GAAFAPKIVDFIVGLGGRDIT
>A_other_Candidatus_Borrarchaeum_sp.@@transketolase_C-terminal_domain-containing_protein@WP_287588588.1 WP_287588588.1 transketolase C-terminal domain-containing protein [Candidatus Borrarchaeum sp.]
GDFAVAEAAKLVVAAFPITPQTIIVERLSEFVADGELDCEYITVESEHSAMSACYGASST
GARVYTATASQGVALMCEILYLVASARFPVVMTVVNRALSGPISIWCDHNDAMLARDSGW
IQWFVEDCQEAYDSTIQAFKVGEDRRVSLPVMVCLDGFILSHSIEPVAIIKKTIDGFLPP
LY-RLDVDAPIAVGTCAFPYMDIKKAQNEAMRNAKNVMKDVVEEFGDRWGRYYESYHMDD
AELVTMGSTAKATVDEMRGERVGLVKLRCFRPFPIEEMRIALQACGVVDRAVSGPAFSET
SSTMNPLFRNFIAGLGGRDVT
>A_other_Candidatus_Hadarchaeum_sp.@@pyruvate_synthase_subunit_PorA@WP_342812162.1 WP_342812162.1 pyruvate synthase subunit PorA [Candidatus Hadarchaeum sp.]
GNEAVALAAKLVISAYPITPQTTVVEKLAEYVSNGELDAEFIKVESEHSAMSACIGAAAT
GVRAFTATSSQGLLLMNEMLYVASGLRLPIVMTNANRSVSAPLSIWCDQQDSMTVRDSGW
IQLYCENNQEILDTTIQAFRIAE--ELLLPVMICYDGYILSHTLEPVDCPQTEVDAFLPY
PY-ALDPDKPVTMGAVGVPYMEFRYLLQKAVQGAKAKILKVDEEFKKRFGRGYEKYCCDD
AEILTMGSSARDVVDNLRGEKVGLVKLKSFRPFPTDEIVETLKAVAVLEKDISGGLFIDT
AAAFAPLMINFICGLAGRDVT
>A_other_Candidatus_Hecatella_orcuttiae@@hypothetical_protein@WP_309492622.1 WP_309492622.1 hypothetical protein [Candidatus Hecatella orcuttiae]
GDEAVAYAAKQVLAAYPITPQTVIVERFSEYVADGEVDTEYICVESEHSAMSACIGASLT
GARVFTATASQGLALMHEMMYAASGLRCPIVMGVANRALSAPINIHGDHSDMMGSRDCGW
IQVYTENAQEAYDSVIQAFKIAEDPEILLPITVNLDGFIVSHCMEGVETLDEEVRSFLPV
AF-KLDPEKPSTVGPLCLPYFEFKVQQEEAMKRVPTKVEKVGKEFGELAGRAYHTHALED
AEVLCSGSTARVVVDKMRGKKVGAIKLRLYRPFPAEDLLKKAKVIAVLDRALSAPLCSDV
KAVFYPRVWGIVYGLGGRDIT
>B_Acidobacteriota_Holophaga_foetida@@2-ketoisovalerate_ferredoxin_oxidoreductase_subunit_alpha@WP_005037228.1 WP_005037228.1 2-ketoisovalerate ferredoxin oxidoreductase subunit alpha [Holophaga foetida]
GNEAIANAMRLVCSAYPITPATEIMQRFTSFAANGKVQTEVLLAESEHSAMSGCIGASAA
GGRVATATSSQGLALMWEMLLVASGQRLPIVMAVCNRALAAPTNIGCDHSDSMGTRDCGW
IQLYSETGQEAFDNMLMAFRIAENMDIRMPVMVCQDGFITSHSIANVQWVENAAATFVGQ
SNPLLDLKRPVSYGQLALSYMEYRKAHDHTMSLVPQVVREVAAEFKEISGRSYESYRLDD
AEIVVMSSTTKDIIDRYRGIKAGLLKPRLYRPFPYEDVAQALKALAVLDRADSGPLFLDI
AGALSPIMINKIFGLGGRDYM
>B_Acidobacteriota_Thermoanaerobaculum_aquaticum@@transketolase_C-terminal_domain-containing_protein@WP_081799994.1 WP_081799994.1 transketolase C-terminal domain-containing protein [Thermoanaerobaculum aquaticum]
GNSAVAHGVRLVIAAYPITPQTSIIEDLASFVAQGQLKATFVKVESEHSALAACIGAASA
GARVFTATSAQGLALMHELIHWAAGARLPIVLADVNRAMAPGWSIWTDQNDSLSQRDTGW
MQVYCASSQEVLDSVVQAYKVSE--KVLLPTMIVLDAFFLSHTHEVVDVPQELVDRFLPL
-PLKLDVERPGAFGNLVFPYMEFRYKIELAHREALEVWRQVDQEWGRLTGRSYEGYRLED
ADLLTAGTTARVAVDQLRGVAAGVLRLRVFRPFPAEELARHLRRVVVLDRNCSGIFHQET
KSALYPQLFGVIAGLGGRDIT
>B_Acidobacteriota_uncultured_Holophaga_sp.@@pyruvate_ferredoxin_oxidoreductase@WP_320131294.1 WP_320131294.1 pyruvate ferredoxin oxidoreductase [uncultured Holophaga sp.]
GNEAIANAMRLACAAYPITPATEIMQRFTSFAANGKVETEVLLAESEHSAMSACIGAAAA
GGRVATATSSQGLALMWEMLLIASGQRLPIVMAVCNRALSAPVNIGCDHSDSMGARDCGW
IQFYSETGQEAFDNMLMAFKVAEHPEIRMPAMVCQDGFITSHSIANIQWVERAATSFVGA
SNPLLDVEKPVSYGQLALSYMEYRKAHEVIMAKVPGVVRQVAADFEKISGRRYESYCLED
AEIVVMSSTTKDLVDRYRGIRAGLLKPRLFRPFPYDEVAGALKAVAVLDRSDSGPLYLDI
AGALSPVLLNKIFGLGGRDYM
>B_Actinomycetota_Candidatus_Solincola_tengchongensis@@transketolase_C-terminal_domain-containing_protein@WP_287152821.1 WP_287152821.1 transketolase C-terminal domain-containing protein [Candidatus Solincola tengchongensis]
VSLAVAEAVGQVIAAYPITPQTHIVEHLSEMVAEGHLDAEFIPVESEHSAMSVCCGAAAV
GARTFTSTSSQGLALMAEIFFIASAMRLPVVMALANRSLSAPLSIWNDHTDTMMVRDGGW
IHVFVENGQEAYDHVFWAFRVAEDPEVRLPVAINIDGFILTHMIEPIEFEDELIRRYIPM
EK-ALHPDNPVSMGCFGMPYTETQMAREKALVDSYATCVKGWEEWAALTGRRYETYRADD
AEIVTMGSTAMAAVDELRGEKVGVIKIRLWRPFPFADLYRAVEALIVLDRAISGPVALEV
RSAMYPAVVNYVAGLASRDVR
>B_Actinomycetota_Candidatus_Solincola_tengchongensis@@transketolase_C-terminal_domain-containing_protein@WP_287153611.1 WP_287153611.1 transketolase C-terminal domain-containing protein [Candidatus Solincola tengchongensis]
GSKAVAEAVRLLVCAYPITPQTHIVEELAGMVADGRLEAGFVLAESEFGAASIVLGGSAV
GGRTYTATSSQGLLLMVEVIFNIAGLRLPVVMTCANRAVSAPINIWNDQQDAVSIRDSGW
IQLYVEDNQEAVDTHIQAFRIAE--ELMIPVMVCMDGYVLTHTMEPVDLPQEEVDSFLPP
KY-RLDPDDPFTMGAMVGPYMETRYHVHMDMMEARSVIARVAEDYAEAFGRHHETYDLEG
ADLVSMGSTMREAVDELRGLKVGLLKVRCFRPFPKEAIHDALSVVGVIEKDISGTLCSEM
RAAFCPEISSFIMGLGGRDIT
>B_Actinomycetota_Georgenia_soli@@pyruvate_ferredoxin_oxidoreductase@WP_098482590.1 WP_098482590.1 pyruvate ferredoxin oxidoreductase [Georgenia soli]
GSRAVARAVAAVICAYPISPQTHIVEELSRLVKAEELVSEYVNVESEFAAMSVAIGASAT
GARAYTATSSQGLLYMVEPIYNAAGMRLPIVMTVANRAIGAPINIWNDHSDAMSQRDSGW
LQLYAEDNQEAADLHVQAFRIAE--ELSVPVMVCMDGFVLTHAFEEVDVPQARVDTFLPP
RQ-RLDPDEPVTMGAMVGPFTEVRYLAHQVQLDAVEVIERVADEFAAAFGRETRPYRTTG
AEVVALGSTLKDAVDDADGERIGVLGITSFRPFPYEAVREALRRVVVIDRALAGVVAQDV
ATALATDVRCVVAGLGGRPIT
>B_Actinomycetota_Gordonibacter_sp.@@transketolase_C-terminal_domain-containing_protein@WP_332513803.1 WP_332513803.1 transketolase C-terminal domain-containing protein [Gordonibacter sp.]
GDEALAEGVRLVISAYPITPQTVVVERLSEMVEDGSLEAEYVHVESEHSALSCAIGASAT
GARTFTATSSQGLMYMAECLTYASGGRFPIVMMNANRATALPWNIYGDQRDSLALLDHGW
IQVYAESNQEALDLALMAYAVAENPTVSTPVMVNLDGFALTHTYETVDVPPELADAFLPG
AGNSFDFEHPVNIGFSAGPNRYFKYWEHRDMGAAGAVVDEVEARFAEVFGRQYEAYRCED
AELVTLGSLARSAVDDLRGQRVGLLRIRYLRPMPSALIAEALKAVGVLEKDVSGTVFTNV
NSALQVPTLNFIGGLGGDDIS
>B_Aquificota_Balnearium_lithotrophicum@@pyruvate_ferredoxin_oxidoreductase@WP_142935640.1 WP_142935640.1 pyruvate ferredoxin oxidoreductase [Balnearium lithotrophicum]
GNMAAAEAMRQVVAAYPITPQTELMQFFADFVANGLVDTEYIPVESEHSAMSACVGAAAA
GSRAMTATAGPGLAYMWEVLGIASGMRLPIVMTVVNRALSAPINIHGDQSDMMGARDQGW
IMLFSENAEEQYDNLIQAIKIAEDERTRLPVMVGMDGFVISHAIERVRLLDRAVEEFVGP
IYPLLDVDNPVTHGPVAMTYMEFKRQQREAMLEAYKVIREVGEKFEEAFGRKYETYRTED
ADLIIIGSTAKYVIDKLRGIKVGLIKIRTYRPFPYYDVMDAIKAVGVFDRAETGPLYSDV
ATAMHYPLVSFIYGLGGRDTN
>B_Aquificota_Desulfurobacterium_atlanticum@@pyruvate_ferredoxin_oxidoreductase@WP_089322069.1 WP_089322069.1 pyruvate ferredoxin oxidoreductase [Desulfurobacterium atlanticum]
GNMAAAEALRQVVAAYPITPQTEIMHFFADFVANGLVDTELMTVESEHSALSAAVGAAAA
GARAMTATAGPGLALMWEILGVASGMRLPIVIAVVNRALSAPINIHGDHSDMMGARDQGC
IMLFSENAEEEYDNMIQAIKIAEDERVRLPVMVGMDGFIISHSIENVSLLDDEVREFIGM
MNSLLDVDNPVTHGAIAMSYMEFKRQQREAMMNAYKVIREVGEEFAALRGRKYETYKTED
AELVVMGSTAKYVADRLRGEKVGIIKVRTFRPFPYYDIADAIRAIGIMDRAETGPLFEEV
CTALYYPVTGIIYGLGGRDCN
>B_Aquificota_Desulfurobacterium_pacificum@@pyruvate_ferredoxin_oxidoreductase@WP_283400585.1 WP_283400585.1 pyruvate ferredoxin oxidoreductase [Desulfurobacterium pacificum]
GNMAAAEAMRQVVAAYPITPQTELMQFFADFVANGLVDTEYIPVESEHSAMSACVGAAAA
GSRSMTATAGPGLAYMWEILGIASGMRLPITMTVVNRALSAPINIHGDQSDMMGARDQGW
IMLFSENAEEQYDNLIQAIKIAEDERTRLPVMVGMDGFVISHAIERVRLLDKAVEEFVGV
MYSLLDVDNPVTHGAVAMTYMEFKRQQRDAMEKAYKVIREVGEAFEEAFGKRYETYKIDD
ADLIVIGSTAKFVIDRMRGDKVGLIKIRTYRPFPYYDVMDAIKAIGVFDRAETGPLFSDI
AAAMYYPMIDFIYGLGGRDTN
>B_Aquificota_Persephonella@@MULTISPECIES__2-ketoisovalerate_ferredoxin_oxidoreductase_subunit_alpha@WP_012675469.1 WP_012675469.1 MULTISPECIES: 2-ketoisovalerate ferredoxin oxidoreductase subunit alpha [Persephonella]
GNQAAAEAMRQIAAVYPISPQTELMGFFAEYVANGEVDTEMIAVDGEHSAMATCIGAAAA
GARTITASAGPGIAYMVENLYVASGMRVPIVLLDVNRALSAPLSIHCDHADSMLTRDTGW
ISIFCENAQEAYHSIIMSVKISEKA--MFPIIVNYDGYIVSHSIEDVEILDETVRNFVGI
PHPLLDIKNPVTYGATAQPYTECKYQQHVDFLKVYDVVREVFEEFGQIVGRKYEEYKTED
AEGISMGSTLKDTVDTLRGKKVGAIKIRLYRPFPVKEIAKALKGVAVLDRADSGPLFKDV
ASALLPFVHNFIYGLGGREVL
>B_Aquificota_Thermovibrio_ammonificans@@2-ketoisovalerate_ferredoxin_oxidoreductase_subunit_alpha@WP_013538142.1 WP_013538142.1 2-ketoisovalerate ferredoxin oxidoreductase subunit alpha [Thermovibrio ammonificans]
GNMAAAEAMRQVVAAYPITPQTELMQFFADFVANGLVDTEYIPVESEHSAMSACVGAAAA
GSRAMTATAGPGLAYMWEVLGIASGMRLPIVMTVVNRALSAPINIHGDQSDAMGARDQGW
IMLFSENAEEQYDNLIQALRIAEDERTRLPVMVGMDGFVISHAIERVRLLDKAVEEFIGP
FYPLLDVDNPVTHGPVAMTYMEFKRQQREAMMNAYKVIREVGEAFEEAFGKKYETYKTDD
ADLIIIGSTAKFVIDKLRGIKVGLIKIRTYRPFPYYDVMDAIKAIGVFDRAETGPLYSDI
ATAMYYPMVSFIYGLGGRDTN
>B_Aquificota_Venenivibrio_stagnispumantis@@thiamine_pyrophosphate-binding_protein@WP_265133610.1 WP_265133610.1 thiamine pyrophosphate-binding protein [Venenivibrio stagnispumantis]
GNQAAAEAMRQVAAVYPISPQTELMGFFAEYVANGEVDTDMVSVEGEHSAMAACIGAAAA
GARVITASAGPGIAYMVENLYVASGMRLPIVLLDVNRALSAPLNIHCDHSDSMLTRDSGW
ISLFSENAQEAYHNIIQAVKISEKA--LIPVMVNYDGYIVSHSIENVEILDQVVRDFVGI
PYPLLDFKKPVTYGATAQPYTECRYQQHVDMLKAYDIVREVAEEFEAISGKLYEEYKTDD
AEAISMGSTLREAVDIMRGRKFGAIKIRLYRPFPLKEIAQALKGVVVLDRADSGPLFKDV
ATALFPYIHNFIYGLGGREIL
>B_Bacillota_Caldanaerovirga_acetigignens@@transketolase_C-terminal_domain-containing_protein@WP_073258041.1 WP_073258041.1 transketolase C-terminal domain-containing protein [Caldanaerovirga acetigignens]
GNAAAAEAMRLVISAYPITPQSPIAEKLADFVAEGSLKAKYVRVESEHTAMSVAIGAQLT
GVRACTATSSVGLALMHEVLGVASGCRLPIVMAVVNRSLASPWSLWCDHQDSMAERDSGW
LQFYAEDPQEVLDYLLIAYRVAEDPRVLLPAMVCMDGFFVSHTPAVVLVPQETVDSFLPP
ANLYLDPDDPMFVNDLTPPYTEMRYQHKVAFEEAFKVITEVQEEFFRLFGRRYETYKCDD
ADLVTLGSTAKYVVNELRGYKVGVLKIVVFRPFPAEQIRNALPVFGVMDRSAGGPVWIEV
SRALSPKVAGYVGGLGGRDLA
>B_Bacillota_Caldicellulosiruptor_sp._F32@@pyruvate_ferredoxin_oxidoreductase@WP_039766087.1 WP_039766087.1 pyruvate ferredoxin oxidoreductase [Caldicellulosiruptor sp. F32]
GNEAIAYAMRQVVAAFPITPSTEVPQYFSQFVANGEVDTEFIAVESEHSAMSACIGASAA
GARTMTATSSQGLALMWEMLYIAASMRLPIVMAVINRALSGPINIHNDHSDSMGARDSGW
IQIYCENNQEAYDSLIQAIRIAEHKDVRLPVMVCYDGFITSHAVENIELLDEVVRNFIGP
EYYLLNEENPISMGPLDLPYFEHKRQQAEAMRNAKKVVLEVAEEFAKISGRKYETYKLDD
AEIVVMNSTAKAVVDEYRGYKVGLLKPRLFRPFPVEEIVGALKAIAVMDKTDSGPLFTEI
TSALYIKVINYIYGLGGRDVK
>B_Bacillota_Candidatus_Contubernalis_alkalaceticus@@transketolase_C-terminal_domain-containing_protein@WP_241422631.1 WP_241422631.1 transketolase C-terminal domain-containing protein [Candidatus Contubernalis alkalaceticus]
VSIAAAEAVKQVVAAYPITPQTHIVEKLSEFVANGQLDAEYVTVESEHSAMSVAIGSQAS
GARTFTSTSSQGLALMSELVPIASALRLPMVMLLVNRSLSGPLSIWNDHSDVMSIRDSGC
IQLFVKNGQEVYDHVFIAYRIAEKHNVLLPVIINMDGFILSHTFESVELMDHELKGYIPP
AA-TLHPDKPLTMGAYATPYTEAKKAHDEVLKASQPAIVEAWEAWTRLTGRHYEELYCQD
ADLVSMGSTAAEAVKLMRGQKVGLLELRMWRPFPFEEFSRAAKKLVVMDRAVSGPVASEI
RSALYPQVDSYIIGLGGRNVT
>B_Bacillota_Moorella_thermoacetica@@pyruvate_ferredoxin_oxidoreductase_subunit_alpha@WP_011393422.1_* WP_011393422.1 pyruvate ferredoxin oxidoreductase subunit alpha [Moorella thermoacetica]
GNEAVATAVRLVVAAYPITPQSTIVEKIAEYIANGSMAADYIRVESEHAALAACYGAAVT
GTRVFTATSSQGLAYMFEMLHYVSGCRVPLVMAVANRGLAAPWTIWADHQDAIACRDTGW
IQLYVETAQEALDTCLQAYKIAAHPEVLTPVMVCLDGYVLSHTEEIVDVPQEAVDGFLPP
-EYAVDTARPMVFGIGAGPYPAFKYYQHQAMLRAQEVIEDVDGEFAALFGRSYDPYYCDE
AELVLMGATAREVVDDLRGEPVGFLRLRSFRPFPIAALRAALRVVAVLDRDCSGVLATEV
KAALQPVVAGFTGGLGGRDIR
>B_Bacillota_Syntrophaceticus_schinkii@@pyruvate_ferredoxin_oxidoreductase@WP_156972231.1 WP_156972231.1 pyruvate ferredoxin oxidoreductase [Syntrophaceticus schinkii]
GNQASVEALRLVVAAYPITPQSPIAEKLSQFIADGSLDARYLRVESEHSAMSCVIGAQLT
GVRGCTATSSVGLALMHEVLGVASGCRVPIVMPVVNRALVSPWSLWCDHQDSMAERDSGW
IQLYVENGQEVLDAIIMAYRLAEHPDVLLPTMVCLDGFFLSHAAEGVLVPQETVDQFLPC
HNLYLDTDDPMFINNLTSSFTEMRYQQKDAFAKAKEVLPEVQAEFYKVFGRKYEGYLCDD
AQLVTLGSTAKFVATKMRGHRVGVLKLTAFRPFPAEELRRVLPVVGVLDRSAGGPVCSEV
KAALYPSVQGFIGGLGGRDLS
>B_Bacteroidota_Ancylomarina_longa@@transketolase_C-terminal_domain-containing_protein@WP_127345018.1 WP_127345018.1 transketolase C-terminal domain-containing protein [Ancylomarina longa]
GDEAAAYGVKLVIAAYPITPQTITVERLSEMVEKGEMDGEYMHVESEHSAISVCMGASSV
GARTFTASSSQGLLYMAEGLHYASGGRYPIVMMNANRSVALPWSIYGDHRDSLSLLDCGW
IQVYVEDAQEALDMMIQAYRIAEHKDVLTPMMVNLDGFILTHTYELVEIPQQKVDEFLPT
-PNKMSFEEPKNLAFSSKPNTEFKYQQNQAVLKSIDVIKEVDQEFEATFGRKYEEYRCED
AELVAIGSTVRVVVDKLRGMKVGLLKIRFMRPFPEQEVKDLAKAIGVIDKDISGTVYTNV
NSAISVYKSNFIGGLGGRDIT
>B_Bacteroidota_Ancylomarina_subtilis@@pyruvate_ferredoxin_oxidoreductase@WP_130307324.1 WP_130307324.1 pyruvate ferredoxin oxidoreductase [Ancylomarina subtilis]
GDEAVAQGVRLVVAAYPITPQTITVERLSEMVEAGEMDGEYMHVESEHSAISATMGASAV
GARTFTASSSQGLLYMAEGLHYCSGGRWPVVMMNANRSVALPWSIYGDQRDSLSLLDCGW
IQVYVEDAQEALDMIIQAYKIAEHKDVLTPMMVNLDGFILTHTYELVEIPQEMVDKFLPT
-PNKMSFEEPKNLGFSSKPNTEFKYQQNEAMFNAVKVLKDVDQEFAETFGREYEEYRCED
AELVALGSTVRVVVDKMRGKKVGLLKIRYMRPFPEAEVKDLAQAMGVIDKDISGTVYTNV
NSAISVYKSNFVGGLGGRDIT
>B_Bacteroidota_Marinifilum_fragile@@transketolase_C-terminal_domain-containing_protein@WP_054716733.1 WP_054716733.1 transketolase C-terminal domain-containing protein [Marinifilum fragile]
GDEAVAQGVKLVVAAYPITPQTITVERLSEMVEAGEMVAEYMHVESEHSAISATMGASAV
GARTFTASSSQGLLYMAEGLHYCSGGRWPVVMMNANRSVALPWSIYGDQRDSLSLLDSGW
IQVYVEDAQEALDMIIQAYKIAEHKDVLTPMMVNLDGFILTHTYELVEIPQEMVDEFLPT
-PNKMSFENPKNLGFSSRPNTEFKYQQNEAMFNAIDVIHKTDEDFAAMFGRKYEEYMCED
AELVALGSTVRVVVDKLRGKKVGLLKIRYMRPFPVQEVKDLAKAMGVIDKDISGTVYTNV
NSAISVYKSNFVGGLGGRDIT
>B_Betaproteobacteria_Ferrigenium_kumadai@@pyruvate_ferredoxin_oxidoreductase@WP_212787003.1 WP_212787003.1 pyruvate ferredoxin oxidoreductase [Ferrigenium kumadai]
GSRAVAEAIALVICAYPISPQTHIVEALGEMVKAGELTCEFINVESEFAAMSVAIGSSAA
GARSYTATASQGLLYMVEAVYNASGLGLPIVMTVANRAIGAPINIWNDHSDSLSQRDSGW
MQLFAETNQEAVDLHIQAFRLAE--ELSMPVMVCMDGFILTHAFERVDIPQEQVDAYLPP
RQ-VLDPNEPISIGAMVGPFMEVRYLAHAKQMQALELIPQLASEFKQQFGRDSRTYRAED
AEIVAMGSTIKDTVDEMRGHKIGVLGITSYRPFPLKEVRAALKRFVVLEKSLAGIVATDV
RMAVTLKGYTVVAGLGGRPIT
>B_Betaproteobacteria_Mesosutterella_porci@@transketolase_C-terminal_domain-containing_protein@WP_237978840.1 WP_237978840.1 transketolase C-terminal domain-containing protein [Mesosutterella porci]
GSQGVAQAVALVICAYPISPQTHIVEALGRYVRSGSIKCEFMNVESEFGAMSAVIGASAA
GARSYTATASQGLLFMTEAIYNASGLGLPIVMTVANRAIGAPINIWNDQSDSLSQRDSGW
LQLFAEDNQEAVDLHIQAFKIAE--TLSLPVMVCMDGFVLTHALERMDIPQSQVDQFLPP
RQ-ILDPDDPVSIGAMVGPFTEVRCLQACRFRQALDVIPKVAGEFEAVFGRKSSCYRCEG
TEVIAMGSTIKDAVDEMRGTAIGVVSLKSFRPFPYEAVAEALKRVIVIDRTVTGVLGMEV
ASALGALVTTVIAGLGGRAIT
>B_Betaproteobacteria_Piscinibacter_sp.@@transketolase_C-terminal_domain-containing_protein@WP_293434464.1 WP_293434464.1 transketolase C-terminal domain-containing protein [Piscinibacter sp.]
GNHAVAWAARLVVPVYPITPQTPVLEKLTEFQAAGEFDAEVLTPESEHSVMSACIPASLT
GVRVFTATASQGLLLMHELLHYASGARAPIVMANINRTVASPWAFWPDQTDSLAQRDTGW
IQYYVESPQEALDTVLQAFRVAE--ASLLPVLVNLDAFYVSHSLEPVAVPQATVDAYLPP
-PHRLDPAQPESWGNVITQFFRHRQDIEAAMQGVPELAAQADRAWAEASGRSHERYRCDD
ARLVTMGSSARDAVDALRGLAVGLLKLRLFRPLPVQALRAALPEVLVLDRNHSGVLHQEL
RAALYPRVHGYLAGVGGVNVA
>B_Betaproteobacteria_Propionivibrio_sp.@@transketolase_C-terminal_domain-containing_protein@WP_294246590.1 WP_294246590.1 transketolase C-terminal domain-containing protein [Propionivibrio sp.]
GSHAVAEAVALVICAYPISPQTHIVEGIGEMVKSGELTCEFLNVESEFAAMSVAIGSSAA
GARTYTATASQGLLFMVEAVFNASGLGLPIVMTVANRAIGAPINIWNDHSDSLSQRDCGW
IQLFAETNQEALDLHIQAFKLAE--EVSLPVMVCMDGFILTHAYERVDMPQAQVDAYLPP
RQ-VLDPAEPVSMGAMVGPFMEVRYLAHAKQMHALELIPQLGDEFKKVFGRDSRSYSIDD
AEVVAMGSTIKDVVDEMRGEKIGVLGITSFRPFPITAIREALKRVVVLEKSLAGILASDV
RKALRVDVFTVIAGLGGRAIT
>B_Betaproteobacteria_Sutterella_parvirubra@@transketolase_C-terminal_domain-containing_protein@WP_008541777.1 WP_008541777.1 transketolase C-terminal domain-containing protein [Sutterella parvirubra]
GSQGVAQAVALVVCAYPISPQTHIVENLGLLCRKGELQCEYINVESEFAAMSVAIGASVA
GARAYTATASQGLLYMVEAVYNCSGLGLPVVMTVANRAIGAPINIWNDHSDSMSQRDSGW
IQLFCETNQEAVDLHIQAFRIAE--EISIPVMVCMDGFVLTHAFERMDIPQEEVDAFLPP
RQ-VLDPAQPYSIGAMVGPFTEVRYLAHRRMMDAIPVVERVGKEFAEKFGRASSSYRMED
AEVFAMGSTIKDTVDAMRGVKIGVVGLKCYRPFPDAAVREALKRVVIIERTVSAVLSLDV
MRALRVEQNTVVAGLGGRAVT
>B_Caldisericota_Caldisericum_exile@@2-ketoisovalerate_ferredoxin_oxidoreductase_subunit_alpha@WP_014453215.1 WP_014453215.1 2-ketoisovalerate ferredoxin oxidoreductase subunit alpha [Caldisericum exile]
GAQATAEAMRQVVVAYPITPQTPIVEFFAQFVADGVVDTEMVPIESEHSALSAVVGASAA
GARAMCATSSQGLALMWEIVAAAPGLRLPIVMPVVNRALSAPINIHCDHSDTMGTLTLGW
VQIYSENAQEAYENMLLALRIAEHPNVLLPVMVMQDGFITSHGVEVVKVLDEEVKKFISP
DRYLLNVKNPYTVGPLALPYFEVKRQQEVAIYNAKDVYLEVGEELSKLTGNKYEEYRTED
AEIVALSSTAKDAVDEMRGYKVGLIKPKLFRPFPYKEMRETLKVVGVLDRSIAAPVYSEI
RNALYPKLQSYIYGLGGRDIF
>B_Chloroflexota_Chloroflexota_bacterium@@transketolase_C-terminal_domain-containing_protein@MFC1865493.1 MFC1865493.1 transketolase C-terminal domain-containing protein [Chloroflexota bacterium]
VSIAIGEMVKLIIAAYPITPQTHIVEHLAEIVANGELDAEYIPVESEHSAMSACLGSAAV
GARTFTATAGQGLELMHEVLYVASSMRLPVVMTVVNRALSAPLSVWSDHSDAMACRDTGW
IQIFIENGQEAIDNTLCAFRIAEDRDVLLPVMVHLDGFHVSHVIEPILLPQSEVSAFLPY
PL-PLDPRKPVAMGDFGPPYTEAKWAQEVNIRQSKDTILKVWKQFGEAFGRYYETYRCDD
TDLFTMGSTAMTTVDKMRGKKIGLVRLRLWRPFPFEELRVVLRILIVLDRSISGPVCSEI
RSALYPIIVNFVGGLGGRDIT
>B_Chloroflexota_Dehalococcoides_mccartyi@@transketolase_C-terminal_domain-containing_protein@WP_010936465.1 WP_010936465.1 transketolase C-terminal domain-containing protein [Dehalococcoides mccartyi]
VSIALSEAVGLVIAAYPITPQTHIVEHLAEMVADGELDAEYIPVESEHSALSACLGSAAA
GARTFTATAGQGLELMHEVLYVASSMRLPVIMAVANRALSGPLSVWGDHSDVMSCRDIGW
IQIFTENGQEVVDNAICSFKIGEDKRVLLPVMVHLDGFHLSHVIEPIDMPRAQVDAFLSY
PY-ALNPDNPHAMGDFAPPFTEAKWAQEQDFQKSKAVILEVWKDFEKQFGRSYETYRTEG
AELFTMGSTAMAAIDKMRGMSVGLVRLRLWRPFPFEELRDAVKNLIVLDRALSGPVCSEI
KAALYPKIVSIIGGLGGRDIT
>B_Chloroflexota_Dehalogenimonas_etheniformans@@transketolase_C-terminal_domain-containing_protein@WP_102330511.1 WP_102330511.1 transketolase C-terminal domain-containing protein [Dehalogenimonas etheniformans]
VSIALADAVKLVIAAYPITPQTHIVEHLAELVAEGELDAEYIPVESEHSALSACLGSAAA
GARTFTATAGQGLELMHEVLYVASGMRLPIVMAVANRALSSPLSVWGDHSDAMAVRDTGW
IQIFTENGQEVVDQTICAFRIAEDPRVLLPVMTHLDGFNLSHVIEPIEMPEEEVCDFLPN
PL-TLHPSKPVAMGDFAPPYTEAKWAQEQAMMAVKPIILDIWDDFAKKFGREYECYKCDG
AKLFTMGSTAMTAVDKLRGIDIGLVRLRLWRPFPFEEFRAAVETLLVLDRCISGPVASEL
KAALYPKVVSFVGGLGGRDIT
>B_Clostridium_drakei_Clostridium_drakei@@pyruvate_ferredoxin_oxidoreductase@WP_032078090.1_* WP_032078090.1 pyruvate ferredoxin oxidoreductase [Clostridium drakei]
GNEAVAIAMKQVVAAFPITPSTEVPQYFSQYVANGQVETEFVPVESEHSAMSACIGSQAA
GARTMTATSSCGLALMWEMLYVAASSRLPITLACVNRALTGPININNDHSDSMGARDTGW
IQIYSETNQEAYDNFIQAVRIGEHKDVLLPVMVCQDGFITSHAVENIELIDEKVKAFVGP
EDYMLNTKRPISIGPYDTAYIEHKRNQAEGMKNAKKVILQVAEEFEKVTGRKYDTYQLED
AEIVVVNSTARATIDAMRGKKVGMLKIRVFRPFPMEEIADALKVIAVMDKAEGGPLFAEV
RSALYPMMINYVYGLGGRDVR
>B_Coprothermobacterota_Coprothermobacter_platensis@@transketolase_C-terminal_domain-containing_protein@WP_018963454.1 WP_018963454.1 transketolase C-terminal domain-containing protein [Coprothermobacter platensis]
TNQLIALAMKQVVAAYPITPSTEVVQEFSQYVANGDVRTEFVPVESEHSAMSACLAASLS
GARVMTATASQGLAFMWEMLHIAAASRAPIVTIVANRALSAPINIHGDHADSMGARDTGW
LQLWAETAQEAYDNTIQAIKIAEDPRVRFPMLVNYDGFTTSHAVETVEILDDQVRNFIGP
QYSLLDTEHPTSFGVLALQYMEFRKAQAEAYKNVKDVVLEVADAYAKLTGRKYEDYKLDD
ADLVAMNSTAKDTVDALRGKKVGVLKIRLFRPFPVEEIREALKAVAVMDRAYTGPLFEEV
ATAMVPLLGDFVTGLGGRDIT
>B_Deinococcota_Calidithermus_chliarophilus@@pyruvate_ferredoxin_oxidoreductase@WP_027891261.1 WP_027891261.1 pyruvate ferredoxin oxidoreductase [Calidithermus chliarophilus]
GGEAVAVAVRQVFPVYPITPQTPIIQSFAQMVADGQARTEIINVESEHSAMSAAAAAALA
GARTLTATSSQGLALMVEVVYIAASLRAPVVMAVGNRALSGPINIHADHSDAMLARDTGW
VQLFAENAQEAYDLMLLAPRLAEHPEVRLPVMVGLDGFTITHSAEPVALLDAKVQAWVGH
PYPLLDTANPVTVGPFAMPYFELRYQLQEALERVPGVLEALCRGYARLSGREYESYRLED
AELVVMGSTAKEAIDRLRGEKVGLLKLRLFRPFPAQALREALPHVAVLDRALSPPLYAEV
CAALY--LQSYAGGLGGREIY
>B_Deltaproteobacteria_Dissulfurimicrobium_hydrothermale@@transketolase_C-terminal_domain-containing_protein@WP_237889665.1 WP_237889665.1 transketolase C-terminal domain-containing protein [Dissulfurimicrobium hydrothermale]
VSIAVAEAVRLVVPAYPITPQTHIVEHLSEFVANGELDAEFIPVESEHAAMSCCCGSSAA
GARTFTSSSSQGLSLMSEILYHPGPMRLPIVMVVANRALAAPISIWNDHQDIMVQRDIGW
IQTFAENGQDAFDLTLHAFRVAEDRRVSLPMIVNIDGFTLSHVIEPIEILKEEVGRFLPP
RF-RLDTKKPISIGPVGVPYTEAKVAHNEALKASKRVIVQAWKEFANLFGRQYETYRSED
AELVTMGSTAMTAVDAMRGQKVGLVRIRLWRPFPGPEFKKAIGVLAVIDRCLPGPVGAEL
RSLFYPKIFSFVAGLGGRDVT
>B_Deltaproteobacteria_Dissulfurirhabdus_thermomarina@@transketolase_C-terminal_domain-containing_protein@WP_163298248.1 WP_163298248.1 transketolase C-terminal domain-containing protein [Dissulfurirhabdus thermomarina]
VSIAVAEAVKLLVAAYPITPQTHIVEHLSEDVANGKLDAEFVPVESEHSAMSCCCGSSAA
GARTFTASSSQGLSLMSEILYIPSTMRLPIVMVVANRALSAPISIWNDHQDIMVQRDIGW
IQTFAENGQEAFDLTLHAFRVAEDRRVSLPMIVNIDGFTLSHVIEPIEILQEEVNRYLPP
RY-RLDPKKPITMGPVGIPYTEAKVAHDQALKASKKVILKAWDEFAELFGRRYETYRSED
AELVTMGSTAMTAVDAMRGQKVGLVRIRLWRPFPAQEFRKAAKVLAVIDRCLPGPVGEDL
RAVFYPKIFSFVAGLGGRDVT
>B_Dictyoglomota_Dictyoglomus@@MULTISPECIES__transketolase_C-terminal_domain-containing_protein@WP_012582673.1 WP_012582673.1 MULTISPECIES: transketolase C-terminal domain-containing protein [Dictyoglomus]
GNEAAALAFKQVVAAYPITPSTEVVQKFSEYVANGEVDTEFVPVESEHSAMSACIGAAAA
GARVMTSTASQGLALMWEMLYIASALRLPIVMTVANRALSAPINIHGDHSDAMGARDSGW
IQIFSENVQEIYDNIFQAVKIAEHPDVRLPVMVGYDGFITSHSEEMIEVLDEVVRNFIGP
QYTLLDVDNPIAVGPLALTYFEFKVAQAYALENSLPIIKHVGKEYGDITGRYYEKYKTEG
AEIVAMSSTAREVVDALRGLPVGLLKIRVFRPFPTEDIINALKVIGILDRSMVGPLYHEI
TSAFYPIAQAYVYGLGGRDIT
>B_Endomicrobiia_Candidatus_Endomicrobiellum_agilis@@pyruvate_ferredoxin_oxidoreductase@WP_374128443.1 WP_374128443.1 pyruvate ferredoxin oxidoreductase [Candidatus Endomicrobiellum agilis]
GNEVMAEAMRQVVAAYPITPATEIVQIFSQFVADGVVKSEYVAVESEHSAMSATIAASAA
GARAMTGTSSQGLCLMWEMLYIASGLRLPIVMAEVNRAISAPINIHGDHSDTMGARDAGW
IQIYSENSQEAYDNMIQAVKIAEKA--KLPTLVTTDGFIISHCMEVVETYDADVKAFIGP
ERYLLDVKKPYTLGSIDLQYFEHRYQLAQAVRDAKDIVLDVSEDFKKTFGRKYEKYMLDD
AEVVVIGSTVKAVVKELRGIKAGFLKIRVYRPFPAEQIAKDLKAVAVMDRADSAPVYSDV
VASLYPKVVNYVCGLGGREIN
>B_Epsilonproteobacteria_Caminibacter_mediatlanticus@@2-oxoacid_ferredoxin_oxidoreductase_subunit_alpha@WP_007475073.1 WP_007475073.1 2-oxoacid:ferredoxin oxidoreductase subunit alpha [Caminibacter mediatlanticus]
GNMAAAHALRQVVAAYPITPSTPIVQNYSQFLADGYVDGEFVMVESEHSAMSACVGAAAA
GGRVATATSSQGYALMVEVLYQASGMRLPIVMTVVNRALASPLNIHGDHSDMYLGRDAGW
IHLVANNPQEAYDLTLCAFRIGEDERVRLPVTTNQDGFLVSHTAQVVEPLDEDAYKFVGA
KNPMLDTKNPVTYGAQTEEHFEHKANQHKALMESPKVVKEVFDEFEKLTGRKYESYKIED
ADLVLMGSTAILAVDKARGIKVGLVMPRMFRPFPYNELAEKLKAIAALDRSAPGALYNET
AGALMKIITNYIYGLGGRDTT
>B_Fusobacteriota_Cetobacterium_sp._NK01@@pyruvate_ferredoxin_oxidoreductase@WP_256690486.1 WP_256690486.1 pyruvate ferredoxin oxidoreductase [Cetobacterium sp. NK01]
GNEAVATAMRQVMPAFPITPSTEVPQYFSKYVADGNVNTEFIPVESEHSAMSAAIGAQAA
GARTMTATSSCGLALMWEMLYVASSMRLPITMALINRALTGPININADHSDSMGARDTGW
IQIYSETNQEAYDNYIQAVKIAEDPRVMLPAMVCQDGFITSHAVENIELLDEKVKAFVGP
EDYLLNSARPIAHGPYDTAYMEHKVQQAHAMTSARQVIKEVAKDFEKLTGRKYEEYKMQD
ADIVVINSTAKEAVDELRGKKVGLIKIRVFRPFPFNELKQTLKVVGVMDKCEGGPLFAEV
RSALYPEMFNYVYGLGGRDVT
>B_Fusobacteriota_Fusobacterium@@MULTISPECIES__2-ketoisovalerate_ferredoxin_oxidoreductase_subunit_alpha@WP_005884350.1 WP_005884350.1 MULTISPECIES: 2-ketoisovalerate ferredoxin oxidoreductase subunit alpha [Fusobacterium]
GNEAIAIAMKQVVPAFPITPSTEIPQYFSKFVADGSVDTEFIPVESEHSAMSAAMGSQAA
GARTMTATSSCGLALMWEMLYVVASARLPVTLACVNRALTGPININADHSDSMGARDAGW
IQLYSETNQEAYDNMLQANRIGEHPDVQLPVMVCQDGFITSHAVENIELVDDKAKAFVGP
EDYLLNAERPIAVGPYDIVYMEHKVQQANAMKNAKKVILEVAAEFEKMTGRKYEEYKLDD
AEIVVINSTAKTAIDEMRGKKVGLLKIRVFRPFPMEEIAEALKMVAVMDKSEGGPVFAEV
RSALYPKMVNYVYGLGGRDVT
>B_Magnetococcus_Magnetococcus_sp._PR-3@@transketolase_C-terminal_domain-containing_protein@WP_332889298.1 WP_332889298.1 transketolase C-terminal domain-containing protein [Magnetococcus sp. PR-3]
GSHAVAEAVGLVICAYPISPQTHIVEGLSQLVRSGEIECEYVNAESEFSAMSVAIGASAA
GARSYTATASQGLLYMAEAVYNASGLGLPIVMTLGNRALGAPINIWNDHSDSMSMRDSGW
IQIFAEDNQEAVDLHIQAFKIAE--TLSLPVMVCMDGFILTHAYERVDLPQEQVDAFLPP
RQ-VLDPANPVSIGAMVGPYAEVRYLAHHKQLQALELIPEISREFKARFGRNSGPYHSEN
VEVVAMGSTIKEVIDQMRGISIGSLSLRTFRPFPKQAIGEALKRVIAVEKNLSGVISTNL
RSATVPEVTTVIAGLGGRDIT
>B_Moorella_thermoacetica_Moorella_thermoacetica@@pyruvate_ferredoxin_oxidoreductase_subunit_alpha@WP_011391921.1_* WP_011391921.1 pyruvate ferredoxin oxidoreductase subunit alpha [Moorella thermoacetica]
GNGAAAEAMRMVISAYPITPQSPIAEKLAEYVANGTLKAKYVRVESEHTAMSVAIGAQLT
GVRACTATSSVGLALMHEMLGVASGCRVPIVMAVINRSLVSPWSLWCDHQDSMAERDSGW
IQLYVENPQEVLDTMFMAYRLAEDPRVLLPVMVCLDGFFLSHTPAALIVPQETVDSFLPP
SNLYLDPDDPMFINDLTPSFTEMRYQQKQAFDQVLQVLPEIQDEFARVFGRQYEAYRCED
AELVTLGSTAKYVVNELRGQKVGVLKIICFRPFPAKLIREALPVVGVMDRSAGGPVWTEI
SAALGPQVISFIGGLGGRDLA
>B_Nitrospirota_Candidatus_Nitronereus_thalassa@@transketolase_C-terminal_domain-containing_protein@WP_313833334.1 WP_313833334.1 transketolase C-terminal domain-containing protein [Candidatus Nitronereus thalassa]
GSQAVAKTVAMVAACYPISPQTHIVETLSCLVKAGEVGCQFLNVESEFGALSVLIGASAA
GARTYTATTSQGLLFMAEAVYNAAGLGLPIVMTIANRAVGAPINIWNDHSDSMALRDSGW
IQLFAEDNQEAVDLHIQAFRLAE--SLSCPVMVCMDGYILTHAVEAVDLPQEQVDFFLPP
VQ-MLDPADPVSIGSMVGPFMEVRYLAHHKHLQALEALPRIQKEFQQPFGRPSESYQTEG
AEIVALGSTIKDAVDDLRGLAVGAVKIVSYRPFPKYPLRQALKRVIVVEKDLSGIVSSEV
KMALRVMVETVIAGLGGRAIP
>B_Nitrospirota_Candidatus_Nitrospira_allomarina@@pyruvate_ferredoxin_oxidoreductase@WP_312646858.1 WP_312646858.1 pyruvate ferredoxin oxidoreductase [Candidatus Nitrospira allomarina]
GSQAVAHAVALVMACYPISPQTHIVETLSRKVKAGEVGCQFLNVESEFGALSVLIGASAM
GARTYTATTSQGLLFMAEAVYNAAGLGLPIVMTIANRALGAPINIWNDHSDSMSMRDAGW
IQLFAEDNQEAVDLHIQAFRLAE--ELSCPVMVCMDGYILTHAYEVVDLPQEQVDAYVPP
VQ-VLDPQEPVSIGAMVGPFAEVRYLAHHKHLRALEAIPRLSQGFQDIFQRSSKAYHTDE
ADLLALGSTIKDAVDDLRGWPVGSIALCAFRPFPSHALRHVVKRIIVFEKDLAGIVSSDV
KMALRTIVDTVIAGLGGRPIP
>B_Nitrospirota_Thermodesulfovibrio_yellowstonii@@2-ketoisovalerate_ferredoxin_oxidoreductase_subunit_alpha@WP_012545720.1 WP_012545720.1 2-ketoisovalerate ferredoxin oxidoreductase subunit alpha [Thermodesulfovibrio yellowstonii]
GNEAVANAFRQVCAAYPITPQTELMQRFAAFVSDGKVKTELILVESEHSALSACVGAAAA
GGRVATATSSQGLALMWEILFIASGLRLPIVMPVVNRALSAPINIHCDHSDAMGARDSGW
IQLWSENAQEAYDNTIQAFRIAEDMDIRLPVMVCYDGFIISHSIERIEYLDETVKKFVGP
LYPLLDIDNPKSYGPLILTYHEVRKAHSEVYKNVPKVVLKVAKEFEKISGRKYETYRLDD
AEIVILNSTTKDVIDEYRGIKVGLLKPRLFRPFPYEEVGKALKAVCVLDRADAGPLYLDI
AASLCPLLINRIYGLGGRDYM
>B_Planctomycetota_Candidatus_Brocadia@@MULTISPECIES__transketolase_C-terminal_domain-containing_protein@WP_052562514.1 WP_052562514.1 MULTISPECIES: transketolase C-terminal domain-containing protein [Candidatus Brocadia]
GSIAVAKTVGVVISAYPITPQTHIVEHLSELVANGELKTEYVNVESEHSAASVVLGASAT
GARTYTATTSQGFLLMIEVLYNIAGMRLPVVMTCVNRAVSAPINIWNDQQDSLTARDSGW
IQLYAEDNQEASDMHLQAFKIAENKDVMLPVMVCMDGFVLTHSFEPIELIQEEADKFLPP
QY-YLTPKNPLTFGTMVGPYMETRYFIEKTMRASLQVIGDVAADFHNQFGRFQDTYKVED
ASLVAMGSTLKDVVDELRGQKIGILKVRSYRPFPKDEIYRALKEIAVLEKAISGILVNEI
KGVFYPKINGFILGLGGRDIT
>B_Planctomycetota_Candidatus_Jettenia_sp._AMX1@@transketolase_C-terminal_domain-containing_protein@WP_007221272.1 WP_007221272.1 transketolase C-terminal domain-containing protein [Candidatus Jettenia sp. AMX1]
GSIAVAKTVGVVISAYPITPQTHIVEHLSELVANGELKCEYVNVESEHSAASVVLGASAT
GARTYTATTSQGFLLMIEVLFNIAGMRLPIVMTCVNRAVSAPINIWNDQQDSLTARDSGW
IQLYAEDNQEASDMHLQAFKIAENKDVMLPVMVCMDGFILTHSFDPIELIQEQADKFLPP
QY-YLTPKNPLSFGTMVGPYMETRYFIEKTMHASLQVISDVAADFHNQFGRFQDTYKVED
ASLVAMGSTIKDIVDELRGQKIGVLKVRSYRPFPKDEIYKALREVAVVEKAVSGILANEI
KSVFYPKINGYILGLGGRDIT
>B_Rhodothermota_Rhodothermus_bifroesti@@pyruvate_ferredoxin_oxidoreductase@WP_210373446.1 WP_210373446.1 pyruvate ferredoxin oxidoreductase [Rhodothermus bifroesti]
GAQAVAHAMRQVVPVYPITPQTPIVEEFAQMVADGRCDTEIINVESEHSAMSAAIGASVA
GARVMTATASQGLALMIEVLYIAASMRCPIVMPLGNRALSGPINIHCDHSDAMLARDSGA
VQIFTENGQEAYDYTLMAVRLAEDERVRLPVLVNLDGFTLTHSAEAVELLDEVARAFVGP
HYPLLDTRRPTTQGPFDMPYYEHKRQQDEALRSVLTVFPEVQHAYAEATGRNYEAYCLED
ADLVVLGSTAKAVVEALRGQRVGLLKLWLFRPFPHAAVANALQAVAVMDRALSGPLYTEM
AAALYPQLYNFTYGLGGRDVT
>B_Spirochaetota_Spirochaeta_isovalerica@@transketolase_C-terminal_domain-containing_protein@WP_184746974.1 WP_184746974.1 transketolase C-terminal domain-containing protein [Spirochaeta isovalerica]
GNEAVAWGVRLVIAAYPITPQTKAVEKLSSFVQNGEMDCKYLHVESEHSAMACSIGSSSV
GARTFTATSSQGLLYMSEGLPYASGARLPIVMMNANRSIATPWNIYGDQMDAMHVINSGW
VQLFVEDAQEALDMVIQSFKLAENHDILTPVMINVDGFVLTHTYEKVDIPQELVDSFLPK
APHLMNDQDPMSLCISAGNYMEFKIKQHRDMFKVFEQLERIDRDFEKSFGRSHDGYRNED
ADLVTTGSTARVVVDSLRGIKAGLVKLRLLRPFPSDDLYELISAVGILDKNISGTVYTNV
NSSLLGRTFNFIAGLGGRDIT
>B_Spirochaetota_Treponema_sp.@@transketolase_C-terminal_domain-containing_protein@WP_287284258.1 WP_287284258.1 transketolase C-terminal domain-containing protein [Treponema sp.]
GDEAFAYGIRLVISAYPITPQTVVVEKLSDFVEDGSLKSNFIHVESEHSALSCAMGVSAA
GARAFTATSSQGLLYMAECLVYASGGRFPIVMMNANRSTALPWNIYGDQRDSLALLDSGW
IQSYAQDGQEALDMALMSYYIAEHKKVQTPFMVNLDGFVLTHTYEVVDVPQEQADEFLPT
-ENKFDFERPKNLAFSAGPNTFFKVKEHLGLLNASAVISEAEERFAKIFGRKYENYKTED
ADILTLGSLIRQAVDELRGLKAGLVRIRYMRPFPVSEISAAVKALAVLEKDVSGTVYTNV
NSALKIPSKNFIGGLGGKDIS
>B_Synergistota_Acetomicrobium_sp._S15_=_DSM_107314@@transketolase_C-terminal_domain-containing_protein@WP_198471308.1 WP_198471308.1 transketolase C-terminal domain-containing protein [Acetomicrobium sp. S15 = DSM 107314]
GSRAVAEAVCAVISVYPITPQTHILENLARFVASGRLKSQFVRADSEFSAASVVYGASAT
GARAYTASASQGILLMTEVIYAMASTRLPVVMTVVNRTVSHPITIQPDHQDSMSLRDTGA
LQIHVESLQEAYDAHVQAFRISEDPEVQLPLLVCMDGWVISHSYEPVTIFEEAVSEFAGP
VQ-KLDPDKPLTYGSYADQLMEYRYALMRAQDRAKEKIRSVAAEYREVFGHFDDTYCTED
AELIAMGSTIRAAIDELRGRKVGLVKVRTFRPFPKEELLEACPLVAVLDKSLSGVLATEV
KSAFYPIIVPFMAGLGGKDVN
>B_Thermotogota_Fervidobacterium_nodosum@@pyruvate_synthase_subunit_PorA@WP_011994032.1 WP_011994032.1 pyruvate synthase subunit PorA [Fervidobacterium nodosum]
GAEAIAYAMKQVVAAYPITPQTPVVEYFAKYVADGVVDTEMIPVESEHSAMSAVVGAAAA
GARAFTATASVGLALMHEVVFIAASLRLPIVMAVANRALSGPINIHCDHSDAMAERDSGW
IQLWAENAQEAYDFTVMAYRIAEHPDIRLPVMVNFDGFIISHGVEVVETLDEVVKQFVGR
MNSLLDTSKPVTYGALDLYYFEHKRSQIEAMKHVPRVFKEVAEEFAKISGRKYDEYMVDD
AQMVALGSTIKHTINELRGKKVGLVKPWVFRPFPKAEYQRILKAVVVLDRSASAPLYETV
KSALYPQMGSYVYGLGGRDIT
>B_Thermotogota_Tepiditoga_spiralis@@transketolase_C-terminal_domain-containing_protein@WP_198423057.1 WP_198423057.1 transketolase C-terminal domain-containing protein [Tepiditoga spiralis]
GDEAVAMGVRLVISAYPITPQTIVVERLSEMVEDKSLKAEFLHVESEHSAMAAAMGVSSV
GARAFTATSSQGLLYMSEVMHYVSGARFPIVMMNANRSIAVPWSIYGDQRDSLSQLDSGW
IQVYVEDAQEALDMIIQAYKIAENKDVLTPMMVNLDGFVLTHTYELINLPQEKVDEFLPS
-IVKMDINDPKSLCFSTSPNMEFKYKQHVAMLNAKKVIEEVDKEYGDMFGRYYEEYKTTD
AELLTVGSTARVVIDKLRGQKVGLIKLRYLRPFPEEELQKISKVLGVLEKDVSGTVFTNV
SSALSPQIYNFLGGMGGRDIS
>B___TDB__Caldimicrobium_thiodismutans_Caldimicrobium_thiodismutans@@pyruvate_ferredoxin_oxidoreductase@WP_068511528.1_* WP_068511528.1 pyruvate ferredoxin oxidoreductase [Caldimicrobium thiodismutans]
VSIAVADAVAQVVSAYPITPQTHIVEHLADLVNNGELDAEYIPVESEHAAMSACIGAAAT
GARTFTSTAAQGLLFMYEMLPIASAFRLPIVMVIANRAISAPISIWNDHGDVMTMRDLGW
IQTFAENGQEAVDLVYHAYRVAEK--AMLPVAVNLDGFIVTHVVEPVELLQELVDKYIPM
KH-KLDPKKPITIGAIGVPYTEARKAQDEAFKASYKVVVKAWQEFEKISGRRYETYKMED
AELVIMGSTAMNTVDALRGKKVGLIRIRLWRPFPTQDFIKALKAITVFDRALSGPVGIEV
RSALYPKVLNLIGALGGRDVT
>B___TDB__Candidatus_Desulfofervidus_auxilii_Candidatus_Desulfofervidus_auxilii@@transketolase_C-terminal_domain-containing_protein@WP_066063328.1_* WP_066063328.1 transketolase C-terminal domain-containing protein [Candidatus Desulfofervidus auxilii]
VSIAIAEAVKLIICAYPITPQTHIVEHLSELVANGELDAEFIPVESEHSAMSVAVGASAT
GARVYTATSAQGLFLMHEVLFIASGMRLPIVMTVANRALSAPISIWNDHSDIMAERDIAW
IQTFAINGQEVYDLTFHAFRVAEDKNVQLPVIVNLDGFTLTHVIEPIELVQEAVEKYLPP
IL-TLHPDHPITMGPVGVPYTEARRQIEVALMQSYDTIVKAWEEFGQIFGRQYETYRTED
AEFVTMGSNAMMAVDELRGERVGLIYIRLWRPFPHKDFHQAIKTLVVLDRAITGPVYSEI
RSSLYPYIQGFVAGLGGRDVP
>B___TDB__Candidatus_Magnetomorum_sp._Candidatus_Magnetomorum_sp._HK-1@@2-ketoisovalerate_ferredoxin_oxidoreductase_subunit_alpha@KPA16818.1 KPA16818.1 2-ketoisovalerate ferredoxin oxidoreductase subunit alpha [Candidatus Magnetomorum sp. HK-1]
GSHAVSEAVRLVISAYPITPQTHIVEALSEYCSEGIMDAKFICVESEHSAMAACIGAASA
GVRTFTASSSHGLALMHELLHWAAGARLPIVMAEVNRALGPGWNIWMDQSDSLSQRDTGW
IQLYCEDGQEVLDTTLQAYRLAE--AVNLPVMVVLDAFFLSHTYEPVDVPQKIVDTFLPP
-RIQLDLENPNAIGQMAPPYMEMRHSIQQAMQDVPQHFQKIEHTFAKIFDRQYTAYKCDD
ADFVMAGTTCRQAVRDLRGKKVGVLKLKLFRPFPRSHVRQSLHKIIVLDRNCSGIFAQEL
RAALYPQLYSYISGMGGRDIT
>B___TDB__Deferrisoma_camini_Deferrisoma_camini@@transketolase_C-terminal_domain-containing_protein@WP_025323795.1_* WP_025323795.1 transketolase C-terminal domain-containing protein [Deferrisoma camini]
GSHAVSHAVELVISAYPITPQTHIVERLAELVADGVLDARFIRVESEHSAMAAVIGAASA
GARSFTASSSHGLALMHEMLHWAAGARLPVVMAEVNRAMGPGWNIWADQTDSLSQRDTGW
MQLYCEDVQEVLDTILMAYKLAE--RVSLPAMVVMDAFFLSHTYEPVEVPQDEVDAFLPP
-TEILDPADPHAFNQLASPYMEFRYKIQQAMEEALRAHDEIDAEFGRRFGRSYRRIPCRE
GELVTTGSTARVAQAALRGTDVDVVKLKLFRPFPHEEVREVLERVAVLDRNISGIFASEI
RAALAPRVYPFVAGLGGRDIT
>B___TDB__Desulfatiglans_anilini_Desulfatiglans_anilini@@transketolase_C-terminal_domain-containing_protein@WP_208598451.1_* WP_208598451.1 transketolase C-terminal domain-containing protein [Desulfatiglans anilini]
VSIAAADAVAMVVAAYPITPQTHIVEHLSELVADGELMAEFIPVESEHSAMSVCCGSSAA
GARTFTCTSSQGLALMNEILFIVPSMRLPVVMILANRSLSGPLSIWNDHTDVMSVRDCGW
VQLFVENGQEVFDHVLFAFRVAEARSVSLPVMINMDGFILTHVIEPITYWKEAVERYLPP
VN-RLDPDRPMTMGAFAMPYTEAKKVQNDALIAAMPEMIEAWEEMGELTGRHYETYAAEG
AEFITMGSTVSMAVDRLRGYAVGLVKLRLWRPFPFDALREALRRIIVIDRAVSGPVAAEI
RSALYPAVVNMISGLAGRDVT
>B___TDB__Desulfatiglans_anilini_Desulfatiglans_anilini@@transketolase_C-terminal_domain-containing_protein@WP_208598453.1_* WP_208598453.1 transketolase C-terminal domain-containing protein [Desulfatiglans anilini]
VSIAAADAVAMVVAAYPITPQTHIVEHLSELVAEGELTAEFIPVESEHSAMSVCCGSSAA
GARTFTCTSSQGLALMNEILFIVPSMRLPVVMILANRSLSGPLSIWNDHTDVMSVRDCGW
VQLFVENGQEVFDHVLFAFRVAEARSVSLPVMINMDGFILTHVIEPISYWKEAVERYLPP
VN-RLDPDHPMTMGAFAMPYTEARKVQNDALIAAMPELIEAWEKMGELTGRCYERYAVEG
AEFITMGSTVSIAVDRLRGRAVGLVKLRLWRPFPFDALREALRRIIVIDRAISGPVASEI
RSALYPEVLNMISGLAGRDVT
>B___TDB__Desulfococcus_multivorans_Desulfococcus_multivorans@@pyruvate_flavodoxin/ferredoxin_oxidoreductase@WP_020876384.1_* WP_020876384.1 pyruvate flavodoxin/ferredoxin oxidoreductase [Desulfococcus multivorans]
GSHAVSEAVRLVMSAYPITPQTHIVEALSEYCAQGRMAGRFICVESEHSAMAAVIGAASG
GARTFTATSSHGLALMHELLHWASAARLPIVMAEVNRALGPGWNIWMDQTDSLAQRDTGW
IQLYCEDGQEALDTTLLAFRLAE--SADLPVMVVLDAFFLSHTYEPVDIPQATADRFLPP
-RIQLDTREPCALSQMAPPYMEMRYDIQAGMRRVPDLYTTAENDFEDIFGRRYEAYRCED
AELAMAGTTSRQVVDDLRGEKVGLLKIRMFRPFPTDLLRRLVQKIAVLDRNFCGIFAQEI
RAALYPSVFSYISGLGGRDVT
>B___TDB__Desulfoluna_butyratoxydans_Desulfoluna_butyratoxydans@@pyruvate_ferredoxin_oxidoreductase@WP_180140852.1_* WP_180140852.1 pyruvate ferredoxin oxidoreductase [Desulfoluna butyratoxydans]
GNVAAATGVKLVIAAYPITPQTPLTEKLSEFVESGDLPAEYIPVESEHSAMAVCIASSTA
GARSFTATSANGLLYMNEQLHWAAGARLPIVMCVANRGVGAPWTVWNDHQDTVSQRDLGW
IQLYCADHQQIHDTVLKAFKLAE--TVSIPVMVCYDGYLLSHTYMPFDVPQEKVDAFLPP
-THFLNPEKPRNFNTVTLPYMEIRKTLHTDLRAALSEIEKIDGEFGEIFGRGGEPYCCDD
ADAFCMGSQLRDVVDAMRGIKVGVMGLKVYRPFPDAAVREALKGVIVLEKALSGALYADV
KSALYPFVHNYIVGLGGREIK
>B___TDB__Desulfomonile_tiedjei_Desulfomonile_tiedjei@@transketolase_C-terminal_domain-containing_protein@WP_014810363.1_* WP_014810363.1 transketolase C-terminal domain-containing protein [Desulfomonile tiedjei]
ANTAAAIAAALVIAAYPITPQTPVTEELAAMVERDELQAEYLTVESEHSAMASMVAASQM
GARVFTASSANGLLYMHEMLHWAAGSRVPVVMACVNRGVGAPWTILNDQQDSISQRDTGW
IQLYCRNSQEVLDTLIQAYRIAE--TVSIPVMVCYDGFTLSHASTPVEVPTASVDKFLDN
-SSGIVHGTYMNLNPLILSYMDLRFRLQEDLVSALDTIGETDRTFGKIVGRSWWSYGMDD
AELVSMGSECTVGADALRGIRAGVLGVRTYRPFPADALAENLQSIAVFEKDVSGALATDL
KAALFPNFSSFVAGLGGRDVR
>B___TDB__Desulfomonile_tiedjei_Desulfomonile_tiedjei@@transketolase_C-terminal_domain-containing_protein@WP_014813282.1_* WP_014813282.1 transketolase C-terminal domain-containing protein [Desulfomonile tiedjei]
VSIAAAEAVGLVVAAYPITPQTHVVEHLSELVADGHLDAEFVPVESEHSAMSVCCGSSAA
GARTFTATAAQGLALMSEIVYIASTMRLPIVMFLSNRALSAPLSIWNDHSDTMMVRDSGW
IQVFCENGQEVYDAIFHAFRVAEDPRVSLPVMINVDGFNLTHVIEPIEFWKEMVKEYLPP
LN-TLHPNKVVSMGAFGMPYTEQKYAHDHVLLKSREVLLEAWDEMAKLTGRKYETYKADD
AEVFGMGSTASIAVDKLRGKSVGLASLRLWRPLPKDELKSILKEVVVLDRSLAAPVTSEM
RALMYPKIHCMIAGLGGRDVT
>B___TDB__Desulfonatronovibrio_hydrogenovorans_Desulfonatronovibrio_hydrogenovorans@@pyruvate_ferredoxin_oxidoreductase@WP_028574402.1_* WP_028574402.1 pyruvate ferredoxin oxidoreductase [Desulfonatronovibrio hydrogenovorans]
VSLAIAEAVKQVVAAYPITPQTHIVEELSVYVANGELDAEYVPVESEHSAMSAAVGSSAA
GARTYTATSAQGLALMHEILFIASGLRLPIVMTVANRALSAPISIWNDHGDIMSERDIGW
IQIFAENGQEAYELTIAAFKIAEDHRVLLPICVNVDGFILTHMIEPINFIQNEVDKFLPP
AL-TLDPEKPVTMGPVGVPYIESRKQCEQALINSKAVVSEVLADWGQRFNQKYERNGAAS
PKFITMGSTTMTAVKELEGQSLGQVRIRLWRPFPKEEFLDAIEEIIVIDRALSGPVAQEI
KALLYPKIHNIIAGLGGRDVT
>B___TDB__Desulfonauticus_submarinus_Desulfonauticus_submarinus@@pyruvate_ferredoxin_oxidoreductase@WP_092065658.1_* WP_092065658.1 pyruvate ferredoxin oxidoreductase [Desulfonauticus submarinus]
VSLAVAEAVKLVIAAYPITPQTHIVEELSQIVANGELEAAFIPVESEHSAMSAAVGASAT
GARVYTATSSQGLALMHEILFIASSLRLPIVMTIANRSLSGPISIWNDHSDIMAERDIGW
IQLFGENGQEIFDLTIIAFKIAEDKRVLLPVGVNMDGFILTHMIEPIEIEQEDINKFLPP
QL-KLDVDQPVTMGPVGVPYAEAKKQQEMALLGSKSIVKQVFTEWEEMFGRKYEENGPKE
ADFITMGSTVMSALNELNGVKARQVRIRLWRPFPEEEFLEAIKKIIVIDRAVSGPVASEV
KATLYPEIYNFICGLGGRDVT
>B___TDB__Desulfosudis_oleivorans_Desulfosudis_oleivorans@@pyruvate_ferredoxin_oxidoreductase@WP_012174812.1_* WP_012174812.1 pyruvate ferredoxin oxidoreductase [Desulfosudis oleivorans]
GNTAAATGVKLVIAAYPITPQTPLTEKLSEFVESGEMKAEYIPVESEHSALAVCIAASST
GARAFTATSANGLLYMHEQVHWAAGARLPLVMCVANRGVGAPWSIWNDHQDTMSQRDTGW
IHLHAANHQQIIDTVIQAFRIAE--TVRVPVMVCYDGYLLSHTHMPFDVPPDQADAFLAP
-SALLNPARPMNLNTVTLPYMEIRHDLHQDMRRAITVVEETDKAYLDRFGRGGEGYRCDD
ADALCMGSQMRKVVDLLRNIRAGVMGLRLFRPFPAEQLAQALKGIAVFEKAISGPLASEL
KAALYPKVGNFVLGLGGRTIK
>B___TDB__Dissulfuribacter_thermophilus_Dissulfuribacter_thermophilus@@transketolase_C-terminal_domain-containing_protein@WP_067615480.1_* WP_067615480.1 transketolase C-terminal domain-containing protein [Dissulfuribacter thermophilus]
VSIAVAEAVKLVIAAYPITPQTHIVEHLSELVADGELDAEFIPVESEHAALSTCCGSVAA
GARTYTATSSQGLMLMSEVLYVASGMRLPIVMTVANRALSAPISIWNDHQDIMIQRDSGW
IQTFAENGQEAVDLTIHAFRVAEDRKVSLPIIVNIDGFTLSHVIEPIEIPQEDVDRYLPP
KY-KLDPRKPISMGPVGIPYTEARMAHDQAIRNAKRWIVKAWDEFEEVFGRRYEEYRTED
AELVTMGSTAMTAVDKMRGKKVGLLRIRLWRPFPGPEFRKAAKVLAVIDRTLAGPVCEEL
KAVFYPKIFNFIAGLGGRDVT
>B___TDB__Geopsychrobacter_electrodiphilus_Geopsychrobacter_electrodiphilus@@transketolase_C-terminal_domain-containing_protein@WP_020677755.1_* WP_020677755.1 transketolase C-terminal domain-containing protein [Geopsychrobacter electrodiphilus]
GNNAAALAVQLVIAAYPITPQTPLTEKLSELIAAGKMDAEYVAVESEHSAMGVCIGAASA
GVRAFTATSSNGLLYMSEQLHWAAGARLPLVMCVVNRGIGAPWSVWNDHQDAMSQRDTGW
IQLFAKDHQEIVDICLKAFRLAE--LVHIPVMVNYDGYYLSHTYMPFELPAQAVQDFLPY
-KHALDPEHPESLNTVTLPYMDIRHNLHQEMRDALTVLEEIDADYQKRFGRGGDPFLCED
ADVVAMGSQFREVVERLRGIKVGVLAVQVYRPFPTGHLAIALKRVMVYEKGLSGALYSDL
KSALYPQLSNVIVGLGGRDIP
>B___TDB__Geopsychrobacter_electrodiphilus_Geopsychrobacter_electrodiphilus@@hypothetical_protein@WP_020677760.1_* WP_020677760.1 hypothetical protein [Geopsychrobacter electrodiphilus]
ANHAAALSATLCSGVYPITPSTECMEYLC----GQEIEGTVVRADSEHNAMGICIGASAA
GARSFTTTCSNGLAYMVENCVAAAGYRLPIVMSVANRTLGPPWNIWADHGDSLLLRDLGW
LQLYSADNQEVFDTVLCAFKLAEDPRMLMPALCCMDGFILSHTMAQVDVPQEQIDRFLPI
-PHRLD-KTAHTLGQMEAPSVVHRMQHHQAMLGAEQIYAEIQNSFAEIFGRRPVTYRTED
AELVSMGTTAERVVDQLRGKAVGAVRVRMFRPMLDTGLRKIFKRIAVLDRDISGVLWGEV
RGFADAIVQNYMVGVAGGDVR
>B___TDB__Geothermobacter_ehrlichii_Geothermobacter_ehrlichii@@pyruvate_ferredoxin_oxidoreductase@WP_148897031.1_* WP_148897031.1 pyruvate ferredoxin oxidoreductase [Geothermobacter ehrlichii]
GNNAAAHAARLVVAAYPITPQTPLTEKLSEWVASGEMDAEYVAVESEHSALGVCIGAASA
GVRAFTATSANGLLYMSEQLHWAAGARLPLVMCVVNRGVGAPWSVWNDHQDAMSQRDTGW
IQLFVKDHQEIVDVTIKAFRLAE--AVHIPVMVNYDGYYLSHTYMPFELPAEAVRAFLPY
-KHALDPQRPENLNSVTLPYMDIRHNLQQEMHQALAVWEEIDADYRQRFGRGGEAYRLED
AEVVAMGTQFRDVVDRLRGIRVGVLAVQVYRPFPARQLAEALRGVMVFEKGLSGALFADV
KSALYPVLRNFIVGIGGREIP
>B___TDB__Geothermobacter_ehrlichii_Geothermobacter_ehrlichii@@pyruvate_ferredoxin_oxidoreductase@WP_148897037.1_* WP_148897037.1 pyruvate ferredoxin oxidoreductase [Geothermobacter ehrlichii]
ANHAAAMAAILCAGVYPITPSTECMELLC----SRQIEGQVVRVEGEHSAMAVCIGSVAA
GARSFTATSSNGLAYMAENVVTAALLRLPMVMMVANRTLGPPWNIWADHGDSLLLRDSGW
LQFYCADNQEVLDTILFAYRLGEDPRVMLPVMVCQDGFVLSHTMAQTLVPQELVDRFLPV
-PHRLN-EQPHALGSVVLPTEVLRRQHHEAMNTALAIYPQLQREFAAVFGRPIVGYRYED
AEILSMGTTVERAVDRLRGVKAGGLRVRLFRPFPARQLRELLARVAVLDRDISGVLWGEC
RSCVSVLMQNYMLGLGGGDVR
>B___TDB__Syntrophobacter_fumaroxidans_Syntrophobacter_fumaroxidans@@transketolase_C-terminal_domain-containing_protein@WP_011696991.1_* WP_011696991.1 transketolase C-terminal domain-containing protein [Syntrophobacter fumaroxidans]
GTQAAALAAKLVIAAYPITPQSKIPEVLSEYVEKGELQAEFVRVESEHSAMGVCISASLV
GARVFTATAANGLAYMHEQLHWAAGARVPVVMPVTNRGLGAPWTILNDMQDTIAQRDTGW
MQFYCMNNQEVLDQVILAYKVAE--QLMVPTMVCFDGFRLSHTMMPVSIPQSDVDKYLPP
-LHSIDSGNPVNINPVVMTYMGFRFRLQETMESALPVIAEAGRSFAERFGRSYHRYRTED
AEFLTMGSEASDTVDILRGVKAGVVGIRVFRPFPAASLVEATKSVAVVEKAISGALATEL
KAALFPVIYNYITGLGGKDVK
>B___TDB__Syntrophobacter_fumaroxidans_Syntrophobacter_fumaroxidans@@2-ketoisovalerate_ferredoxin_oxidoreductase_subunit_alpha@WP_011699639.1_* WP_011699639.1 2-ketoisovalerate ferredoxin oxidoreductase subunit alpha [Syntrophobacter fumaroxidans]
VSIAAADAVGLVVAAYPITPQTHIVEHLSELVAEGHLDAEFVPVESEHSAMSACIGSSAA
GARTFTSTCSQGYALMSELCYIASALRLPIVMAVANRAISAPINIWNDHGDLMYARDSGW
IQVIGENGQETVDLTIAAFRIAEDPNILLPVQVNLDGFTLSHMIEPIVMPKKDVKKFLPP
QL-RLDPANPITMGPVGMPYTEARKAQDEALKSSKAQIVKIFNEFGKQFGRKYETYKTED
AEIITMGSTAMTAVDMMRGKKVGVARIRVFRPFPADELFAAIKNLVILDRVTSGPVCLEI
KSILYPKIGNFLAGLGGRDTT
>B___TDB__Syntrophorhabdus_aromaticivorans_Syntrophorhabdus_aromaticivorans@@transketolase_C-terminal_domain-containing_protein@WP_028893266.1_* WP_028893266.1 transketolase C-terminal domain-containing protein [Syntrophorhabdus aromaticivorans]
VSIAGSIAAKLVVAAYPITPQTHIVEHLSELVANGELDAVYINVESEHSAMSACCGASAA
GARTFTSTSAQGLELMHEILFIASGMRLPIVMATVNRALSSPLSIWGDHSDVMAARDTGW
IMLFCENGQEVVDTIIMAFKIAEDRRVLLPVMVNLDGFSLSHVIEPIEFPQDEVDEFLPP
LY-TLHPDKPLTMGAYAMPYTEAKYAQEMAIVNSRSVIAQVMEEFGKSFGRSYETYNIEN
ADFIALGANIKTAIDALKGKEAGLISLRLFRPFPAEEFLAALKKAAVIERAMPGPLYNEV
ASLVHLSVQNYILGLGGRDAH
>B___TDB__Syntrophotalea_acetylenica_Syntrophotalea_acetylenica@@pyruvate_synthase@WP_072287314.1_* WP_072287314.1 pyruvate synthase [Syntrophotalea acetylenica]
GNKAAAWGARLYLPVFPITPQTEIIETLAEWIDHGRIDARLTILESEHSMVTAAGAAAAT
GVRVFTATSSQGLLYAMEMLYNLAGWRVPLVLVNVSRGLSAPITLEPDHNDVLAARDCGF
LQLHCTTCQEVLDSVLLGYRLAEDMRVRLPVLVNLDGFYLSFTREPVEIPAEQVRAFLPP
GSNRFAGGTPVSQAVAVLGYSYFRYQAHLASLEAGRIFGRIAQEFEARFGRSFEDYHCDD
AEFVMIGSKARAAVDSLRGQKVGLVRPRLLRPFPVASLVRLFAGVAVVDQNLSGILHTEL
AAALYPLLVSFVGGLGGRDIT
>B___TDB__Syntrophus_aciditrophicus_Syntrophus_aciditrophicus@@transketolase_C-terminal_domain-containing_protein@WP_011415999.1_* WP_011415999.1 transketolase C-terminal domain-containing protein [Syntrophus aciditrophicus]
IALAAAEAAALVIAAYPITPNTHVPEHLSEIVAEGRLDAEFITVESEHSAMSACAGASGA
GARSFTATSSQGLLYMAEILAIVSAMRLPVVMIIGNRALSGPLNIWNDHSDIMSQRDIGW
ISMFAANGQETVDMTIQAFKIAEHQDVMLPVNVNLDGFQLTHVVEPMFMPQEEVDRFLPP
LA-ALDPDHPVTLGALGLPYAEACKSREVTLLNSKKVILEIWKEWEQQFGRKYESYKTEG
AELMTMGSTAEMAIDELRGVKAGLLKLKLWRPFPFEELQKAVKVLAVTDRCLSGPLALEV
RSALYPAIVNYIIGLGGRDVM
>B___TDB__Syntrophus_aciditrophicus_Syntrophus_aciditrophicus@@transketolase_C-terminal_domain-containing_protein@WP_011418008.1_* WP_011418008.1 transketolase C-terminal domain-containing protein [Syntrophus aciditrophicus]
GNKAVAEAVKQVIAAYPITPQTQIIEQIAEYVASGKLKSRFIPVESEHSAMAACIGASVT
GVRTFTATSSQGLLYMHEMTNWAAGARLPIVMANVNRAISPGWNIWAEHTDSMQERDTGW
LQVYAGSVQEAYDATLMAFRIAEHEDVLLPVMVNLDGFALSHISQPLDP--VEIGDFLPL
-PHAIDTQNPAGYGVLTGPYFKFRWDIERSMRDSVKVIESVQEDYARRFGRCYEDYCCDD
ANVISMGTEAEVAIDMLRGIRAGSLRLRWLRPFPEINL----REIVVIDRAYSGILATSI
RSRI-RDLYSVIAGLGGQEVT
>B___TDB__Thermodesulfatator_atlanticus_Thermodesulfatator_atlanticus@@2-ketoisovalerate_ferredoxin_oxidoreductase_subunit_alpha@WP_022852722.1_* WP_022852722.1 2-ketoisovalerate ferredoxin oxidoreductase subunit alpha [Thermodesulfatator atlanticus]
VSIAIADAVKLVIAAYPITPQTHIVEHLSELVASGELDAEYITVESEHSAISAATGAVAT
GARTFTSTAAQGLALMHEILFITSALRLPVVMVVANRALSAPISIWNDHSDIMAERDIGW
IQVFAENGQEAVDLTIQAFRIAEDRNVMFPMIVNIDGFTLSHVIEPIILPQEEVDAFLPP
KY-KLDPRKPISMGPVGIPYFEAKKAQDEAFKNTPRVIKRVWKDWANRFGREYETYRMED
AELLIMGSTAMTAIDKMRGKKVGLVRIRLWRPFPVQEFRKAVKVLGVIDRALTGPVGTEV
KGALYPRVVNFIAGLGGRDVT
>B___TDB__Thermodesulfatator_autotrophicus_Thermodesulfatator_autotrophicus@@transketolase_C-terminal_domain-containing_protein@WP_068542950.1_* WP_068542950.1 transketolase C-terminal domain-containing protein [Thermodesulfatator autotrophicus]
VSIAIADAVKLVIAAYPITPQTHIVEHLSELVANGELDAEYITVESEHSAMSAAIGAVAT
GARTFTSTAAQGLALMHEMLFIASAMRLPVVMVVANRALSAPISIWNDHSDIMANRDIGW
IQVWAENGQEAVDLTIQAFRIAEDKNVMFPIIVNIDGFVLSHVIEPIILPQEEVDAFLPP
KY-KLDPRKPITMGPVGVPYFEAKKAQDEAFRNTPKVIKRVWKDWAKRFGREYETYRMED
AELLIMGSTAMTAVDKMRGKKVGLVRIRLWRPFPVQEFRRAVPVLAVIDRAMPGPVATEV
KAALYPRVVNFIAGLGGRDVT
>B___TDB__Thermodesulfatator_indicus_Thermodesulfatator_indicus@@2-ketoisovalerate_ferredoxin_oxidoreductase_subunit_alpha@WP_013908028.1_* WP_013908028.1 2-ketoisovalerate ferredoxin oxidoreductase subunit alpha [Thermodesulfatator indicus]
VSIAIADAVKLVIAAYPITPQTHIVEHLSELVANGELDAEYVTVESEHSAMSVAIGAVAT
GARTFTSTAAQGLALMHEMLFIASAMRLPVVMVVANRALSAPISIWNDHSDIMANRDIGW
IQVWAENGQEAVDLTIQAFRIAEDKNVMFPMIVNIDGFTLSHVIEPIILPQEEVDAFLPP
KY-KLDPRKPITMGAVGVPYFEAKKAQDEAFRNTPRVIKRVWKDWANRFGREYETYRMED
AELLIMGSTAMTAVDKMRGKKVGLVRIRLWRPFPVQEFRRAVPVLAVIDRAMPGPVATEV
KAALYPRVVNFIAGLGGRDVT
>B___TDB__Thermodesulfobacteriota_Desulfopila_aestuarii@@pyruvate_ferredoxin_oxidoreductase@WP_073613467.1 WP_073613467.1 pyruvate ferredoxin oxidoreductase [Desulfopila aestuarii]
GNFAAAEAMRLVVSAYPITPQSPIAEVLSEYTGDGRLDAKYIRVESEHTAMSVAIGAQLT
GVRTGTATSSVGLALMFEMLGVAAGLRLPIVMPVVNRALVSPWSLWCDHQDSMAARDTGW
MQLYAEDCQDVLDLCLIAYRAAENGDVLVPTMVCMDGFFLSHMSQAVYVPQQDVDDFLPA
KNLKLDIADPMFVNNLIPPFMEMRYQQHTGFSNALPVLNTAMKEFETQFGRSHEPYCCDD
AELISLGSSVKEMVDQYRGKKVGNLKIVSFRPFPEEDLVAAIARVGVLDRSMSGPVCNDV
RSAISVRIQGFVVGLGGRDVR
>B___TDB__Thermodesulfobacteriota_Desulfosoma_caldarium@@pyruvate_ferredoxin_oxidoreductase@WP_123288815.1 WP_123288815.1 pyruvate ferredoxin oxidoreductase [Desulfosoma caldarium]
GSHAVSEAVRLVISAYPITPQTHIVERLSEFCSNGSLKAKFLRVESEHSAMAALIGAASA
GVRTFTATSSQGLALMHELLHWASGARLPIVMAEVNRALAPGWNIWTDQTDSLAQRDTGW
IQIYCEDAQEALDSTIQAYKLAE--TVFLPVMVILDAFFLSHTYEPVDIPQSDVDRFLPP
-SFRLDTRAPAAFNQLSPPYMEMRRDLQDAMESALHALLSIDDEYRSFFGRSYEAVHCDD
ADFVTSGTTCRLVVEKLRGEKIGLLKMRLFRPFPYSLVKQWTRKLAVIDRNFSGIFAQEI
RAALCPLVFGYVAGLGGRDVT
>B___TDB__Thermodesulfobacteriota_Desulfovibrio_aminophilus@@pyruvate_ferredoxin_oxidoreductase@WP_034608388.1 WP_034608388.1 pyruvate ferredoxin oxidoreductase [Desulfovibrio aminophilus]
VSLAVAEAVKLVVSAYPITPQTHIVEELSTYVANGELDAEFIPVESEHSAMSAAVGASAA
GARVYTATSSQGLALMHEILFIASAQRLPIVMTVANRSLSGPISIWNDHSDIMSERDIGW
VQLFVEDGQEATELTIAAFKIAEDHRVLLPVAVNMDGFILTHMIEPVVFPQAAVDAFLPP
AM-RLDPAKPVTMGPVGVPYMEAKKQCEQALLDSKAVVKEVLGEVNTAFGRKYETNGRKK
AKFVTMGSSVWSAVDGLNGEDVGQVRIRLWRPFPMKEFKKACKRLIVIDRAMSGPVAQEL
KNIYYPEIVDVVAGLGGRDVP
>B___TDB__Thermodesulfobacteriota_Pseudodesulfovibrio_indicus@@pyruvate_ferredoxin_oxidoreductase@WP_066799655.1 WP_066799655.1 pyruvate ferredoxin oxidoreductase [Pseudodesulfovibrio indicus]
GNGAATEGMRLVVSAYPITPQSPISEKLADYVTDGTLDAKYIRVESEHSAMSCAIGAQLT
GVRAGTATASVGLALMHEVLGVAAGCRVPIVMPVVNRSLVSPWSLWCDHQDAMAERDGGW
MQFYAESAQEVLDLILIAYKLAEKNDVLLPAMVCLDGFFLSHMPDAVYVPQEDVDKFLPN
DNLKLDPDDPMFINDLTGSFMEMRFQQAVAFDYAQDLMPGVMAEFEEAFGRKYEAYECED
AELVSLGSTIKHTVDMMRGRKVGMLKITSFRPFPAEAIRELIPHIGVIDRSASGPVCNEV
RSALQPEVQGFVAGLGGRDVP
>B___TDB__Thermodesulfobacterium_commune_Thermodesulfobacterium_commune@@transketolase_C-terminal_domain-containing_protein@WP_038549499.1_* WP_038549499.1 transketolase C-terminal domain-containing protein [Thermodesulfobacterium commune]
VSVAVAEAVAQVISAYPITPQTHIVEHLAELVNNGELDAEYIPVESEHAAMSACIGAAAT
GARTFTSTSAQGLLLMYENLFIASGLRLPIVMALVNRSVSAPISIWNDHSDVMSMRDAGW
IHFFAENGQEAVDLIYHAYKVAEK--ALLPVAVNIDGFILSHVVEPVTFLQNLLDKYLPM
KY-KLDPKNPITIGAIGVPYTEAKKAQDEALKASYKIILQAWKDFEKLTGRRYETYQMED
AEIVIMGSNAMNAVDILRGKKVGVVRIRLWRPFPTKDFLKAIKALCVVDRAVSGPVGIEV
RSALYPRVLNLIAGLSGRDVT
>B___TDB__Thermodesulfobacterium_geofontis_Thermodesulfobacterium_geofontis@@2-ketoisovalerate_ferredoxin_oxidoreductase_subunit_alpha@WP_013910376.1_* WP_013910376.1 2-ketoisovalerate ferredoxin oxidoreductase subunit alpha [Thermodesulfobacterium geofontis]
VSIAIAEAVAQVISAYPITPQTHIVEHLAELVNNGELEAEYMPVESEHAAMSACIGAAAT
GARTFTSTSAQGLLLMYENLFIASAFRLPIVMVIANRSISAPISIWNDHSDVMTMRDSGW
ITTFAENGQEAVDLIYHAYRVAEK--ALLPVAVNIDGFTLSHVIEPIELLQELVDKYIPM
KY-KLDPKKPITMGAIGVPYTEAKKAQDEAFKASYKIIVNAWKEFEKLTGRRYETYQMED
AELLIMGSTAMNAVDFLRGKKVGLLRFRLWRPFPLKDFLRAIRALGVIDRAVSGPVGIEV
RSALYPKVVNFIAGLSGRDVT
>B___TDB__Thermodesulforhabdus_norvegica_Thermodesulforhabdus_norvegica@@transketolase_C-terminal_domain-containing_protein@WP_093393389.1_* WP_093393389.1 transketolase C-terminal domain-containing protein [Thermodesulforhabdus norvegica]
VSIAAAETIALVVAAYPITPQTHIVEHLSELVANGHLDAEFIPVESEHSAMSTCVGAAAA
GARTFTSTSSQGYALMVEICYIASSMRLPIVMAVANRSLSAPISIWNDHSDMMLARDTGW
IQTVAENGQDVVDLLIHAYRVAEDHRVLLPVMVNLDGFILTHMIEPIYLPREEVQAYLPP
LL-RLDPDNPVTMGPVGVPYTEAKKAQDEALKNAKPVILEAWDEFEKHFGRRYEVYKADD
AELLTVGSTAMQAVDIMRGRKVGLARLRLYRPFPVEELVSVVKNLIVVDRALGGPLCMEV
KSTLFPYVMNYVAGLGGRDVT
>B___TDB__Thermodesulforhabdus_norvegica_Thermodesulforhabdus_norvegica@@pyruvate_ferredoxin_oxidoreductase@WP_093396095.1_* WP_093396095.1 pyruvate ferredoxin oxidoreductase [Thermodesulforhabdus norvegica]
GSHAVSEAVRLVISAYPITPQTHIVELLSEYCASGVMKAKFLRVESEHSALAALIGAASA
GCRTFTATSSQGLAYMHELLHWAAGARLPIVMAVVNRALAPGWNIWTEQTDTLSQRDTGW
IQLYCEDGQEALDTTLIAYRLAE--SIYLPVMVILDAFFLSHTYEPVDIPQEEVDRYLPP
-AFKLDLANPCAFNQLAPPYMEMRYSMHEAALRARDEYLEAERSFREAFERSYEPVFCDD
AEMVTSGTTCRLVVDELRGERVGLLKIKMFRPFPADDVTRCLSKVAVIDRNISGIFAQEI
RAALCPLVFGYVAGLGGRDIT
>B___TDB__Thermosulfurimonas_dismutans_Thermosulfurimonas_dismutans@@pyruvate_ferredoxin_oxidoreductase@WP_068668290.1_* WP_068668290.1 pyruvate ferredoxin oxidoreductase [Thermosulfurimonas dismutans]
VSIAIAEAVKQVIAAYPITPQTHIVEHLSELVASGELDAEYVTVESEHSAMSACLGSVAT
GARTFTSTSAQGLALMHEILFIAPALRLPVVMVVANRALSAPISIWNDHSDIMAERDIGW
IQTFAENGQEAVDLVYHAFRVAEDRRVMFPFIVNIDGFNLSHMIEPIELPQELVDQYLPP
KY-KLDPRKPISMGPVGIPYIEAKKAQDEAFKNAYKVVVKAWDEFERIFGRRYETYRMED
AELLIMGSTAMTAVDKMRGKKVGLVRIRLWRPFPLKDFVKAVKMLAVIDRALSGPVAVEA
RSALYPRVVNFIAGLGGRDVT
>B___TDB__Thermosulfurimonas_marina_Thermosulfurimonas_marina@@pyruvate_ferredoxin_oxidoreductase@WP_168719036.1_* WP_168719036.1 pyruvate ferredoxin oxidoreductase [Thermosulfurimonas marina]
VSIAVAEAVKQVIAAYPITPQTHIVEHLSELVANGELDAEYITVESEHSAMSACLGSVAT
GARTFTSTSSQGLALMHEILFIAPALRLPVVMVVANRALSAPISIWNDHGDIMAERDIGW
IQTFAENGQEAVDLVYHAFRVAEDRRVMFPAIVNIDGFTLSHMIEPIELPQEQVDQYLPP
RY-KLDPRKPISMGPVGIPYMEAKKAQDEAFKNAYKVIVKAWDEFEKVFGRRYETYRMED
AELLIMGSTAMTAVDRMRGKRVGLVRIRLWRPFPLRDFVRAVKMLAVIDRALSGPVATEV
RSALYPRVVNFIAGLGGRDVT
>B___TDB__Thermosulfuriphilus_ammonigenes_Thermosulfuriphilus_ammonigenes@@pyruvate_ferredoxin_oxidoreductase@WP_166032504.1_* WP_166032504.1 pyruvate ferredoxin oxidoreductase [Thermosulfuriphilus ammonigenes]
VSIAIAEAVKMVISAYPITPQTHIVEHLSEVVANGELDAEYITVESEHSAMSACLGAAAT
GARVFTSTSSQGLALMHEILFIAPPLRLPVVMVVANRALSAPISIWNDHGDIMAQRDIGW
LMTFAENGQEAFDLTLHAFRVAEDRRVMLPFAVNIDGFNLSHVIEPIEIPQELVDRYIPP
KF-RLEPRKPISIGAVGIPYTEAKKVTDEAVKNARKVILKAWDEFADIFGRRYETYRAED
AEILIMGSTAMTAVDKMRGKKVGLVRLRLWRPFPLMEFRKAIKILAVVDRALSPPVASEV
RSALYPKIFSFIAGLGGRDVT
>B_other_Candidatus_Kryptobacter_tengchongensis@@pyruvate_ferredoxin_oxidoreductase@WP_072263595.1 WP_072263595.1 pyruvate ferredoxin oxidoreductase [Candidatus Kryptobacter tengchongensis]
GNEAVAEAMRQVVAAYPITPQTELMHRFTEFVADGLVDTEMVLVESEHSALSATVGASAS
GVRAMTATSSQGLALMWEILYIAAGLRLPIVMPVINRALSAPINIHGDHSDTMGARDSGW
IQLFSENAQEAYDNTIIALRIAEHPDILLPVMVMMDGFIISHTMERVEVLDDVVKSFIGP
KYKLLDVKNPVTMGPLDLQYFEHKRAQAEAMENAYKLIKEIDEEYYKISGRKYEPYEIDD
AELISLGSTIKEVVDELRGLKAGALKIRLYRPFPKEEIKELLLVVGVMDRAIAGPVCLDV
KATLQLPIVNYIYGLGGRDIT
>B_other_Thiocapsa_sp.@@transketolase_C-terminal_domain-containing_protein@WP_296811744.1 WP_296811744.1 transketolase C-terminal domain-containing protein [Thiocapsa sp.]
VSIAAADAVGMVVAAYPITPQTHIVEHLSDLVANGKLDAEFIPVESEHSAMSVCCGSSAL
GARTFTCTSSQGLALMNEIVFIAASMRLPIVMILANRSLSGPLSIWNDHTDVMSVRDCGW
IQVFTETGQEVFDHVMWAFRVAEDRQVSLPVIINMDGFILTHVIEPIEFWSAMVKQYLPP
IN-VLNPDHPTTVGGFGMPYTEAKVAQNEALVKSKPHILKAWQELGAVTGRYYETYKIDG
AEFLSMGSTVAMAVDELRGKPAGLIKLRLWRPFPFEELRLAAKRLIIIDRAVSGPVASEI
RSAFYPVVTNFICGLAGRDVT
