# Supplementary material for: Molecular evolution of the Wood-Ljungdahl pathway and the reductive glycine pathway in Desulfobacterota
Source: Front Microbiol. 2026 Jan 9;16:1708584. doi: 10.3389/fmicb.2025.1708584 (PMC12827605; doi:10.3389/fmicb.2025.1708584)
Supplement: Supplementary file 8 [file Data_Sheet_2.ZIP › Alignment data for phylogenetic tree/05_FDH-Mg.fst]

>Q_SPD34685.1 formate dehydrogenase (cytochrome-c-553), gamma subunit [Desulfovibrio sp. G11]
AGGAQARSVKKRMNVMFPHTAHKGCFHCHHDGRYVACTECHATMFMASDRSCLGCHKKLA
FKGCRPCHMS
>B_Acidobacteriota_Thermoanaerobaculum_aquaticum@@cytochrome_c3_family_protein@WP_038047959.1 WP_038047959.1 cytochrome c3 family protein [Thermoanaerobaculum aquaticum]
AAVQVPETVTKQAPVVMPHKVHADCDTCHHATEVKPCASCHLDSKNPFHKLCIDCHKKEA
PTKCAECHKK
>B_Deferribacterota_Seleniivibrio_woodruffii@@cytochrome_c3_family_protein@WP_303852286.1 WP_303852286.1 cytochrome c3 family protein [Seleniivibrio woodruffii]
AAANGPATIDTKKAVQFPHAVHQSCVDCHM-----KTGAAFE-MKNAHDDFCWACHVEKK
GKSCNKCHK-
>B_Deltaproteobacteria_Dissulfurirhabdus_thermomarina@@cytochrome_c3_family_protein@WP_163298190.1 WP_163298190.1 cytochrome c3 family protein [Dissulfurirhabdus thermomarina]
AG-EGPATIVKKGDVTFAHHKHQACGQCHHGQAMKKCEECHNSPMKVFHENCKNCHKQHK
PTKCNGCHKK
>B_MAG_Aquificota_Aquificota_bacterium@@hypothetical_protein_DRI93_00165@RLD96668.1 RLD96668.1 MAG: hypothetical protein DRI93_00165 [Aquificota bacterium]
EANKGAEKYTKKPVVPFNHYQHQKCKACHHGKTPKSCFECHQCAKIAFHKNCKGCHVKMK
PTSCVKCHPK
>B_MAG_Chloroflexota_Anaerolineae_bacterium@@MAG_TPA__cytochrome_C@HIC90174.1 HIC90174.1 MAG TPA: cytochrome C [Anaerolineae bacterium]
APKAPAESLVKKPPVPFEHTKHAKCSKCHHEGTPKGCGECHKDIKNAAHKTCRGCHRAMK
PTKCTKCHIK
>B_MAG_Nitrospirota_Thermodesulfovibrio_thiophilus@@MAG_TPA__cytochrome_c3_family_protein@HOA83418.1 HOA83418.1 MAG TPA: cytochrome c3 family protein [Thermodesulfovibrio thiophilus]
YAQQPQDVYDKFPPVKFNHAKHTTCKVCHHKVKVQKCTDCHDPAMDAYHKTCIDCHKKQA
PTKCNECHKK
>B_Nitrospirota_Thermodesulfovibrio@@MULTISPECIES__class_III_cytochrome_C_family_protein@WP_012546815.1 WP_012546815.1 MULTISPECIES: class III cytochrome C family protein [Thermodesulfovibrio]
YA-QPQDVYDKFPPVKFSHAKHSTCKVCHHKVKVQKCTDCHDPAMDAYHKNCIDCHKKAV
PTKCNECHKK
>B___TDB__Desulfocapsa_sulfexigens_Desulfocapsa_sulfexigens@@cytochrome_c3_family_protein@WP_015404546.1_* WP_015404546.1 cytochrome c3 family protein [Desulfocapsa sulfexigens]
NDANGPAEITKAKPAVFPHAKHQECGDCHHGQKIEKCESCHNKFKDAAHANCKECHKKTD
LAKCTVCHPK
>B___TDB__Desulfoluna_butyratoxydans_Desulfoluna_butyratoxydans@@cytochrome_c3_family_protein@WP_180138179.1_* WP_180138179.1 cytochrome c3 family protein [Desulfoluna butyratoxydans]
AGTTVEDTFDKYSPVPFTHKKHHECGECHHGDDVQRCIDCHDKHAEAVHDNCITCHKAFN
PTSCKKCHTE
>B___TDB__Desulfoluna_butyratoxydans_Desulfoluna_butyratoxydans@@cytochrome_c3_family_protein@WP_180138682.1_* WP_180138682.1 cytochrome c3 family protein [Desulfoluna butyratoxydans]
KPDAPEEPVRSAGDVLFTHQIHVNCASCHHGDEEYNCSECHEPRTDAIHAQCIGCHEEMG
PAECAECHAT
>B___TDB__Desulfonauticus_submarinus_Desulfonauticus_submarinus@@cytochrome_c3_family_protein@WP_092065404.1_* WP_092065404.1 cytochrome c3 family protein [Desulfonauticus submarinus]
AVKAPTGDMLRKGPAKFSHASHASCKKCHHKGKIKKCTDCHDIYYQAFHKNCINCHKAEK
PTACNKCHAK
>B___TDB__Desulfonauticus_submarinus_Desulfonauticus_submarinus@@cytochrome_c3_family_protein@WP_159427665.1_* WP_159427665.1 cytochrome c3 family protein [Desulfonauticus submarinus]
CYAQPVNLLEKMPSVYFSHDIHANCKSCHHEDHEKTCTECHNKAINSYHMKCWGCHKRLR
TNQCQKCHIK
>B___TDB__Desulfoplanes_formicivorans_Desulfoplanes_formicivorans@@cytochrome_c3_family_protein@WP_069857282.1_* WP_069857282.1 cytochrome c3 family protein [Desulfoplanes formicivorans]
AMEAPAD-MLKKKPVNFSHVKHAECQECHHTSPIKKCTDCHDIFETAYHQTCYGCHKTLK
PTACGQCHPK
>B___TDB__Desulfoplanes_formicivorans_Desulfoplanes_formicivorans@@acidic_tetraheme_cytochrome_c3_TmcA@WP_088178316.1_* WP_088178316.1 acidic tetraheme cytochrome c3 TmcA [Desulfoplanes formicivorans]
AM-AQEDMTMQRPAVRFVHDMHNECSVCHHTSEDEPCSSCHPALMRAFHKRCITCHDETG
PLTCGGCHVK
>B___TDB__Desulfovibrio_desulfuricans_Desulfovibrio_desulfuricans@@cytochrome_c3_family_protein@WP_209818751.1_* WP_209818751.1 cytochrome c3 family protein [Desulfovibrio desulfuricans]
VGEAQARDIKPRMSVMFPHTAHKGCMHCHHDSRYVACTECHATMFMAGDRSCYGCHSQKA
FKGCRPCHMA
>B___TDB__Desulfuromonas_acetexigens_Desulfuromonas_acetexigens@@cytochrome_c3_family_protein@WP_092057782.1_* WP_092057782.1 cytochrome c3 family protein [Desulfuromonas acetexigens]
LAENGPATLESQPKVSFNHGTHQACKTCHH-VGNGGCKGCHGRATTAIHDSCNGCHAERA
SDACGFCHPG
>B___TDB__Dissulfuribacter_thermophilus_Dissulfuribacter_thermophilus@@cytochrome_c3_family_protein@WP_067615775.1_* WP_067615775.1 cytochrome c3 family protein [Dissulfuribacter thermophilus]
AG-VGPAVIKKKGTVTFQHHKHQECAECHHGMKIQKCETCHNKPMKAFHKNCKGCHKTHH
PTKCKECHKK
>B___TDB__Geothermobacter_ehrlichii_Geothermobacter_ehrlichii@@cytochrome_c3_family_protein@WP_148895704.1_* WP_148895704.1 cytochrome c3 family protein [Geothermobacter ehrlichii]
SANNGPEVIEKMGTVTFPHKAHQDCKTCHH-VEAGSCRSCHDGFKNAAHKTCKGCHKKEG
STSCKTCHKK
>B___TDB__Syntrophobacter_fumaroxidans_Syntrophobacter_fumaroxidans@@cytochrome_c3_family_protein@WP_011700826.1_* WP_011700826.1 cytochrome c3 family protein [Syntrophobacter fumaroxidans]
AAEKAPDVITTKAAVELTHKKHAECAECHHGDAVDKCSKCHNELKIAFHKNCQECHKKHK
PVTCAGCHPA
>B___TDB__Thermodesulfatator_autotrophicus_Thermodesulfatator_autotrophicus@@cytochrome_c3_family_protein@WP_068543075.1_* WP_068543075.1 cytochrome c3 family protein [Thermodesulfatator autotrophicus]
CGENGPEVITKKGAVTFNHSKHQKCGECHHGMKIQKCADCHNKVKKAMHKNCKSCHKAVK
PTKCKECHVK
>B___TDB__Thermodesulfobacteriota_Desulfovibrio_sp.@@cytochrome_c3_family_protein@WP_291440157.1 WP_291440157.1 cytochrome c3 family protein [Desulfovibrio sp.]
AGGAQARSVKKRMNVMFPHTAHKGCFHCHHDGRYVACTECHSTMFMAGDRSCLGCHKKLA
FKGCRPCHMS
>B___TDB__Thermosulfurimonas_marina_Thermosulfurimonas_marina@@cytochrome_c3_family_protein@WP_210534598.1_* WP_210534598.1 cytochrome c3 family protein [Thermosulfurimonas marina]
CD-KGPEVIKKHSTVVFPHWKHQECGECHHGMKIQECKTCHNKVKKAMHTNCKGCHKEMK
PTKCTGCHKK
>B_other_Candidatus_Deferrimicrobium_sp.@@cytochrome_c3_family_protein@WP_304894935.1 WP_304894935.1 cytochrome c3 family protein [Candidatus Deferrimicrobium sp.]
A--APPNKPIAKGPVTFDHAKHAKCATCHHAGKEQKCDKCHGSLKEAFHTQCKDCHKKSN
FKKCDDCHKK
>B_other_Thermosulfidibacter_takaii@@cytochrome_c3_family_protein@WP_068548715.1 WP_068548715.1 cytochrome c3 family protein [Thermosulfidibacter takaii]
AIAAPPSTVTRKAGVPFNHAAHVECAVCHHEGEPKPCFACHGCAMKAFHKNCKGCHKAAK
PTSCKGCHKG
