# Supplementary material for: Molecular evolution of the Wood-Ljungdahl pathway and the reductive glycine pathway in Desulfobacterota
Source: Front Microbiol. 2026 Jan 9;16:1708584. doi: 10.3389/fmicb.2025.1708584 (PMC12827605; doi:10.3389/fmicb.2025.1708584)
Supplement: Supplementary file 8 [file Data_Sheet_2.ZIP › Alignment data for phylogenetic tree/38_GR-Ca.fst]

>B___TDB__Desulfocapsa_sulfexigens_Desulfocapsa_sulfexigens@@phosphate_acetyltransferase@WP_015402792.1_*
KHIVLPEASD--ERILRAT--EITLLGNLSYFGTMMVYEGMADGMVSGATTADTIRPALQ
IIKTVVSSVFLMCDCAVNPDPNAAQLAEIAISSADTATT-FGPRLAMLSYSTGVDVEKVR
TATTMAPDSLVAGRATVFPDLNTGNNTYKAVQRSSVAIGPVLQGLKKPVNDLSRGCLVAD
IVNTVAIT
>B___TDB__Desulfonatronum_thiodismutans_Desulfonatronum_thiodismutans@@phosphate_acetyltransferase@WP_031388757.1_*
RHIVLPEGAS--TRILQAA--DLTILGEATYFGTMMVQKGHADGMVSGSTTQQTIRPALQ
FIKTLVSSVFFMCDCAVNPNPSAQQLAEIALASADTAVQ-FGPRIAMLSYSTGQEVEKVR
EATAIAPDSKVAGRATVFPDLNTGNNTYKAVQRAAIAIGPVLQGLNKPVNDLSRGCTVPD
IVNTVAIT
>B___TDB__Geoalkalibacter_ferrihydriticus_Geoalkalibacter_ferrihydriticus@@phosphate_acetyltransferase@WP_040095102.1_*
QTVVLPEGYD--DRMIEAA--GVVLLGDNLYFAAMMVRTGDAGGAVAGATTGDVLRAAFQ
VVGTTVSSVFLMIDCAVNPNPDAQALAEIAVATAKSCKSFLGARVGMLSFSTKEDVDKVL
KALEIAPGSPVAGKANTFPDLDAGNIGYKLVERIAEAVGPIIQGLAKPVNDLSRGCSVDD
IVNVAAIT
>B___TDB__Geothermobacter_ehrlichii_Geothermobacter_ehrlichii@@phosphate_acetyltransferase@WP_148896822.1_*
QTVVLPEGYD--DRMIEAA--GVILLGDNLFFGAMMVRQGDAGGMVAGATTGDVLRAAFQ
VIGTTVSSVFLMVDCAVNPNPDAQALAEIAVSTAASCKSFLGARVAMLSFSTKPDCDKVL
KALEIAPESTVAGKANVFPDLDAGNIGYKLVERLAEAVGPIIQGLAKPVNDLSRGCSVDD
IVSVAAIT
>B___TDB__Syntrophobacter_fumaroxidans_Syntrophobacter_fumaroxidans@@phosphate_acetyltransferase@WP_011698332.1_*
RHIVLPEGTE--KRILRAA--EITLLGDVSYFGTMMVCRGIADGMVSGASTQHTIRPALE
IIRTIVSSVFFMCDCAVNPDPDAEQLAHIAISSASTARN-FGPRVAMLSYSTGADVEKVK
EATRLAPESEVAGRATVFPDLNAGNNAYKAVQRTAVAIGPVLQGLNKPVNDLSRGCTVTD
IVNTVAIT
>tr|B8J241|B8J241_DESDA Glycine reductase OS=Desulfovibrio desulfuricans (strain ATCC 27774 / DSM 6949 / MB) OX=525146 GN=Ddes_0116 PE=4 SV=1
IGLMAAGGEHSDMEFITAAAAAVVGVG---AGMEKALDSGHIQGAVALHYPF---PLGVS
TVGRTPAL-----TTGMSAAKRQQALLRNAVLGIAVAKA-SGPAVGVLNVDA---APQVL
RALNRMGNDLLRGAVDVVTDTLTGNVLMKLFGAFTGYGPSVGEGWNKVVSIISRASGSPV
IANALAYT
>A_Methanobacteriota_unclassified_Methanosarcina@@MULTISPECIES__methanogenesis_marker_protein_Mmp4/MtxX@WP_048163485.1
VAMGIREPN---PKTLESAWKAVVLVG--EKVLSELLVSRKVDAAIRGTA-SGT----IS
NLKERVCRLALLLPVGIDEGNTIADKLRMITLGAEHIRR-LGPVVGVLSGGRMRRVDRTL
ADGEFV-IEDAIKESNFAPDGISGNLIFRTIAFLGDGLGAPVLMDDYVFVDTSRVGG--H
FTKAIMLA
>A_Thermoproteota_Candidatus_Methanodesulfokora_washburnensis@@phosphotransacetylase@WP_125672244.1
IAIGLYRFD---PTSEERILKAVLVV---EEELLEVLKRGDAYAAVRGTA-SKF----LE
ILRRDVCRIAVLEPVGVDEGRGVKEKLKLIEYSKQLAER-LGKDVAVLAGGRYENVDRSL
ATAELV-LEDAV-DRGIAPDGISGNLIFRSLCYLGKEYGAVFFGTPYRIVDTSRSQSSEG
FARAIALA
>B_Acidobacteriota_Candidatus_Korobacter_versatilis@@phosphate_acyltransferase_PlsX@WP_011524944.1
IAVDAMGSDKAPTPEIEGALQAVILVGSSMRVGLRLVREGKADAFVTAGNTGAAMATAKM
VLGARPALAAVFPDVGANVDCKPQNLQQFAIMGEVYFRTVFAPRVGILSIGEEKGNELTR
EAYKLVGRDLFNGNVDVVCDGFVGNVALKISEGLVEYGGAPLLGLKGAAFVGHGSSNANA
IKNAIRVA
>B_Acidobacteriota_Granulicella_paludicola@@phosphate_acyltransferase_PlsX@WP_263377982.1
IVLDAMGSDKAPDPEIRGAILAVHLVGSSMRVGLKMVREGRANGFVTAGNTGAAMATAKM
VLGSRPALASVLPDVGANVDCDPENLVQFAVMGQQYSKNVLRPRVGLLSIGEEKGNSLTR
DTFPLLGRDLYNGAADVVCDGFIGNVALKTSEGLAEYGGAPLLGVRGVCIVGHGSSNERA
IMNAIRVA
>B_Actinomycetota_Slackia_heliotrinireducens@@glycine/sarcosine/betaine_reductase_complex_component_C_subunit_alpha@WP_350455042.1
IALTGMGSEHGEENSMAAARIAVYYIG---AKMDELLDSGEIDGAVTMHYPF---PIGVS
TVGRTPAF-----TTGTSSGDRIEGMILNAIYGIITAKA-SGPTVGILNVDG---ARQCE
LALKELGNDVLRGTPDIVTDSLTGNVLTKMLAAFTGYGPGIGKGYDKLVLIISRASGAPL
VANALKFA
>B_Aquificota_Desulfurobacterium_thermolithotrophum@@phosphate_acyltransferase_PlsX@WP_163327805.1
VVLDAMGGDNAPHVPVMGAVQAVILVGSSLHIGTKLLKDKLADAFVSAGNTGAVMAISLF
TLGRRPAISTILPDVGANVDCKPVHLLQFAIMGEAYAKYVLKPKVGLLNIGEEKGNDLTK
EAYKLLGRDIYSGKFDVVCDGFVGNVALKLSESLAEWGGAPLLGVKAPVIIAHGSSNAKA
IKNAIKVA
>B_Armatimonadota_Chthonomonas_sp.@@phosphate_acyltransferase_PlsX@WP_324201208.1
IAVDAMGGDRGPAEVARGVYEAFYLVGASVVVAARMVHEGQADAFVTIGNTGAAMAVGLL
TLGRRPAIATPLPDAGATVDCDPNNLYEFALMGSAYAEHVLGPRVALLSNGEEKGNTLVK
RTHQLLGRDLFKGLADVICDGFTGNVLLKTAEGVAERGGAPLLGVNGICIIGHGRSTYYA
VANACRAA
>B_Bacillota_Acidaminobacter_sp._JC074@@glycine/sarcosine/betaine_reductase_complex_component_C_subunit_alpha@WP_240841486.1
VGITTLGSEHGTDNLVQGAELAIVLIG---KKMEELLDSGYIQACVTMHYSF---PIGVS
TVGRTPAV-----TTGTSATNRSEAMVKNALYGIVAAKA-MGPTVGILNVDN---ARGVE
RALRELGNDLLMGSVDVVTDTLTGNIMMKVFSSYTGYGPGIGIDYDKAILILSRASGVPV
VANAIKYA
>B_Bacillota_Caloranaerobacter_ferrireducens@@glycine/sarcosine/betaine_reductase_complex_component_C_subunit_alpha@WP_069649135.1
VGITILGSEHGIENIVKGAEIAVVLIG---KKMEELLDSGEIHSAVTMHYNF---PIGVS
TVGRTPGL-----TTGTSSPHRVEAMIKNGIFGIITAKA-MGPTVGILNVDG---ARQVE
RALKELGNDLLAGTPDVITDTLTGNLLMKIFSSFTGYGPGIGEDYSRIILILSRASGVPV
VANAISYA
>B_Bacteroidota_Porphyromonas_levii@@glycine/sarcosine/betaine_reductase_complex_component_C_subunit_alpha__partial@WP_134850086.1
-----------------AAELAIVLIG---EKMVELLESGAIDGCVTQHFDF---PIGVS
TVGKTPGK-----TTGTTSTNRVEGMTMNAISGIAVAKA-LGPKVGLLNVEG---VRQTE
RILKEVGNDLLAGTPDVVCDSLTGNLLVKMFASFTGYGPGIGSSYDKLVNIVSRASGAPL
IAEALRYC
>B_Bacteroidota_Xanthocytophaga_flavus@@phosphate_acyltransferase_PlsX@WP_313979320.1
IAIDAMGGDFAPEAIVEGTLLALILVGSSIAIGFHLLKEGKVDAFCSAGNTGAMMVGSMF
SVKPRPTIASFYPDVGANADCKPEVLDQFAELGSVYAKSVLNPRVGLVNIGEEKGNLISQ
QAHQLLGRDLFTDKADVICDGFTGNIILKMSESFYAIGGSPILGVNGNVVIGHGISSPLA
VKNMISLA
>B_Bdellovibrio_bacteriovorus_Bdellovibrio_bacteriovorus@@NADP-dependent_malic_enzyme@WP_216635265.1_*
PKIVFPEGTS--SKVLKAL--APILLGEPNYFAAMMVHMGDADGMVSGANYADAVRPILQ
TIGVVPAGLNFILDTTVNFNPSAEQCAQIAIQAAKIVEY-FGPRVAMLSYSNFT-PNKMK
QAAEIVPFSDLKGGANVFPNLEASNIAYKLIQQVGEVIGPFLTGVRRSANVLQRTTTVDG
IVNSVVFT
>B_Betaproteobacteria_Comamonas_sp._JC664@@phosphate_acyltransferase_PlsX@WP_191263866.1
LVLDAMGGDHAPAAPVEGAVLFVLLVGSSLRVGFELVRDGRADALVSAGNSGAVMAGGLL
TLGRRPAIAALFPDAGANVDCRPAHLAQFAVMGEAYVRARMGPRVAVLSNGEEKGTPLTR
EASDLLGKDLFSGDVQVVTDGFTGNVVLKTSEGVGEYGGAPLLGIQGVGIVAHGRSTPRA
LFNALGAA
>B_Betaproteobacteria_unclassified_Achromobacter@@MULTISPECIES__phosphate_acyltransferase_PlsX@WP_103273135.1
IAIDCMGGDFGLPVTIPAAIEFLLLVGSSMRLAAQSVKDGRADACVSAGNTGAWMAISRY
VLKTRPAIATSIPDLGANVDCTAEHLLQFAIMGAALTQAVDHPTVGLLNIGEEKGNEVVK
EAAELLGNDIFKGTVDVVCDGFVGNVVLKSVEGLARYNGAALLGLRGVVIKSHGSADAYA
FGFALQRA
>B_Caldisericota_Caldisericum_exile@@bifunctional_enoyl-CoA_hydratase/phosphate_acetyltransferase@WP_014453322.1
TVSVAYGQD---LHTLQAV--SAIIFAEAVRQAVRLVREKKADFIMKGLS-ATYMRGILD
KQEGVLSHAAL--DVAVIPQPDLTMKEAMINYDVQIAKRLGIPKVAVIAAVETPKMQATV
DAALLSVKSEVAGDADIMPNIEAGNAFFKALTKLGEIAA-VVTGAMAPAVLTSRGDSEKS
KLYSIALA
>B_Calditrichota_Caldithrix_abyssi@@phosphate_acyltransferase_PlsX@WP_006927212.1
IALDVMGGDLGPRATVDGAYLYIVLVGASMVVGLKLHASGQADAFVSAGHTGAQMAGSLL
TLKRRPAIGSFLPDVGANVDSKPIHLLQFALMASIFVGEVFQLKIGLLSIGEEKGNALTL
AAHQLFGRDILKGKTDIVCDGFVGNALLKMAESVMEYGGVPLLGVDGISIICHGNSTARA
IKNALRVA
>B_Calditrichota_Caldithrix_abyssi@@phosphate_acyltransferase_PlsX@WP_006928755.1
IIVDAMGGDFAPKEIVLGAIKAIILVGASINLAMQLLAENQGDALVSAGSTGATILSAAK
FLPVRSALATVLPDVGATLHCTAKQLVHFAYMGSYYVSHVLEPRVALLNNGTEKGGEVLV
KTYRYLGTDILKGTADVVTEGFVGNIVLKTLEGASEYGGAPILGFKKLVIKAHGRSNAKA
IANAIGVA
>B_Candidatus_Pelagibacter_Candidatus_Pelagibacter_ubique@@phosphate_acyltransferase_PlsX@WP_072090619.1
IAVDAMGGDGSPKKIIDGIILNFKIFGTSMWLAIQSVKDKEADIVISAGNTGALLVVSKL
NLKMKPALSALWPDLGANIECSSKNLSDFSIMGASLYTSLYPPNVALLNIGSEKGNETIK
ETYQLLGNHLMDGEVNVVSDGFTGNVALKTAEGTALYNGAIFIGLDSPVVKSHGGTDYIG
FSNSLDVC
>B_Candidatus_Tectimicrobiota_Candidatus_Entotheonella_palauensis@@phosphate_acyltransferase_PlsX@WP_256868460.1
MAVDGMGGDYAPQAIVEGSVLAIVLVGSSIRVATELVRSGGAEAVVSAGNTGAAMAAATM
IFRPRPAIATLLPDGGANVDCKAPQLFQFGIMGHVFAKSVFRPAVGLLAIGEEKGNDVTK
EAFLLLGKHFFRGMADVVCDGFIGNVALKMCEGFGEYGGMPLIGINGTCIIAHGNSTPKA
VKNAIQMA
>B_Carboxydothermus_hydrogenoformans_Carboxydothermus_hydrogenoformans@@phosphate_acyltransferase_PlsX@WP_226986744.1_*
-MVDAMGGDYAPREIVLGVQDFIVLVGSSVWKGLQLVREGVAQGFFSAGNTGAVMASAVL
CLGKRPAIITPLPDAGANVDVKPENLFQFAVMAQVYLKTAYQPRVALLSNGEEKGNDLIK
KTFPILGKDIFRGVADIVADGFVGNIVLKTGEGLAEYGGAPLLGVNGIVFIAHGRSRRLA
VRNGLKVM
>B_Chlamydiota_Candidatus_Protochlamydia_amoebophila@@phosphate_acyltransferase_PlsX@WP_011175863.1
IGIDLMGSESSPITLFEAVYLAVVLATSSLVTGLRLIRKKRLNGFVSAGNTGALIAGATL
LIPMRPALLATLPDVGGNVSCKARHLVCFAQMGAAYQRCCLGPKVGLLNIGLEKGTSEIR
RAYQLLGRGVFEGCVDVVTDGFTGNVLLKTSEGVSEYSGAIICGIDSVVVKCHGKSSSQA
MLNGINGA
>B_Chlorobiota_Pelodictyon_luteolum@@phosphate_acyltransferase_PlsX@WP_011356900.1
IAVDAMGGDHAPACVIDGALEAIILIGSSLVKGLQLCKAKEAEAFVSAGNTGAQMAASLF
ILGRRPTIYAYLPDVGANMDCKPEHLVQFAEMLSIYQRYGAGPQVGLLNIGEEKGSDTLK
QTHPLLGHDILKGKATVVCDGLVGNTILKFGESIPKFGGVPFLGVDGISIVGHGRSSSRA
IKNMIYMA
>B_Chloroflexota_Tepidiforma_flava@@phosphate_acyltransferase_PlsX@WP_270055589.1
IVLDAMGGDNAPGEPVAGALMALILVGSSIVVGLEMVKRGEADAFVTAGNTGATMAAALL
TLGRRPALATIFPDVGANADCRPVHLFQFAHMGAAYMERMFGPRVGLLSIGEEKGNQLTL
EVHQLLGKDLPKGMADVVMDGFTGNVVLKTAEGIAEYGGAQLVGVDGIVVIGHGRSNARA
IYNALKAA
>B_Chloroflexota_Thermobaculum_terrenum@@phosphate_acyltransferase_PlsX@WP_012874010.1
VAVDAMGGDKAPDEIVEGALRAITLVGSSIVRGLELLKEGKADAFVSAGNSGAVMAASLF
VLGRRPAIGTIIPDAGANVDPEPVHLLQFAFMGSIYAREVMRPKVGLLSNGEEKGNKLTL
QAHKLLGRDVTKGTVHVVTDGFTGNVVLKTVEGVAEYGGAPLLGVRGNVFIAHGRSNAKA
IKNAIRLA
>B_Chrysiogenota_Chrysiogenes_arsenatis@@phosphate_acyltransferase_PlsX@WP_051321673.1
IALDVMGGDYAPHYPVEGAVLAVVFVGSSIRVGLDLVKNKQADAFISAGNTGAVMGGSLL
YLKTKAAIATFLPDVGANVDCRPEHILQFALMGNSYAKYVLGPKVGVLSIGEEKGNDSTR
QTFTLLGKEVYKGGCDVVCDGFVGNIALKVSESLAEYGGAPLLGVTGPVFICHGNSNPNA
MKNAFRAA
>B_Chrysiogenota_Desulfurispira_natronophila@@phosphate_acyltransferase_PlsX@WP_246347283.1
IVIDAMGGDFAPQVPVEGAVRAALIVGSSIKVGLQLVKDNRADAFISAGNTGAVMGGALL
TLRMKAAIATFLPDVGANVDCRPEHILQFALMGKSYARYVLNPTVGILSIGEEKGNDVTR
QTYQLLGKEVYKGVVDVACDGFTGNVALKVSESLAEYGGAPLLGVNGAVFISHGSSSPHA
IMNAFRAA
>B_Clostridium_drakei_Clostridium_drakei@@glycine/sarcosine/betaine_reductase_complex_component_C_subunit_alpha@WP_032079422.1_*
IGLTTFGSEHGVDEMMKAAALAIVLIG---KKMVELLDNKVIDGCVTQHFDF---PIGVS
TVGKAPGL-----TTGTTATHRVEGMIKNTINGIAVAKA-CGPKVGILNVDG---ARGVE
RALKELGNDLLAGTPDVVCDSLTGNLLIKIFASYTGYGPGVGEGYDKIINIVSRASGAPL
ICEALKYC
>B_Coprothermobacterota_Coprothermobacter_proteolyticus@@glycine/sarcosine/betaine_reductase_complex_component_C_subunit_alpha@WP_012543788.1
VGITTLGSEHGTEEIIRGAELAVVLIG---CLMEELLDKHEIDACVTMHYNF---PLGVS
TVGRTPAK-----TTGTAAADRVEAMVKNAVYGNIVAKA-LGPTVGILNVDG---ARQVE
RVLNQLGNDLLAASCDVVTDTLTGNLLVKILSAFTGYGPGIGEGYDRIIMILSRASGAPV
AANAIKFA
>B_Cyanobacteriota_Cyanobacterium_sp._IPPAS_B-1200@@phosphate_acyltransferase_PlsX@WP_069789477.1
IAVDAMGGDRGPGVIVAGAIRAVLLVGASINVAMKLVKEKRAQGVVSAGHSGAAMAAASL
SLGRRPAIGAVFPDVGANVDCKPKYLEQFAVMGTIYSKYVLEPKVGLVNIGEEKGNELAK
ETYKLLGRDVLSGDFDVVCDGFVGNVLLKFAEAVGEHGGALLLGVPAVCIISHGSSQAPS
IFNAIRVA
>B_Cyanobacteriota_Gloeomargarita_lithophora@@phosphate_acyltransferase_PlsX@WP_071453828.1
IAVDAMGGDHAPGEIVTGALRAILLVGASITVAMNLVRDGQADAVYSAGHTGAAMAAALL
QLGRRPAIGVSLPDVGANVDCRPKFLNQFALMGSIYSQCVLGPKVGLLNIGEEKGNDVSV
RAYQLLGRDVISGAYDVVCDGFVGNILLKFAEGFGEHGGALLLGVMGVCVIGHGSSHAPS
VFNAIRLA
>B_Deferribacterota_Flexistipes_sinusarabici@@phosphate_acyltransferase_PlsX@WP_303700175.1
IVVDAMGGDYAPHEVIKGSLEAIILVGSSVHIGLGMVKSGEASAFFSAGNTGAIMGASKL
ILRTRPAIGAVLPDVGANVDCKPIHYLQFAIMGSAYAKIVMNPQVGLLSIGEEKGNELTK
TVFHLLGKDIYKGTADVVADGFAGNIALKASESAAEYGGAPLLGVNGVVIIGHGSSNANA
IKNGIKTA
>B_Deinococcota_Deinococcus_cellulosilyticus@@phosphate_acyltransferase_PlsX@WP_246130760.1
IALDAMGSDFGPGVVVAGAVEAVLLVGASINVCTRLVKEGKAGAAVSMGHSGATMASALF
TLGRRPAIMAYMPDVGANADIKAPYLQQWAVLASAYYQAVHNPSVGLLSIGEEKGSALVL
EAHPLLGKDIFKGTTDIVTDGFTGNVVLKTAEGEAEYGASVLLGVQGLVFIGHGSGDVKA
VKNAVRVA
>B_Deinococcota_Deinococcus_misasensis@@phosphate_acyltransferase_PlsX@WP_245618335.1
IALDAMGSDFGPGVLVAGALEAVLLVGASINVCTRLVKEGKAGAAVSMGHSGATMASALF
TLGRRPAIMAYIPDVGANADVKAQYLQQWAVLASAYYQAVHNPSVGLLSIGEEKGNALVL
EAHPLLGKDIFKGTTDIVTDGFTGNVVLKTAEGEAEYGASVLLGVQGLVFIGHGSADVKA
VKNAVRVA
>B_Deltaproteobacteria_Dissulfurimicrobium_hydrothermale@@phosphate_acyltransferase_PlsX@WP_237889762.1
VAVDAMGGDNGPRVLIEGAVAAITLVGSTIRVAFELAARGEAQAVVSAGNSGATLATAMV
TLDRRPAIATMMPDVGANVDCKPHHLLQFGIMGAVFASKVAKPRVGLMSIGEEKGNLQVR
RAYDLLGRDVFKGEVDVVCDGFVGNICLKLSEGFAEYGGAPLLGIKGVAIICHGRSGVKA
VKNAVCMA
>B_Deltaproteobacteria_Dissulfurirhabdus_thermomarina@@phosphate_acyltransferase_PlsX@WP_163298326.1
VAVDAMGGDRGPSVLVEGAVAAVVLVGSSIRVAFDLVRAGEADAVVSAGNSGATLATAMV
ALGRRPAIATLIPDVGANVDCKPPHLFQFGVMGAVFSREILKPRVGLLSIGEEKGNQQVK
KAYDLLGRDVFGGDVDVVCDGFVGNICLKLSEGLAEYGGAPLLGINGVGLICHGRSGAKA
IKNAVRAA
>B_Dictyoglomota_Dictyoglomus_thermophilum@@phosphate_acyltransferase_PlsX@WP_012546990.1
IALDAMGGDYAPLETTKGALEAVVLVGSSIVKAIKLLKERKVDGAVSAGNTGAVMSSALL
YLGRRPAISTLIPDIGANVDCKKEYLEQFALMGKIYMEEVFNPKIALLNIGEEKGNQLAQ
ETYNLLGKDLFKGIANVVCDGFVGNIAIKTAEGVAEFGGAPLLGVDGTVIISHGRSKAKA
IKNALKLA
>B_Endomicrobiia_Candidatus_Endomicrobiellum_devescovinae@@phosphate_acyltransferase_PlsX@WP_373477497.1
IALDAMGGDFAPISTVEGAILAVLLVGSSLSVCAKLVADGKADAFISMGNSGAVMAAALF
YLKRRPAISTTFPDMGANVDCKPEHLLQFGIMASSFYEKITGPRVGLVSIGEEKGNELTL
AAFELLGRDIPKSKADVICDGFVGNIILKFGEGLAEVGGAPLLGVDGVCIVGHGASNCRA
VKNAIFTG
>B_Endomicrobiia_Candidatus_Ruminimicrobiellum_ovillum@@phosphate_acyltransferase_PlsX@WP_372520519.1
LALDVMGGDKAPDINVEGAILAVILVGSSMAVCCKLVAEGKADAFVSMGNSGAAMAVSLL
YLKRRPVISVPFPDTGANVDCKPEHLLQFGIMGNIYAKNVIGPKVAVLSIGEEKGNELTL
QASELLGGDVPKAKADVVCDGFVGNVFLKTSEGIADVGGAPLLGVNGPCIIGHGKSNSRA
VKNALIAA
>B_Epsilonproteobacteria_Nitrosophilus_labii@@phosphate_acyltransferase_PlsX@WP_187647197.1
IAIDAMGGDFGPYPIIEGTILAAILVGSSIYKAVDLVRNKEADAVVSAGHSGATMSLATL
RIGRRPAIATLMPDVGANVDCKPEHLFEFAVMGEAYAKAILKPKVGLLSNGEEKGNELTK
QTFKLMGNNIFDGTVDVVCDGFTGNIVLKTAEGVAEYGGAPLIGINGCTIISHGKSTPKA
IKNAIFQA
>B_Escherichia_coli_Escherichia_coli@@phosphate_acyltransferase_PlsX@WP_000197572.1
LALDVMGGDFGPSVTVPAALQALLLVGSSMRMALELVKEGRAQACVSAGNTGALMGLAKL
LLKPRPALVTVLPDLGANVDCDSTMLVQFAIMGSVLAEEVVGPRVALLNIGEEKGLDSIR
DASAVLANELLTGKTDVVCDGFTGNVTLKTMEGVVQYNGACLLGLRGTVIKSHGAANQRA
FAVAIEQA
>B_Fibrobacterota_Hallerella@@MULTISPECIES__phosphate_acyltransferase_PlsX@WP_287721597.1
IALDAFGGDYAPDVVVQGAINAVVLCGSGLVMCVALQKKGLVQASVSAGNSGAMMASCLM
LLGRRPPIGCILPDAGANVDEKPVVLRDFALAGSVFAECHLGPKVGLLNMGEEKGPAAVQ
EAHQLLGRDVVLGKADVVCSGFVGNVVLKMYEGFYNAGGALLLGLKGTGIIAHGRSDEKA
IEQAIKVA
>B_Fusobacteriota_Pseudoleptotrichia_goodfellowii@@glycine/sarcosine/betaine_reductase_complex_component_C_subunit_alpha@WP_006807434.1
VGVTTLGSEHGSENIIKGAIAAIVLIG---KIMEELLDKGEIASCVTMHYNF---PIGVS
TVGRTPGK-----TTGTSATDRVEAMVRNAIYGIAAAKS-VGPTVGIINIEG---ARQTE
KLLSELGNDLLMGTPDVVTDSLTGNLLMKIFSSFTGYGPGVGENYDRRILILSRASGSPV
VAKALKYA
>B_Gemmatimonadota_Longimicrobium_terrae@@phosphate_acyltransferase_PlsX@WP_170039403.1
IALDAMGSDRAPAVEVEGAVGAVVLVGSSIVVGVRMLQAGQVDAFISAGSTGAVMAASLV
ILRARPPVGARIPDVGANVDCKAHQLVQFAQLGSVYVSDMWGPRVGLLNIGTEKGNEVVL
EAHHLLGREIVSGKCDVVADGFVGNVMLKFYESVAGIGGAPLLGVNGVVIIGHGGSPPLA
IRNAIDVA
>B_Kiritimatiellota_Kiritimatiella_glycovorans@@phosphate_acyltransferase_PlsX@WP_052880944.1
IAVDAMGGDFAPREVVAGSVRALVLVGSSISRAADLVKQGEADALFTAGNTGAAVAAASL
KWRRRPAIATVIPDAGANTDCTPRMLYQFAVMGRIYSREILGPRVGLVSIGEEKGNETTR
TAHRILSRDLYEGRVDVVSDGFVGNVVLKTSESVAAYGGAPLLGVRNICIIGHGSSNARA
VYNGIRVA
>B_Kiritimatiellota_Pontiella_sulfatireligans@@phosphate_acyltransferase_PlsX@WP_136061982.1
ISIDAMGGDYAPQEIVAGTLQALFLVGSSITRALELVKDGKADAIFSAGNTGAAVAGATL
KLRTRPAIAAIMPDAGANPDSTPEMLQQFAVMGSIYSREILGPNVGLLSIGEEKGNETTK
KTFRLLSRDLFSGKVSVVCDGFVGNVVLKTSEAVASHGGAPLLGANGIVIIGHGSSNAHA
TFNGIRVA
>B_Lentisphaerota_Lentisphaera_marina@@phosphate_acyltransferase_PlsX@WP_274312301.1
IALDAMGGDNAPQEIISGAVQAFKLVGSSIAIAVKLVKEGEADALVSAGNTGASVACCVL
KLGRRPAIATVIPDSGANVDSKPEMLNQFSIMGEIYAKAILEPRVGLFSNGSEKGNEVTK
ATFKLLGTDLFKDKVDVVCDGFIGNLVLKSCEGIAATGGAPLLGVNGIFIKAHGSSDAYA
LKNALKVA
>B_MAG_Acidobacteriota_Terriglobia_bacterium@@phosphate_acyltransferase_PlsX@PWT98562.1
IAVDAMGGDHAPKAEVEGAIRAVILVGSSMRVASRLVRDGCAQGFVSAGNTGAVMATAKM
VLGVRPASVGILPDVGANVDCSPRMLAQFAVMGDVYSRIILRPRVGILSIGEEKGNELTR
AAWPLLGRDIYGGKVDVVCDGFIGNVALKVSEGLVEYGGAPLLGVRGVCIICHGRSNANA
IKNAIRVA
>B_Magnetococcus_Magnetococcus_marinus@@phosphate_acyltransferase_PlsX@WP_011713301.1
IALDAMGGDNAPRAVIEGMLEVFTLVGSSMRVGANLVKENQVDAFVSAGNTGALMATAKF
VLKTRPAIASVIPDLGANVDCSSEHLCQFALMGSIFANAVLGPRVGLLNIGEEKGNEQVR
DAGEQLGTDIFKDTVDVVCDGFVGNVSLKSIEGTAKHNGAILLGLNGVVVKSHGGADSVA
YAHAIHVA
>B_Moorella_thermoacetica_Moorella_thermoacetica@@phosphate_acyltransferase@WP_338825810.1_*
LTKVVIAPAT--AKEATSG--GVILVGAAVEKGASLLASGAAEIIVKGQT-SDFMRVLLR
KEY-LISHVAV--DGGMVIEPDEEQLVQIVLNALPVAEALGMPRIALLSANEK-NFPSTV
RAARVVIQDPVAGSADIVPNIEVGNTLVKSLVYFASMAG-ILVGAARTIIVTSRAASEET
KLYSVALA
>B_Mycoplasmatota_Haloplasma_contractile@@phosphate_acyltransferase_PlsX@WP_008826457.1
IAVDAMGGDFAPKIAVEGAVSAITLYGTSMYMAMVDAREGVVDAFVTAGPTGAVVSGGVL
VVKRKPALGPIIPDCGANPEVKPEHLQQFAEIAAVYCENVMGPRVALLNNGEEKGRQLEQ
DTYKLLGKQGITGHTDIVTDGFTGNIFLKTTEGVAEVGGSVLFGVRAPVIKAHGSSDSYA
LMNAIKQA
>B_Mycoplasmatota_Haloplasma_contractile@@glycine/sarcosine/betaine_reductase_complex_component_C_subunit_alpha@WP_008826787.1
IGLTTLGSEHGVDALVKGAELAVVLIG---TMMEELLDSGYIQGCVTNHYNF---DIGVS
TVGRTPAF-----TTGTSDTDRTISMFENAIYGIITAKA-LGPTVGILNVDN---ARSVE
RLLKKLGNDLLTSSVDVVTDTLTGNILMKLFSSFNGYGPGIGFNHKRIINIISRASGTPV
VANAIRYA
>B_Myxococcus_fulvus_Myxococcus_fulvus@@phosphate_acyltransferase_PlsX@WP_046714856.1_*
LVLDAMGGDHAPAAPVEGGVLFVVLVGSSLRVGFELVRDGHADALVSAGNSGAVMAGGLM
TLGRRPALAALFPDAGANVDCKPSHLAQFAVLGEAYVRLRMGPRVAVLSNGEEKGTPLTR
EASDLLGKDLFSGDVQVVTDGFTGNVVLKTSEGVGEVGGAPLLGLRGVGIVAHGRSSPRA
IHNALGAA
>B_Myxococcus_fulvus_Myxococcus_fulvus@@phosphate_acyltransferase_PlsX@WP_174816723.1_*
IAFDVMGTDHGPAEVVRGAAQLALLVGASVAVAARLVAEGEAQALVSAGNTGAGVLACAR
HFQLRAALATVYPDVGATVEATADDLVTFAVMGSNYARIISRPKVALLSNGVEKGPPRVV
EAHARLGIDIPKGTADVVTDGFVGNVCLKMLEGVHQYGGAPILGFDRIFIKAHGRSKAHA
IANAGKVA
>B_Nitrospinota_Nitrospina_watsonii@@phosphate_acyltransferase_PlsX@WP_282011159.1
IVVDAMGGDFAPEAVVEGAVLAVILVGSSMKVGLDLVKSGEGEAFISAGNTGAVLAYSTI
ILRPRPAIAIQLPDAGANVDCKSNQLFQFGIMGHVYAKYILGPGVGLLSIGEEKGNEVTK
ETFRWLAKEVYRGNADVVCDGFTGNVALKISESLAEKGGAPLLGVNGVVIIAHGSSSAKA
IKNAILRA
>B_Nitrospirota_Candidatus_Manganitrophus_noduliformans@@phosphate_acyltransferase_PlsX@WP_168058598.1
IALDAMGGDDAPAAIVEGAVLAIILVGSSIWIATELVQKSQAVAVISAGNTGASMATALF
ILGPRPAIATSLPDVGANVDCKPQHLFQFAIMGSIYAKEILGPKVGLLSIGEEKGNELTK
EVFKMLGRDVYTGGADVVCDGFIGNVALKISEGLSEYGGAPLLGVDGISIICHGRSSGKA
IKNAVRVA
>B_Nitrospirota_Thermodesulfovibrio_yellowstonii@@phosphate_acyltransferase_PlsX@WP_283166700.1
IAVDAMGGDFAPEVNILGAYEVIILVGTSMRKAVELVKAGKADAVISAGHSGAMMALSFL
LLGKRPAIATVMPDAGANVDCKPEHLVQFAFMGEAYHKALFNPKIALLSIGEEKGNELTK
EAFKLLGKDIFFGQADVVCDGFVGNIVLKVGEGLAEYGGALLLGINGTSIICHGRSSAKA
IKNAIKVA
>B_Planctomycetota_Candidatus_Brocadia@@MULTISPECIES__phosphate_acyltransferase_PlsX@WP_052562626.1
VVVDAMGGDKAPREVVMGSVRAILLVGSSITRSVELVASGEAVAVVSAGHTGATVAASTL
HLRTRPGIAAPIPDVGANIACKPLHLLQYGVMATIYSKYIFGPRVGLLNIGEEKGNDLAK
ETFSLLGREIFDSKADIVCEGFVGNVLLKFGEGLSEYGGVPLLGVNGVCIICHGRSDSKA
IQNAVRVA
>B_Planctomycetota_Candidatus_Jettenia_sp._AMX1@@phosphate_acyltransferase_PlsX@WP_007220291.1
VAVDAMGGDKAPHEIIKGSILAIILVGSSITQSIELVAHGEACAVVSAGHTGATVAASTL
HLRTRPGIAAALPDIGANIACKPLHLFQYGVMAAVYYRCIFGPKVGLLNIGEEKGNDLVK
DTFTLLGREIFDNKANIVCEGFVGNIILKFAEGLSEYGGAPLLGVNGICIICHGRSDSKA
IQNAIKVA
>B_Rhodothermota_Rhodothermus_marinus@@phosphate_acyltransferase_PlsX@WP_012845282.1
VAVDAMGGDAAPAVVVEGALQAIQLYGSSIHLGLQAVARGEADAFASAGNTGAIMAAALF
ILGRRPSVVGFFPDIGTNVDCKPEHLLQFARMGSIFVERVWHPVVGLLNVGEEKGNALTK
AAYELLGRDLMHHAADVVCDGFVGNVMLKLGESMVEYGGAPLLGVNGAVVIGHGSSSARA
IARMIQAA
>B_Spirochaetota_Treponema_vincentii@@glycine/sarcosine/betaine_reductase_complex_component_C_subunit_alpha@WP_006187939.1
VGLTVPGSEHGEAELIRAAKLAIVLIG---HKMEELFKTGEIKAAVTMHYTF---PLGVT
TIGKTPGF-----TTGASDADRYKAMLLNTFAGIAVAKA-NGPTVGLLNIDG---VATIE
KALLKLGNDLLQGTPDVVCDTLTGNVLMKLFSSFLGYGPCAGKDMTDVVAIVSRASGAPV
IAAALAYS
>B_Synergistota_Aminobacterium_mobile@@glycine/sarcosine/betaine_reductase_complex_component_C_subunit_alpha@WP_024821872.1
VGLMAMGSEHGSEELACAGLLAVVMIG---EAMEKALKEGTIQGAVAMHYPF---PMGVT
TIGRTPAK-----STGTSAIHRVEAMVRNAIYGIAVAKS-IGPTVGILNVEG---AQLVF
RALNQLGNDILAGAVDVVTDTLTGNVLMKVFSSFNGYGPSAGEGWPHVISIISRASGAPV
IANALAFN
>B_Synergistota_Aminomonas_paucivorans@@glycine/sarcosine/betaine_reductase_complex_component_C_subunit_alpha@WP_352425869.1
VGLMARGSEHGPAELARAARSAVVLIG---QALETALAEGRVEGAVALHYPF---PLGVT
TVGRTPGK-----TTGASSSQRLEAMVRNAILGRAVARS-LGPTVGVLNVDG---AQLVV
RALGRLGNDLLAGAVDLVTDTLTGNVLVKLFSAFTGYGPSVGEGWPRVVSIISRASGEPV
VAGALLYT
>B_Thermotogota_Kosmotoga_pacifica@@phosphate_acyltransferase_PlsX@WP_047754288.1
IALDVFGGDQAPDVNIDGAISILFLVGTSLYRTAQLVKEGKVDAMVSAGNTGAVLAVALF
VVGRRGAIATPIPDCGANIEVRPEHLRDFGKMGYHYARIL-GPKVGLLNVGEEKGNKDTR
AAFELLGRDILYGNVDVVTDGFKGNVAMKAIEGAAEYGGAFVLGVKGVVTKAHGNSNALA
IKNAIKVA
>B_Verrucomicrobiota_Candidatus_Methylacidithermus_pantelleriae@@phosphate_acyltransferase_PlsX@WP_174582583.1
IALDAMGGDYAPSSPVAGAVLALLLVGSSISRCVELVKNGAASALVSAGHTGATVAAATI
KLRTRPGIASVIPDSGANVDAEPAELVAYAFMGSIYAEQILGPRVALLSIGTEKGNELTR
EAFKLLGRDLFQRPVDVVCDGFVGNVVLKTAEAAAEYGGALLLGVNGTCIIAHGASSPKA
IKNALRVA
>B_Verrucomicrobiota_Verrucomicrobium_sp._GAS474@@phosphate_acyltransferase_PlsX@WP_093288724.1
IALDAMGGDFAPANPVAGAVLALALVGSSISRSVDLVKEGAAEAVVSAGHTGAAVASAVI
KLRTRPGIATVLPDAGANIDATPRHLVDYAIMGSIYSRQVLGPRVGLMSIGTEKGNELTK
ETFTLLGHDLFENPVEVVCDGFVGNVVLKTAESLAEYGGSPLLGINGICIIAHGSSTPKA
VKNAIRVA
>B___TDB__Caldimicrobium_thiodismutans_Caldimicrobium_thiodismutans@@phosphate_acyltransferase_PlsX@WP_068513559.1_*
IVLDVMGGDYAPDAILKGAKLALILTGATIFKGLSILKEGKAQAFVSAGNSGAVVAGSIF
ILGRRPAIATMLPDAGANVDSKAYDLYQFGLMASLFLETIWGPKVALLSIGEEKGNQLVK
ETHNLFGKAIFKGDVDIVCDGFIGNICLKLSEGLAEYGGAPLLGVKGNVIIAHGKSDPYA
IKNAIRQA
>B___TDB__Deferrisoma_camini_Deferrisoma_camini@@phosphate_acyltransferase_PlsX@WP_025321032.1_*
IAVDAMGGDHAPEAVIEGAVWAVILVGSSLRVAFELVKAGEARAVVSAGNSGAAMALAML
VLRRRPAIAAVLPDVGANVACKPVHLVQFALMGEVFARLVLGPRVGLLSNGEEKGTDATR
AAHQALGREVFNGGADVVCDGFTGNAVLKSSEGLAEVGGAPLLGVNGVGIVAHGSSDARA
IRNAIRVA
>B___TDB__Desulfatirhabdium_butyrativorans_Desulfatirhabdium_butyrativorans@@NADP-dependent_malic_enzyme@WP_245589084.1_*
KKIVLPEGNH--PTIIRAA--HPLLLGNRLIFGAMMVDEGMVHGQVHGISYPDSIRPVLQ
VIPKKVSGIYMMIDTTVNIDPSAEDLAEIALLSAEMVRF-FDPVIAMLSFSNFPHARRVE
KAVEIAPFNRLGTPANVFPNLDAGNAAYKLLNRLGKAVGPFLMGISKPFNVLQRDTDMEN
VVNVIAFT
>B___TDB__Desulfobacter_postgatei_Desulfobacter_postgatei@@phosphate_acetyltransferase@WP_277000723.1_*
KRIVLPEGNE--DRILRAV--EITLLGDVNYFGTMMVHMGDVDGMVSGASTAATIIPSFE
IIKAPVSGLFFMCDCAINPDPNAEQLAEIAITSAETVKM-FDPRIAMLSYSTGKDVDKVR
EATRIVPDSPVAGRATVFPDLNTGNNTYKAVQRSSVAIGPTLQGLNKPVNDLSRGCLVTD
IINTVAIT
>B___TDB__Desulfobulbus_propionicus_Desulfobulbus_propionicus@@phosphate_acetyltransferase@WP_015723110.1_*
QHIVLPEGTG--ERILNAT--DITLLGDPTYFGTMMVHKGLADGMVSGSTTAQTIRPAFE
FIKTVVSSIFIMCDCAVVPNPDARQLAEIAISSAETARI-YGPRVALLSYSTGEDVDKVV
HATAIAPNSQVAGQATVFPDLNTGNNTYKAVQRAAVAMGPVLQGLNKPVNDLSRGCTVQD
IVDTVALT
>B___TDB__Desulfobulbus_propionicus_Desulfobulbus_propionicus@@phosphate_acyltransferase_PlsX@WP_343215912.1_*
-----MGGDRGSEMAIQGALAAVVLVGATIMVGFDLVKNGEADALVSAGNSGATMAAAVR
KLGRRPGIASFFPDIGANVDCRPQHLYQFAVMASSCSRLLLKPRVGLLSNGEEKGNALVK
ETHELLGRDVYRGDVDVVCDGFVGNISLKISEGLAEYGGAPLLGIDGTGIICHGASNAVA
IRNAIEVA
>B___TDB__Desulfocapsa_sulfexigens_Desulfocapsa_sulfexigens@@phosphate_acyltransferase_PlsX@WP_015404786.1_*
IALDAMGGDHGPDEQIAGAIQALTLVGSSVMLAFDLVKKGEADAAVSAGNSGATMAAAIR
KLGRRPGIASAFPDVGANVDCRPHHLFQFALMAAAFSRV-FEPRVGILSIGAEKGNILVK
ETHTLLGRDIFQGNVDVVCDGFVGNVCLKVSEGLIEYGGAPLLGINGTGIICHGKSNAVA
IKNAILEA
>B___TDB__Desulfonatronum_thiodismutans_Desulfonatronum_thiodismutans@@phosphate_acyltransferase@WP_035271429.1_*
KLAIARSGD---AFVLEAA--MPVFIGAAVREAVRMFREGEAALIMKGAT-STLLKAVLD
KANGILSHVTV--DAAVNIRPNLQRKVEILRNALAVARALGMPRAAMLAATEKPAMPSTL
DADLIAFRNEVAGQADITPDIESGNVLYKCLNTLLDVAG-VVVGSSVPIVVPSRGDSARS
KLLSMALA
>B___TDB__Desulfonauticus_submarinus_Desulfonauticus_submarinus@@phosphate_acyltransferase_PlsX@WP_092066083.1_*
IAVDAMGGDHGPEVIVPGAIQAVVLVGSSIQKAFLLARKGKVDGVVSAGNSGATLACGMF
IVGRRPALASILPDVGANVDCKPIHLLQFGLMAEIFARDVLKPKIGLLTIGEEKGNALTK
ESFNLFGRDIFTGNVDVVCDGFVGNVALKLMEGLAEYGGAPLLGLKKIALVCHGSSNSKA
IKNAVLMA
>B___TDB__Desulfoplanes_formicivorans_Desulfoplanes_formicivorans@@phosphate_acyltransferase_PlsX@WP_069857396.1_*
IAVDAMGGDFGPEVVVKGAIEALLLVGSSIHVACRLVKEGQAHGVVSAGNSGAILACGMF
VLGRRPALATILPDVGGNMDCKPYHLVQFGVMAEVLAKDLLGPKVGLLSIGEEKGNILAK
EAYKLFGRDLFTGNFDVVCDGFVGNAVLKVSEGVAEYGGAHLLGLNGTAIVCHGASNVRA
IRIAIEKA
>B___TDB__Desulfovibrio_desulfuricans_Desulfovibrio_desulfuricans@@phosphate_acyltransferase_PlsX@WP_323390811.1_*
IAVDAMGGDFGPSVVVPGAIEAVQLVGASIQVACRQVKDGAADAVVSAGHSGATVACGMF
IMGRRPALATLLPDVGANVDCRPYHLFQFGLMGDAFARDLLGPRVSILSIGEEKGNSQVK
EAYDLLGRDIFIGNIDVVCDGFVGNVVVKMSEGLAEYGGAPLLGLQGLAIVCHGRSSAKA
MTNAIKMS
>B___TDB__Desulfurivibrio_alkaliphilus_Desulfurivibrio_alkaliphilus@@phosphate_acyltransferase_PlsX@WP_013163514.1_*
IALDAMGGDRGPEEMVAGAVLAVTLLGSSIMRAFALHKEGKVDAVVSAGNSGATMAAGLK
YLGRRPGIANSFPDVGANVDCRPRHLFEFGVMAVAFSRVLFGPRVGLLNIGEEKGNILVR
NTHQLFGQQTFQGDIDVVCDGFVGNVCLKLSEGLAEYGGAPLLGLQGTGVVCHGRSSDVA
IKNAIGVA
>B___TDB__Dissulfuribacter_thermophilus_Dissulfuribacter_thermophilus@@phosphate_acyltransferase_PlsX@WP_067616653.1_*
VAVDAMGGDHGPQVLVEGAILASILVGSTIKVAFELVKEGNASSVVSAGNSGATMASALV
TLGRRPAIATVMPDVGANVDCKPIHLYQFAVMGNVFAREHLKPRIGLLSIGEEKGNVQVK
KAYDMLGREVFKGDVDVVCDGFVGNICLKLSEGLAEYGGAPLLGINGIAIICHGRSKARA
IKNAIKVA
>B___TDB__Geoalkalibacter_ferrihydriticus_Geoalkalibacter_ferrihydriticus@@phosphate_acyltransferase_PlsX@WP_268746189.1_*
VAVDAMGGDHAPAVEIEAAIQAIALVGSSIRVAFNMVKEGDAHAVVSAGNSGATMAAGMF
VLKRRPAIATIMPDVGGNVDCKPLHLAQFAAMGDVYARHILGPRVGLLSNGEEKGTELTR
ETHGILGRDIFNGTVDVVCDGFVGNVVLKVSEGVAEYGGAPLLGIEGVGMICHGGSSAQA
IMNAIRMA
>B___TDB__Geothermobacter_ehrlichii_Geothermobacter_ehrlichii@@phosphate_acyltransferase_PlsX@WP_148894616.1_*
VAVDVMGGDNAPAVEVAGAVAAVVLVGSSIRVAFELVKRGEAQAVVSAGNSGATMAAGMF
ILKRRPAIAAIMPDAGGNVDCRPRHLSRFALMGAVYSKLVLGPRVGLLSNGEEKGNELTR
EAHTLLGRDIYNGSVDVVCDGFVGNVVLKTSEGLAEYGGAPLLGVAGTGMICHGGSNEKA
IMNAVKLA
>B___TDB__Syntrophobacter_fumaroxidans_Syntrophobacter_fumaroxidans@@phosphate_acyltransferase_PlsX@WP_011698232.1_*
IAVDAMGGDHAPEALIEGALLAILVIGASLTIAMRLLAENEVDAVVSAGNSSAVVSAARH
LVGLRPAMAVPLPDAGAHAEATAIHLAQSAVLAHCYLKIEEGPRIGLLNIGHEKGNRAVQ
RAFALLPNDLFAGKVDAICDGFVGNVLLKMYEGFSFVGGAPLLGIRKTVVAAHGRSRATA
IANAIRLA
>B___TDB__Thermodesulfatator_autotrophicus_Thermodesulfatator_autotrophicus@@phosphate_acyltransferase_PlsX@WP_157627863.1_*
VALDAMGGDFAPQATIEGALWAVYLVGSSIRKAFELVKAREAKAIVSAGNSGAVLVTALF
VLGRRPAIATVLPDSGANVDCKPRHLLQFAYMGNVFAERILGPRIGLLSIGEEKGNTLVK
QTHDLLGRDFYQGDVEVVCDGFVGNVCLKLSEGLAERGGAPLLGVNGEVIITHGRSDAKA
IKNALRTA
>B___TDB__Thermodesulfatator_indicus_Thermodesulfatator_indicus@@phosphate_acyltransferase_PlsX@WP_013908320.1_*
VALDAMGGDFAPQATIEGALWAVYLVGSSIRKAFELVKEQEAKAVVSAGNSGAVLVTALF
VLGRRPAIATVLPDSGANVDCKPRHLLQFAYMGNVFAERILGPRIGLLSIGEEKGNTLVK
QTHDLLGRDFFRGDVEVVCDGFVGNVCLKLSEGLAERGGAPLLGVNGEVIITHGRSDAKA
IKNALRTA
>B___TDB__Thermodesulfobacteriota_Desulfovibrio_sp.@@glycine/sarcosine/betaine_reductase_complex_component_C_subunit_alpha@WP_291438665.1
IGLMAAGGEHSDMEFITAAAAAVVGVG---AGMEKALDSGHIQGAVALHYPF---PLGVS
TVGRTPAL-----TTGMSAAKRPQALLRNAVLGIAVAKA-SGPTVGVLNVDA---APQVL
RALNRMGNDLLRGAVDVVTDTLTGNVLMKLFGAFTGYGPSVGEGWNKVVSIISRASGSPV
IANALAYT
>B___TDB__Thermodesulfobacterium_commune_Thermodesulfobacterium_commune@@phosphate_acyltransferase_PlsX@WP_038063231.1_*
VVVDVMGGDFAPSQILRGAELALILVGASIFKGIELLKSKEAGAFVSAGNSGAVAAGSIF
VLGRRPAIATLLPDVGANVDSKPIDLFQFGIMGKVFLEKVWDPKIALLSIGEEKGNLLVK
KAHQLFSRDIYRGEVDVVCDGFIGNICLKLSEGLAEYGGAPLLGVKGNVIIAHGRSDALA
IKNAIRVA
>B_other_Parendozoicomonas_sp._Alg238-R29@@glycine/sarcosine/betaine_reductase_complex_component_C_subunit_alpha@WP_281648125.1
IGLTLIGSEHGNDELIRAAGLAPVLIG---LLMEKMLDSGELDGCVAMHYGF---PLGVS
TVGKTPAT-----TTGTSDTLRPAAMVKNAIAGIAMARA-TGPTVGILNVDN---AAQVE
RSLRALGNDLLQGVPDVVTDSLTGNLMMKIFSSFTGYGPGLGEGQERLVGIISRASGAPV
VAGALELI
>B_other_Sansalvadorimonas_verongulae@@glycine/sarcosine/betaine_reductase_complex_component_C_subunit_alpha@WP_155159754.1
IGLTLIGSEHGNDELIRAAALAPVLIG---LLMEKMLDSGELDGCVAMHYGF---PLGVS
TVGKTPAT-----TTGTADTLRPAAMVKNAISGIAMAKA-SGPTVGILNVDN---AAQVE
RSLRQLGNDLLQGVPDVVTDSLTGNLMMKVFSSFTGYGPGLGEGQERLVGIISRASGAPV
VAGAMELM
