# Supplementary material for: Molecular evolution of the Wood-Ljungdahl pathway and the reductive glycine pathway in Desulfobacterota
Source: Front Microbiol. 2026 Jan 9;16:1708584. doi: 10.3389/fmicb.2025.1708584 (PMC12827605; doi:10.3389/fmicb.2025.1708584)
Supplement: Supplementary file 8 [file Data_Sheet_2.ZIP › Alignment data for phylogenetic tree/03_FDH-Ma.fst]

>E_coli_fdhNa_eco:b1474 K08348 formate dehydrogenase-N, alpha subunit [EC:1.17.5.3] | (RefSeq) fdnG; formate dehydrogenase N subunit alpha (A)
MDVSRRQFFLGFAPKQALAKLLRAKEIRNTCTYCSVGCGLLEAIYHIEGDPDHPVSRGAL
CPKGAGLLDSENRLRYPEYRAPSDKWQRISWEEAFSRIAKLMKADRDANFIEKNGVTVNR
WLSTGMLCASGASNETGMLTQKFARLGMLAVDNQARVXHGPTVASLAPTFGRGAMTNHWV
DIKNANVVMVMGGNAAEAHPVGFRWAMEAKDATLIVVDPRFTRTASVADIYAPIRSGTDI
TFLSGVLRYLIENKINAEYVKHYTNASLLVRDDFAFDGLFSGYDRQYDKSSWNYQLDGYA
KRDETLTHPRCVWNLLKEHVSRYTPDVVENICGTPKADFLKVCTSAPDRTTTFLYALGWT
QHTVGAQNIRTMAMIQLLLGNMGMAGGGVNALRGHSNIQGLTDLGLLSTSLPGYLTLPSE
DLQSYADQVNYWSNYPKFFVSLMKSFYGDAAQKENNWGYDWLPKWDQTYDVIKYFNMMDE
GTGYFCQGFNPVASFPDKNKVVCLSKLKYMVVIDPLVTETSTFWPASIQTEVFRLPSTCF
AEEDGSIANSGRWLQWHWKGQDAPGEARNDGEILAGIYHHLRELYQSEGGKGVEPLMSWN
YQSDEVAKENNGYALEDKKGQLLSSFAHLRDDGTTASSCWIYTGSWTEQGGNTLGWAWAW
PLNRRVLYNRASADINGKPWDPKRMLIQWDIPDFGN-APTGPFIMQPEGMGRLFAIKMAE
GPFPEHYEPIETPLGTNPLHKEQFPYVGTTYRLTEHFHT--WTKHALLNAIAQPEQFVEI
SETLAAAKGINNGDRVTVSSKRGRAVAVVTRRLKPLNVNGQQVETVGIPIHWGFGYIANT
LTPNVGDANSQTPEYKAFLVNIEKA
>E_coli_fdhOa_eco:b3894 K00123 formate dehydrogenase major subunit [EC:1.17.1.9] | (RefSeq) fdoG; formate dehydrogenase O subunit alpha (A)
MQVSRRQFFLGFAPSVALAKLLRTRETRNTCTYCSVGCGLLASIFHIEGDPDHPVNRGAL
CPKGAGLVDSESRLKFPEYRAPSDKWQQISWEEAFDRIAKLMKEDRDANYIAQNGVTVNR
WLSTGMLCASASSNETGYLTQKFSRLGMLAVDNQARVXHGPTVASLAPTFGRGAMTNHWV
DIKNANLVVVMGGNAAEAHPVGFRWAMEAKGAKLIVIDPRFTRTAAVADYYAPIRSGTDI
AFLSGVLLYLLNNKFNREYTEAYTNASLIVREDYGFDGLFTGYDRKYDKSSWTYELDGFA
KRDTTLQHPRCVWNLLKQHVSRYTPDVVENICGTPKDAFLKVCTSAHDKTASFLYALGWT
QHSVGAQNIRTMAMIQLLLGNMGMAGGGVNALRGHSNIQGLTDLGLLSQSLPGYMTLPSE
DLQTYEGQVNYWGNYPKFFVSMMKAFFGDKATAENSWGFDWLPKWDKGYDVLQYFEMMKE
GNGYICQGFNPVASFPNKNKVICLSKLKFLVTIDPLNTETSNFWSSKIQTEVFRLPSTCF
AEENGSIVNSGRWLQWHWKGADAPGIALTDGEILSGIFLRLRKMYAEQGGANPDQVMTWN
YSSEEVAMESNGKALADKKGQQLSSFAQLRDDGTTSCGCWIFAGSWTPEGGNTLGWAWAW
PLNRRILYNRASADPQGNPWDPKRQLLKWDIPDYSA-AGVGPFIMQQEGMGRLFALKMAE
GPFPEHYEPFETPLGTNPLHADKFPYVGTTYRLTEHFHY--WTKHALLNAILQPEQFVEI
GESLANKLGIAQGDTVKVSSNRGKAKAVVTKRIRTLKANGKDIDTIGIPIHWGYGFIANT
LTPFVGDANTQTPEFKSFLVNVEKV
>D_gigas_FDH1a_dgg:DGI_1366 K00123 formate dehydrogenase major subunit [EC:1.17.1.9] | (GenBank) fdhA; putative Formate dehydrogenase subunit alpha (A)
MLIKRRAFLLGVDLAPAKAKTVDAKQTTSVCCYCSVGCGLINRAINVEGDPDHPINEGSL
CAKGASTWQNERRPANPLYRAPSDQWEEKSWDWMLDTIAERVAKTREATFVTKNGQVVNR
CDGIASVGSAAMDNEECWIYQAWLRLGLFYIEHQARIXHSATVAALAESYGRGAMTNHWI
DLKNSDVILMMGSNPAENHPISFKWVMRAKGATLIHVDPRYTRTSTKCDLYAPLRSGSDI
AFLNGMTKYILEKLYFKDYVVNYTNASFIVGEGFAFEGLFAGYNRKYDKSKWGFERDGNP
KRDETLKHPRCVFQIMKKHYERYDLDKISAICGTPKELILKVYTGKPDKAGTIMYAMGWT
QHTVGVQNIRAMSINQLLLGNIGVAGGGVNALRGEANVQGSTDHGLLMHIYPGYLGTARA
TYEEYPQSANWWSNFPKYSASYIKSMWPDADL---NEAYGYLPKGEDGYSWLTLFDDMFQ
GKGFFAWGQNPACSGANSNKTRALTKLDWMVNVNIFDNETGSFWPKKIKTEVFFLPCAVA
IEKEGSISNSGRWMQWRYVGPEPRKNAIPDGDLIVELAKRVQKLLAKTPGKLAAPVLKTD
YDPHKIAKLINGFALKDKAGQQIATFGHLQADGSTTSGCWIYTGSYTEKGGLYPGWTWAW
PVNRRIIYNRASVDLNGKPYAPEKAVVEWDVPDGPWPPGKRAFIMKPEGYAYLYGPGRED
GPLPEYYEPMECPVIEHPFSDPRYPFICSTYRVTEHWQTGLMTRNTPWLLEAEPQMFCEM
SEELATLRGIKNGDKVILESVRGWAKAIITKRIKPFAIQGQQVHMVGIPWHYGWGDAANI
LTPSVGDPNTGIPETKAFMVNVTKA
>D_alaskensis_MoW-FDHa_dde:Dde_3513 K00123 formate dehydrogenase major subunit [EC:1.17.1.9] | (GenBank) formate dehydrogenase, alpha subunit (A)
------------------------------------------------------------
------------------------------------------------------------
------------------------------------------------------MTNHWI
DIKNADAILIMGSNAAEHHPISFKWVLQAKGAVVMHVDPKFSRTSARADFHVPLRSGTDI
AFMGGMIHYILETSYFRQYVLDYTNASFIVGESYGFDGLFSGYDRSYDRSKWNFETDGTP
KRDPSLKHPRCVFRLMQEHYSRYTLDNVSSVTGVTKENLLKVYTGKPDKAGTMMYALGWT
QHTVGVQNIRSAAIVQLLLGNIGVAGGGINALRGEPNVQGSTDHCLLYHIIPGYMTMPMA
TYADYPQSANWWQHKPKYLTSLLKAWFGDAATAENGYCYGLLPKIEKGHSYMFLFDRMYS
GTGGFIIGLNPMNSVPNTNKVRALDNLDWLVTAELHHSETTDNWPATVKTEVFLLPSAHR
VEKAGSVSNSGRWLVWHHKAVEPEGEARSFGDMFVPLINVVRDLYRKEGGTMPEAVLDWP
-DPEEWARRINGFFLKDKKGQLVPSFTALADDGSTSSLNWLYSGSYTEEDGLYPKWSWCW
PVNRRILYNRASVDAQGKPWNPAKAVISWDVPDGGWPPGRHPFIMSKHGFGQLYGTGRMD
GPFSEHYEPVETPIDAHPFSDPRFPYVLTTYNVTEHWCGGGETRNVPNLLEAEPQLYVEL
SPELAEEKGIANGDGVILESARGEAIAMVTVRIRPFTVQGKTVHLVGMPFCFGWGDSTNR
LTPSVGDPNTSIPEYKASCVNIRKA
>D_alaskensis_W-FDHa_dde:Dde_0717 K00123 formate dehydrogenase major subunit [EC:1.17.1.9] | (GenBank) formate dehydrogenase, alpha subunit (A)
MTVSRRTFILGVSLSPGVAKLEWARQSTSVCCYCAVGCGLIGRAINVEGDPDHPINEGAL
CAKGASIWQNDRRPASPMYRAPSDHWQPVSWEWALENIAARIKKTRDESFITRNGEQVNR
TDVIASAGSAALDNEECWVYQSFLRLGLVYIEHQARIXHSATVAALAESFGRGAMTNHWI
DLKNSDCILIMGSNAAENHPISFKWVLKARGATLIHVDPRYTRTSARCDMYAPIRSGADI
PFLGGLIKYILDNLYFREYVAEYTNASYIVSEKYSFNGFFSGFNRNYDKSQWAFETDGVP
LRDKTLQHPRCVLNLLKEHYERYTVDKVVDITGTPREDLLAVYTGKKDKAGTIMYAMGWT
QHTVGVQNIRAMAIIQLLLGNIGVAGGGVNALRGESNVQGSTDQCLLAHIIPGYLGVPKS
TLADYPMSANWWQNKPKYVASLLKAMYPAASL---DSAYEWLPKVDAHYFWLSMFEKMHK
EKGFFAWGMNPACGGANANKNRALGKLDWLVNVNIFENETSSFWPSDIKTEVFFLPCAVS
IEKEGSVTNSGRWMQWRYAGPKPYAGNKPDGDIVYELMEKVRHLYGKEGGVFPDPILNLD
DDPHKVAKLINGYFLRDKKGQQVPSFAFLQDDGSTCSGNWLYCNSYTDKGGLYPNWAWCW
PVNRRILYNRASVDTKGTPWAPGKAVIAWDVPDGGWEP-KHPFIMRKHGAGQIFGPGREE
GPFPEHYEPLECPVKDNPFSDPRYPFVGTTYRVTEHWQTGLMTRYQPWLIEAEPQLFVEI
SEELARLRGIEGGEKVRVSSLRGECVAIVTKRIKPFVVQGNDIHLVGLPWHYGWGDAANL
LTPSVGDPNTGIPETKAFMVDVRKL
>D_alaskensis_FDH3a_dde:Dde_0813 K00123 formate dehydrogenase major subunit [EC:1.17.1.9] | (GenBank) formate dehydrogenase, alpha subunit (A)
MHISRRSFILGLSLVPSVSPLRWAKQTTSVCCFCAVGCGLLHRAVNVEGNPDHPVNEGSL
CSKGASIYQNAERPATPMYRAPSDAWQPVSWDWALTEIARRIKKDRDASFRFQNGLTVNR
CDGIASVGSAALDNEECWVFQSILRLGLVWIEHQARICHSSTVPALAESFGRGAMTNHWN
DIQHSDCVLVMGSNAAENHPISFKWVLRAMGAKLISIDPRFTRTSAKADLYVQIRAGTDI
AVLGGLINYIIENLIQRDYVVSHTNAPFLVSDSFSFDGLFSGYKGRYNKSLWDFAKDGLP
LKDETLAHPRCVYQLLKKHYSRYDIDTVVSVSGADKQGLLEFYTGKPDKAGTIMYAMGWT
QHTVGTQYIRTMAMVQLLLGNIGVAGGGVNALRGESNVQGSTDHALLWQSLPGYLAVPDA
SYKKHPKSAAWWQYYPKYMASFLKSMYPQAEL---ADAYNWLPKADQGYTWLELFDAMHD
GKGFFAWGQNPACSGAHAGKNRAMAKLDWMVNVNIFDNETGSFWPEKIKTEVFFLPCCVS
IEKEGSITNSGRWMQWRYAGPDPRGAARSDGHIMVELMEKVRALYAEEGGTFTAPILSLD
MNPHNVARLINGTFLRDKKGQQVPSFALLQDDGSTCSGNWLYCASYTDEGGLFPNWTWCW
PLNRRILYNRASCDLTGKPYNPQMPVISWDVPDGGWKP-KYSFIMKPHGHGRIYGPGLED
GPFPEHYEPMETPLKSHPLSDPKFPYVATTFRVTEHWQTGLMTRHMPWLLEAQPQMFVEL
SEELARKLGVGNGDKVVVESARGWAVGMVTERVKPLRILGKTVHQISMPWCFGWGDSSNL
LTAAVGDANTGIPETKVFMANVRKA
>D_vulugaris_FDH1a_dvu:DVU_0587 K00123 formate dehydrogenase major subunit [EC:1.17.1.9] | (GenBank) fdnG-1; formate dehydrogenase, alpha subunit, selenocysteine-containing (A)
MTVTRRHFLLGLSLAPTVAKLQWAKQTTSICCYCAVGCGLIGRAVNVEGDPDHPINEGSL
CPKGASIFQNDQRGTQPLYRAPSDTWKPVTWDFALTEIAKRIKKTRDASFTEKNGDLVNR
TEAIASFGSAAMDNEECWAYGNILRLGLVYIEHQARIXHSPTVPALAESFGRGAMTNHWN
DLANSDCILIMGSNAAENHPIAFKWVLRAKGATLIHVDPRFTRTSARCDVYAPIRSGADI
PFLGGLIKYILDNLYFTDYVREYTNASLIVGEKFSFDGLFSGYDKKYDKSMWAFELDGVP
KRDPALKHPRCVINLLKKHYERYNLDKVAAITGTSKEQLQQVYTGKPDKAGTIMYAMGWT
QHSVGVQNIRAMAMIQLLLGNIGVAGGGVNALRGESNVQGSTDQGLLAHIWPGYNPVPNS
TLELYPMSVNWWQNRPKYVASYLKALYPDEEP---AAAYDYLPRIDAGYFWLNIFEKMDK
GKGLFAWGMNPACGGANANKNRAMGKLEWLVNVNLFENETSSFWPAEIGTEVFFLPCCVS
IEKEGSVANSGRWMQWRYRGPKPYAETKPDGDIMLDMFKKVRELYAKEGGAYPAPILNIA
DSPTKVAKLMNGYFLKDKKGQQVPSFAFLTADGSTCSGNWLHAGSFTDAGGLFPNWSFCW
PVNRRILYNRASVDKTGKPWNPAKAVIEWDVVDGGGDP-KHPFIMQTHGFGALYGPGREE
GPFPEHYEPLECPVSKNPFSDPRYPFIGTTYRVTEHWQTGLMTRRCAWLVEAEPQIFCEI
SKELAKLRGIGNGDTVKVSSLRGEAVAIVTERIRPFKIEGVDVHMVGLPWHYGWGDTANL
LTPSAGDPNTGIPETKAFMVDVRKV
>D_vulugaris_FDH2a_dvu:DVU_2482 K00123 formate dehydrogenase major subunit [EC:1.17.1.9] | (GenBank) fdnG-2; formate dehydrogenase, alpha subunit, selenocysteine-containing (A)
MRMPRRTFILGQSLAPTVAKIAKAKVTPSVCCFCAVGCGLLGRSINIEGDPDHPTNEGTL
CPKGASIWQRSKRVTKVLYRAPAAAWEEKSWDWALPRIARKIKETRDATFELTNGQTVNR
TRGIASVGSAAVDNEEGWLMQAMMRLGLVYIESHARIXHSSTVGALAESYGRGAMTNHWI
DLKNSDVILIMGSNAAENHPISFKWVTRAQGATLIHVDPRFTRTSAKADIHAHIRSGTDI
AFFGGLIRYIMENLFFRQYVVDYTNASYIVGADYGFDGLFTGFDGTYNTKKWAFAADGMT
LKDPTLNDPRCVFQLMKAHYARYDRKTVSDVTGISEEQLATLWTGKPDRAGTILYAMGQC
QHTVGVQNIRALSMIQLLLGNIGIAGGGVNALRGESNVQGTTDISLLCDNLSGYLPTPKA
TFDDYPKSANWWSNRGKYLASYMKSVYPTASH---QDGYLWHPKVDDGYSWLQIFERMSK
GKGAFVWGQNPCAGGANAGKNRAMETLDWMVVVNLFENESSLFWPAKVKTEVFFLPACMS
VEKGGSIANSGRWLQWREPGPKPMGDSRSDGDIVLDLYDEIRKLYREEKGAFPEPVLDTD
YDHHKVAKTLNGKFLTDKAGQQVPGFAMLQADGSTTSGCWIFTGCYTDAGGLFPNWSYAW
PANRRILYNRAAVDMTGKPFDPKRAVIAWDVPDGGWKP-KLPFIMIREGRGQLFGPGRVD
GPFPEHYEPFESPLESHPFSDKRYPFICTTYRVTEQWQSGTMTRNTGWLKEMQPEGFCEI
SRELAKELGIANGDAVVLESLRGQVVAIVTPRLKPFKVMGEVMHEVGIPWQFGWGDSANL
LSPSVGDPNTGIPETKVFMVNLRKA
>D_vulugaris_FDH3a_dvu:DVU_2812 K00123 formate dehydrogenase major subunit [EC:1.17.1.9] | (GenBank) fdnG-3; formate dehydrogenase, alpha subunit, selenocysteine-containing (A)
MKTTRRSFLLGFDLEDAQAKIEGAKEVGTVCPFCSVCCQVIGKLVSTEGDPDFPVNEGAL
CAKGAALFSNPHRLTKPLYRAPSDKWVEKDWDWTLNQIARRVKDARDKDMILKNGQTVNR
LESIFMMGTSHASNEECAVIHQAMRLGVVHMDHQARVXHSPTVAALAESFGRGAMTNHWI
DIKNTDAVLIIGSNAAEHHPVAFKWIMRARGAVLMHVDPKFSRTSARCDFHVPLRSGTDI
AFLGGMVNHIIAKLYFKDYVANYTNAAFVVGKDYAFDGIFSGYDRTYDRSKWEFEKGGGP
VMDPTLKNERCVFNLMKKHYERYTLKNVSDVTGVSEENLLRVYTGRPDKAGTILYALGWT
QHTVGVQNIRTSTLIQLLLGNIGVAGGGINALRGEPNVQGSTDHALLYHILPGYNAMPVA
TLADYKNSANWWSNRPKYVASLLKGWFGDAATPENDFCYEYLPKLEKGYSYMYVMDRMYH
GKGGFIFGVNPMNSFPNTNKMRALDKLDWLVCSELHNSETTDNWPKACKTEVFLLPSAHR
VEKAGTISNSGRWLQWFDKAVEPG-QARNFADIFVPLVNKIRALYKAEGGTLPDPVLHWT
-DPEEWTRRINGFFWADKRGQLVPAFGQLKDDGSTSSLNWLYTGSYTEEDGLFPNWSWCW
PVNRRILYNRASVDVNGKPWNPKKAVIEWDVPDGPWPPGKLPFIMNKDGFAQFYGTGRMD
GPFPEHYEPAETPLDSHPFSDPKYPIVLTTYSLTEHWCGGGETRNVPNLLETEPQLYIEM
SPELAEEKGIKNGDGVIVESIRGEAIAMVTVRIRPFTVMGKTVHLVGMPFAYGWGDSTNR
LTVGAYDPNTTIPESKACLVNVRKA
>Tin_WP_013908415.1 formate dehydrogenase subunit alpha [Thermodesulfatator indicus]
PKVARRSFMLSKEA-EAKSPYSQSKIVRTICTYCSVGCGIYDVWIRQEIAQDHPVSRGGH
CCKGAGAIDSEKRLKYPLKREN-GRWVKISWEQAFDEISNKLLEIRKKYG----------
PDAVHWNGSAKVSTEMAYLQRKLAAWGTNNIDHQARIXHSTTVAGVANTWGYGAMTNNFN
DIRHSKLLFFIGSNAAEAHPVAMQHILYAKNAPVIVVDPRFTKLAAKATDYVRIRPGTDT
AFLMGLINQLIQNWYDKEFVRTRV---------AG-------------------------
------------FEELKKEAAHYTPEVVEDITGVPAKEIVRIA----NRPGTVVWCMGVT
QHHIGSSNTRACCILQLMLGNMGKSGGGTNIFRGHDNVQGATDMCILSHSLPGYYGLSDK
HWCKV------WGVDYEWIKSRFY---NKKYMNKPGFTLA---RWYQG--VIQE-DKITQ
YKAVVFWGISSQ-SISQYHKVKAFDQLDLVVVIDPFFNTTAAMC----KDNVYVLPSTSQ
YETEGSVTSSSRQAQWRYKVVNPIYDSKTDYEIMEEFVKRFGFA-----DKFYKNI----
-IPEDVTREIANGCLTITDNWHTFDIDTLQAKGGPCDGEYY-GL-------PWPCWTENH
P-GTPILYDISPVAKGGLPFRARFGTEYT------WKTGMAPFGNA---RARCYCW-NFP
DPVPKHREPLHSPRPD-LIKAKEFPIVLITGRVVEHMGGGDETRSNKYLAELMPEVYAEI
NPRLANDYGLRDGEFVWIESPEGKIKLKVTERVDDKT--------IFIPYSFAGGEPANV
VTNYGYDIKTQIQGTKESLCRIKKA
>Wa_B___TDB__Thermodesulfobacterium_geofontis_Thermodesulfobacterium_geofontis@@formate_dehydrogenase-N_subunit_alpha@WP_013910226.1_* WP_013910226.1 formate dehydrogenase-N subunit alpha [Thermodesulfobacterium geofontis]
IRLTRRDFLIGINLEPVKAKIKDAKETTTICPYCSVGCGIIGKVVNTEGDPDHPINEGSL
CPKGASLYQNPTRVLKPLYRAPSDKWKEVSWDWALDRIARLVKSTRDKYFIVKNGQVVNR
VEAIAHLGSAALDNEECYILQKLMRLGLVYIEHQARVCHSPSVPALAESFGRGAMTNQYI
DIKNADVILVMGGNPAENHPISMKWILRAKGAKLVVVDPKFTRTASQADLYVPIRPGTDI
AFLGGLIKYIIDNLYFKDYVVNYTDASFLVDPNFKDGGVFSGFDRKYDKATWKYQVDGVI
KKDPTLKDPNCVFQLLKKHYSRYTLDTVSAITGAPKEKLLKAYTGKPNKVATECYAMGWT
QHTVGVQNIRTMAIIQLLLGNVGMAGGGINALRGESNVQGSTDMGLLFHILPGYLPTPKA
DLKTYPKSLNWWKNRPKYIVSLLKAFYGDNATPENDFCYSYLPKLDDDYTWYDLFDAMYK
GKGFFAWGQNPACSSANAGKVRALSKLDWLVCVNLWDSETASFWPKKIKTEVFLLPAAAS
IEKEGSITNSGRIAQWRYKAVEPPGEARPDAEIINELYKRIKALYAKEGGAFPDPILNWN
YDTKLIAKEYNGYFTKDKKGTQVPSFVFLQDDGSTACGNWIYSGSYTEEGGLYPKWAWCW
PVNRRILYNRASVDPNGNPWDPQRPVIKWDVPDGPQPPGVLPFIMKPSGVGTIFGAGLAD
GPFPTHYEPVESPFE-NLLYDPKYPYVATTYRVTEHWQTGLMTRNMPWLLELQPQVFVEM
SKELAKELGIKSGDKVIVTSPRGWAIAIVTERIKPLKIMGHTCHVVGIPWHYGWGDSANL
LTPPAYDPNTSIQETKCFAVNIKKA
>Ma_Q_SPD34688.1 formate dehydrogenase (cytochrome-c-553), alpha subunit [Desulfovibrio sp. G11]
MKSTRRSFLLGFDLGEAQAKIEGAKEVSSICPFCSVQCQIIGKLVSTEGDPDFPITEGAL
CAKGAALYSSDHRLMKPMYRAPSDKWEEKDWDWTLEQIARRVKDARDKDMILKNGQTVNR
LETIFWMGTSHASNEECAVIHQALRLGVVHMDHQARVXHSPTVAALAESFGRGAMTNHWI
DIKNADAVLIIGSNAAEHHPVAFKWIMKAKGAVLMHVDPKFSRTSARCDFHVPLRSGTDI
PFLGGMLNYILENLYHKEYVNNYTNAAFVVGDGYAFDGLFSGYDRKYDKSKWALAKGGGP
VVDPTHQNPRCVINLMKDHYSRYTLKNVSDVTGVSQDNLLKVYTGRPDKAGTILYALGWT
QHTVGVQNIRLSSLVQLLLGNIGIAGGGINALRGEPNVQGSTDHALLYNNIPGYHGTPQA
TLGEYPNSANWWGNRPKYVTSLLKGWFGDAATPENDFCYSLLPKLEPGYSYMFVMDRIYN
KKGGFIMGVNPMNSFPNTNKMRALDNLDWLVCSEIHNSETTDNWPKTKKTEVFLLPSAHR
IEKAGTISNSGRWLQWFDKAVEPAGEARNFADVVVPLFNTIRRMYKTEGGVLPEAVMHWT
-DPEDWARRINGFFWADKRGQLVPAFGALKDDGTTSSLNWIYTGSWTEEDGLFPNWSWCW
PLNRRILYNRASVDMNGKPFNPNRAVIEWDVPDGPWPPGKLPFIMVKDGLAQFYGPGPAD
GPFPEHYEPAETPLATHPFSDPRYPIVLTTYSLTEHWCGGGETRNVPNLLETEPQLYVEM
SHELAKEKGIKNGDGVVLESARGEAIAMVTVRIRPFTVMGKTVHLVGMPFAFGWGDSTNR
LTVGAYDPNTTIPESKACCVNLRKA
>Ma_A_Nitrososphaerota_Conexivisphaera_calida@@formate_dehydrogenase-N_subunit_alpha@WP_174448410.1 WP_174448410.1 formate dehydrogenase-N subunit alpha [Conexivisphaera calida]
IDVSRRDFLLGVVPTTQA-LHKPIGEITTICTFCSTGCSMLGNVVSLEGNPDSPINEGRL
CPKGQSAIQSPRRLYRPLYRAPSTEWSEISWDDAISMIAQRIKETRDSTFETVHGVTVNR
TLGLAFVGSPHIPNEVAYLIHKFSRLGIIYLEHAARICHSPTAGGLSPSYGRGAETNNPI
DLRNADIVLYFGSDQAEAHPLSFYHVIRAKNMKIIVVDPQFSRTAAHADIYARIRPGSDV
AFLGYLINYAFTNRVNMDYVRYYTNGPMIVKDTYGFTGLFTGYNRTYNTSLWGYEMESVP
KQDMTMTDPMSVFQLTKQFYSRYTRSLVSSVTGIPEDLLDEIA-QSTGLTGTIVWSLGVT
LHNNGSQIVRAIALLQLLLGMVGVPGGGANVMRGHSNVQGATDMYVLFDMLPGYLPAPDE
TFDKW-PPYGFKNNYGKFLVALLKAWFGDAATADNDWAYDFLPKKFG-HSFMEIFNLAWK
GQGMILLGQNPASMLADANMVRALSNLKWVVIIDPMESETVDFWPTSVGTEVFYLPATSF
LEHDGSKTTTGRWIQWQYAVTTPRGDSKTDEEIISRIALAVKDLYASSQDPKDLPILVWP
YDLEEVLKEVNGY----ATGELLPNFLAIANYGATSAGNWVYSGVFGGGVGLYPNWAYAW
PLNRRIMYNRASCDVNGNPRYPKKAVIWWDVPDFPPTKGTDAFIMQPDGRGWIFSTAVTD
GPLPEHYEPYDHPIP-NLFHEDGYDVIATTGRFTEHYHT--FTTYITWPNELIPEMFVKI
SPSLAQKLGVESGDYVLLESPRGKIRAFVTNTVGPVTVNGQTFEVIWIPVHGGFQDNVNL
LTPSVGDGFEFTPEAKPLLVKVSKW
>Ma_A_Thermoproteota_Thermofilum_sp.@@molybdopterin-dependent_oxidoreductase@WP_342785624.1 WP_342785624.1 molybdopterin-dependent oxidoreductase [Thermofilum sp.]
PALSRRDFIEAQAK--TLAQYKTGRQIPTICPFCAVGCGMIGKVVNIEGDPTHPINEGSL
CSKGNAYLQSERRILYPMKRTNDPGWVRISWDEAFGIIAERVVSVLKPIYEESVYYWVGK
ASPIGWWGSAYFNNEENYLIKKLTSLGSMNVDHQARLCHSSTVVALANVFGFGAQTNSPN
DFINAKCIIIIGSNAAEQHPIVFKWILRAKGAKLIVLDPRYTRSASRADIYASFRPGSEA
AIYLGMIRYAIEKRIDREFLEKRTNAPFNLKGE---------------------------
--KVGLDAPDSIFSMLKQVVDPYTPDEVARITGIPRETFEKIA--PANRPGSITYSMGTT
QHTNATQSIRAMAILQLVLGNIGRPGAQIAALRGISNVQGSTDMNVLAHLLMGYRVPPRS
EYQKWYAYLRWWEWIEQFWGVYIGTYPGKD--PDNEPVIC---DIPIGYPTPQMFRAIRN
KKVMFIAGGNLAVSLANAGYNVALATPDFTVVYDITETETAHFA--------LLLPGTLQ
VERSGSVTNTGRWVQWRWKAVDPPGECMDELTFLTELFKRIRAALKREGELFEKENANWP
TTPEAVYKEIACT-------------NALYRGPGKKFSAWDLETAPELDGKLFKNWAWSW
MTNQRNLYDLN--EPPDAPGRVRTFFVWWDRAA-----------IWASRVTGLYDP-PYK
YGMPLHNEPAESPVPELAR-PEEYPIVLTTFRLTEHMHTGSWTRNLPWLIELHPEMFIEI
SKELAEELGVKSGDMVRVTTARGEVKAIVTERLKPLTIAGKKVHVVAMPWHWGFGPSANL
VTIDALDINASIPETKVCLCRVEKV
>Ma_B_Acidobacteriota_Alloacidobacterium_sp.@@formate_dehydrogenase-N_subunit_alpha@WP_324834336.1 WP_324834336.1 formate dehydrogenase-N subunit alpha [Alloacidobacterium sp.]
MQASRRDFILGLDIRPLVAKTSKTTETRSNCPYCAVCCGVIPAVVHIEGDPDNPVNRGTL
CPKGASLQQNERRLTRPQVRRPRSDWEDISWDQALDEIARKVKDTRDKGFVRVDGRMVNR
CDNIAFAGGATDTNEFCWTVVKTTAWGVVRHENVARTXHGPSVPGLGTTFGRGAMTNSWN
DIANTDVMLIIGANPAENHPCGFKWAIEARNARMIVVDPRFTRTAATADLHVPIRAGSDI
AFIGGLIRYVIENLYAREYVLNYTNASYLVSEDFHCDGLFSGFDSDYDRSSWNYRAHEVI
ATDPTLQDPHCVFQLLRRQYSRYTLEMVERITGVPQAQFLKAANGDMTKTGTLMYALGWT
HHSTGTQTIRAGAILQLLLGNMGRSGGGVNALRGHANVQGATDLAISWDSLPGYLKPPSA
SFAGWSQSLNYWANTPRFAVSLQKALFGPVATAANGWAYDYMPKRPDG-GWWALSDETIQ
GRGAFCFGMNVLALAPSASRTLALSQLDWLVVCEIFPDETSEFWQAKIDTTVYRLPGAGF
SEKPGTMVNSSRLLQWRDAANPPPGDARIDLEILAQIFTRVRRLYQTEGGAFPDPILTWD
YSAEELAKELNGRSLAPPAGVQLPDFSWLRDDGSTASGCWIYCGSWPEGGGIYPNWAWAW
PLNRRVLYNRASCDPQGKPWDPKRSSVWWDVLDFKVDSRMGPFIMTQEGVARLFAPLLVE
GPFPEHYEPIESPVE-NVLHAQGYTAIAFTMRLTETYHF--WTKNNPANVELVPEPFAEI
NERMAEGLGIAAGDFVRISSARGICRAMVTKRLKPLQVDGKQVYQVGIPFSWGFRTLVNL
ITPTSYDANTRTPEYKTFLVKVEKV
>Ma_B_Acidobacteriota_Candidatus_Korobacter_versatilis@@formate_dehydrogenase-N_subunit_alpha@WP_266190232.1 WP_266190232.1 formate dehydrogenase-N subunit alpha [Candidatus Korobacter versatilis]
-------MRSLVDVKAVRAKLSNVREFTTSCNFCSCGCGMVNKLITLEGDYDHVVNEGSL
CVKGMSMFPSPQRNQVPRYRAPSDHWEDITWEDAVERISQKIRKTRDTTWIANEEVPVNR
TDAIAFLGGAQNTNEECYLFQKFARLGTAYVEHQARLXHSPTVPGLGASFGRGAMTNHWA
DMQHCKAILVEGSNAAENHVMAMKWIRKAQGAIIIHVDPRFTRTSAGADIFARIRPGADA
AFLNAMINHILENLYDQDYVETHTNALMIGNADFDFDGLFSGYDHKYKTDTWGYQLDGKP
RHATSLDDPHCVFSTLRKFFARYTLEVGERMSGIPAAQIKLIA----HRPGTILYALGMT
QHTTAVQGIRAFTIFQLLLGNIGKPGGGVNALRGEPNVQGACDMAVLNNYMPGYLNYPVH
TLAAW---VNNGSLRRKYLVNTLKAFYGDAATAENEFCYAWLPKRNSAYSAYGIFESALA
GKLLWIAGQNPAVSSPNLKLVFALGNLETLVVQELWETETAAFWPKSVKTEVFLLPAAFF
MEKQGTITNSGAMVQWRYKAVPPPGQAKPDGEIVDIVYRRVRDLLKDSTDPKDQIVAFWT
Y--EDVLREINGRALHDKAGTLASRIADLKADGSTSSGCWIYAGVFSKGEGLYPNFGWTW
PNNMRVLYNRASCDRHGKPYPGSKPIVWWDVPDVPVITGQRAFHMNAEGVARLFAAVPKD
GPLPEMYEPVESPVE-NPMHAKDFPYVLMTSTVAEHWCGGSTTRNNPWLNELMPEPVCEI
PEVLGSKLSVKSGDWVKVSSARGEVKAVVTPRMQPLQIAGQQVIIVWMPYNWGFGPSVNH
LTIDAVDPGAGTQETKACLVNVVKV
>Ma_B_Actinomycetota_Anaerosoma_tenue@@molybdopterin-dependent_oxidoreductase@WP_267193984.1 WP_267193984.1 molybdopterin-dependent oxidoreductase [Anaerosoma tenue]
MNLSRRGFFL---FGPSNARIAGATESTSICCYCGVGCGMVGELINLEGDPDHPINRGAL
CSKGNAQFNNPARVTKVKYRAPATEWEEVEWDWAITEIAKRVKATRDANYTAVDGVTVNR
CEAIGNLGGAALDGEEGYVVQKLARLGVTWIEHQARIXHSATVQGLGQSFGRGAMTNHWV
DLKNSDVVMVNGSNAAENHPISMKWVQEAKGGKLIVVDPRFSRSAAVADLYAPIRTGTDI
AFYGGFFNYIMENLYHEEYVKNYTNASYIVKESYSFDGLFSGYDRKYDATAWAYEVDKKA
KTDPTLQDPRCVWQLMKKHFSRYTPELVSSITGMPQDVMLQVWTGQPGKAGTIMYAMGQT
QHTYGSQNVRSMAIMQLLLGNMGICGGGVNALRGESNVQGSTDMAMLFHIIPGYNPTPKA
TLAAY-VPNGYWTNRPKFIVSYLKELYGDYATLENDYAYDMMPKLDGTHSHIAMFEHMEA
GEGLFLWGQNPAVGGPNCSQERAMEKLKWMVSIDLWETETAIFWPTTIDTEVFMLPAACH
YEKSGEVANSGRWIQWRYKAVEPPGEAKDDLEIATEIYLKIKDLYEAEGGANPEQILNWD
YDVRKVARAINGY----ADNTLVANFTKLGADGTTACGNWIYSGYYNKEEGSYLGWSFAW
PVNRRIIYNRASADPSGKPYNEDKVIVAWDVPDFGWNKNTTAFMMNAEGVSRFFASGNAD
GPFPEHYEPFESPVE-NQMSYEDFPIVMTTFRLTEHWQTGGLTRNLPWLVETMPKMFVEL
SKELAEEKGIVSGDNVVIQNNRGTAFAMVTNRIKSLDVAGKKIHQIAAPWHWGYGGMAND
LTPNVGDANTWIPEYKSFLVDIRKQ
>Ma_B_Actinomycetota_Candidatus_Aquicultor_secundus@@formate_dehydrogenase-N_subunit_alpha@WP_286678583.1 WP_286678583.1 formate dehydrogenase-N subunit alpha [Candidatus Aquicultor secundus]
SKLTRRDFLLGFDLADVEAKIKYAKETPTICPYCAVGCGIIGKVVNTEGDPNHPINRGSL
CSKGSSLFQNERRMKKPLYRAPSDRWEEKEWGWVLDRIAHRIKETRDAGFIAR-NMIVNR
TEAIASLGGAALDNEECYLLAKLMRLGVVFLEHQARIXHSSTVAGLGPSFGRGAMTNHWI
DLKNTDCAMIIGSNAAENHPISFKWLMKAKGAKIISVDPRFTRTSAKADVYAAIRPGTDI
AFIGGLINYILQNLYWKDYVVNYTNASAIVSDGYTFDGLFSGYDKKYAVDTWTIKKGDKP
LKDATLQNPRTVFQLMKKHYSRYGVDTVTGITGVSKDAFLKVATGSPDKSGTILYAMGIT
QHTVGSQNIRALAILQLLLGNIGLPGGGINALRGESNVQGSTDIALLSHLLPGYIGAPTN
SLKAY---TGFWSNKPKFMVSLLKAWWGDSATAPSEFAYQYLPKRDAKYTHIGVFEAMYD
GNGLFLFGTNPLVGGPNANKESAMENLDWMVVADLWETESAVFWPNKIKTEVFFLPAASS
IEKEGSISNSGRWIQYRWQAVKPVGDSKSDLWMIDQIARRAKELYKDSALPQDEPILTWD
FDIDKIALEMGGF----VTGKPMATFADLKEDGSTSCGIWIWGGIMKEGKGSYLNWSYAW
PVNRRILYNRCSADIAGRPWSEDKKIIWWDVPDFKLTLGTKPFIMQATGLGALFTDKMKE
GPFPEHYEPFESPFK-NAISASKFPCVGTTYRVSEHWQAGAMSRNLPWLAELMPTTFAEI
SPSLAKARGIKNGDKVKVTSARGDAYALVTVRMQPLNVNGKKVEIIGIPWHFGFGDSANK
LTAHIGDANTGIPEYKVFLAEIKKV
>Ma_B_Aquificota_Hydrogenivirga_sp._128-5-R1-1@@formate_dehydrogenase-N_subunit_alpha@WP_157560550.1 WP_157560550.1 formate dehydrogenase-N subunit alpha [Hydrogenivirga sp. 128-5-R1-1]
MEVSRRGFLLGFDLTQAHAKIAKAKVTKSICPYCSVSCGVLDRIIHIEGNPDDPINRGTL
CPKGATLRDAPDRLTKPMYRPASSEWKEISWDEAIEKFARWVKDTRDRTFVHKDGRVVNR
CDSIIWAVGSPLGNEEGWLMVKIGILGLSARETQATIXHAPTVASLAPTFGRGAMTNNWV
DISNADLVFVMGGNPAENHPCGFKWAVKARGAKIINIDPRFNRTSAVADIFAQIRPGSDI
ALLGGLINYVLQNKYQKEYVKIHTTAPFIVREDFGFDGLFTGYDKSYDKTTWDYEYDGYP
KMDPTLKHPRCVLNILKKHYSRYTPEVVEKITGIPKEKFLQIACGAPDKNMTILYALGWT
HHSYGTQLIRTACMLQLLLGNIGVAGGGINALRGHSNVQGMTDLAGQNKNLPTYIKPPKP
TLQQHPTSMNYWANYPKFFISFLKCMWGDSATPENDFAYDYLYKPEGGNSWDKFIDDMYK
GEGMVTVALNFVNNTPNAKKTVALKNLKWMVVMDPFLIENAQFWPADIKTEVLVLPTATF
LEKEGSMTNSARWIKWKYKATDPPGDAKDEYWIFGRFFMKLRELYEKEGGAFPDPILVWT
YTAEEILTEINGYYTRDKKGERVKLFTALRDDGSTACGGWLYSGVYPPEGGTYPNYAWNW
PANRRVLYNRASADAKGRPWDPERPLLRWDTPDTAATAGIGAFIMLPEGRGRLFAATFKD
GPLPEHYEPYESPVT-NVLHPDKFPYVATTYRLTEHYHF--WTKHIYGTSHLAPVMFVEI
PEELAKEKGIGNGDLVKVETARAEAIALVTKRIKPLQVAGKTVYTVGIPIHWGFGAIANF
ITPNVWDPNSRTPEFKGFLANIEKV
>Ma_B_Aquificota_Thermovibrio_guaymasensis@@formate_dehydrogenase-N_subunit_alpha@WP_121169705.1 WP_121169705.1 formate dehydrogenase-N subunit alpha [Thermovibrio guaymasensis]
MGITRRNFLLGIDLKPAEAKITKAKETKTICPYCAVGCGMLNKVINLEGDPDHVINRGAL
CSKGATLRQNPRRLTKPLYRAPSSEWREVSWEWAIEQIARRVKETRDRTFITRNGNVVNR
CEGIASLGSASLDNEECYLLVKMLRLGIVYLEHQARIXHSTTVASLANSFGRGAMTNHWI
DIKNADVILIMGSNAAENHPISFKWVEKARGAKLIVVDPRFTRTAAKADIYAPIRIGTDI
AFVGGLINYILQTSYNKEYVKLHTNASWIVDDKFDFEGVFSGFIGKYDKGGWTYKRDGEI
MRDPTLQHPRCVFQLLKKHFSRYTPEVVEKITGCPKEKFLEIATGRPDRVMTHMYAMGLT
QHTYGTQNIRSFVIMQLLLGNIGLAGGGINALRGESNVQGSTDMCLLFHILPGYLKTPRE
TLQQYKGSVNYWKNYPKFIVSLLKAWWGEKAKKENDFCYSYLPKLDDGYSHIVLFEKMFN
GEGAFLWGQNAAVGGPNANKERALEELKWMVCVDLFKTETAEFWPSDIKTEVFLLPAAAS
YEKQGTVTNSGRWCQWRWKAVNPPGEAKPDADIINMLFKKIRELYEKEGGTFPDPISYWP
YNTEDVLAEINGF----KTRKRVANFTKLKDDGSTACGNWLYSGVFPEEGGLYPKFTWCW
PLNRRILYNRASCDDKGRPWCPDRPVIWWDVPDYGKTTGVGAFIMLPEGVARIWAPGLKD
GPFPEFYEPLESF-TKNLLHSSRFPYVATTYRVCEHYQSGALTRNIPYLVEMMPDMFIEI
PVELAKEKGIKNGDKVRVISARGEGIAVVTHRMMPLNVNGKKVYQIGMPWHWGYGDSANK
ATPHWGDPNTMIPEYKGFLVDVEKA
>Ma_B_Bacillota_Cytobacillus_oceanisediminis@@formate_dehydrogenase-N_subunit_alpha@WP_144479484.1 WP_144479484.1 formate dehydrogenase-N subunit alpha [Cytobacillus oceanisediminis]
MNLNRRQFLLGFNEKEVHAKIAKATVTPTICPYCAVGCGILNDVVYTEGDPDHPINEGSL
CSKGTTIRQSEKRVLKPRYRAPSDKWEEKDWGWMLDTIAKRVKETRDKTFVEK-GIFVNK
TEAIASLGGAALDNEETYLLAKMMRLGVTYLEHQARIXHSSTVAGLAPSFGRGAMTNHWN
DLQHTDCALIIGANPAENHPVSFRWLLKARGGKILSVDPRFTRTSSQADTYAPLRSGTDI
PFIGGLINYAIEKLFHKEYVAKYTNASFIVKEGFEFDGLFSGYDRSYDKASWSFETQGTP
VKDETLQHPRSVFQLMKKHYSRYDVDTVSTVTGTPKEDYLKVATGKPGKAGTILYAMGTT
QHTVGTQNVRSYAMLQLLLGNIGMPGGGVNALRGESNVQGSTDFGLLFGDLPGYLGAPKE
TLKAY---AGYWSNKPKFVVSLLKAWYGPNATKDNEFCYQYLPKGN--YSHIALFNAMYK
GDGAFLFGTNPVVGGPNAGKEKALSNLDWLVAIDLWETETSAFWPSKINTEVFLLPAASS
YEKEGTVSNSGRWMQYRWKAIEPKGESKADMEIIHMLMQRIKGMYKNESSPAAKAILYWN
YEFDLVAREINGY----KTGKQVENFGSLADDGSTCSGNWIYSGFYPEEGGNFLNWSYAW
PMNRRILYNRASADPAGKPWNKDKAVIWWDIPDFKAVVGTNPFIMLKDGVGGMFAPTLND
GPFPEHYEPFESPVP-NAFSKKQYPIVATTYRVSEHWQSGSMTRNQQWLSELMGHMYIEM
SEELAKEKGIKNKDEVIVTSARGKAYAMVTKRFKPHTVNGKKVHQIGMPWHFGYGDTANR
LTPHIGDANTMIPEYKAFLCDVRRA
>Ma_B_Bacillota_Mesobacillus_subterraneus@@formate_dehydrogenase-N_subunit_alpha@WP_251481044.1 WP_251481044.1 formate dehydrogenase-N subunit alpha [Mesobacillus subterraneus]
MNLNRRQFLLGFNENEVQAKIAKATVTPTICPYCAVGCGILNDVVYTEGDPDHPINEGSL
CSKGTTIRQSEKRVMKPRYRAPSNKWEEKDWGWMLDTIAKRVKETRDKTFVEK-GVFVNK
TEAIASLGGAALDNEETYLLAKMMRLGVTYLEHQARIXHSSTVAGLAPTFGRGAMTNHWN
DLQHTDCALIIGANPAENHPVSFRWLLKARGGKILSVDPRFTRTSSQADIYAPLRSGSDI
SFIGGMINYAIENLFHKEYVAKYTNASFIVKEGFDFDGLFSGYDRAYDKASWSFETTGKP
EKDETLQHPRSVFQLMKKHYSRYDVDTVTTVTGTPKEEYMKVATGKPGRAGTILYAMGTT
QHTVGTQNVRSYAMLQLLLGNIGMPGGGVNALRGESNVQGSTDFGLLFGDLPGYLGAPKE
TLAAY---TGYWSNKPKFVVSLLKAWYGPNATKENEFCYQYIPKGN--YSHIALFNAMYK
GQGAFLFGTNPVVGGPNAGKEKALSNLDWLVAIDLWETETASFWPSKINTEVFLLPAASS
YEKEGTVSNSGRWMQYRWKAIEPKGEAKADMEIIHMLMRRLKGMYKNEGSPAAKAMLYWN
YEFDLVAREINGY----QTGKQVENFGMLADDGSTCSGNWIYSGFYPEEGGNFLNWSYAW
PMNRRVLYNRASADPSGKPWNKDKAVIWWDVPDFKAIVGTNPFIMTKDGVGGMFAPTLND
GPFPEHYEPFESPVP-NAFSKKQFPIVATTYRVSEHWQSGSMTRNQQWLSELAGHMYIEM
SEELAKEKGIKNKDKVIVTSARGKAYAMVTKRFKPHTINGKIVHQIGMPWHFGYGDTANR
LTPHIGDANTMIPEYKAFLCNVRRA
>Ma_B_Betaproteobacteria_Sulfuriferula_multivorans@@formate_dehydrogenase-N_subunit_alpha@WP_145962397.1 WP_145962397.1 formate dehydrogenase-N subunit alpha [Sulfuriferula multivorans]
MQVNRRQFFMGFSPAVALAKLLRSTETRNTCPYCSVSCGLLLNIIHIEGDPDHPVNRGTL
CPKGAGLLDSPNRLQFPEYRAASTEWKRISWNDAFSRIARLVKDDRDKNFIAKNGATVNR
WLTTGFLAASASSNESGYLTHKVVRLGMLAFDNQARVXHGPTVASLAPTFGRGAMTNHWV
DIKNANLVLIMGGNAAEAHPCGFKWVTEAKKAKLVVVDPRFNRSAAVADYYAPIRTGTDI
AFLGGLINYLLAHKIQHEYVKKYTNATFLINGDYQFEGLFSGYDRSYDKSTWSYVIGGFA
EVDETLANPRCAFNLMKQHYARYTPDVVSNICGTPKEQFLKVCTSAPNKTMTIMYALGWT
QHSVGSQMIRTAAMVQLLLGNVGMAGGGVNALRGHSNIQGLTDLGLLSNMLPGYLTLPGE
DYPTFPGQLNYWQNYPKFHVSLMKAWFGDAATQENNWAYDYLPKLDKVHDVLQVFEDMHN
GNGYFCQGFNPLAAFPNKAKIGALAKLKYLVIIDPLATETSEFWSSRIQTEVFRLPSSCF
AEEDGALVNSSRWMQWHWKGAEPPGEAKGDPEIMAGIFSRLRDMYKKEGGAFPDPVLTWN
YGPEELAREYNGKALADKAGQQLDSFALLQDNGSTASGCWIFTGAWTEKGGETLGWAFAW
PANRRILYNRASCDPAGKPWDPKRSIIHWDVPDFKPDSGMEPFIMQPEGVARLFALKMVE
GPFPEHYEPFETPIGTNPLHAKDFPYAGTTYRLTEHFHY--WTKHAVINSVLQPQQFVEL
GEELAKEKGIANGSMVTVRSNRGKAVAVVTKRLKALTVNGKTVHTVGIPIHWGFGYLANT
LTPYVGDANTQTPEFKSFLVDIEKA
>Ma_B_Betaproteobacteria_Sulfuriferula_plumbiphila@@formate_dehydrogenase-N_subunit_alpha@WP_147074661.1 WP_147074661.1 formate dehydrogenase-N subunit alpha [Sulfuriferula plumbiphila]
MQVNRRQFFMGFSPTAALAKLLRTTETRNTCPYCSVSCGLLLEIIHIEGDPDHPVNRGTL
CPKGAGLLDSPNRLQFPEYRAASTEWKRISWDDAFSRIARLVKDDRDRNFIARNGATVNR
WLTTGFLAASASSNESGYLTHKIVRLGILGFDNQARVXHGPTVASLAPTFGRGAMTNHWV
DIKNANLVLIMGGNAAEAHPCGFKWVTEAKKAKLVVVDPRFNRSAAVADYYAPIRTGTDI
AFLGGLINYLLAHKIQHEYVKKYTNATFLINGDYQFEGLFSGYDRSYDKSTWSYVIGGYA
EVDETLTNPRCAFNLMKQHYARYTPEVVSNICGTPKEQFLKVCTSVPNKTMTIMYALGWT
QHSVGSQMIRTAAMVQLLLGNVGMAGGGVNALRGHSNIQGLTDLGLLSNLLPGYLTLPGE
DYQKFPGQLNYWQNYPKFHVSLMKAWFGDAATQENNWAYDYLPKLDKVHDVLQVFEDMHQ
GNGYFCQGFNPLASFPNKAKIGALAKLKYLVIIDPLATETSEFWSSHIQTEVFRLPSTCF
AEEDGALVNSTRWLQWHWKGAEPPGDAKGDPEIMAGIFMRLRDLYKKESGAFPDPILTWD
YNPEELAREYNGKALADRAGQQLDGFAQLQDNGSTACGCWIFAGAWTEKGGETLNWAFAW
PANRRILYNRASCDAAGKPWDPKRSLIHWDVPDFKPDSGMEPFIMQPEGVARLFALKMAE
GPFPEHYEPFETPIGTNPLHAKDFPYAGTTYRLTEHFHF--WTKHAVINSVLQPQQFVEL
GEALAKEKGIANGSMVTVRSNRGKAVAVVTKRIRPLTVNGKTVHTIGIPIHWGFGYLANT
LTPYVGDANTQTPEYKSFLVDIEKA
>Ma_B_Carboxydothermus_hydrogenoformans_Carboxydothermus_hydrogenoformans@@formate_dehydrogenase-N_subunit_alpha@WP_011343723.1_* WP_011343723.1 formate dehydrogenase-N subunit alpha [Carboxydothermus hydrogenoformans]
MAITRREFLLGLDNSKAYARIKTAKKTPTLCPFCSAGCGMLGELLYVVGDPDHPVNRGGA
CSKGASIYQNPKRLTKPLYRAPSKEFKEVTWEWAISEIAKRIKDTRDRTFIKE-GITVMR
TDHIACLGGAALDNEETYLLQKLMRLGVVYIEHQARLXHSSTVAGLAPTFGRGAMTNHWI
DLKNTDCALIIGANPFENHPVSAKWLMEAKGAKIISVDPRFTRTSSKADIYAPLRAGTDI
AFIGGMINYILENLYDHDYVANYTNASFIVHDDYKFDGLFSGYDRKYDFSTWEYKKNGEI
EKDPTLKHPRTVFQLLKQHFSRYTIDKVCEITGTPREIYLEVITSQKGKSGTIMYAMGGT
QHSCGSQIVRSYAILQLLLGNVGVPGGGVNALRGESNVQGSTDFGLLSNNITGYINSPIA
DLKAY---TGFWSNKPKFFISYLKAMYYDKATKENEFGYQWFPKRHPKYTYIGLFENLAK
GEGMLLFGQNPIVGGPNSNRERALKNLKWMVAVDLFMTETMRFWPEEVQTEVFVLPAAAS
FEKQGSITSSGRWIQWRWKAVEPLGESKADLDIIHMLALELKKLYASSQRPEDEPILYWN
YDIDRVAREINGI----TTGKQVENFLKLADDGSTLCGNWIFSGFYPEAGGLYPNWTYAW
PLNRRILYNRASADPSGKPWHPDKAVIWWDVPDFKATIFVNPFIMQTDGKGWLFVPKLKD
GPFPEHYEPWESPVQ-NLLSAQNYPYIATTYRVSEHWQAGAMTRNLPWQAELVPEMFVEI
GEELARELGVKSGDEVIVENKRGKVKAYVTKRMKPLMVNGIKRHQVGLPWHFGFGEIANK
LTPYLGDANTMIPEYKGFLVNVRRA
>Ma_B_Chloroflexota_Dehalogenimonas_alkenigignens@@formate_dehydrogenase-N_subunit_alpha@WP_116632912.1 WP_116632912.1 formate dehydrogenase-N subunit alpha [Dehalogenimonas alkenigignens]
SQVSRRDFLLFR--GPLGARPRWTKETYTICPYDASGCGFIGRLVNVEGDPNHPVNQGGA
CSKGAAIAQNTRRLQKVRYRAPASDWEEKDWDWAITEMAKRIKATRDANWIEKNGNTVRR
VEAMAMVGGSCLDNEECQLLVKMLRLGMVYLETQARLXHSSTVASLAESFGRGAMTNHWT
DVANANLVLIIGANPAENHPASYTHILRAQGGKIVVLDPRFTRSAAKADMYAPIRSGTDI
AVVGAIINYVVNDKYNMTYLTEYTNAPTLINPDFKGDGLFSGYNRSYTKTTWSYQLDGVP
IKDKTLKNPNGVFQLLKKHYSRYTFAKANEVSGIPVDKLQEIATGAPNKAMTIMYAMGAT
QHTYGTQLIRTYCILQLLLGNVGLAGGGINALRGESNVQGATDWGILFHLLPGYLPAPTE
TLAAYPRSLNWWSNRPKYIASLLKTWYGDNGTVANDFGFNWLPKMDTGHSFIPLFKNMYE
GKGLMIWGQNPVVSGPNQQQIVGMEKLDWVIAADLWENESANFWPANIKTEVFLLPAAAS
FEKEGSVANSSRWMQWRYKAVEPPGEAMPDLDIINKLMLKLRELYNAEGGPNADAILAWN
YDPHQVAKEDNGY----KTGKLIGNFTLLLTDGTTSCGNWIYSGSYNETGGLNAKYAWSW
PLNRRIIYNRASVDLDGKPFNPDKPVVKWDIIDGGSGPGWLPFIMQAEGVGSLFGPGLTD
GPFPEHYEPWESPVS-NVLSAAEFPIACTTFRVVEHWQAGAMSRNLPWLVEMVPSPYVEI
SETLAAEKGIAAGDIIKVSSARGELPAMVTKRVQAFNLGGKTIHQVAIPWHWGWGASANV
LSPNAGDANTTIPESKAFLVKIEKT
>Ma_B_Chloroflexota_Dehalogenimonas_sp._W@@formate_dehydrogenase-N_subunit_alpha@WP_338736691.1 WP_338736691.1 formate dehydrogenase-N subunit alpha [Candidatus Dehalogenimonas loeffleri]
SQVTRRDFLLFR--GPMAVRPSWTKETYTICPYDASGCGFLGRLTNLEGDPNHPVNQGGA
CSKGAAIAQNPRRLKKVQYRAPASEWEEKEWDWAITEMAKRIKKTRDENWIEKNGNLVNR
TEAIAMVGASCFDNEECQLLVKMLRLGIVYMETQARLXHSSTVASLAESFGRGAMTNHWT
DVQNANLVLIIGANPAENHPASYTHILRAQGAKIVSIDPRFTRSSAKADIYAPMRSGTDI
AVIGALINYVIKDHYNMTYIQEYTNAPFLVNPDFKGDGQFSGYNRNYNKSTWAFQLDGVP
IRDKTLQDPNCVFQLMKRHFSRYTFAKANEIAGIPEAKLQEIATGRPDKAMTVMYAMGAT
QHTYGAQIIRAYSILQLLLGNVGVAGGGINALRGESNVQGATDYCLLFHILPGYLPMFLD
TLAAYPKSLNWWKNRPKYTVSMLKTWYGDNGTPENEFGYQWLPKADAGYSWIPLFKNMYE
GKGLMIWGMNPIVSGPNNTQTIAMEKLDWVICSDLWEIESANFWPSSINTEVFLLPAACS
YEKEGSVTNSSRWMQWRYKAVEPPGDAMPDLDMINKLMVELRELYNADAAPNREAIMAWD
YDPHQVAKENNGY----TTGKLVTNFVSLKADGTTTSGNWLYCGSYNETGGLNSKYAWAW
PINRRIIYNRCSVDLDGQPWNPTKPVIKWDVPDNAAPPGNLPFIMKTDGVASVFGPGLID
GPFPEHYEPWESPVD-NAMSRAEYPIVCTTFRLVEHWQSGGMTRNLPWLVEMVPKPFVEI
SEELADEKGIGQGDMVKISSARGELAAMVTKRFKPFNLAGKIIHQVGMPWHWGWGESANT
LAPNAGDANTTIPESKAFLVKIERV
>Ma_B_Deferribacterota_Mucispirillum_schaedleri@@formate_dehydrogenase-N_subunit_alpha@WP_242345816.1 WP_242345816.1 formate dehydrogenase-N subunit alpha [Mucispirillum schaedleri]
MKVSRRTLLFGFNIPSVKAKLDDAQEYTSICTFCACGCGMVGKMINLEGDSDHIVNEGGL
CSKGASMSVSENRNLTPKYRAPSDKWVDISWDEALDKIASKIKQVRDDNWISQETYNVNR
CDALSFVGGAQVHNEECYLIAKMTKLGVAFLEHQARLCHSSTVPALSTAFGRGAMTNTWQ
DLKNAKVILIEGSNAAENHPMSAKWIMRAKGAVVIHVDPRYTRTSKLADIHAQIRPGTDI
AFLGAIINYILETSYDKDYLLTHTNAAMLVSKDYDFDGLFSGYNHSYDKKKWAYQLDGKP
VV-DSLTHPDSVMMKMREFYKRYDLQTASNITGIPVEDIKKIA----NRPGTVMYALGMT
QHTVGVQNIRSFTVMQFLLGNVGKPGTGINALRGEPNVQGSTDFAVLFNYYPGYLNTPNH
TLYDW---QSSGTFRRKFMVNLMKSWFGENANAENDFCYPLLPKINAGYSIYRIFETALE
KKFLYITGQNPLVTSPNLNIVQGLENLEMLVCADPFETETSCFWPSTIDTEVILLPAASF
LEKEGTLINSSRLVQWRYAGLKPLGDAKQDIEIIDLLFQKIREKYADSTEEKDKIFVKWD
Y--NR-----SDSVLKEKTGELLKSIGEIQADGSTSTGCWVYAGIYANGEGIFPRYAWTW
PGNIHILYNRASCDKKGRPYDENNKLVWWDVPDVPSAVGQKPFRMSGEGVGRIFGATPGD
GPFPEFYEPVESPTK-NILHKKDFPYVLCTSAVSEHWCSGAYTRNVPWLNELVKETFIEM
PVSLAEKLGVKNGEKVKVNSARGVVKAMVTNRIHTLNINGEECTVVWMPYNWGFAASTNL
LTIDAGDPNTWIQETKACLVNVVKA
>Ma_B_Deinococcota_Thermus_caldifontis@@formate_dehydrogenase-N_subunit_alpha@WP_114312422.1 WP_114312422.1 formate dehydrogenase-N subunit alpha [Thermus caldifontis]
-MLTRRKFIRGMAQGARPVLRKPIGEKPLICPYCATGCGMIGRLVNLEGDPDHPINQGAL
CSKGQAARGSPYRVTKVLYRAPSDRWEEKDWEWALDRIARLIKDTRDRGWVEVDGQVVRR
TEAIATLGTSVGSNEEAYAMSKLFRLGIVYIEHQARICHSSTVPALGTSFGRGAMTNHPI
DFKNADVILVQGGNPAEQHPLTFRWILEAKGAKLIVVDPRFNRTASKADIFAQIRPGTDI
AFMGGMIRYILENRYDEFYVKHYTNASFLVNPGFKTDGLFSGYDRAYDTTTWAYQVDGQV
KTDPTLQDPHCVFQLLRKQYERYTPEVVSRITGIPVEKLLAIYTGRPDRAGTITYAMGAT
QHTYGTQHIRTYAIVQLLLGNIGLPGGGVNALRGHSNVQGSTDFALLYHDLPGYLGLPTG
TLEEWTPSANWWQNYPKYFISLLKAWWPEVDP---KEAYGYLSKLSPHYSHYAIFHAMLA
GEGLIAIGQNPANSAANANLARALDNLKWLVVVDPMETETAAHWPKEIRTEVFLLPSAVW
AEKSGSITNTGRWAQWYDKALDPPGEAKDELWILTELVQRLKKLYGEEGGPNKEAILSWW
EMAEEVAKEYNGY----TTGKLMAKFADLRDDGTTACGNWIYCGAFTEEGGLFQNWAYAW
PANRRILYNRASTDLNGQPRNPAKWLVRWDVPDGAAPP-ALPFIMLPEGVGRLFAAQLKD
GPFPEHYEPWESALA-NLISPEEYPIVATTYRLTEHWHTGMMSRNVPWLLELQPDPFVEM
DVELAKSLGIKNGDWVRIKSARGKAVALVTPRVQPVKVGDKTLHQVGIVIHWGYGDSTNQ
LTPQALDPNTFIQETKAFLVRIEKI
>Ma_B_Deinococcota_Thermus_caldilimi@@formate_dehydrogenase-N_subunit_alpha@WP_135255783.1 WP_135255783.1 formate dehydrogenase-N subunit alpha [Thermus caldilimi]
-MLTRRKFIRGMAQGARPVLRKPIGEKPLICPYCATGCGMIGRLVNLEGDPDHPINQGAL
CSKGQAARGSPYRVTKVLYRAPSERWEEKDWEWALDRIAHLIKDTRDRGWVEVDGQTVRR
TEAIATLGTSVGSNEEAYAMSKLFRLGIVYIEHQARICHSSTVPALGNSFGRGAMTNHPI
DFKNADVILVQGGNPAEQHPLTFRWILEAKGAKLIVVDPRFNRTASKADLFAQIRPGTDI
AFMGGMIRYILENRYDEFYVKHYTNASFLVHPEFKTDGLFSGYDKTYDTSTWAYQVDGQV
KTDPTLQDPHCVFQILKRQYERYTPEVVSKITGIPVEKLLAIYTGRPDRAGTITYAMGAT
QHTYGTQHIRTYAIVQLLLGNIGIPGGGVNALRGHSNVQGSTDFALLYHDLPGYLGLPSG
TLKEWAPSANWWQNYPKYFVSLLKAWWPKVAP---EEAYGYLPKLSPHYSHYALFHAMLA
GEGLIAIGQNPANSAANVNLARALDKLRWLVVVDPMETETAAHWPKAIQTEVFLLPSAVW
AEKSGSITNTGRWAQWYDKALDPPGEAKDELWILTELVRRLKKLYAEEGGPNKEAILSWW
EMAEEVAKEYNGY----TTGKLMARFADLRDDGTTACGNWLYCGAFTEEGGLYQNWAFAW
PANRRILYNRASTDLKGQPRNPAKWLVRWDVPDGVAPP-ALPFIMLPEGVGRLFAAQLKD
GPFPEHYEPWESALA-NLISPEEYPIVATTYRLTEHWHTGMMSRNVPWLLELQPDPFVEM
DVELAKSLGVKNGEWVRIKSARGKAVALVTPRVQPVKVGDKTLHQVGIVIHWGYGDSANQ
LTPQALDPNSFIQETKAFLVRIEKA
>Ma_B_Escherichia_coli_Escherichia_coli@@formate_dehydrogenase-N_subunit_alpha@WP_149008441.1 WP_149008441.1 formate dehydrogenase-N subunit alpha [Escherichia coli]
MDVSRRQFFLGFAPKQALAKLLRAKEIRNTCTYCSVGCGLLEAIYHIEGDPDHPVSRGAL
CPKGAGLLDSENRLRYPEYRAPSDKWQRISWEEAFSRIAKLMKADRDANFIEKNGVTVNR
WLSTGMLCASGASNETGMLTQKFARLGMLAVDNQARVXHGPTVASLAPTFGRGAMTNHWV
DIKNANVVMVMGGNAAEAHPVGFRWAMEAKDATLIVVDPRFTRTASVADIYAPIRSGTDI
TFLSGVLRYLIENKINAEYVKHYTNASLLVRDDFAFDGLFSGYDRQYDKSSWNYQFDGYA
KRDETLTHPRCVWNLLKEHVSRYTPDVVENICGTPKADFLKVCTSAPDRTTTFLYALGWT
QHTVGAQNIRTMAMIQLLLGNMGMAGGGVNALRGHSNIQGLTDLGLLSTSLPGYLTLPSE
DLQSYADQVNYWSNYPKFFVSLMKSFYGDAAQKENNWCYDWLPKWDQTYDVIKYFNMMDE
GTGYFCQGFNPVASFPDKNKVVCLSKLKYMVVIDPLVTETSTFWPASIQTEVFRLPSTCF
AEEDGSIANSGRWLQWHWKGQDAPGEARNDGEILAGIYHHLRELYQAEGGKGVEPLMSWN
YQSDEVAKENNGYALEDKKGQLLSSFAHLRDDGTTASSCWIYTGSWTEQGGNTLGWAWAW
PLNRRVLYNRASADINGKPWDPKRMLIQWDIPDFGN-APTGPFIMQPEGMGRLFAIKMAE
GPFPEHYEPIETPLGTNPLHKEQFPYVGTTYRLTEHFHT--WTKHALLNAIAQPEQFVEI
SETLAAAKGINNGDRVTVSSKRGRAVAVVTRRLKPLNVNGQQVETVGIPIHWGFGYIANT
LTPNVGDANSQTPEYKAFLVNIEKA
>Ma_B_Myxococcus_fulvus_Myxococcus_fulvus@@formate_dehydrogenase@WP_342394480.1_* WP_342394480.1 formate dehydrogenase [Myxococcus fulvus]
MGILDLLFRRSRTLEP---TARADRVVKSVCPYCAVGCGQDERIIDIEGDPDSPISRGRL
CPKGSATFQGTHRVQHVLYRRPGTGWERLPLEQAMDMVAERVKRTRDETWEDTDGFSVQR
TLGLAHLGGATLDNEENYLLKKLFTLGIVQVENQARIXHSSTVPGLGITLGRGGATTFQQ
DLRNSDCILIQGSNMAECHPVGFQWVMEAKGATVIHVDPRYTRTSAVANQHVPIRVGSDI
AFLGGLVRYVLEHRYFKEYVVHYTNAANLVREDFQDDGLFSGFLNKYD-SSWSYEGVTEA
TKDPTLQHPRCVFQVLRRHFQRYTPTIVAKVCGVPEEQFLKVANSGRERTTAFCYAVGWT
QHSVGVQYIRTATILQLLLGNIGRPGGGILALRGHSSIQGSTDIPTLFNLLPGYLPMPSA
ALADYTSSTGWWNNFPKYVVSLLKAWFGDAATEENEFGFRHLPRLTG-HSHMQTVVDMAE
GKGYFVMGENPAVGSMNGALQRGLRQLEWLVVRDFTLIETAEFWTEDIRTEVFFFPAAAH
TEKDGSFTNTQRMLQWHHAAVEPREDVRSELHFAFHLGRRLKRLYAASGAPRDQALLTWD
YSAEAVLREINGYTVTD-----VSGFTALKDDGTTACGCWIYSGAYAEGVWVAPEWGWAW
PANRRILYNRASADPQGRPWSERKKYVWWDVPDCIADRGDDPFIMQADGKAWLFAPGMLD
GPLPTHYEPMESPVK-NALYDPRYPFILTTYRLTEHHTAGGMSRWLSWLSELQPEQFCEV
SVELARERGLSNGGWATLRTARGECRVLVTERMRPLKLNGTSVHQVGIPYHWGVADGANE
LLGFVADPNVDIQESKALTCDLVAG
>Ma_B_Nitrospirota_Thermodesulfovibrio_islandicus@@MULTISPECIES__formate_dehydrogenase-N_subunit_alpha@WP_281754795.1 WP_281754795.1 MULTISPECIES: formate dehydrogenase-N subunit alpha [Thermodesulfovibrio]
MELTRRSFLLGLNLEPAKARIKGAKETTHICPYCGYGCSIIGKVINAEGDPDSPLNEGSL
CPKGAAVYQNPNRITEPMYRAPATEWKKISWEEALNKIARLVKKTRDKYFITKNGQVVNR
VDAIAHVGSAALENEECYLLQKLMRWGLVYIEHQARIXHSPTVAALAESFGRGAMTNHWI
DFRNADVILNMGGNTASNHPMSMKWIMKAKGAKLVVVDPRFTQTASKADLYVPIRPGTDI
VFLGGLIKYIIDNLYFKDYVLNYTDASFLVDPNFKTDGLFSGYDRTYDKSTWKYQLDGIP
KKDPTLQNPNCVFQLLKKQYSRYTIDTVSNITGAPKDKIEEAYTGKPDRTCTVSYAMGWT
QHTVGTQNIRAFSIVQLLLGNMGMAGGGINAQRGEPNVQGSTDHALLFHLWPGYNPAPVA
DLKTYPKSVNWWANRPKYVISYLKELYGDKATKENDFCYSYLPKRDDTCSWLVLFDEMYK
GKGFFAWGQNPACGSSNAGKVRSLAKLEWLVCVNLWDTETSSFWPKKIKTEVFMLPAASS
LEKEGSRTNSSRLGQWLYQAVKPIGKCKSDEEIMNELYWRVKKLYQKEKGAFPEPILTWD
YDVHKVAKAINGYFTTDKKGQQVPSFILLRDDGSTACGCWIYSGSYTDAGGLYPNWAWCW
PVNRRIIYNRASCDPQGNPWDPKRAILKWDVPDGPAPPGKLPFIMKPLGVGAIFGPGLAD
GPFPTHYEPLECPFQENPLYDTRYPYVGTTYRVTEHWQTGAMTRHQEWLLELQPQIFAEI
DPVLAKEKGIKSGDKVIVSSARGWAIAIVTDRLQPFKVMGQTIHMVGLPWHYGWGDSANL
LTPTIGDANTMIPETKAFMVNIEKA
>Ma_B_Nitrospirota_Thermodesulfovibrio_sp._3907-1M@@formate_dehydrogenase-N_subunit_alpha@WP_353685023.1 WP_353685023.1 formate dehydrogenase-N subunit alpha [Thermodesulfovibrio autotrophicus]
MELTRRSFLLGLNLEPAKARTKGAKETTTVCPYCSVGCSIIGKVVNTEGDPDSPINEGAL
CPKGASIYQNPYRVTEPLYRAPATEWKKISWEEALNKIARLVKKTRDKYFIKKNGQIVNR
VDAIAHVGSAAMDNEECYLIQKLMRWGLVYIEHQARIXHSATVAALAESFGRGAMTNHWI
DLRNADVILVMGGNPAENHPISMKWIMKAKGAKLVVVDPKFTRTASKADLYVPIRSGTDI
VFLGGLIKYIIDNLYFKDYVVNYTDASFLVDPNFKTDGVFSGYDRAYDKSTWKYQLDGVP
KKDPTLQHPNCVFQLLKKQYSRYTIDTVAQITGAPKEKIEEAYTGKPDKVMTECYAMGWT
QHTVGVQNIRAFSIVQMLLGNIGMAGGGVNALRGESNVQGSTDHGILFHILTGYNPTPVA
DLKTYPKSVNWWSNRPKYIVSYLKALYGDKATKENDFCYSYLPKRDDGCSWLMIFDQMYK
GKGFFAWGQNPACSGANSNKTRALAKLDWLVVVNLWDNETASFWPKKIKTEVFLLPCASS
VEKEGSITNSGRLAQWRYKAVNPPGKAMPDAEIMNELYFRVKKLYEKEKGAFPEPILTWN
YDTKLIAKEINGYYLEDKKGELVPSFVFLRDDGKTSSGNWLYCGSFTEKGGLYPNWAWCW
PVNRRILYNRASVDPQGNPWDPKRAVIKWDVPDGPAPPGKLPFIMKPLGVGAIFGAGLAD
GPFPTHYEPLECPFSENPIYDTRYPYVGTTYRLTEHWQTGVMTRHTDWLLELEPQVFAEI
DPVLAKEKGIKSGDKVIVSSARGWAIAIVTPRLQPLKVMGQTIHVVGLPWHFGWGDSANL
LTPSVGDPNTMIPETKAFMVNIEKA
>Ma_B_Planctomycetota_Gemmata_obscuriglobus@@formate_dehydrogenase@WP_271413140.1 WP_271413140.1 formate dehydrogenase [Gemmata obscuriglobus]
------MFSKQQPFSPQTARLRGATVTDGVCPYCAVGCGQLGTLIDIEGDPRSPINEGTL
CPKGANAFQNAHRVTRVMYRAPSDRWEERSMDWALDRIAERVKAARDRDFVTRKGRLLNG
FDTIGTLGGATLDVEENYLIKKLFTLGVIPVENQARIXHSASVPGLGTSFGRGAATNFTQ
DLANSDCILIMGSNMAEAHPVGFRWPMRAKGATLVHVDPRFSRTSALCDVFVGIRAGSDV
AFLGGVVNYVLTQKWFKEYVAAYTNAATIVEQGFEDDGLFSGYRGTYDPGHWAYAGSDAP
RTDPTLQHPRCVFQILKRHFARYTPEVVAEVCGCSPEEMVRVANSGRDRTSAIVYAVGWT
QHTTGVQIIRTAGILQLLLGNVGRPGGGIMAMRGHSSIQGSTDVSTLYDTLPGYLPQPVA
SLQGYGMKTGYWSNFPEFVVSLLKAYYGPAATPDNEFGFGWLPRVDG-HSHLVTFDRMSR
GTGFFLFGQNPAGGGMNAGLQRALRNLDWLVVADWFETESAVFWAKDIKTEVFFIPAAGH
VEKEGTLTNTQRLLQWHNKALDPPGEARSDAWFVYQLGKRLRALYAGSTDPKDAPLLTWD
YDAGKVLQEINGYQTAEGRPKLLPGFSALKADGSTACGCWVYSGVYPEPGPVEPNWGFAW
PHNRRVLYNRASADPEGRPWSERKKYIWWDEPDFEPGKGDQPFIMKTDGLGWLYAPGAKD
GPLPCHYEPLESPVR-NLLYTDVFPLVAFTFRLTEHYLSGPMSRFNSWLNELMPEMFAEI
GPELAAARGVANGDWVTVRSARGECRALVTPRIKALTVDGRAVHQVGLPFHWGFGGNAND
LTAIVAEANVSMHEGKVFACQLEAG
>Ma_B_Planctomycetota_Gemmata_palustris@@formate_dehydrogenase@WP_315854083.1 WP_315854083.1 formate dehydrogenase [Gemmata palustris]
------MFSKPQPFSPQTARLRGATITESVCPYCAVGCGQLGQLIDIEGDPRSPVNEGTL
CPKGANAFQNPHRITQVLYRAPSDKWETKSLEWALGRIAEKVKDARDADFKTRNGRLLNH
VTSFGTLGGATIDNEENYLIKKLFGLGVVSIENQARIXHSASVPGLGASFGRGAATNFQQ
DMANSDCILFMGTNTAEAHPVAFRWPMKAKGATLIHVDPRFTRTSALCDVFVDIRAGSDI
AFLGGLVNHVLTQKWFKEYVLAYTNASSIIQDGFRDDGLFSGYHGKYDAGHWGFTGCDEP
LRDPTLQHPSCVFQILKRHFARYTPEVVSRVCGCTPEQLTRVANSGRERTTCIAYALGWT
QHTTGVQMIRTAGILQLLLGNMGRPGGGIMAMRGHSTIQGSTDLATLYDALPGYLPQPAA
TLDEYGMTTGVWADFRKYIVSLLKAWYGSAATPENDFGFGWLPRVDA-YSQLAYFDRMAK
GKGYFLFGQNPGGGGPNAGLHRGLRNLDWLVVADWFEIESAVFWPADIKTEVFFLPAAAA
PEKEGSLTNTQRMLQWHHKAMDPQGDSRSDAWFLYKLGKRLKELYAGSIDPKDQALLTWD
YDLEKVLQEINGHRLNEREPKLVSSFSELKADGTTACGCWLYSGVCPAPDPLHPEWGFAW
PDNRRVLYNRASADPDGKPWSERKKLVWWDRPDFEVGKGDRPFITKPDGLGWLYAP-VKD
GPLPTHYEPVESPVG-NLLYTGEFPVVATTFRLTEHYLSGPMSRFNSWLNELQPEMFVEL
SPELAAERGIVHADWLTVVSGRGEARAMVTRRLRPLLIEGRIVHQIGLPFHWAFGGNAND
LTSLVADPNVSMHESKAFACQVLAG
>Ma_B___TDB__Deferrisoma_camini_Deferrisoma_camini@@molybdopterin-dependent_oxidoreductase@WP_084319009.1_* WP_084319009.1 molybdopterin-dependent oxidoreductase [Deferrisoma camini]
GRTDRRGFLAGFVRRARAGPFPDAKQVKTVCTHCSVGCGVIGVWVRQEMDLNHPISRGGL
CCKGASLRESDKRLRFPLKRVD-GKWQKISWEKALDEIADRLLQIRKESG----------
PDSVFWMGSAKMSNEQCYLFRKMAAWGTNNVDHQARVXHSTTVAGLANTWGYGAMTNHLN
DIRNARSIIMFGSNAAEAHPVAMQHILAAKAAPLIVVDPRFTRTAAKADVYVRLRSGTDV
ALVMGLVREIVKNWHDRDFIDKRT---------FG-------------------------
------------FEEVMKVAEHYTPEEVQRITGVEPKLLKRVA----NRPGTLIWCMGGT
QHSHGNNITRSYCILQLVLGNMGKAGGGANVIRGHDNVQGATDMCILSNSLPGYYGLSDG
HWAQV------WKVDFEWLKGRFDLAYDKKQHNKKGFTMA---RWYEG--VLQPKEKIDQ
RRALFYWGIAME-SQSQMHRVKALEKLDLLVLVDPFVPSAAVVP----KNGTYLLPASTQ
FENEGSVTATARQLQWRFQVLEPLYDSRPDHWIMFELTKRLGFG-----QEFAKNI----
-WPDDCLEEWRSGLQTIREYAHTFDLVTLRANGGPCDGEYY-GL-------PWPCWTTDH
P-GTPILYDMSPVMEGGLPFRARFGTEYKVVKGTNWKTGMAPFGNA---RARMYVW-TFP
DPVPIHREPIQTPRPD-LLSSKTYPLILTTGRIVQHMGGGAETRANRWLSELAPEMYAEV
NPRTANDYGLMDGDWIWIESPQKKVKVKVTLRVDPYT--------IFLPYHFGGGESANV
VTNYGYDVVTQMQETKTGLCQIRKA
>Ma_B___TDB__Desulfatibacillum_aliphaticivorans_Desulfatibacillum_aliphaticivorans@@formate_dehydrogenase-N_subunit_alpha@WP_084511640.1_* WP_084511640.1 formate dehydrogenase-N subunit alpha [Desulfatibacillum aliphaticivorans]
MKISRRGFFKADKSLAALPPFANAVSTTSVCPFCAVGCGSIGKVVQIEGDPEHPINQGAL
CSKGLAFSQSPGRLQKVMYRAPSDHWEEKSWEWALPRMAALIKKTRDASFVQEKGRTVNR
TEGLACLGGAALDNEECYLYAKLARLGVVYLEHQARIXHSATVASLAATFGRGAMTNHWI
DMANADVVMVCGSNVVENHPIASRWLQKARGAIILSVDPRYTRTSSFADHYCRLRSGTDI
AFVGGMIRYALEHRIHREYVVNYTNASFIISPDFEFEGLFSGYDRSYDKSSWAYECDGAP
LRDETLTHERCVFQLLKKHFDRYDPQTVCSITGAPQDAYEKICSGQAGKAGTWLYAMGAT
QSTHGAQNIRTYAMLQLLLGNIGVAGGGVNALRGESNVQGSTDMALLFHILPGYLKNPNA
SLEQYPKSANWWGNTPKYMVSLLKAWFGDHATPENDFAFDWLPRHSV-SSYIPLFEAMHK
GQGLILFGQNPAVSGPHAGRERALSRLKWMIAVDLFETETAGFWAKDIDTEVFLLPAAAS
VEKEGSITNSGRWAQWRYKAVEPPGDARPDLWVLNSLFNAVRKEYQA-GGVFPEPILNWD
YDPHIVAKEVNGYFTREAKGDQVPSFAYLTDDGATCSGNWLYCNAYTGPEGLFPEWTWCW
PVNRRILYNRASVDLEGRPWNPERFVIRWDVPDGGWPPSKHPFIMQPDGHGQLWARFLAD
GPLPEHYEPFESPIV-NPMSREKFPIVATTYRMTEHWLGGAMTRNTPWLAELVPNVFAEI
GTELAEEHGISNGDKIIIESARGEVYALVSSRIPSFKLEGRTVHQAGLVWHFGYGDSANM
LTPNVGDANTMIPEFKAFLCRIKKA
>Ma_B___TDB__Desulfatiglans_anilini_Desulfatiglans_anilini@@formate_dehydrogenase-N_subunit_alpha@WP_084516923.1_* WP_084516923.1 formate dehydrogenase-N subunit alpha [Desulfatiglans anilini]
MDVTRRKFLRKALGSQQPARTAGTVATFSICPFCAVGCGVIGRVVYTEGDPEHPINAGAL
CAKGAALDQNERRLTRVLYRAPSDHWETKDWDWALSTIARRIKKTRDDGFESVDGWTVNR
CATIASVGSAALDNEECWIYQAMLRLGLVYIEHQARIXHSATVTALAESFGRGAMTNHWI
DIRNSDCILIMGSNPAENHPVAFKWVEAARGATVIHVDPRFTRTSSKADIYAPLRPGTDI
AFLGGMIRFILSERCFRDYVAHYTNAACLVSEKFAFDGLFSGFDRAYDRSFWAYETDGAV
RKDPSLSHPRTVFQLLKTHFARYTPEKVSAVTGTPREDLLRVYTGRPDRAGTILYAMGWT
QHTVGVQNIRAMSIIQLLLGNMGMAGGGVNALRGESNVQGSTDHGLLYGDWPGYLPVPRA
TLSDYPLSANWWQNRPKYVVSFLKALFGEAATPENGFCYAWLPKLADNYTWLDLFDAMDR
GRGFFAWGQNPACSGADAGRTRAMAKLDWMVSANLFETETAAFWPRTIRTEVFLLPCAAS
MEKEGSITNSGRWAQWRWKAQEPPGEARSDGDILTELFAAVRALYQSEGGVFPEPILAWD
YDAHKVARGINGCFTSDQKGDPVPSFVLLQEDGSTASGNWLYCQSYNADGGLYPQWAWSW
PMNRRILYNRAAVDLQGRPWDRQRPVIRFDVPDGGWFPSRYPFIMRADGLGGIFGPGLLD
GPFPEHYEPVEGPAAANLLNDPRFPIVATTCRVAEHWQSGAMSRSMPWLLEAEPQMFVEM
SRELAREKGIRNGEKVVVASARGEAVAMVTSRLRPFRVNGAEVHVVGLPWHYGWD-SANL
LTPSAGDPNTRIPETKAFMVSLQRK
>Ma_B___TDB__Desulfatirhabdium_butyrativorans_Desulfatirhabdium_butyrativorans@@formate_dehydrogenase-N_subunit_alpha@WP_028325036.1_* WP_028325036.1 formate dehydrogenase-N subunit alpha [Desulfatirhabdium butyrativorans]
MKVSRRGFLMGFDLQPVKVKTRYAKETTTICCYCGVGCGALGRIINIEGDPDHVINRGAL
CSKGAALKGNTNRLLNPMYRAPSDKWEEVSWDWAIDRIAQRVKKTRDASFMKRNGQVVNR
TEAIASVGSAAFDNEECWIYQALMRLGLVYIEHQARLCHSSTVAALAESFGRGAMTNHFI
DMKNSDCILVMGSNAAETHPISFKWVTEAQGATLISVDPRFTRTSAKADIYAPLRSGTDV
AFLGGMIRYILENLYHKDYVLHYTNATLLLNPEYRFKGLFAGFDRKYDQSKWAFQLDEKP
KRDMSLKDPLCVFNQLKKHYSRYDLKTVSSVTGTSEADLLAVYTGKPDKAGTILYAMGWT
QHTIGVQIIRTMTIVQLLLGNIGMAGGGVNALRGESNVQGSTDHALLYHIYPGYLGVPTA
KLADIPLSLNWWQNEPKYIVSFLKAMFGDQATAENEFGYPWMPKLEDGYSWLDLFDEMYK
GKGLFAWGMNPACSGANSNKTRALANLEWLVNVNLFDNETGSFWPGDIGTEVFMLPACVS
VEKEGSITNSGRWMQWRYAGPNPLGNSRPDGDIILELGLKLKEIYQKEGGVFPDPILKWD
YDPHKVAKIINGTFTRDKAGKQVPSFAFLQADGSTACGNWIYSGSYTDAGGLYPEFAWAW
PVNRRILYNRASVDLKGQPFDAKRWVMKWDIPDGPAPPGKHPFIMTLHGFGQLFGPGLKD
GPFPEHYEAMECPIEKNPLSDPKYPYVCSTYRVSEHWQTGLMTRPQPWLLELQPQVFVEM
SEELAKLKNIQNGERVIVSTVRGEATAIVTKRFRPMKIAGTLVYPIGLPYNYGWEESANL
LTASTGDSNTRIPETKTFMANVSKK
>Ma_B___TDB__Desulfatirhabdium_butyrativorans_Desulfatirhabdium_butyrativorans@@formate_dehydrogenase-N_subunit_alpha@WP_084503287.1_* WP_084503287.1 formate dehydrogenase-N subunit alpha [Desulfatirhabdium butyrativorans]
MKVTRRDFMLGFDLKPVSVKTRYAKETTTICCYCGVGCGAIGRVINIEGDPDHVINRGAL
CSKGAALSGNENRLLKPMYRAPSDKWEEVSWEWAIDRIGLRIKATRDATFTKTNGQVVNR
TTAIASVGSAAMDNEECWAYQALMRIGLVYIEHQARIXHSATVAALAESFGRGAMTNHWI
DLKNSDCILIMGSNAAENHPISFKYVTEAQGATLISVDPRFTRTSSKADIYAPLRSGTDI
AFLGGMIKYILENLLNKQYVIDNTNATFLVNPAFKFNGVFGGYDRKYDKSTWTFQMDGIP
KRDASLKDPHCVLNLLKKHYSRYNLKTVSAITGTPEADILAVYTGAPAKAGTIMYAMGWT
QHTVGVQNIRAMSIIQLLLGNMGVAGGGVNALRGESNVQGSTDHALLFHIWPGYLPAPNG
KLEDIPLSLNWWKNEPKYIVSLLKSFFGDKADAANEFGYSWLPKLDAGYSWLDIFDEMYK
GKGFFAWGMNPACSGANSNKVRALANLDWMVNVNIFDNETGSFWPDQVGTEVFMLPCCVS
VEKEGSITNSGRWMQWRYEGPKPMGLSKPDGDIICELGLKLKELYQKD-GVFPEPILKWD
YDPHKVAKAINGYFLADKKGSLVPSFAFLQADGSTSSGNWIYCGSYTDKGGLYPEFAWAW
PVNRRIIYNRAAVDGKGQPLDPKRWVIAWDVPDGPAPPSVHPFIMTVNGYGQIFGPGLAD
GPFPEHYEAMECPVEKNLLSDPRYPYVCTTYRVSEHWQTGLLTRPQPWLLELQPQVFVEL
SEELAGLKQIKNGERVVVSSARGECTAVVTKRFKPLKVAGTIVHQMGIPYNFGWEESANL
LTPSTGDPNTRIPETKTFMANIAKK
>Ma_B___TDB__Desulfocapsa_sulfexigens_Desulfocapsa_sulfexigens@@formate_dehydrogenase_subunit_alpha@WP_083907219.1_* WP_083907219.1 formate dehydrogenase subunit alpha [Desulfocapsa sulfexigens]
PKVARRSFLMTAKAATPAAAYPDSKMVKSICTHCAVGCGINGVWVRQEVAQDHPVSRGGY
CCKGASAIDSEKRLKSPMKRVN-GKWQKISWDTAMDEIAAKLTTIRDTDG----------
PDALHLNGSAKVSTEMAYLQRKFAAWGSNNVDHQARIXHSTTVAGVANTWGYGAMTNSLN
DMRHTKSMIFIGSNAAEAHPVSMQHILHAKNAPIIVVDPRFTKLAAKATDFVRIRPGTDC
VFIMGLINEIIQKWEDKEFIRTRV---------SG-------------------------
------------YPEMVKVAAHYTPEEVENVTGIPAAQTRHVA----NRPTSLTWCMGGT
QHHIGSSITRAFCILQLVLGNMGKSGGGTNIFRGHDNVQGATDVGVLADTLPGYYGLADG
HWCRV------WDVDYDFIVSRFK---EKEWMNAKGFSLA---RWYEG--VLGE-EKIDQ
YKAMIQWGCGSN-SNSQYDRVVAYNKLDLFVIVDPFPTMAAATC----TDNVYLLPCSSQ
YETSGSVTSTSRQIQWRDKIVEPINGCRDDYHIMKELVERLGFA-----DKFYKNI----
-VPEDITREINKGMLTIMENWHTFDIETLEAKGGPCNGDYY-GM-------PWPCWTEEH
P-GTPILYDISSVAKGGLPFRNRFGLEKTVVPGTNWKTGMAPFGNA---RARCIVW-NFP
DQIPIHREPLHSPRPD-LIAAAKFPFVLTTGRMVEHMGGGAETRSNKYLSELQPEMYAEV
NPVTGNNLGVRDGEMIWIESPEGKVKAFFTERVDEKT--------IFMPYHFGGGDAANV
CTNYGYDIVTQIQATKDGLCKISRA
>Ma_B___TDB__Desulfomicrobium_baculatum_Desulfomicrobium_baculatum@@formate_dehydrogenase-N_subunit_alpha@WP_015773186.1_* WP_015773186.1 formate dehydrogenase-N subunit alpha [Desulfomicrobium baculatum]
MKLGRREFVLGFDLAPTKASLRKGKETTSVCCYCSVGCGLIGRAINIEGDPDHPINEGAL
CAKGAAIYQNPQRITKVQYRAPSDKWEEKSWDWAITEIAKRVKKVRDESFTEKNGEVVNR
TEGLASVGSAAMDNEECWIYQAFLRLGLTYIEHQARIXHSATVAALAESFGRGAMTNHWI
DFKNSDCILIMGSNAAENHPICWKWVTRAQGATVIHVDPRYTRTSSKSDMYVPLRSGSDI
GVLGGMIKYILDNLTQKEYVLHYTNASFLVSKDFSFDGLFSGFDRKYDKKSWDFEMDGVP
KRDMTLKDPRCVYQILKKHYERYDSKKVSAISGSPEDQLLAFYTGKPDKAGTILYAMGWT
QHTVGVQNIRAMSIIQLLLGNMGVAGGGVNALRGESNVQGSTDQALLFHIIPGYMATPRA
TLEDYPKSVNWWQHKPKYLASLLKSFYKEADL---PTAYTWMPKLDVGASWLVLFDKMLK
GKGFFAWGMNPAASGADSNKTRALSKLDWMVNVNLFENETGSFWPKKIKTEVFFLPCSVS
VEKEGSISNSGRWMQWRYAGPKPMGESKPDGDIIYELALKIRELYEKEKGAFPDPVLNVD
DDPHKVAKLINGYFLKDKAGSQVPSFVMLQADGSTCAGNWIYTASYTDKGGLFPGWTWSW
PVNRRIIYNRASVDMTGKPWAPQKPVLAWDVVDGGGDA-KYPFIMQKHGVGQIYGPGLND
GPLPEYYEPLECPVTEHPFSDPRFPFVCTSYRVTEHWQTGVLTRWLPWLTEAQPQMFCEM
SEELAELKGIKNGEKVILENPRGWAIAIVTKRLKPFDVMGNPVHVVGIPWHYGWGDAANL
LTPAVGDPNTGIPETKAFMVNVKKA
>Ma_B___TDB__Desulfomicrobium_baculatum_Desulfomicrobium_baculatum@@formate_dehydrogenase-N_subunit_alpha@WP_015773754.1_* WP_015773754.1 formate dehydrogenase-N subunit alpha [Desulfomicrobium baculatum]
TTFSRRGFMLGFDLKPAYAKIEGAKEVISTCAFCSCGCQIIGKIISSEGDPDYPVSEGSL
CPKGAAFYQSDHRVLVPKYRAPSDKWEEKDWDWMLDKIARKIKDTRDKDFQLTNGVTVNR
WESYFQLGTSQMDNEECSVTHQMCRLGGVYIDHQARVXHSPTVPALAESFGRGAMTQHWI
DIKNANAILIMGSNAAEHHPISFKWVLKAKGAKVIHVDPKFSRTSARSDLHVPLRSGTDI
AFLGGMVKYILEKLIQKEYVTEYTNASFIVGDDYTFDGLFSGYDKKYDQKKWAFAKDGVS
KRDKTLKDPRCVYQLLKKHYERYDLDTVSSITGVSKDNLLAVYTGKPDKAGTMMYALGWT
QHSVGVQNIRLGAMVQLLLGNIGVAGGGVNALRGEPNVQGSTDHALLWHIIPGYNAVATS
TLEEYPKSVNWWGNRPKYMVSLLKGWFGDKATAENEFCYNLLPKVEPGYASMFMFDKMYE
GKGGMIFGHNPAMSMPNTHKIRALGKLDWLVVGEAHDTETSSFWPKKVPTEVFLLPSCQR
GEKDGTTSNSGRWYQWHYKGYEPAGKSKSMGWMVVEIMKRVRALYEKEKGVFPEGVHSWP
-DAEDMAKRINGQFTRDKKGDQVPGFALLQADGSTSSLNWLYCGGYPAADGLFPGYSWAW
PMNRRIIYNRASVDVNGKPFNPELPVIAWDIPDGPAPPGTYPFIMHTEGHGQLYGPGRVD
GPFPEHYEPAETPIAKNPFSDPKYPIVLTTYSMTEHWCGGGDTRNTPYLLEAEPQLYVEM
SHELAGEKGIKNGDHVVVESIRGEAVAMVTVRITPFLVEGKTVHLVGMPFCFGWGDATNR
LTPSVGDPNTTIPEYKACLVNIRKA
>Ma_B___TDB__Desulfomonile_tiedjei_Desulfomonile_tiedjei@@formate_dehydrogenase-N_subunit_alpha@WP_014809659.1_* WP_014809659.1 formate dehydrogenase-N subunit alpha [Desulfomonile tiedjei]
MDVTRREFLLGLDLGATNAKMKTAKRTTSICPYCSVGCGLIGKIINIEGDPDHPVNGGSL
CAKGASVYQNPNRLTKVLYRAPSDKWQEKSWDWAIAEIAKRAKKTRDAGFIEKNGQVVNR
VENIAHLGSSNIDNEEVAVLNLMVRLGLVYIDHQARVXHSPTVAALGESFGRGAMTNHWV
DLENSDCLLIMGSNAAENHPISMRWVMKAKGAKVISVDPRYTRTSAISDYYAALRSGTDI
AFLGGMINYILEKKYFKEYVENYTNASHIVGDKFDFDGLFSGYNGKYDASNWALKRDGVA
EKDPTLQNPRCVFQLLKKHYSRYTPEKVSEITGTPVEDLLKVYTGTRDKAGSVLYALGWT
HHTIGAQIIRTSAIVQLLLGNIGIAGGGINALRGQPNVQGSTDGCLLFHILPGYLKVPRG
TLEAYPQSANWWQNTPKYTVSLLKTFFGDKATKENDFGYAWLPKADDGYSWLDMCDVMYS
GNGMFIWSQNPAGSHPNVNKVVALSNLDWLVHANIFNNETASFWPKKIKTEVFLLPAACS
VEREGSLSNSGRVAQWRYKAVEPAGEAMPDGEMVYRLVRKLKELYKKEGGKCPEPILHWD
YDPHKTAKETNGYFVKDKKGDLVPTFGLLQADGSTSCGNWLYCASYTNAGGLYPNWAWCW
PVNRRILYNRASCDPSGQPWNPKRVVVKWDVPDGPWPPGKLPFIMKPDGVSSLFGPGMAD
GPFPEHYEPYENPLGKNPMSDPNFPYVCSTNGITEHWCSGSFTRWQPWLLEMQPELYVEI
SPQLAGEIGIKNGDRVKVASIRGECVAMVTPRIRPFKIAGKTIHQVAMPYCFGWNYATNL
LTPAVGDANTMCPEYKAFMVNVKKV
>Ma_B___TDB__Desulfomonile_tiedjei_Desulfomonile_tiedjei@@formate_dehydrogenase-N_subunit_alpha@WP_014810145.1_* WP_014810145.1 formate dehydrogenase-N subunit alpha [Desulfomonile tiedjei]
MSVTRREFFLGVDMGPTRAKMKTAKQSTTICSYCAVGCGLIGKIINIEGDPDHPVNEGAL
CAKGASLFQNPNRLKKVLYRAPSDKWQEKSWDWALSEIAKRVKAVRDADFMEKNGDTVNR
LESIAHIGSAALDNEELWPLQAMMRLGLVYIEHQARIXHSATVAALAESFGRGAMTNHWI
DLRNSDCILVMGSNAASNHPISMKWVQKAKGGKLISVDPRFTQTSSKADLYAPLRSGTDI
AFLGGMIKYIIDNKIFKDYVVDYTNASFIIGDKFDFDGLFAGYDRAYDKSAWAYKKDGAI
EKDPTLENPKCVFQQLKKHYSRYTPEKVSEITGTPVPDLLKVYTGAKDKAGTIMYAMGWT
QHTVGVQNIRAMSIIQLLLGNIGIPGGGVNALRGESNVQGSTDQALLFHLLPGYLRAPAA
SLKEYPRSVNWWSNYPKYSTSLLKSFWGDAATPENDFGFHWLPKLDPGCSWLNLFDAMYD
GKGFFAWGQNPACSGANSNKTRALTKLNWLVNVNIFDNETGSFWPKKIKTEVFMLPCAAS
VEKEGSITNSGRWAQWRYKAANPPGDAKPDGDIAVELMDKIRGLYKK-GGKFPEPILKWD
YDPHKVAKEINGYFLKDKKGDLVPAFPMLQADGSTSCGNWIYSASYTNAGGLYPKWAWAW
PVNRRILYNRASVDKNGQPFNAKRALLTWDIPDGPAPPGKHPFIMTAEGFGRLFGPGLND
GPFPEHYEPLECPLPNNLMSDPRFPFVGTTYRVTEHWQTGCMTRWQPWLVEAEPQMFVEM
SEELAELRGIKNGEKVKVSSTRGECVAMVTTRFRPFKIGNTTVHQVGMPWCFGWD-NANL
LTPTVGDPNTMIPESKAFMVNVVKA
>Ma_B___TDB__Desulfonatronovibrio_hydrogenovorans_Desulfonatronovibrio_hydrogenovorans@@formate_dehydrogenase-N_subunit_alpha@WP_084301543.1_* WP_084301543.1 formate dehydrogenase-N subunit alpha [Desulfonatronovibrio hydrogenovorans]
MKLGRREFILGFNLKPTVAQINWAKESTTICCYCSVGCGLIGRIINTEGDPDHPINEGSL
CAKGASVYQNDKRVTQVLYRAPSTKWEEKTWEWALDRIAQKIKETRDATFTETNGQMVNR
CNGIASAGSAALDNEELWPYQSMLRLGLIYIEHQARIXHSATVAALAESFGRGAMTNHWI
DLKNSDCILMMGSNPAENHPISFKWVLKAKGAKLIHVDPRYTRTTSLSDLYVPLRSGSDL
AFLGGMIKYLLDNLYFRDYVVNYTNASFIVGRRYSFDGIFSGFDATYDKSYWAFETDGVP
QRDNTLRHERCVFNLMKKHYERYDLDTVSQVTGTTQEELLSVYTRRPDKAGTVMYAMGWT
QHTTGVQIIRAMSMIQLLLGNMGVAGGGVNALRGESNVQGSTDQALLYHIIPGYNPTPRA
TLADYPKSANWWQNRPKYIASLLKAMYPDADL---DQAYTFLPKLDAGCSFLVMFDEMLK
GKGFLCWGQNLAGCLSHSNKNRAMTKLDWMVVVNIFHNETSSFWPKQIDTEVFFLPCAVF
MEKEGSVTNSGRWMQWRYEAAKPLGNTWHDGDIMYGLIERVKKLYQNEGGAYPDPILDTS
QDPHKVAKLINGYFLKDKAGTQVPSFALLQDDGSTCSGNWIYCGSYTEQGGLFPNWSWAW
PVNRRIIYNRASCDPSGRPYAPDKAVVTWDVPDGGWKP-KHPFIMRAHGFGQLYGPGLND
GPFPEYYEPLECPFEEQPFSDPRYPFICSTYRVTEHWQTGLMTRWTPWLLEAEPQNFVEI
SPELARLRGIENGDMTIVETVRGEAVAMVTHRVKPFTIMGQTIHQIGVPFHYGWGDSANL
LTPSVGDPNTGIPQTKAFMANVRKK
>Ma_B___TDB__Desulfonatronum_lacustre_Desulfonatronum_lacustre@@formate_dehydrogenase-N_subunit_alpha@WP_028571048.1_* WP_028571048.1 formate dehydrogenase-N subunit alpha [Desulfonatronum lacustre]
MQISRRNFMLGFNLRPAVAKLRDAKETTSVCCYCSVGCGLIGRTVNVEGDPDHPISEGSL
CAKGASVYQNENRVTKVLYRAPGDKWEEKSWDWAIDRIARKVKEARDQTFVTSNGQVVNR
TDGIAHVGSAALDTEECWYLQGLMRLGLVYIEHQARLCHSSSVPSLAESFGRGAMTNHYN
DLMNSDCILMMGGNPAECHPVSFKWIMKAKGATLISVDPRFNRTSSKADIYAPMRSGTDI
PFLGGMIKYILDNMYFKDYVVNYTNGAFLVNPEFGFDGLFTGWDNAYDKSTWTYQLDGVP
KRDLSLKDKNCVFQLLRKHYDRYTLDRVSETTGTPKDKLLEVYTGKPDKSGTNTYAMGWT
QHTIAVQLIRTMAMIQLLLGNVGNAGGGVNALRGEANVQGSTDSALLYHIIPAYNPAPRA
TLADYPKSANWWQNRPKYIASLLKAMYPDKTP---EESYNYMPRLDVGCSWLVMFDHMLQ
GKGLFAWGMNPAVSGAHSNKTRAMTKLDWLVNVNIFRNETGSFWPAKVKTEVFMLPAAVF
YEKEGSITNSGRWAQWRHAGPEPLGESKADGDMMVMLLKRLKELYQEEGGAFPDPVFTLD
ADPVKMAKLHNGYFLTDKAGTQVPGFALLQDDGSTACANWLYCGSFTEAGGLFPNWAWAW
PVNRRVLYNRASVDQQGMPFAPQKAVIKWDVPDGPWAP-RHPFIMTTEGFGRLFGPGLVD
GPFPEHYEPLECPFETQPFSDPRYPFVGTTYRVTEHWQTGVMTRWTPWLLECQPQMFAEI
DPELARLRGIANGDKVIVESIRGECVAIVTPRLKPYKVMGQSLHMVGVPWHYGWGDAANL
LTPAVGDPNTGIPETKAFMVNIRKA
>Ma_B___TDB__Desulfonatronum_lacustre_Desulfonatronum_lacustre@@formate_dehydrogenase-N_subunit_alpha@WP_084032028.1_* WP_084032028.1 formate dehydrogenase-N subunit alpha [Desulfonatronum lacustre]
MQINRRNFLLGFDLKPTVAQLKEAKETTSICCYCSVGCGLIDRAVNIEGDPDHPINEGSL
CAKGASLWQNNDRMTKVLYRAPSDKFEEKTWDWALDQIARKVKDARDATFVAKNGQVVNR
TDGIAHTGSAALDNEECWYISSLMRFGLVYIEHQARIXHSATVAALGESFGRGVMTNHYI
DLMNSDCILMMGANPAENHPVSFKWVMKAKGATLVNVDPRFNRTSSKSDLYVTMRSGTDI
PILGGMIKYIIDNLYFKDYVVNYTNAAFLVNPDFGFDGLFTGFNASYDKATWTFQMDGIP
KKDPSLKDPNCVFQLMKKHYERYDLDRIEKTSGTPQDQLLALYTGAPDKSGTIMYAMGWT
QHTTGAQIIRTMAMIQLLLGNMGMAGGGVNALRGESNVQGSTDQALLFHIIPGYNPTPRA
TFEDYPKSANWWQNRPKYVASLLKAMYPDKDP---NESYNYMPKLDAGASWLVLFDHMLQ
GKGYFAWGQNPAACGADSNKTRALAQLDWLVVVNLFDNETASFWPAKVKTEVFVLPPAVW
CEKEGSISNSGRWVQWRYAGPKPMGDCIPDGDMALELVRRVRALYEKEGGAFPDPIFNTA
GDPHRVAKLLNGYFVKDKAGTQVPNFTALQADGSTACGNWVYSGCYTEAGGIFPAWSWAW
PLNRRIVYNRASCDPQGKPYAPHKAVIAWDVPDGGWAP-RHPFIMTAEGYGRLFGPGMAD
GPFPEHFEAMECPFEEHPFSDPRYPFVGTTYRVTEHWQSGVMTRWTPWLLECMPQNFVEI
DPELGKLRGIESGDKVIVENMRGEAVAIVTPRLQPIKSMGQTIHMVGTTWHYGWGDSANL
LTPSVGDPNTFIPETKTFMVNIRKA
>Ma_B___TDB__Desulfonatronum_thiodismutans_Desulfonatronum_thiodismutans@@formate_dehydrogenase-N_subunit_alpha@WP_031385867.1_* WP_031385867.1 formate dehydrogenase-N subunit alpha [Desulfonatronum thiodismutans]
MQINRRNFLLGFNLKPAVAKLRDAKETTSVCCYCSVGCGLIGRTVNVEGDPDHPISEGSL
CAKGASVYQNENRVTKVLYRAPGDKWEEKSWDWAIDRIARKVKEARDQTFVTTNGQVVNR
TDGIAHVGSAALDTEECWYLQGLMRLGLVYIEHQARLCHSSSVPSLAESFGRGAMTNHYN
DLMNSDCILMMGGNPAECHPVSFKWIMKAKGATLISVDPRFNRTSSKADIYAPMRSGTDI
PFLGGMIKYILDNLYFKDYVANYTNAAFLVNPKFGFDGLFSGWDNAYDKSTWTYQLDGVP
KRDLSLKDKNCVFQLLRKHYDRYTLDRVSETTGTPKDKLLEVYTGKPDKSGTNTYAMGWT
QHTIAVQLIRTMAMIQLLLGNVGNAGGGVNALRGEANVQGSTDSALLYHIIPAYNPAPRA
TLGDYPKSANWWQNRPKYIASLLKAMYPDKTP---EESYDYMPRLDVGCSWLVMFDHMLQ
GKGLFAWGMNPAVSGAHSNKTRAMTKLDWLVNVNIFQNETGSFWPAKVKTEVFMLPASVF
YEKEGSITNSGRWAQWRYAGPEPLGESKPDGDMMVMLVKRLKELYQEEGGAFPDPVFTLD
ADPVKMAKLHNGYFLTDKAGTQVPSFALLQDDGSTACANWLYCGSFTEAGGLFPNWAWAW
PVNRRVLYNRASVDQQGKPYAPQKAVIKWDVPDGPWAP-RHPFIMTSEGFGRLFGPGLVD
GPFPEHYEPLECPFETQPFSDPRYPFVGTTYRVTEHWQTGVMTRWTPWLLECQPQMFAEI
DPELAKLRGIANGEKVIVESMRGECVAIVTPRLKPYKVMGQSLHMVGVPWHYGWGDAANL
LTPAVGDPNTGIPETKAFMVNIRKA
>Ma_B___TDB__Desulfonatronum_thiodismutans_Desulfonatronum_thiodismutans@@formate_dehydrogenase-N_subunit_alpha@WP_084185121.1_* WP_084185121.1 formate dehydrogenase-N subunit alpha [Desulfonatronum thiodismutans]
MQINRRNFLLGFDLKPTVAQLKEAKETTSICCYCSVGCGLIDRAVNIEGDPDHPINEGSL
CAKGASLWQNDDRMTKVLYRAPSDKFEEKTWDWALDQIARKVKDARDATFVAKNGQVVNR
TDGIAHTGSAALDNEECWYLSSLMRFGLVYIEHQARIXHSATVAALGESFGRGVMTNHYI
DLMNSDCILMMGANPAENHPISFKWVMKAKGATLVNVDPRFNRTSSKSDLYVTMRSGTDI
PILGGMIKYILDNLYFKDYVLNYTNASFLVNPDFGFDGLFTGFKASYDKTTWSFQMDGIP
KKDPSLKDPNCVFQLMKKHYERYDLDRIEKTSGTPKDQLLALYTGAPDKSGTIMYAMGWT
QHTTGAQIIRTMAMIQLLLGNMGVAGGGVNALRGESNVQGSTDQALLFHIIPGYNPTPRA
TFDDYPKSANWWQNRPKYVASLLKAMYPGKDP---AESYTYMPKLDAGASWLVLFDHMLQ
GKGYFAWGQNPAACGADSNKTRALAQLDWLVVVNLFDNETASFWPAKVKTEVFVLPPAVW
CEKEGSISNSGRWVQWRYAGPKPMGDCIPDGDMALELWRRVRALYEKEGGAFPDPIFNSK
DDPHRVAKLLNGYFVKDKAGTQVPNFTALQADGSTACGNWVYSGCYTEAGGIFPAWSWAW
PLNRRIVYNRASCDPQGKPYAPNKAVVAWDVPDGGWAP-RHPFIMTAEGYGRLFGPGMAD
GPFPEHFEAMECPFEEHPFSDPRYPFVGTTYRVTEHWQSGVMTRWTPWLTECMPQNFVEI
DPELGKLRGIESGDKVIVENMRGEAVAIVTPRLQPIKSMGQTIHMVGTTWHYGWGDSANL
LTPSVGDPNTFIPETKTFMVNIRKA
>Ma_B___TDB__Desulfonauticus_submarinus_Desulfonauticus_submarinus@@formate_dehydrogenase-N_subunit_alpha@WP_092063716.1_* WP_092063716.1 formate dehydrogenase-N subunit alpha [Desulfonauticus submarinus]
MKLGRREFLLGFDLSPTIAKINWAKESTSICCYCAVGCGLIGRIINVEGDPDHPINEGAL
CAKGAAIYQNKNRILKPLYRAPSDKWEEKSWDWMLDRIAKKIKEVRDKTFLRRNGQEVNR
CEGLASVGSAAMDNEECWIYQAMLRLGLVAIEHQARIXHSATVAALAESFGRGAMTNHWI
DIKNSDCILIMGSNAAENHPISFKWVTKAKGAKLIHIDPRFTRTSAKADIYAPIRSGTDI
AFLGGLIKYILDHLYFKEYVVNYTNASFIVNKKFGFDGVFTGFDHKYDKSYWKFELDGNP
KKDPSLSHKRCVFQLLKKYYQRYTLEKVAEATGMPKDAILKIYTGKPDKSGTIMYAMGWT
QHTVGVQNIRAMAIIQLLLGNIGVAGGGVNALRGESNVQGSTDHCLLYHILPGYLKTPKA
TLKDYPKSANWWQNYPKYSASLIKSMYMEDDP---NKAYKWLPKLDDGESFLVIFDEMLR
GKGFFAWGQNPAVGLANSNKARALSKLDWMVVVNIFDNETASFWPYQVKTEVFFLPCAVS
VEKEGSITNSGRWMQWRYRAAKPLGDSRPDGDIICDLFKRIKQLYQNEGGVYPDPVLSSE
KDPHKVAKIINGYFLKDKAGTLVPSFAYLQADGSTCSGNWLYCGSYTEKGGLFPKWSWCW
PVNRRILYNRASVDLRGKPYAPQKPVIIWDVPDGGWKP-KYAFIMRKYGHGQIFGPGRAD
GPFPEYYEPLESPVKQHPFSNPKYPIVCTTYRVTEHWQTGVMTRWQPWLLETEPQLFVEM
NPELAKEKGIKNGELVIVENERGKAVAIVTSRLRPFKIMGKIVHQVGLPWHYGWGDAANL
LTPSVGDPNTGIPETKAFMVNVRKI
>Ma_B___TDB__Desulfoplanes_formicivorans_Desulfoplanes_formicivorans@@formate_dehydrogenase-N_subunit_alpha@WP_083254545.1_* WP_083254545.1 formate dehydrogenase-N subunit alpha [Desulfoplanes formicivorans]
--MKRRAFLLGISLKPTMAKLRWAKETTSICCYCAVGCGLLNRAINVEGNPDHPINEGSL
CAKGASIWQNDSRVLQPMYRAPSDKWEAVSWDWALDQIADRVKKTRDATFSLKNGEVVNR
CDGIANVGSAAMDNEECWVYQAFLRLGLVWIEHQARIXHSATVAALAESFGRGAMTNHWI
DLKNSDVILVMGSNAASNHPISFKWVNKAKGAKLISVDPRFTQTSTQADIYAPLRGGTDI
AFLGGMIKYILDNLYFREYMVNYTNASFIVSKKFEFDGLFSGYKGKYDKSYWAFERDGNP
KKDPSLSNSRCVFQLLKKHYSRYTLDKVSDVTGTPKDKLLEVYTGKPDKSATIMYAMGWT
QHTVGVQNIRCMAMIQLLLGNIGVAGGGVNALRGESNVQGSTDHCLLWHILPGYLQVPKS
TLKAYPKSANWWQNYPKYSVSLLRAMYPNTDH---NLSYTWLPKADTGYTWLQLFDAMDK
GKGFFAWGQNPACSGANSNKTRAMTRLDWMVNVNIFDNETGSFWPKEIKTEVFFLPCCTS
IEKEGSITNSGRWMQWRTAGPKPLGLTKSDGHIICELAQKIKDKYRKEGGLFSDPILDIA
ASAENTAKLINGYFLKDKKGTLVPSFAFLQDDGSTNSGNWLYCNSFTEKGGLYPNWAWCW
PVNRRIIYNRASVDLNGKPYAPEKAVIAWDVPDGGWAP-KYAFIMRKEGFGQIFGPGRAD
GPFPEHYEPMECPVDKNPFSDPRYPFVCSTYRVTEHWQTGLMTRHTPWLLEAQPQMFCEM
SKELAKLRGIKNGDKVILESVRGWAVALVTARFKPFKVMGSTVHQVGVPWHFGWGDAANL
LTPSVGDPNTGIPETKAFMVNVRKA
>Ma_B___TDB__Desulfoplanes_formicivorans_Desulfoplanes_formicivorans@@formate_dehydrogenase-N_subunit_alpha@WP_083254690.1_* WP_083254690.1 formate dehydrogenase-N subunit alpha [Desulfoplanes formicivorans]
MVCTRRGFLLGISLKPIKAKIDGAKEVVSICPFCAVTCHYIGRIVSTEGDPDYPISEGSL
CAKGAAQLSSHHRLLKPMYRAPSDHWEEKSWEWILEKLARKIKDTRDRDFKRVNGQTVNR
VESIFHLGCSIMDNEECALVHQAVRLGLVHFDHQARIXHSATVAALAESFGRGAMTNHWI
DLKNSDCIFIMGSNAAEHHPVSFKWILRAKGAKLIHVDPKFSRTSARCDFHIPLRSGTDL
AFLGGFINYIIEELYFKEYVAEYTNASFIVDDGFKFNGMFSGYNRIYDKTTWAFKKDGVP
LRDRTLQDKRCVFQLMKDHYSRYSLKKVSSITGVSQENLLKVWTGKKGKAGAICYALGWT
QHSVGVQNIRASALIQLLLGNIGVAGGGIEALRGEPNVQGSTDHCILWHILPGYLPMPKA
SLEAYPQSANWWQHRPAYMVSLLKGWYGDKGTKENGFGYNWIPKADDDYSYLYIFDRMYN
NKGGFIWGTNPAQSVPNTNKVRALENLDWACFAEVHHTESTDFWPATIKTECFLLPSANR
AEKAGSITNSGRWQLWHYQATKPQGQCLSLGDMCVKITNAVRNLYRKEGGTYPEPLLDFP
-DPEKVAQKCNGWFTRDKKGQQVPSFTALKDDGSTVSLNWLYAGGYTEEEGLYPNYSWCW
PVNRRILYNRASVDKNGQPWAPDKAVIRWDVPDGGWPPGRYPFIMHKEGHGQLFGPGRVE
GPFPEHYEPVETPVKKHPFSDKRFPIVLTTYSMTEHWCGGGETRNTPVLLEAEPQLYVEM
SPQLAEEKGIKNGDPVIVESIRGEAIAMVTVRMRPLTIQGKTVHEVGMPFCFGWGDSTNR
LTPSVGDPNTTIPEYKACLVNVRKA
>Ma_B___TDB__Desulfosudis_oleivorans_Desulfosudis_oleivorans@@formate_dehydrogenase-N_subunit_alpha@WP_083766545.1_* WP_083766545.1 formate dehydrogenase-N subunit alpha [Desulfosudis oleivorans]
MDINRRQFLLGLDLSPIEARTLHAKQTTTICPYCAVGCGILDKVVNTEGDPDHPINEGSL
CSKGMAVYQNPNRLTVPLYRKPGTRWEEVSWDFALDKIAKNIKTSRDASFEAVNGQEVNR
TMGIASLGSAALDNEECYIYQKLLRMGLVYIEHQARIXHSATVAALAESFGRGAMTNHWI
DIKNADYILAMGSNPVKNHPISFKWILKAIGATLISVDPRYTRTSKKAHLYAPLRSGSDI
AFLGGMIKYILEKLYFEAYVREYTNASFLISPDFKMEGVFSGLTGKYDKTTWAYQKDGII
KKDKTMKDPNCVLQLLKKHFSRYTLDTVSSITGTPKDKLEAVYSGAPDKTGTVLYAMGWT
QHTVGVQNIRTMSIIQLLLGNMGMAGGGVNALRGESNVQGSTDHCLLYHIIPGYLKTPKA
TFKAYPMSANWWSNYPKYSASLLREMYGKEVPLED--AYRYLPKLDDGYSWLTIFDQLYQ
ETGFFSWGQNPTCSGANANKTRALTKLDWLVNVNLFDNETGSFWPEKIKTEVFLLPCAAS
YEKEGSITNSGRWMQWRYKAVEPPGQARPDGDIINDLYVRLKKLYSGKGGVFADPILRWE
YDPHMVAKEINGYFLENNSGDLVPDFTYLSADGSTSSGNWLYCNSYTKEGGLYPGWSWCW
PLNRRIIYNRASVDLNGKPWAPNKPVIEWDVPDGGWPPSRYPFIMKTEGHGHIFGPGLTD
GPFPEHYEPLESPLDRNPLSDPNYPIICTTYRVTEHWQTGLMTRWQPWLAELEPAMFVEI
SKELADQKGIKNGEIVIVKSARGEAVAMVTVRWLPFTVMGKTLHQVGIPYHYGWGDSANI
VTPNIGDANTMIPESKVFMVDVVKK
>Ma_B___TDB__Desulfovibrio_desulfuricans_Desulfovibrio_desulfuricans@@formate_dehydrogenase-N_subunit_alpha@WP_374290004.1_* WP_374290004.1 formate dehydrogenase-N subunit alpha [Desulfovibrio desulfuricans]
MKSTRRSFLLGFDLGEAQAKIEGAKEVISVCPFCSVCCQVIGKLVSTEGDPDFPVNEGAL
CAKGAALFSNDHRLKKPLYRAPSDHWVEKDWDWTLAQIARRVKDTRDKDFILKNGQTVNR
LDSIFWMGTSHASNEECAVIHQAMRLGVVHMDHQARVXHSPTVAALAESFGRGAMTNHWI
DIKNSDAVLIIGSNAAEHHPVAFKWVMRAKGAVLMHVDPKFSRTSARCDFHVPLRSGTDI
PFLGGMLNYILENLYFKDYVEKYTNAAFVVGKNYAFDGLFSGYDRKYDKSSWVLEKGGGP
LIDPTFQNERCVINLMRQHYSRYTLKNVSDVTGVSQENLLKVYTGGPDKAGTILYALGWT
QHTVGVQNIRLSSLIQLLLGNIGVAGGGINALRGEPNVQGSTDHALLYNNLPGYHATPQA
TLADYPNSANWWGNRPKYIASLLKGWFGDEATPENDFCYGLLPKLEPGCSYMFAMDKVYQ
GRGGFIFGVNPMNSFPNTNKMRALDKLDWLVCSELHNSETTDNWPKACKTEVFLLPSAHR
IEKEGTISNSGRWLQWFDQGVKPGGEARNFADIVVPLFNTLRELYKAEGGQLPDPIMNWT
-DAAEWARRINGLFWADKRGQQVPAFAALKDDGTTSSLNWIYAGSWTEEDGLFPNWSWCW
PVNRRILYNRASVDVNGKPFNPKRAVIEWDVPDGPWPPGKLPFIMVKDGHAQFFGPGPAD
GPFPEHYEPAETPLASHPFSDPNYPYVLTTYSLTEHWCGGGETRNVPNLLETEPQLYVEM
SPELAKEKGIKNGDGVVLESIRGEAIAMVTVRIRPFTVMGRTIHLVGMPFAFGWGDSTNR
LTVGAYDPNTTIPESKACCVNLRKA
>Ma_B___TDB__Desulfovibrio_desulfuricans_Desulfovibrio_desulfuricans_ATCC_27774@@formate_dehydrogenase_alpha_subunit_precursor@ABE73760.1_* ABE73760.1 formate dehydrogenase alpha subunit precursor [Desulfovibrio desulfuricans ATCC 27774]
MKSTRRSFLLGFDLGEAQAKIEGAKEVSSICPFCSVQCQIIGKLVSTEGDPDFPITEGAL
CAKGAALYSSDHRLMKPMYRAPSDKWEEKDWDWTLEQIARRVKDARDKDMILKNGQTVNR
LETIFWMGTSHASNEECAVIHQALRLGVVHMDHQARVXHSPTVAALAESFGRGAMTNHWI
DIKNADAVLIIGSNAAEHHPVAFKWIMKAKGAVLMHVDPKFSRTSARCDFHVPLRSGTDI
PFLGGMLNYILENLYHKEYVNNYTNAAFVVGDGYAFDGLFSGYDRKYDKSKWALAKGGGP
VVDPTHQNPRCVINLMKDHYSRYTLKNVSDVTGVSQDNLLKVYTGRPDKAGTILYALGWT
QHTVGVQNIRLSSLVQLLLGNIGIAGGGINALRGEPNVQGSTDHALLYNNIPGYHGTPQA
TLGEYPNSANWWGNRPKYVTSLLKGWFGDAATPENDFCYSLLPKLEPGYSYMFVMDRIYN
KKGGFIMGVNPMNSFPNTNKMRALDNLDWLVCSEIHNSETTDNWPKTKKTEVFLLPSAHR
IEKAGTISNSGRWLQWHYKAVEPAGEARNFADVVVPLFNTIRRMYKTEGGVLPEAVMHWT
-DPEDWARRINGFFWADKRGQLVPAFGALKDDGTTSSLNWIYTGSWTEEDGLFPNWSWCW
PLNRRILYNRASVDMNGKPFNPNRAVIEWDVPDGPWPPGKLPFIMVKDGLAQFYGPGPAD
GPFPEHYEPAETPLATHPFSDPRYPIVLTTYSLTEHWCGGGETRNVPNLLETEPQLYVEM
SHELAKEKGIKNGDGVVLESARGEAIAMVTVRIRPFTVMGKTVHLVGMPFAFGWGDSTNR
LTVGAYDPNTTIPESKACCVNLRKA
>Ma_B___TDB__Desulfovibrio_fairfieldensis_Desulfovibrio_fairfieldensis@@formate_dehydrogenase-N_subunit_alpha@WP_150116057.1_* WP_150116057.1 formate dehydrogenase-N subunit alpha [Desulfovibrio fairfieldensis]
MRCSRRNFLLGVNLDEALAKIEGAKEVVTICPFCAVCCQVIGKLVSTEGDPDFPVNEGAL
CAKGAALYSNDHRLKKPLYRAAGDTWEEKDWDWTLDQIARRVKDARDKDMILKNGQTVNR
LESIFMMGTSHASNEECAVIHQAMRLGVVHMDHQARVXHSPTVAALAESFGRGAMTNHWI
DIKNADAVLIIGSNAAEHHPVAFKWIMRAKGAVLMHVDPKFSRTSARCDFHVPLRSGTDI
AFLGGMVNYIIQSSYLKDYVLNYTNASFVVGKDYAFDGLFSGYDRSYDRSKWAFEKGGAP
VRDAALRNERCVFNLMKTHYARYTLKNVSDVTGVSEKNLMRVYTGKPDKAGTILYALGWT
QHTVGVQNIRTSTLVQLLLGNIGVAGGGINALRGEPNVQGSTDHALLYNILPGYIALPLA
TLEEFKNSANWWGNRPKYFASLLKGWFGDEATPENDFCYGLLPKGEAGYSYMYVMDRMLH
GKGGFIFGVNPMNSFPNTNKMRALDNLDWLVCSELHHSETTDNWPKEKKTEVFLLPSAHR
VEKEGTISNSGRWLLWFDKAVEPGGEARNFADIFVPLVNRIRALYTAEGGTLPEPLLNWP
-DAEEWTRRINGLYWADKRGQLVPAFGQLKEDGSTSSLNWLYCGSYTEEEGLFPNWSWCW
PVNRRILYNRASVDLNGQPLNPAKPVIKWDVPDGPWPPGKLAFIMTTDGYAQLYGTGRLD
GPFPEHYEPAETPLARHPFSDPRYPIVLTTYSLTEHWCGGGETRNVPNLLETEPQLYIEM
SHDLAKEKGIKNGDGVIIESARGEAIAMVTIRIRPFTVMGKTVHLVGMPFAFGWGDSTNR
LTVTAYDPNTTIPETKACCVNIRKA
>Ma_B___TDB__Desulfovibrio_fairfieldensis_Desulfovibrio_fairfieldensis@@formate_dehydrogenase-N_subunit_alpha@WP_150116092.1_* WP_150116092.1 formate dehydrogenase-N subunit alpha [Desulfovibrio fairfieldensis]
MQFSRRGFLLGISLTPVAAKLKWTRQTTSVCCYCAVGCGLLGKAINVEGNPDHPINEGSL
CAKGASTFQNKDRPQKPLYRAPATEWKEVEWSWALPEIAKRVKATRDATFTEKNGQVVNR
TEAIASLGSAALDNEECWALQAMQRLGLVYIEHQARLXHSSTVKALAESFGRGAMTNHWN
DIANSDCVLIMGSNAAENHPISFKWVLRAKGATLIHVDPRFTRTSGLCHHHVGLRPGSDI
AFLGGMIKYILDNLYFEEYVREYTNAPLVVNKKYGFNGLFAGFDAAYDKKAWAFELDGVP
VRDASFKNPRCVLNLLRGHYKRYSITAVAKATGTPAKDLETVYTGRPDKAGTILYAMGWT
QHTYGVQNIRTMSMVQLLLGNIGVAGGGVNALRGESNVQGSTDHGLLSSSFPGYLPGPTS
TLADYPMSVNWWQHRPKYMASLIKSFFPALSP---EEGYALLPRVDAGYYWQSVFHKMGQ
GKGLFAWGMNPACSGPNSNKHRAMTKLDWLVNVNLFDNETGSFWPTQIKTEVFLLPCAVS
IEKEGSVSNSGRWIQWRYAGPAPWGETKPDGDIMLELMEEIRKLYQ-QGGAFPEPVLGID
GSPTKVAKIMNGYFTRDKAGEQVPNFVVLQADGSTASGNWLHSGAWTEKGGLFPNWSFSW
PANRRIIYNRASVDKNGKPWNPDKAVITWDIVDGGGGP-KHPFIMQKDGFGAIYGPGCAD
GPFPEYYEPAESPFAKHDFSDKKYPYIGTTYRVTEHWQTGLMTRRVPWLTEAEPQNFAEL
DPVLAKAKGIKNGDKVVLTSPRGECVAMVTPRLKPYTANGKTVHVIGTSWHFGWGDAANL
LTAMVGDPNTGIPESKAFMVNIEKK
>Ma_B___TDB__Desulfurivibrio_alkaliphilus_Desulfurivibrio_alkaliphilus@@formate_dehydrogenase-N_subunit_alpha@WP_157861436.1_* WP_157861436.1 formate dehydrogenase-N subunit alpha [Desulfurivibrio alkaliphilus]
MKLSRRNLLVGLAGTKAYARIAQAREYPSICCFCSGGCGVIGKLIHTEGDPDNPSNRGSN
CSKGAAVQQNPERVTNVLHRAPSDRWEIRSWDWAIERIASLVKDTRDRTFQRTTGVTVNR
TEAIGSLGSSILNNEDLYLISKLMRLGVNYIEHQARIXHSSTVAGLGATFGRGAMTNHWV
DFKNTDVALICGSNAAENHPVSFSWLQEARGAKIISVDPRFTRTSARADLYCPIRSGTNL
AFYCGMINYILENQYHKDFIAHYSNAASIIKEGFSFTGLFTGYDRAYTDTSWDYERDGNV
RKDMTLQHPRSVFQLMKRHYSRYTVEAVASTCGAPVDKLRQVYTGQVGKAGSILYAMGQT
QFTSGSQNVRCMAIIQTLLGNMGLPGGGVNALRGHSNVQGSTDMACLFHLLPGYMPCPTT
TLEAYPAAPAFWSNRPKWIASLLKAWYGEAANPDNDFAYDFLPKAQAGYSHMALFENLYN
HEGLFVWGQNPVVSGPHSTMESAVENLKWLVCLDPFENETSAFWPAAIDTEVFLLPVTTF
LEKEGSLTHSGRLIQYRWKAVDGPGNVRQESFILDRLVKRLKALYAASDLAQDAPILTWD
YFIDAVMREINGK----TTDKLVPGFGALQDDGSTACGNWIYSGMYTEELGAHPGWGFAW
PANRRIIYNRCSADPDGNPWSEERRYLWWDVPDFAPTMGKKPFIMLTERESRLFAIALND
GPLPEHYEPVESPTH-NVFNFEQFPLICSTWRVCEHWHTGALSRNMPWLAELMPSSFVEI
GEDLARERNISNGEMVELVSARGRAMAMVTPRSHMFEINGRNVHQVGLTWHFGFGDIANN
LTPHVGDANTSIPEYKAFLVDIRKV
>Ma_B___TDB__Desulfuromonas_acetexigens_Desulfuromonas_acetexigens@@formate_dehydrogenase-N_subunit_alpha@WP_092053922.1_* WP_092053922.1 formate dehydrogenase-N subunit alpha [Desulfuromonas acetexigens]
MGISRRNFLKKAKASADAPRTKGLQVSTTVCPYCAVGCGMLGKIVNIEGDPEHPINQGAL
CSKGSALFQNERRLSKVQYRAASDKWEEKSWDWTMNRIAELMKDSRDKHFVKTETYTVNR
NEGMAFLGGAALDSEECYLWSKFSRMGVAYLEHQARIXHSATVAGLAASFGRGAMTNHWN
DIQHADVIVCIGSNPAENHPISFKYVEKAMGAKLISVDPRYTRTSSKADIYAQLRPGTDI
AFIGGIINHALKNLIHRDYVVNYTNASFLIDDGFAYDGLFSGYTFSYDKTSWKYRTDGRP
LRDPSLQDPRCVYQLLKAHYAEYTPELVCEITGTAIQDFTAVATARPDKAATIMYAMGTT
QHTYGTQNVRSYAMLQLLLGNIGIAGGGINALRGEANVQGSTDMALLYHIIPGYLKSPEV
DLADYEKSANWWSNTPKYVVSLLKAWWGDQATAANDFAFDYLPKRSG-YSFIMLMDRLQQ
GDGLFCMGTNPIVGGPDSLAIGGLAKLKWMVAVDLWETDTSVFWPKEIQTEVFLLPAASS
VEKQGSVSNSGRWAQWRYKAVDPPGEAESDAFIIDQLYRRLKDLYAK-GGVFPEPILAWN
YDIEMVAREINGQFTRDKKGQQVPAFAALQADGSTLSGNWLYCGSYTE--EMYHNWAWCW
PVNRRILYNRASVDPDGRPWNPKRKVIAWDVPDGPWPPGRYPFIMNAEGFGRLYAAGLAD
GPFPVHYEPMESPTG-NLLCREKFPYIGTTYRVSEHWQAGAMTRNLPWLVELVPDMFVEM
SEGLASWKGIKNGDMVTISSERGQARALVTSRIKPLRIGGRMVEQVGLPWHFGFGDSANV
LTAAVGCANTTIPEYKAFLCNIEKG
>Ma_B___TDB__Geoalkalibacter_ferrihydriticus_Geoalkalibacter_ferrihydriticus@@formate_dehydrogenase-N_subunit_alpha@WP_082047879.1_* WP_082047879.1 formate dehydrogenase-N subunit alpha [Geoalkalibacter ferrihydriticus]
MKLNRRGFLLGIGLKPAEAAIQYARETTTICPYCSVGCGLIGTIINTEGDPDHPINRGTL
CPKGSSVYQNKARVREPMYRGKEREWRKVSWDWAFDQIARRVKSTRDASFMETNGETVNR
TDAIASIGSAALDNEECYLYQKFLRLGLVYIEHQARIXHSATVASLAATFGRGAMTNHWI
DLRNADVILMMGANPAENHPISFKYVLEAKGATLISVDPRFTRTSSKADIYAALRSGTDI
PFLGGMIHYILENLFQDEYVRLYTNASFLVREDFKMDGLFSGYNRSYDKSAWSFQRNGTP
KTDPTMQDPNCVFQLMRKHYARYTPEVVSDITGTPQDKLLAVYTGKRDKVATIMYAMGWT
QHTVGTQNIRTMAMIQLLLGNIGLAGGGVNALRGESNVQGSTDYGLLFHILPGYLPTPTA
DLESYPKSANWWGNRGKYITSLMRAYYDHSLGAEQGFGYDYMPKLDAGGSWLMLFDRMFE
GKGFFAWGQNPACSGSDSNKVRALSKLDWMVTANLFDNETASFWPAEIDTEVFFLPAAAF
FEKEGSVTNSGRLAQWRYEGAKPVGNSKPDGDMINELYFRIRQLYATEGGAFPDPILSWN
YDPHVIAKEINGYFVEDKKGEQVPSFALLQDDGSTSSGNWLYCNSYTEQGGLHPEWAWCW
PVNRRIIYNRASVDGQGRPWDPKRPVIWWDVPDGGWRPGKKPFIMTADGVANLFAPGLND
GPFPEHYEALECPLDKNPFHDTRYPYVASTYRVTEHWQTGVMTRNTPWLMEMQPQNFVEL
SVELGREKGIKNGDWCVVSSGRGEAVAVVTPRFKPFKVQNMTIHQVGLPYHYGWGDSANL
LTPTIGDANTMIPETKAFMVNVEKK
>Ma_B___TDB__Geoalkalibacter_ferrihydriticus_Geoalkalibacter_ferrihydriticus@@formate_dehydrogenase-N_subunit_alpha@WP_082047881.1_* WP_082047881.1 formate dehydrogenase-N subunit alpha [Geoalkalibacter ferrihydriticus]
MGISRRNFLTPAEAGPDSPRTKGLQSTTTICPYCAVGCGMIGRIVNIEGDPEHPINRGSL
CSKGSAMYQNERRLTKVQYRAPSDRWEEKSWDWAMDRIAKLMKESRDRNFIASETYRVNR
NEGMAFLGGAALDSEECYLWSKFSRMGVGYLEHQARIXHSATVAGLAASIGRGAMTNHWN
DIQHADVILAIGSNPAENHPISFKYVEKAIGAKLISVDPRFTRTSSKAQIYAQLRPGTDI
AFMGGLINYTLENLFHKEYVLNYTNAAFIVDDNYDFEGIFSGFSYSYDKKSWRYKTAGQP
LKDMSLQDPRCVYQLLKAHFAEYTPAKVCEVTGTAIQDYMAVATGRSDKAGTIMYAMGTT
QHTYGTQNVRSYAMLQLLLGNVGIAGGGINALRGECNVQGSTDYALLFHILPGYMKSPEY
DLSTWPKSANWWSNMPKYMVSLLKAFWGEHATAANDFGYDYLPKRSG-YSYIMLMERLQQ
GDGMFCMGTNPIVGGPDSLGIGGLDKLKWMVSADLWETDTSVFWPKDIQTEVFNLPAASS
VEKEGSISNSGRWAQWRYKAVEPPGHAESDAFIIDQLYRRLKNLYSQ-GGVFPEPILAWN
YDIEMVARETNGFFTRDKKGEQVPAFTALQDDGSTVSGNWLYCGSYTEE-EMYPNWSWCW
PVNRRILYNRASVDPDGRPWNPKKIVIAWDVPDGGWPPGRYPFIMVAEGFGRLFSAGLAD
GPFPAHYEPMESPTE-NLFCREKFPYIGTSYRVSEHWQAGSMTRNLPWLVELVPDMFVEM
SEGLARWKGINNGDMVTISSERGEARALITSRIKPLRVGGRMIEQVGLPWHFGFGDSANV
LTAAVGCANTTIPEYKAFLCNIEKG
>Ma_B___TDB__Geopsychrobacter_electrodiphilus_Geopsychrobacter_electrodiphilus@@formate_dehydrogenase-N_subunit_alpha@WP_083928733.1_* WP_083928733.1 formate dehydrogenase-N subunit alpha [Geopsychrobacter electrodiphilus]
MHLNRRGFFLGIGLSAAEAAIQYAKETTTICPYCAVGCGIIGEVINTEGDPDHPINLGTL
CSKGASVFQNPKRITEPMYRAKSKEWKTVSWDWALDQVADRIKATRDASFMEQNGQVVNR
TDAIASVGSAALDNEECYLLQKMLRWGLVYIEHQARIXHSATVASLAATFGRGAMTNHWI
DIRNSDVVLIMGSNAAENHPISFRYVLEAKGAKLLSVDPRFTRTSARADVYAPLRSGTDI
AFLGGMIKYILDNLSHKEYLQLHTNATFLVDPRFQMDGLFSGYNRGYDKSTWSFQRDGIP
KSDQTMQDPNCVFQLLKKQFERYTPEVVSDITGTPLDKLKEVYSGTPGKSATIMYAMGWT
QHTVGTQNIRTMAIIQLLLGNIGVAGGGVNALRGESNVQGSTDHCLLFHILPGYLPTPKA
DLATYPLSANWWGNRGKYITSLLRAHFDTKLTAVDEFGYQLLPKLDDGASWLMLFDKMQR
GKGFFAWGQNPACSGSNANKVRALSKLDWMVTANLFDNETASFWPGQIDTEVFFLPMAAS
FEKEGSVTNSGRWAQWRYKAVEPLGKTRHDSEVMSELHHRVRKLYAEQGGAFPDPILSWN
YDIHAVAKEINGYFLEDKKGDLVPSFAFLQDDGSTSSGNWLYCNSYTEKGGLYPEWSWCW
PVNRRILYNRASVDANGAPWDKKKPVIWWDVPDGGWKPTKKSFIMLPDGVASIFAAGMKE
GPFPEHYEPLECPIEKNPLSDQRYPFVATTYRVTEHWQTGVMTRNTPWLLELQPRMFVEM
SPELAKDRGIAQGEVVKVSSGRGEAVAVVTKRFRPFKVQGTTIHQVGLPWCYGWGDSANL
LTPTAGDANTMIPETKAFMVNVEKL
>Ma_B___TDB__Geothermobacter_ehrlichii_Geothermobacter_ehrlichii@@formate_dehydrogenase-N_subunit_alpha@WP_148896954.1_* WP_148896954.1 formate dehydrogenase-N subunit alpha [Geothermobacter ehrlichii]
MQLNRRSFLLGVGLKAAEAAIQYARETTTICPYCAVGCGLIGEVINIEGDPDHPINRGTL
CSKGASIYQNEKRITVPMYRARAKEWKVVSWDWALDQIADRIKATRDATFMEKNGQVVNR
TDAIASVGSAALDNEECYLLQKLLRWGLVYIEHQARIXHSATVASLATSFGRGAMTNHWI
DIRNSDVILVMGSNAAENHPISFRYVLEARGAKLLSVDPRFTRTSARADVYAPLRSGTDI
AFLGGMINYILENLYHREYLRLHTNATFLVDPRFRMDGLFSGYNRSYDKSTWGFQRDGVP
RTDPEMEDPNCVFQLLKKHFSRYTLEVVSDITGTPVKKLEQIYTGRPGRAATIMYAMGWT
QHTVGTQNIRTMAIIQLLLGNIGVAGGGVNALRGESNVQGSTDHCLLFHILPGYLPTPKA
DLATYPQSANWWGNRGKYITSLLRAHFDTSLTAADEFGYQLLPKLDDGASWLMLFDRMIR
GKGFFAWGQNPACSGSNANKVRALARLDWMVVVNLFDNETASFWPARIDTEVFFLPVAAS
FEKEGSVTNSGRWAQWRYQAVEPLGDSRHDSEIMNELYFRVRQRYAAEGGAFPDPILSWN
YDIHAVAREINGYFLRDKKGDLVPSFAYLQDDGSTSSGNWLYCQSYNGNGGLYPEWAWCW
PVNRRILYNRASVNADGVPWDRKRPVIWWDVPDGGWKPSKKSFIMLPDGVASIFGAKMKE
GPFPEHYEPLESPIEANPLSDKRYPFVATTYRVTEHWQTGVMSRNTPWLLEMQPQLFVEL
SPELARERGIGDGEKVRVSSGRGEAIAIVTRRFRPFRIRGKTIHQVGLPWCFGWGDSANL
LTPTIGDANTMIPETKAFMVNVEKL
>Ma_B___TDB__Smithella_sp._Smithella_sp._SCADC@@formate_dehydrogenase@KFO67531.1 KFO67531.1 formate dehydrogenase [Smithella sp. SCADC]
MNISRRGFLLGFNLSPTRARVKIAKQTTTICCYCSCGCGLVNKIINIEGDADHPINEGAL
CAKGSGFFQNEHRLRKVLYRRPGDKWEEKDWEWALPRMARLIKDTRDKNFIKTNGELVNR
CEAIGHYGSSNVDNEECWLITAMSRLGIVYMDHQARVCHSPSVGALAESFGRGSMTNHYI
DMKNADVILIMGSNMAENHPMGFRWVTKAQGAKVIHVDPRFTRTSARCDFHVPLRSGTDI
PFLGGMINYIIEKKYFKEYVLNYTHASFIVSKDYYFDGLFSGYDRKYNKDTWAFDKDGIP
QRDMTLQHPRCVFQLMRTHYSRYTLDKVSSITGVSKENLLKVYTGVPDKAGTECYALGWT
QHTVGVENIRAMTLVQMLLGNVGIAGGGINAMRGEPNVQGSTDQAILYHILPGYMKQPSA
TLEKYPQSANYYQNYPKFFNSLMKAFFGDKATKENEFGYNWLPKIDDGYSTMHMFDQMYK
GKGFFCIGADNAVSSPNTGKVRGLEKLDWLIGENIFDNETYQFWTKNIKTEVFLLPASAS
MEKEGSISNSGRMVQWKQKACDGPDQCIPVGEITIKIMDAVKKLYAKEGGVHTEPILYWD
YDALEVAKQMNGRFLKDKKGQCVPGFGNLQDDGSTCSGNWVHCGQFGADGGLYPNWSYVW
PVNRRILYNRCSVDLNGKPYNPKRNILEWDVPDGPWPPGKYPFIMQRDGLGAFFGQNMAD
GPFPEHYEPLEGPLAKNPMSSEKFPYVCTTYSCTEHWCSGALTRWQAWLLEAQPEQYIEI
GGQLAEKLGIKNGEHVKVSSVRGSCVAMVTQRLKPFTIEGKTVHQVGMPFNYGWDDSTNF
LTPSVGDANTFCPEYKAFMVNVTKL
>Ma_B___TDB__Syntrophobacter_fumaroxidans_Syntrophobacter_fumaroxidans@@formate_dehydrogenase-N_subunit_alpha@WP_150109390.1_* WP_150109390.1 formate dehydrogenase-N subunit alpha [Syntrophobacter fumaroxidans]
MGVTRREFLLGVDMRPIMAKVKSAKQTYSLCYYCSVTCGLIGKIINIEGDPDHPVTEGSL
CAKGAASLQNEHRLTKVLYRKPGDKWEPKTMDWALTEIAKRIKATRDKDFMVKNGQVVNR
LESISHLGSSKLDNEECWMVTAAVRLGLVYIDHQARVXHGPSVAALGESFGRGSMTNHYI
DIKNADVILIMGSNAAEMHPISFKWVLRARGAKIIHVDPRFTRTSALADHYIALRSGTDI
AFLGGMIKYILENKYFEEYVRDYTNASFIVDEKFSFDGLFSGYDRKYDKSTWAIKVDGIP
QKDPTFENPRCVLQMLKAHYSRYDIDKVSSITGTPVEDLKTVYTGVKDKAGTELYALGWT
QHTVGVQNIRAMSIIQGLLGNMGIAGGGINALRGEPNVQGSTDHAILSHILPGYLKAPVA
TLEEYPQSANWYQNTPKYMVSLLKAWYGDKAVKENDFGYANVPKLDDGATVLNMIDKMYE
GKGFTCIGQDPAVSLPNANKVRAFTKLDWMVHVNIFDNETASFWPKKVKTEVFLLPAAAS
MEKEGSMSNSGRMLQWKYTAEKPPGDALSVGDILYRLVNKLKDLYKKEKGAFPDPILVWN
YDALATSKAVNGLFLEDKKGQCVPGFGNLQADGKTSCGNWIYSGAFAADGGLYPEWGWAW
PVNRRILYNRASVDKNGQPFDPSRPLLKWDVPDGPWPPGKLPFIMKPDGVASLFGPGLAD
GPFPEHYEPLEGPLAKNPMSDPKFPFVCTTYSCTEHWCTGAETRWQSWLTEAQPEAYVEI
SRELAELRGIKNGERVRVESPRGECVAMVTTRFRPFQVGGQTIHQVGMTFNYGWGDTANL
LTPTAGDANTMTPEYKAFMVNVTKV
>Ma_B___TDB__Syntrophobacter_fumaroxidans_Syntrophobacter_fumaroxidans@@formate_dehydrogenase-N_subunit_alpha@WP_150109450.1_* WP_150109450.1 formate dehydrogenase-N subunit alpha [Syntrophobacter fumaroxidans]
MKLTRRDFLMGFNLTPVQA--KDAKETPTICCYCAVGCGIIGQVIYTEGDADHPINGGSL
CAKGASSYQNPKRVTKVLYRAPSDKWVAKDWKWALQEIAKRVKKSRDASFVEKNGQIVNR
CMGIASVGSAAMDNEECWIYQAMLRLGLVYIEHQARIXHSATVAALAESYGRGAMTNHWI
DLANADCILIMGSNAAENHPISFRWVMKAKGAVVINVDPRFTKTSTKSDIYAPLRSGTDI
AFLGGMIKHILENKFFNDYVINYTNASYIVGEKFDFDGLFSGYNRSYDKSSWAYELDGVP
KKDLTLQNPRCVFQLLAKHYSRYDLDTVSKVTGTPKDDLTKVYTGVPDKAGTIMYAMGWC
QHSVGVQNIRTMSIIQLLLGNMGIAGGGVNALRGESNVQGSTDQGLLFHILPGYLPTPAA
TLADYPLSANWWQNRPKYLVSLLKTLYGDAAKPENEFAYGWLPKIDDGYSWLDLFDAMYK
KTGFFSWGQNPACSGANSNKTRAMANLDWMVVVNLFENETASFWPKKTKTEVFFLPCCAF
LEKEGSIANSGRWAQWRYKAQEPAGQSLPDGDIIYELFLEIRKLYQKPGGKFPDPILQWN
YDPHLVAKEINGYWLKDKKGDLVPAFAMLKDDGSTSCGNWIYCQSYNQDGGLYPKWAWAW
PVNRRIIYNRASVDPAGKPWNPKKAVIEFDVPDGPWYPGKLAFIMKPDGYASIYGPGLAD
GPFPEHYEPLECPVEKNLFSDPKFPFVGTTYRVTEHWQTGVLTRWLPWLLEAEPQLFVEM
SEELAKLKEIKNGDKVIVESPRGEAVAIVTKRWKPFQIQDQEVHQVGLPWHFGWD-SANL
LTPSVGDPNTRIPESKAFMVNVRKK
>Ma_B___TDB__Syntrophus_aciditrophicus_Syntrophus_aciditrophicus@@formate_dehydrogenase-N_subunit_alpha@WP_083756395.1_* WP_083756395.1 formate dehydrogenase-N subunit alpha [Syntrophus aciditrophicus]
MDITRRGFLLGISLKPARARVKAAKQVTTICAYCSVGCGLIGKIFNIEGDADHPINEGSL
CAKGAGFFDNKHRLTKVLYRKPGTEWEEKDWDFALSRIARLIKDTRDKDFVVKNGELVNR
CESIGHYGSSNVDNEECWIMSVKCRLGLVYIDHQARVXHSPSVAALGESFGRGSMTNHYC
DLKNADVILIMGSNAAEHHPIAFKWILRAKGATIIHVDPRYTRTSARCDFHVPLRSGTDI
AFLGGMINYILEKKYFKDYVLNYTNASFIIGEDYSFDGLFSGYDRKYDKATWVLEKDGLP
KRDMTLSNPRSVFQMLKNHYSRYTLDKVSSITGVSKENLLKVYTGVPDKAGTECYALGWT
HHTVGSQNIRTMAIIQLLLGNMGIAGGGINALRGEPNVQGSTDHCILYGNLPGYLKMPSA
SLDHYPQSANYYSNYPKFFVSFLKSLWDDKATKENGFGYNWMPKMDDGYSTMHMVDAMYE
GKGYFCVAADTAVSTPNSNKVRAMENLDWLVGENIFNNETYEFWPKKIKTECFLLPASAT
MEKEGSQSNSGRWVQWKYKAADAPGDGIPVGEIEIKIMAAVKKLYEKEGGPNAEAILKWD
YDVLKVSHQINGRFTEDKKGQLVPTFGNLQADGKTACGNWIMSGSYTADGGLFPNWSFAW
PVNRRIIYNRASCDVNGKPYNPKRKLLEWDVPDGPWPPGKYPFIMKQDGVASLFGPGMVD
GPFPEHYEPLESPLTKNPMSSEKFPYVCTTYSCTEHWCTGALTRWQAWLLEMQPELYVEI
SEQLAKEKGIQNGARVKVSSVRGPCVAMVTKRFKPFTVEGKTVHQVGMPFNYGWGDSTNM
LTPTAGCANTFCPEYKAFMVNVEKA
>Ma_B___TDB__Syntrophus_aciditrophicus_Syntrophus_aciditrophicus@@formate_dehydrogenase-N_subunit_alpha@WP_148202650.1_* WP_148202650.1 formate dehydrogenase-N subunit alpha [Syntrophus aciditrophicus]
MDVNRRGFLLGISLKPVSAKIQYAKETTTICPYCSVGCSIIGKVVNTEGDPDSPINRGSL
CTKGGSIYQNENRLGKPLYRAPATEWKEVDWEWALERIAKNVKTSRDKSFRAANGELVNR
TEGIASVGSAAIDNEECFVYQKFLRLGLVYIEHQARIXHSPTVPALGESFGRGAMTNHWI
DIRNSDVILIMGSNPASNHPIAFKWITAAMGAKVICVDPRFTQSAAKAHIYAPLRSGTDI
AFLGGMIRYIIENLYFEEYVRNYTNATFLVNPEFKLNGVFSGL-GKYDKATWSYQTEGRI
KKDPTMQDPNCVFQLMKKHYSRYTPEVVNKITGTPVDKLIEIYTGTPDRAGNELYAMGWT
QHTVGTQNIRTMCIIQLLLGNMGIPGGGVAAMRGESNVQGSTDHGLLFHIWPGYLNTPKA
TLAAYPNSLNWQKNKPKYVASFLRAMYGTNASLDE--AYNLLPKIDDGYSWLNLFDVMYK
GTGFFAWGMNPACSGAHSNKVRALTRLDWMVNVNLYDNETGSFWPKKIRTEVFMLPCAAS
IEKEGSIINSGRWNQWRYKAIDPPGVALPDGDICSEIYFKVKELYEKEGGPNMEAILSWN
YDPHSVAKEINGFFLEDKKGDPVPTFAWLQDDGSTSSGCWVYCGSYTDKNGLYPEWAWAW
PVNRRIIYNGASVDPSGKPWSAKKAVIKWDVPDGVGD-GRPPFIMKPDGVASLFGPGLAD
GPFPEHYEPLECPVEKNFLSDPKYPFICATYRISEHWQTGLQTRWCPWLSEMQPEMWCEM
SKELAKERGISNGDKVIVSSPRGECVAIVTPRFKPFNINGNILHEVGIPWHFGWGDAANL
LVPTIGDANTTIPESKAFMVNVVKK
>Ma_B___TDB__Thermodesulfatator_atlanticus_Thermodesulfatator_atlanticus@@molybdopterin-dependent_oxidoreductase@WP_084677675.1_* WP_084677675.1 molybdopterin-dependent oxidoreductase [Thermodesulfatator atlanticus]
PKVARRSFLLSQTA-EAKSPYSQSKTVRTICTYCSVACGIYGVWVRQEIAQDHPVSRGGH
CCKGAGAIDSEKRLKYPLKREN-GRWKKISWEQAFDEICGKLLEIRKKYG----------
PDAVHWNGSAKVSTEMAYLQRKLAAWGTNNIDHQARIXHSTTVAGVANTWGYGAMTNNFN
DMRHSKLFFFIGSNAAEAHPVAMQYVFYAKNAPVIVVDPRFTKLAAKATDYIRIRPGTDT
AFLMGLINQLIQNWYDKEFVRTRV---------AG-------------------------
------------FEELKKEAAHYTPEVVEDITGVPAKEVVRIA----HRPGTVVWCMGIT
QHHIGSSNTRACCILQLMLGNMGVSGGGTNIFRGHDNVQGATDMCVLSHSLPGYYGLSDK
HWCKV------WGVDYEWMKSRFY---NKKYMNKPGFTLA---RWYEG--VIQE-DKITQ
YKAVVFWGISSQ-SQSQYHKVKAFDKLDLVVVIDPFFNTTAAMC----KDNVYVLPSTSQ
YETEGSVTSSCRQAQWRYKVVDPMYDSKTDYEILQEFVKRFGFE-----DKFFKNI----
-IPDDVTREIANGCLTITDNWHTFDIDTLQAKGGPCDGEYY-GL-------PWPCWTEEH
P-GTPILYDISPVAKGGLPFRARFGTEYT------WKTGMAPFGNA---RARCYCW-NFP
DPVPKHREPLHSPRPD-LIAAKEFPIVLITGRVVQHMGGGDETRSNKYLAELMPEVYVEI
NPKLANDYGIRDGEMIWIESPEGKIKAKITDRVDEKT--------VFIPYSFAGGESANV
VTNYGYDIKTQIQGTKECLCRIKKA
>Ma_B___TDB__Thermodesulfatator_autotrophicus_Thermodesulfatator_autotrophicus@@formate_dehydrogenase_subunit_alpha@WP_082863487.1_* WP_082863487.1 formate dehydrogenase subunit alpha [Thermodesulfatator autotrophicus]
PKVARRSFMLTKEA-EAKAPYSQSKIVRTICTYCSVGCGIYDVWVRQEIAQDHPVSRGGH
CCKGAGAIDSEKRLKYPLKRQN-GRWVKISWEQAMDEICSKLLDIRKKYG----------
PDAVHWNGSAKVSTEMAYLQRKLAAWGTNNIDHQARIXHSTTVAGVANTWGYGAMTNHFN
DIRHSKLLFFIGSNAAEAHPVAMQYILYAKNAPVIVVDPRFTKLAAKATDYVRIRPGTDT
AFLMGLINQLIQNWYDKEFVRTRV---------AG-------------------------
------------FEELKKEASHYTPEVVEDITGVPAKEVVRIA----NRPGTVIWCMGIT
QHHIGSSNTRACCILQLMLGNMGKSGGGTNIFRGHDNVQGATDMCVLSHSLPGYYGLSDK
HWCKV------WGVDYEWIKSRFY---NKKYMNKPGFTLA---RWYQG--VIQE-DKITQ
YKAVVFWGISSQ-SISQYHKVKAFEQLDLVVVIDPFFNTTAAMC----KDNVYVLPSTSQ
YETEGSVTSSCRQAQWRYKVVNPVYDSKTDYEIMEEFVKRFGFA-----DKFYKNI----
-IPEDITREIANGCLTITDNWHTFDIDTLQAKGGPCDGEYY-GL-------PWPCWTEDH
P-GTPILYDISPVAKGGLPFRARFGTEYT------WKTGMAPFGNA---RARCYCW-NFP
DPVPKHREPLHSPRPD-LIKAKEFPIVLITGRVVEHMGGGDETRSNKYLAELMPEVYAEI
NPRLANDYGLRDGEMVWIESPEGKIKVKVTERVDDKT--------IFIPYSFSGGEPANI
VTNYGYDIKTQIQGTKECLCRIKKA
>Ma_B___TDB__Thermodesulfobacteriota_Pseudodesulfovibrio_portus@@formate_dehydrogenase-N_subunit_alpha@WP_264981882.1 WP_264981882.1 formate dehydrogenase-N subunit alpha [Pseudodesulfovibrio portus]
MHTNRRNFLLGFGCNAKQANPKWSKQTTSICCYCAVGCGLVMRAINVEGDPDHPVSEGSL
CAKGASIWQNDRRPDSVLYRAPAKEFTKVSLSWALEKIAHNVKKTRDETFTEKNGQVVNR
CDGIASAGSAALDNEECWAYQTMLRLGLVYIEHQARIXHSATVAALAESFGRGAMTNHWT
DIQNSDCILIMGSNAAENHPISFKWVTKAQGATLIHVDPRFTRTSAKADIYAGIRSGADI
AVLGGMIKYILDNLIFKEYVVNYTNASFIVGDKYSFDGMFSGYDRSYDKSTWAFAMDGNP
KKDPTLQNPKCVYQMLKKHYERYNLDKVATISGMSKEDLTKLYTGVADKAGTVMYAMGWT
QHTVGVQNIRSMAMIQLLLGNIGIAGGGVNALRGESNVQGSTDHCLLFHILPGYLKTPLA
TLEMYPKSANWWQNYPKYSASLVKAMWQDDDP---ATAYKYLPRLDTSYSWLTMFDKMEK
GKGFFAWGMNPACSGANADKNRAMANLDWLVNVNIFPNETGWFWPTKIKTEVFFLPCAVS
IEKEGSITNSGRWMQWRYKGPDAPHGLKPDGDLMYELMHEIKALYEKEGGAYPEPILTWD
SDPHKTAQLINGRFTRDKKGELVPSFAFLQDDGSTASGNWLYCNSYTEKGGLFPNFSWCW
PVNRRVLYNRASVDLQGKPYNPEKAVIAWDVPDGGWAP-KYAFIMRKHGFGQLYGPGRAD
GPLPEYYEPLECPVKDHPFSDPRYPLIGTTYRVTEHWQTGVMTRNCDWLTECEPQVFVEM
SPELAEMRGIENGDTVTVDSLRGWAKAIVTKRLKPFTIQGTEVHQVGLPWHFGWGDSANL
LTPSVGDPNTGIPETKAFMVNVRKA
>Ma_B___TDB__Thermodesulfobacteriota_Pseudodesulfovibrio_portus@@formate_dehydrogenase-N_subunit_alpha@WP_264983554.1 WP_264983554.1 formate dehydrogenase-N subunit alpha [Pseudodesulfovibrio portus]
MKLDRRSFMLGVSLAPVKAKISGAKEVVTVCPFCSVSCHVIGKLVNAEGDPDYPINEGSL
CAKGAAMFSGKHRLQKPLYRAPSDKWEEKDWDWMFDRIARRIKDTRDKDLILKNGDTVNR
LESMFLLGTSHAGNEECAIAHQAMRLGVVHMDHQARIXHSATVAALGESFGRGAMTNHWI
DIKNADSILIMGSNAAEHHPISFKWVLKAKGATVMHVDPKFSRTSARSDFHVPLRSGTDI
AFLGGMIKYILDNKYFKEYVVEYTNAALVVGKEFGFDGLFTGYDRTYDKSKWGFELDGVP
KRDKSLKNPRCVLQLMREHYSRYDIDTVSATTGVSAENLMKVYTGRGDKAGTVMYALGWT
QHTVGVQNIRSAGIIQLLLGNIGVAGGGINALRGEPNVQGSTDHTLLYHIIPGYMAMPHN
TYDEYPQSANWWQHKPKYFASLLKAWYGDHATKENGFCYELLPKIEKGYSYLYLFDRMYR
NRGGIIIGLNPMNSVPNSNKLRALDNLEWLVTSELHHSETTDNWPKKVKTEVFLLPSAHR
LEKEGSVTNSGRWLLWHYKAVEPAFQAKPFGDMFCGFMGRLQKLYAKEGGKLPEAVLDYP
-DPDDLCQRINGRFTQDKKGQQVPSFTALKDDGSTMSLNWLYAGSYTEEDGLYPKWAWCW
PVNRRILYNRASVDLNGRPYNKAKAVIEWDVPDGGWPPGRYPFIMHKHGFGQLFGPGRMD
GPFSEHYEPVETPVNKNLFSDPEYPVVLTTYSLTEHWCGGGETRNVPNLLEAEPQLYVEM
SPELAEEKGIKNGDGVIVESIRGEAIAMVTVRMRPLLVHGRIIHEIGMPFCFGWGDSTNR
LTPSVGDPNTTIPEFKACCVNIRKA
>Ma_B___TDB__Thermosulfurimonas_dismutans_Thermosulfurimonas_dismutans@@molybdopterin-dependent_oxidoreductase@WP_084271047.1_* WP_084271047.1 molybdopterin-dependent oxidoreductase [Thermosulfurimonas dismutans]
PKMARRSFLLTKRA-EAKTPYSQSKIVRTICTYCSVGCGIYGVWVRQEIAQDHPVSRGGH
CCKGAGAIDSEKRLRSPMKREN-GRWKRISWEQALDEICSKLLEIREKYG----------
PDAVHWNGSAKVSTEMAYLQRKLAAWGTNNIDHQARIXHSTTVAGVANTWGYGAMTNHFN
DIRHAKLVFFIGSNAAEAHPVAMQHILYAKNAPIIVVDPRFTKLAAKATDYVRIRPGTDT
AFLMGLINQLIQNWYDKEFVRTRV---------AG-------------------------
------------FEELKEVAAHYTPEVVEDITGVPAKEVVRIA----HRPGTVVWCMGLT
QHHIGSSNTRAACILQLMLGNMGVSGGGTNIFRGHDNVQGATDMCVLSHSLPGYYGLSEK
HWCEV------WGVDYEWMKSRFH---SKEYMEKPGFTLA---RWYEG--VIQE-DKIYQ
YKAVVFWGCSST-SQSQYHKLKALDKLELVVIIDPFPTTTAAMC----KDNVYLLPSTSQ
YETEGSVTSSCRQAQWRYKVVDPIYDSKTDYEILQEFVKRFGFA-----DKFFKNI----
-IPEDVTREIARGTLTITDNWHTFDIDTLQAKGGPCDGEYY-GL-------PWPCWTEEH
P-GTPILYDISPVAKGGLPFRARFGTEYT------WKTGMAPFGNA---RARCYCW-NFP
DPVPVHREPLHSPRPD-LIKVKEFPLVLITGRVVEHMGGGDETRSNKYLAELMPEVYAEI
NPRVANNYGLREGDMIWVESPEGRVKVKITDRVDDRT--------IFIPYSFGGGEPANI
VVNYGYDIKTQIQATKEGLCRIRKA
>Ma_B___TDB__Thermosulfuriphilus_ammonigenes_Thermosulfuriphilus_ammonigenes@@formate_dehydrogenase-N_subunit_alpha@WP_166031847.1_* WP_166031847.1 formate dehydrogenase-N subunit alpha [Thermosulfuriphilus ammonigenes]
MKLSRRTFLLGLDLSLAQAKISRARETRTICPYCAVGCGMLNKVINIEGDPDHVINQGAL
CAKGAALRQNPRRARKPLYRPPANQWQEVSWDWALTEIAKRIKDTRDRTFIHKNGRVVNR
CETIASLGSAALDNEECYLLVKMLRLGIVWVEHQARIXHSATVASLANSFGRGAMTNHWI
DIKNADVIMIIGSNAAENHPISFRWVEKAIGATLIVVDPRFTRSAAKAHIYAPIRVGTDI
AFMGGLINYVLEKAYNHHYVALHTNASFIIDDAFDFEGLFSGFIGRYDKGGWGYKLGGQP
LRDLSLKHPRCVFQLLKRHFARYSPEMVEKITGCPRDIFLKVACGQANRVMTIMYAMGAT
QHTYGTQNIRSYVILQLLLGNIGLAGGGINALRGESNVQGSTDMCLLFHILPGYLKTPRE
DLKTYKTAVNYWKNYPKFIVSLLKAWWGPAATRDNDFCYQYLPKLDSGYSHIMLFEAMYS
GEGAFMWGQNMAVGGPNANKERALEKLKWMVSVDLWVTETAEFWPSQIQTEVFFLPAAAS
FEKEGSITNSGRWVQWRYQAVEPPGEAKPDTDIINLLFRKIRELYEKEGGTFPDPILHWP
YDSKVVLAEINGY----ASGRRLANFTKLREDGSTACGNWLYSGVYPPEGGLYPRFSWCW
PLNRRILYNRASCDDRGRPWCPDRPVIWWDVPDYGRKVSTGAFIMLNEGYGRLFAAGLKD
GPFPEFYEPVESR-IKNPLSSKEYPYLALTYRVCEHWQAGAMTRNLPYLCELMPEMFAEI
PVELAQRLGIGNGDRVRIRSARGEAVAIVTERMMPLVVNGEKVYQIGIPWHWGYGDSGNE
LTIHAGDANTMIPEFKGFLVDLEKV
>Ma_B_other_Thermodesulfobium_narugense@@formate_dehydrogenase-N_subunit_alpha@WP_013756482.1 WP_013756482.1 formate dehydrogenase-N subunit alpha [Thermodesulfobium narugense]
GKFNRRDFLNVAVPKLAHAKLKDTKVTNSVCIYCGVGCGLLGKVVNIEGDPDNPNSEGGL
CAKGSTCFSSPLRLKKPMYRAPSDKWEEKSWDWTISELVKRIKKTRDSSFVKTSGVTVNR
TEGLAMLGGAAHGTDECYLFAKFARLGIVYLEHQARICHSSTVTALGPSFGRGAMTNSLI
DVKNSDVIMICGGNPAENHPGSARYINMCKGGKVISVDPRFTRTSALSNIYAQIRPGTDI
AFFGGLINYILQNKYQETYVKHYTNASYLLKPEYDFDGYFSGWDKTYNYASWAYQTGNKP
LRDMTLKDPNCVFQKMKVHYSRYTPEVVEKVTGINKETFLEIATGAPDKSGTLMYAMGLT
QHTIGTQNIRAFCIIQLLLGNIGMAGGGVNAMRGETNVQGSTDMALLYNSLPGYLAAPNE
NFKEY-LPDCYWSNAPKFVVSMLKAWFGDAATKENDFGYDWLPKWSKPASWMYIWDNLYK
NKGMMIWGQNPLVSSPLGDKTGALENLEWLMVADLFETETANFWPKGIKTEVFMLPVSSF
VEKDGSATNTSRWLQMRYKAIEPMYESKEDMVILDKLVVGLKKQFKDDPTPSPEGMLTWG
YDIDSVLKEINGF----STKKQLVSFAALKDDGSTACGCWIYSGVYPPAGGLNSEWAWSW
PVNRRILYNRASCDLEGKPWNPKLTVIKWDVPDFLPTKGDAPFIMIPEGGGRLFVPLVKD
GPFPEHYEPIEAPVK-NLLSDPKYPYICTTYRLTEHYQSGSITRKIPILVEEMPQVFAEI
DPELAKELGIKNGDKVELESIRGKAQACVTSRLQPVIIDGKKFHIVGIPWHWGFIFSANL
MTENVGDPTSEIQESKALMINLRRA
