# Supplementary material for: Molecular evolution of the Wood-Ljungdahl pathway and the reductive glycine pathway in Desulfobacterota
Source: Front Microbiol. 2026 Jan 9;16:1708584. doi: 10.3389/fmicb.2025.1708584 (PMC12827605; doi:10.3389/fmicb.2025.1708584)
Supplement: Supplementary file 8 [file Data_Sheet_2.ZIP › Alignment data for phylogenetic tree/25_dPSP1.fst]

>CAL6692040.1 phosphoserine phosphatase [Escherichia coli]
-----------------------------------SLSGDGLDKQRLTQYEDYQVIDVAP
LGKIPHLRTPGLLVMDMDSTAIQIECIDEIAKLAGTGEMVAEVTERAMRGELDFTASLRS
RVATLKGADANILVRENLPLMPGLTQLVLKLETLGWKVAIASGGFTFFAEYLRDKLRLTA
VVANELEIFTGNVIGDIVDAQYKAKTLTRLAQEYEIPLAQTVAIGDGANDLPMIKAAGLG
IAYHAKPKVNEKAEVTIRHADLMGVFCILS
>XKU28030.1 Phosphoserine phosphatase [Saccharomyces cerevisiae]
-----------------------------------TCIAHDVSINGTKKLDIFIEVDVIV
SVDNEYRQAKKLFVFDMDSTLIYQEVIELIAAYAGVEEQVHEITERAMNNELDFKESLRE
RVKLLQGLQVDTLIKQKLEVTKGVPELCKFLHKKNCKLAVLSGGFIQFAGFIKDQLGLDF
CKANLLEVLTGKTLGPIVDGQCKSETLLQLCNDYNVPVEASCMVGDGGNDLPAMATAGFG
IAWNAKPKVQKAAPCKLNTKSMTDILYILG
>A_Methanobacteriota_Archaeoglobus_profundus@@phosphoserine_phosphatase_SerB@WP_012940848.1 WP_012940848.1 phosphoserine phosphatase SerB [Archaeoglobus profundus]
AVTVYGKDKKGIIYAISNVLAVDIEQKVLHGFFLMTVLGNGVNIESTSLIEFVVDIDIVI
QPYHEFEREKRLIVFDMDSTLVDAEIIDEIAKYAGVEEEVKKITEKAMRGEIDFKTALIE
RVKLLKGLPVEVLIYENVKLTEGARELIQALKKAGYKVAVVSGGFTYFTNRLKEELGLDY
AFGNDLEILTGRLKGRIIDAEEKARIIEEIANREGISKENVVAVGDGANDRIMIENAGLG
IAFNAKEVLKEVADGTISKENLIGLACVLG
>A_Methanobacteriota_Ferroglobus_placidus@@phosphoserine_phosphatase_SerB@WP_012965116.1 WP_012965116.1 phosphoserine phosphatase SerB [Ferroglobus placidus]
AVSVYGEDKPGIVYGISEVLAVDIEQTVLQGMFLMTIIGRGINIEKTSLTTFVVDVDIVI
QPYEIAKKQKRLIVFDMDSTLIENEIIDELAKAAGVEEEVKKLTEKAMSGEIDFETALRE
RVRLLKGLPVEVLIYSEIKLTEGAKELIQALKESGYKVALVSGGFTYFTERLKEELGLDY
AFGNELEILTGEIKGRIIDAEEKARIIKEIAEREGISEENVVAVGDGANDRIMIKNAGLG
IAFNAKKVLKEIADGTISKENLIGLASVLG
>A_Methanobacteriota_Methanothrix_thermoacetophila@@phosphoserine_phosphatase_SerB@WP_011696826.1 WP_011696826.1 phosphoserine phosphatase SerB [Methanothrix thermoacetophila]
VISFVGRDRPGLIHDILQLPAVDMDQRVLQGLFVMTILARDINIERAAVTEFVMDFDVVV
QSLDKARKEKRLIVFDMDMTIVDFEIINRLASFAGVDEEVRRITDRAMNGEIDFEESLRR
RVRLLKGMPVSALIADQLSLTPGSEELIHHLKQMGYKIALISGGFTYFTDVLKERLGFDY
TFANELEILTGEIKGEIIDAKAKGEIVKRLAEMEGISPDNIVAVGDGANDCIMIQNAGLG
VAFNAKDVLKKVSDGSISRENLLGLLNLLG
>B_Acidobacteriota_Acidicapsa_acidisoli@@phosphoserine_phosphatase_SerB@WP_263353565.1 WP_263353565.1 phosphoserine phosphatase SerB [Acidicapsa acidisoli]
-----------------------------------TVIGRGLELDRIEALEIWACGDIAF
QRVSEYRQERRLFVFDMDSTLIQGETIDELAKMAGVGDQVVAITASAMRGEIQFQESFRR
RVGLLKGLPEARVVVDRIPLMEGAERLFRALRARGAKTAILSGGFTFFGAVLQEKLGVDF
VHANELDVVTGEVRGRIVDGAYKAELLVEIARREGIPLEQVVAVGDGANDLPMLGLAGMG
VAFHAKPVVRASARFSMTHVGLDGLLYLLG
>B_Acidobacteriota_Acidobacterium_sp._S8@@phosphoserine_phosphatase_SerB@WP_158747993.1 WP_158747993.1 phosphoserine phosphatase SerB [Acidobacterium sp. S8]
LIHFSGRDQPGLTAEVTGILALDIGQAVVHETLALTVLGRGLNVDRIERMELRVSGDIAF
QRESIFRRNRRLFAFDMDSTLICGEVIDELAKMAGVGIEVANITESAMRGEIDFKESFRR
RVGLLRGLQEQRVLLGTIPLVEGAEQLVGTLKMLGYKTAILSGGFTFFARHLQERLGIDY
VFANELDIVTGEITTEIVDGARKAELLRQIARQENISLEQVVAIGDGANDLPMLGIAGMG
IAFRAKPLVRQSADHAVSVLGLDSLLYLIG
>B_Acidobacteriota_Edaphobacter_acidisoli@@phosphoserine_phosphatase_SerB@WP_188758451.1 WP_188758451.1 phosphoserine phosphatase SerB [Edaphobacter acidisoli]
LIHFSGHDHPGLTAELTSSLALDIGQAVVHESVSLTVLGREMNVDRIDRLELAVSGDIAF
QRESIFRRNRRLFAFDMDSTLIQGEVIDELAKLAGVGDQVSRITEEAMRGQLNFDESFRQ
RVALLKGLEEQHILLRKIPLAEGAERLIRTLRLLGYKTAILSGGFTFFAHHLQQMLGIDY
VHANELEIVTGRVIPPIVNGDRKADLLAEIARDEDISLEQVVAVGDGANDIPMLRLAGMG
IAYRAKPLVRQSAPQSISSLGLDGLLYLIG
>B_Acidobacteriota_Terracidiphilus_gabretensis@@phosphoserine_phosphatase_SerB@WP_058187596.1 WP_058187596.1 phosphoserine phosphatase SerB [Terracidiphilus gabretensis]
-----------------------------------TILGPGLEIAHADQLSWSLRGDIAL
QHDTPHRTNRRLFVFDMDSTLIQGEVIDELAKLAGVGEEVSKITEAAMRGELNFDESFTR
RVGLLKGLPAEQALRERIPLSPGAERLFRTLKSRGYYTAILSGGFTFFAKLLQARLGIDE
FHANELEIVTGRVIPPIMNGARKATMLRDIAKRESIPLEEAVAVGDGANDLPMMGLAGMG
IAYRAKPIVRAQADHSITSLGLDGLLYLIG
>B_Actinomycetota_Blastococcus_sp._TBT05-19@@phosphoserine_phosphatase_SerB@WP_113810193.1 WP_113810193.1 phosphoserine phosphatase SerB [Blastococcus sp. TBT05-19]
LLTVTGADRPGVTARLFGGLALDVEQVVVHGHLVLIVLGRGGNIDAIRRLELTVSGDIAV
EQVGLARRSKRLIVLDVDSTLVLGEVIDELAARAGRAAEVARITAAAMNGELDFAESLRA
RVAVLEGLPEEVLVREHLVLTPGARTLIRTLQRLGFRCGIVSGGFTQITDPLAESLGLDF
AAANTLEVLTGGLVGEIVDRPGKARALIRFAEQYGIPLDQTVAVGDGANDLDMLNTAGLG
IAFNAKPFVREQAHTALNQPYLDAVLQVLG
>B_Actinomycetota_Catenulispora_yoronensis@@phosphoserine_phosphatase_SerB@WP_344665891.1 WP_344665891.1 phosphoserine phosphatase SerB [Catenulispora yoronensis]
LVTVYGADRPGVTASLFAVLEVDVEQVVVRGRLVLTVLGAQGNIDRIHRLELDVSGDIAV
QHAGLNRRAKRLVVMDVDSTLIEGEVIEELAAHAGCLDEVADITARAMRGELDFAGSLRE
RVALLAGLDASALVRLSVRLMPGARTLVRTLKRLGYLVGIVSGGFTHVTDSLRDELGLDF
ALANTLEILTGRVVGPIVDRAGKAAALRGFAASAGIPVADTVAIGDGANDLDMLAAAGLG
VAFNAKPVVRAQADTAVNVPFLDTILYLLG
>B_Actinomycetota_Nocardiopsis_coralli@@phosphoserine_phosphatase_SerB@WP_193124311.1 WP_193124311.1 phosphoserine phosphatase SerB [Nocardiopsis coralli]
LVTVTGRDRPGISARLLSTLSVDLEQVVLAGRLVLTVLAAGANIDRIERLEMEISGDVAV
QASGLHRRAKHLIVMDVDSTLIQGEVIELIAAHAGCADEVARVTEEAMRGELDFEESLRR
RVALLEGVDASALVRDEVELTPGARTLVRTLKRLGYECGIVSGGFTQITDGLVESLGLDY
SAANTLEILTGKLVGPIIDRKGKAITLEQFAGEAGVPLSQTVAVGDGANDLDMLQTAGLG
VAFNAKPVVRRQADAAVNVPYLDTIAYILG
>B_Armatimonadota_Capsulimonas_corticalis@@phosphoserine_phosphatase_SerB@WP_119325182.1 WP_119325182.1 phosphoserine phosphatase SerB [Capsulimonas corticalis]
LITVSGSDRPGLTNAFASILALDIGQAVIHNSLTFTLLGSGLNIAVMDRLQFALTGDIAV
QEDSIFRRNRRLVVFDMDSTLIQMEVIDELARRAGVYDEVSAITASAMRGEIDFPTSFRR
RMALLKGLSGDALVANNLPLTQGADRLLRTLKMLGYKTGIISGGFTHFARRLQADLGFDY
VYAHELEVLTGEILGEVIDGQRKAEILREIADKEQIVLAQTIAIGDGANDLPMLSVAGIG
VAFHAKPLVRQKAEHSISLMGLDALLYLLG
>B_Armatimonadota_Capsulimonas_sp.@@phosphoserine_phosphatase_SerB@WP_348218126.1 WP_348218126.1 phosphoserine phosphatase SerB [Capsulimonas sp.]
LITISGPDRAGLTRSLTDILALDIGQSVIHDALTLTLLGAGLEVARMERLEFAVTGDIAV
QEDSIFRRNRRLVVFDMDSTLIQMEVIDELARRAGVYDQVSAITASAMRGEIDFPTSFRR
RMALIKGLSADVLIAGHLPLTQGTERLMRTLKTLGYKTGIISGGFTHFARRLQADLGFDY
VYAHELEILTGEILGEVIDGNRKAEILREIADREGIALAQTIAVGDGANDLPMLSVAGIG
VAFHAKPLVREKAEHSISLMGLDALLYLLG
>B_Bacillota_Streptococcus_anginosus@@phosphoserine_phosphatase_SerB@WP_368399796.1 WP_368399796.1 phosphoserine phosphatase SerB [Streptococcus anginosus]
------------------------------------------------------------
------MKTRGLLVLDVDSTLIREEGIDLLGAAAGVGEQVASITERAMQGEYDFETALLE
RVTLLKGLPETIFVSKKIHFSKGAQELIEEMHQRGCKVGIVSGGFHEMVDELAAKLNVDY
VKANRLEVLTGKVLGTIVTKEVKKAILRQWAGENNLTLAQTIAVGDGANDLPMILTAGIG
IAFNAKPFVREQAPYQINQTDLYHVVKLLE
>B_Bacillota_Streptococcus_himalayensis@@phosphoserine_phosphatase_SerB@WP_068993897.1 WP_068993897.1 phosphoserine phosphatase SerB [Streptococcus himalayensis]
------------------------------------------------------------
-----MTAVTGLLVMDVDSTLIQEEVIDLLGEAAGVGEQVARITERAMRGELEFKEALYA
RVALLKGLPQSIFVLDKVHVTKGAHELIDRLKHEGYKIGVVSGGFHETVDSIASQLGIDY
VMANRLEILTGQVLGEIITKETKKECLLHWARENQLAISQTVAVGDGANDLPMIQTAGIG
IAFNAKPVVRKAAPYQINEYDLYQVWHLIQ
>B_Bacteroidota_Dysgonomonas_hofstadii@@phosphoserine_phosphatase_SerB@WP_183306951.1 WP_183306951.1 phosphoserine phosphatase SerB [Dysgonomonas hofstadii]
LASLSGEDKPGVTAALTAVLALDIGQANIHHSLSLTVLGRKLNIEKIIRLEMAIRGDIAF
QVESMYRRMRRLVCFDMDSTLIQTEVIDELAERAGVGEQVKAITEAAMRGEIDFSESFKK
RVSLLKGLDESVMIAENLPITEGMTRLIRILKKGGYKLAILSGGFTYFGNYLRDKYGFDY
VYANELEILTGNYVGDIVDGKRKAELLRLLAQVEKVDMRQTVAVGDGANDLPMLGIAGLG
IAFHAKPKVKENAKQSLSTVGLDGILYFLG
>B_Bacteroidota_Lutibacter_oricola@@phosphoserine_phosphatase_SerB@WP_090124622.1 WP_090124622.1 phosphoserine phosphatase SerB [Lutibacter oricola]
LLNISGQDKPGLTAALTDVLSLDIGQANIHDTLSLTILGENLNIDSIKRLQLSIRGDIAF
QEDNIYRRNRRLVCFDMDSTLIQTEVIDELAMRAGVGDRVKEITESAMNGEIDFKESFKE
RMKLLKGLNEDVLIAVNLPITKGARRLIDALKSYGFKTAILSGGFTYFGHYLQKELGMDY
VYANQLEILTGNYLGPIVDGDKKAEYLREIAKKEGIDIGQTIAVGDGANDLAMLNIAGLG
IAFHAKPKVKNNAQSSISSIGLDGVLYLLG
>B_Bacteroidota_Porphyromonas_sp._COT-239_OH1446@@phosphoserine_phosphatase_SerB@WP_036879525.1 WP_036879525.1 phosphoserine phosphatase SerB [Porphyromonas sp. COT-239 OH1446]
LATIQGEDKPGVTATLAAVLALDIGQADIHNNLNLTIVARGLNIDDIKRLEFSMRGDISF
QRESMYRRTRRLICFDMDSTLIQTEVIDELADRAGVGEQVREITERAMRGELDFTESFRQ
RVALLKGLDISVMIAESLPMTEGVERLMKTLKVVGFKIAILSGGFTFFGNYLKSKFGVDY
VYANELEILTGRYLGDVVDGKRKAELLRLLAQVEGVDLLQTVAVGDGANDLPMLSTAGLG
IAFHAKPKVKENAKQHISNVGLDGILYFLG
>B_Bacteroidota_Winogradskyella_alexanderae@@phosphoserine_phosphatase_SerB@WP_224530610.1 WP_224530610.1 phosphoserine phosphatase SerB [Winogradskyella alexanderae]
LINISGQDKPGLTSGLTGVLALDIGQANIHDTLSLTILGENLNIDAIKRLQLSVRGDIAF
QEDNIFRRNRRLVCFDMDSTLIQTEVIDELAELAGVGEQVKAITESAMQGEIDFNESFKR
RMKLLEGLSEDVLVAERLPITKGARRLVDTLHSYGFKTAILSGGFTYFGHYLQKKLDIDY
VYANELEILTGGYIGDIVNGQKKAEYLQLLANKMGIDISQTIAVGDGANDLPMLDLAGLG
IAFHAKPKVKDNAQNSISSIGLDGILYLLG
>B_Betaproteobacteria_Comamonas_sp._JC664@@phosphoserine_phosphatase_SerB@WP_191261175.1 WP_191261175.1 phosphoserine phosphatase SerB [Comamonas sp. JC664]
LITVAGKDQPGITSRFTGLLALDVEQVVVRGRLTLTAVGRGAHVERITRTDIHLALDVAL
QRESLFRRGKRMVVMDMDSTLIRIEVIDELARAHGVGEQVAAITERAMQGEMDYDESLRQ
RVALLAGLDESVVLAANLPLTEGAETLVRALKRLGCRTAVISGGFSVAAEALKTRLGIDV
AHSNVLEVLTGRTVGAIVNARRKAELLASLAQAEGILLDQVVAVGDGANDLLMLERAGLG
IAFRAKPKLRAAADTSISAGGLDTILFLLG
>B_Betaproteobacteria_Crenobacter_cavernae@@phosphoserine_phosphatase_SerB@WP_115433515.1 WP_115433515.1 phosphoserine phosphatase SerB [Crenobacter cavernae]
-----------------------------------VLQAP-----ALAELRL-AN-DAAF
VPAGKRFSDYGLIVSDMDSTLITIECIDEIADMQGLKDQVAAITERSMRGELDFVASLIE
RVALLKGLPEEALYAERIELTPGAAELLAACKQHGVRFQLVSGGFTFFTEKLKAELGLDY
AFANTLEVLTGRVLGDIVDAAAKARLLRETRDALGLKPEQVIAIGDGANDLLMLAEAGLG
VAYKAKPVVRKQADVAINHGGLDAVLGLFA
>B_Betaproteobacteria_Kingella_oralis@@phosphoserine_phosphatase_SerB@WP_369584443.1 WP_369584443.1 phosphoserine phosphatase SerB [Kingella oralis]
-----------------------------------ILQSP-----ISEHYRLSVN-DYAL
LPDT-PFSALKLVVSDMDSTLITIECIDEIAASAGLKDQIAEITERAMQGELDFEQSLRH
RVALLQGQPENRLYEHKLQLAQGAEEFIRDCHAHGIKFLLVSGGFTYFTDRLKTRLGLDW
AFANQLEILTGKVLGSVIDAQAKADLLNQHRQALGATREQVLAIGDGANDIPMLQAAGFG
VAYHAKPKTQAAVSIAISHHGWEAVRRLFT
>B_Betaproteobacteria_Methylotenera_sp._N17@@phosphoserine_phosphatase_SerB@WP_047532896.1 WP_047532896.1 phosphoserine phosphatase SerB [Methylotenera sp. N17]
-----------------------------------VVQGR-----HIHRIYY-LP-DYAV
VPDQQRLNQFGLCVMDMDSTLISIECIDEIADMMGIKPQIAEITEAAMRGELDFAASLKK
RVALLKGLPESALIEERLQLNPGAQAWITACKAHRISTMVVSGGFTFFANHVKQLLGLDY
AVSNTLEILTGNILGDIVDAQRKADELVKLRDQLGLKPEQTIAIGDGANDLKMMAAAAIG
IAYHAKPVVQQQAKYALNHTGLDGVINLLS
>B_Betaproteobacteria_Silvimonas_sp.@@phosphoserine_phosphatase_SerB@WP_309328621.1 WP_309328621.1 phosphoserine phosphatase SerB [Silvimonas sp.]
-----------------------------------VIQAP-----QLARLRL-IG-DWAF
IPEDHGVRDIGLVVMDMDSTLITIECIDEIADMVGIKPQVSEITAAAMRGEIDFRESLTR
RVALLAGLDASALYDERLKLMAGAEAMLKGFQAAGAKTLLISGGFTFFTEKLQARLKLTQ
TIANELEILTGRVLGDIVDAERKKTELIRMRDELGLRADQVVAMGDGANDLPMLHAAGFG
VACHAKPKVQAEAPYCINHVGLDGVLNYFL
>B_Chlorobiota_Chlorobaculum_tepidum@@phosphoserine_phosphatase_SerB@WP_010931867.1 WP_010931867.1 phosphoserine phosphatase SerB [Chlorobaculum tepidum]
LINISGPDKPGLTSKITEVLALDIGQSVIHNHLSLSLLGRGFNIDTINRLEFSLRGDIAF
QEDNIFRRTRRLVVFDMDSTLITSEVIDELAKEAGSGELVAAITEQAMRGELDFTESLKK
RVGTLAGLEESTLVAERLQLTEGAEHLFYNLHRLGFKTAILSGGFTYFGRYLQKKLNIDY
VFANELEIMTGNVIGQVVDGKRKAELLEQIAATENIRLEQTVAVGDGANDLPMLGKAGLG
IAFRAKPIVRETAKQAISTLGLDAILYLMG
>B_Chlorobiota_Chlorobaculum_thiosulfatiphilum@@phosphoserine_phosphatase_SerB@WP_139457846.1 WP_139457846.1 phosphoserine phosphatase SerB [Chlorobaculum thiosulfatiphilum]
LITISGPDKPGLMSKITCVLKLDIGQSVIHNHLSLSLLGRGLNIDTISRLEFSLRGDIAF
QEDNIFRRTRRLVVFDMDSTLITSEVIDELAKEAGSGELVSAVTEQAMRGEIDFTESLKK
RVATLAGLEESTLVAERLQLTEGAELLFHNLHRLGFKTAILSGGFTYFGRYLQKKLNIDY
VFANELEIMTGNVIGQVVDGKRKAELLEEIAATENIRLEQTVAVGDGANDLPMLGKAGLG
IAFRAKPIVRETARQSISTLGLDAILYLMG
>B_Chlorobiota_Chloroherpeton_thalassium@@phosphoserine_phosphatase_SerB@WP_012498597.1 WP_012498597.1 phosphoserine phosphatase SerB [Chloroherpeton thalassium]
LLSFTGEDKPGLSSSITEILALDIGQAVIHNALSLTLLARNLNIDQISRLELFVRGDIAF
QEDDIFRRFRRLVGFDMDSTLIEVEVIDELAKAAGVGDKVSAITEKAMRGEIDFTESFRR
RVGLLEGLDESVLIAERLPITEGAERLFAILKTLGFKTAILSGGFTYFARHLQKRLGIDY
IYANELEIVTGKVTGQVVDGKRKAELLQEIAKKEGIRMEQVIAVGDGANDLPMLSVAGLG
IAFRAKPIVKESAEHSISTLGLDGILYLLG
>B_Chlorobiota_Pelodictyon_luteolum@@phosphoserine_phosphatase_SerB@WP_303681190.1 WP_303681190.1 phosphoserine phosphatase SerB [Pelodictyon luteolum]
LINISGPDRPGLTASITGVLSLDIGQAVIHDHLALSLLGRGLNIDTINRLEFSVRGDIAF
QEDNIFRRNRRLVVFDMDSTVITSEVIDELALEAGAGAEVSAVTERAMRGELDFSESLRQ
RVMKLQGLEEGVLVARRLQLTEGAETLFHNLHNLGFKTAILSGGFSYFGRFLQKKLQVDY
VYANELEILTGKVIGPVVDGKRKAELLEHIAGKENIRLEQTIAVGDGANDLPMLAKAGLG
IAFRAKPIVRESARQAISTLGLDAILYLMG
>B_Chlorobiota_Prosthecochloris_sp._CIB_2401@@phosphoserine_phosphatase_SerB@WP_068866134.1 WP_068866134.1 phosphoserine phosphatase SerB [Prosthecochloris sp. CIB 2401]
LINISGPDKQGLTCAISSLLALDIGQEVIHNHLSLSLLARKLTIDTINRLEFSVRGDIAF
QEDTIYRRNRRLIVFDMDSTLITSEVIDELAMEAGAGDRVKAITEQAMRGEIDFDESLQQ
RVSTLEGLEESVLVARRLVLTEGAETLFHTLHNLGFKTAIISGGFTYFGRYLQEKLKIDY
VHANELEILTGKVLGRIVNGRRKAELLEEMARAEQISLEQTIAVGDGANDLPMLAKAGLG
IAFRAKPLVRKTARQAISTLGLDAILYLMG
>B_Chloroflexota_Candidatus_Chlorohelix_allophototropha@@phosphoserine_phosphatase_SerB@WP_341469680.1 WP_341469680.1 phosphoserine phosphatase SerB [Candidatus Chlorohelix allophototropha]
LLTITGHDKPGVTTAICRLLDLDIQQVTIPPLLVMTCLAPGANITRISRLELTVYADIAV
QPESLYRRSKRLIVMDVDSTLIQNEVIDEIAKIAGVEQQVADITREAMEGKLDFAGALHK
RVALLAGLPAERLVFEVIRFTPGAERLIKVLKLLGYKTAIVSGGFNFVTDILKERLRLDY
AFANTLEILTGRVTGAIVDRQAKARLLKEVAAKEEIELAQTLAVGDGANDLLMLETAGVG
VAFNAKPIVREAADLSINQPSLDVLLYLIG
>B_Chloroflexota_Litorilinea_aerophila@@phosphoserine_phosphatase_SerB@WP_141609145.1 WP_141609145.1 phosphoserine phosphatase SerB [Litorilinea aerophila]
LLNITGRDRPGLVARITSALALDIGQAVIHDHLALTMMGRGLNIDVITRLQFSVTGDVSF
HVDDIYRRNRRLVVFDMDSTLIQIEVIDELARRAGVGEEVAAITAAAMRGELDFKESLRR
RVALLKGLDESVLVAENLPLMEGAERVTCTLKRLGYKIGILSGGFDYFGKKLQERLGFDY
VYANRLEILTGRVVGEIIDGPKKAELLQQIAQRENLSLEQTIAVGDGANDLPMLSVAGLG
VAFHAKPIVREKAQRSISNLGLDGLLFLIG
>B_Cyanobacteriota_Cyanobium_sp._LEGE_06113@@phosphoserine_phosphatase_SerB@WP_228009088.1 WP_228009088.1 phosphoserine phosphatase SerB [Cyanobium sp. LEGE 06113]
----------------------------------------GAMLAAAALLELRFAQ-ALV
SEGE--IVIPQVFVSDMDSTMIGQECIDELADYAGLKPQIAAITERAMQGELDFAEALCE
RVALLEGLDEGAILAERITPMAGARTLVATLAALGTRTVLVTGGFHHFAEPVAGMLGFER
VVGNRLEVLTGRLVGPITDSAVKAAVLREEAGEGQVS----LATGDGANDIPMIAAATYG
FAYRAKPKARAAANGRVDAGDLTAVLTLLG
>B_Deinococcota_Deinococcus_piscis@@phosphoserine_phosphatase_SerB@WP_189642796.1 WP_189642796.1 phosphoserine phosphatase SerB [Deinococcus piscis]
-----------------------------------LLTAPGA---LLDRWEFELA-DLAA
QPSEGRR--KRVLLADMDSTMIAQECIDELAAAAGVGPQVAEITARAMNGELDFGGALLA
RVGLLRGLPESTVLTERITLTPGGRELVATMRAHGAYAALVSGGFAAFAEGVAAQLGFDE
YRANTLLTLTGEVAHPILGRQAKVEALLDITARLGLRPQDVLAVGDGANDLDMLGLAGAG
VALHAKPAVAAQCDLRIHHGDLTALLYLQG
>B_Escherichia_coli_Escherichia_coli@@TPA__phosphoserine_phosphatase@HAM3529420.1 HAM3529420.1 TPA: phosphoserine phosphatase [Escherichia coli]
-----------------------------------SLSGDGLDKQRLTQYEDYQVIDVAP
LGKIPHLRTPGLLVMDMDSTAIQIECIDEIAKLAGTGEMVAEVTERAMRGELDFTASLRS
RVATLKGADANILVRENLPLMPGLTQLVLKLETLGWKVAIASGGFTFFAEYLRDKLGLTA
VVANELEIFTGNVIGDIVDAQYKAKTLTRLAQEYEIPLAQTVAIGDGANDLPMIKAAGLG
IAYHAKPKVNEKAEVTIRHADLMGVFCILS
>B_Fibrobacterota_Fibrobacterales_bacterium@@phosphoserine_phosphatase_SerB@MDB9744212.1 MDB9744212.1 phosphoserine phosphatase SerB [Fibrobacterales bacterium]
NLVLTGTDEPGITSRLMGVLQLDISQSVIHDVLTLTILGQKLNILDLTRLEILVKGDIAL
QINNVFRRNRRLVAFDMDSTLIQTEVIDELGIKAGVGEEIAAITEAAMRGEIDFNESLRQ
RVSKLKGLPESVLIAESLPITPGAEILISTLKTFGYKVAILSGGFTYFGNYLKEKFGVDY
VHANELEILTGKVIGEIVNGEMKAEHLKRLCKLENISTGQTIAVGDGANDLPMLATAGLG
IAFNAKPIVRKNAKAAMNGLGLDAVLYFIG
>B_Kiritimatiellota_Pontiellaceae_bacterium_B12219@@phosphoserine_phosphatase_SerB@MDF7807933.1 MDF7807933.1 phosphoserine phosphatase SerB [Pontiellaceae bacterium B12219]
LLRISGKDKPGVTAFITSILALDIGQSVLHENLSLSLLARGLNIDGIRRLELTTRGDIAL
QEDSIYRRTRRLVCFDMDSTLIQAEVIVELAKAAGVGDQVHEITEAAMRGEIDFTESFVR
RVALLKGLDESVLIAKKLPLTEGAIKLTHTLKKLGFKTAILSGGFNYFGNYLKEIFNIDY
VYANELEIVTGRVTGTVVDGQRKKELLQEIAAKENIHLKQVIAVGDGANDLPMLSVAGLG
IAFHAKPVVKETAKQSISNLGLDSILYLIG
>B_MAG_Chloroflexota_Candidatus_Fredericiella_danica@@phosphoserine_phosphatase_SerB@MBK8046653.1 MBK8046653.1 MAG: phosphoserine phosphatase SerB [Anaerolineales bacterium]
LINVTGKDRTGLVARVTGVLALDIGQAVIHDYISLTLLGRGLNIDVITRLQLTITGDIAF
HADDIYRRNRRLVAFDMDSTLIQCEVINELATAAGVGEEVAAITEAAMRGELDFRASLKR
RVALLRGLDESVLIADRLPLSEGAERVTSTLRRLGYKMAILSGGFDYFARRLQHQLGIDY
AFTNRLEILTGQLLGDIVDGQRKAELLAMLAAQEGLSLEQTIAVGDGANDIPMLSAAGLG
VAFHAKPIVRRQAERTITDVGLDGLLYLIG
>B_MAG_Lentisphaerota_Lentisphaeria_bacterium@@MAG_TPA__phosphoserine_phosphatase_SerB@HAR66590.1 HAR66590.1 MAG TPA: phosphoserine phosphatase SerB [Lentisphaeria bacterium]
IINISGRDRPGLTSSFTRLLSLDIGQAVIHRHLALTLLGRGLNIDVITRLQLSVTGDIAI
HVDDAYRRTRRLVVFDMDSTLIQAEVIDELAKYAGVGAEVMAITESAMRGELDFNESFRR
RVALLKGLDESVLIAENLPLTEGLERLTTTLKDLGYKIGILSGGFTYFGNYLKERFGVDY
VYANELEIVTGRVVLPIVDGQRKADLLREITAREGLQLQQTIAVGDGANDLPMINLAGLG
VAFHAKPIVKERAKNSISTLGLDSLLYLIG
>B_MAG_Verrucomicrobiota_Verrucomicrobiota_bacterium@@phosphoserine_phosphatase_SerB@MCX6863047.1 MCX6863047.1 MAG: phosphoserine phosphatase SerB [Verrucomicrobia bacterium]
-----------------------------------VIQST-----AFGNERW----DIAF
VPENRRRADFSLLVMDMDSTLITIECIDEIADRIGVKPQVSAITEAAMRGELDFAGALRK
RVALLEGLEESALYEERLRLSPGAEELIRFAQESGWKTLLISGGFTYFTHRLQARLGLDH
AMANTLETLTGRVLGDIVDADRKATELRALAARLGVEPSRAIAIGDGANDLKMMGASGMG
IAYRAKPVVRQQAMHALNFSGLDGVLNLFT
>B_MAG___TDB__Thermodesulfobacteriota_Desulfuromonadales_bacterium@@phosphoserine_phosphatase_SerB@MFA5516439.1 MFA5516439.1 MAG: phosphoserine phosphatase SerB [Desulfuromonadales bacterium]
LITMTGPDRPGIIAAVTEQIARDIEQTVTHTLLSLTIMGGEVNIERISKLEFLVTVDIAV
QKEGLYRRAKRLIVMDMDSTLVQIEVIDELARLAGVGDEVEALTARAMNGELDFSDALRG
RVALLRGLSAEALVYRSIPFTPGAKTLVGVLKRLGFRTAVISGGFSFFTDRLQQELGLDY
AFANALEILTGRVSGQVVDGARKAELLEEIAGREGITLDQVIAIGDGANDLPMLGKAGLG
IAFNAKARVREQADTHINQQSLDSILYLLG
>B_Myxococcus_fulvus_Myxococcus_fulvus@@phosphoserine_phosphatase_SerB@WP_248542321.1_* WP_248542321.1 phosphoserine phosphatase SerB [Myxococcus fulvus]
LVTVTGKDHPGITARLTGLLALDVEQVVVQGRLTLTAVGRGANVERIVRLELHVTLDVAL
QRESLFRRGKRMVVMDMDSTLIRIEVIDELARAHGVGEQVSRITERAMQGEMDYDESLRQ
RVALLKGLDVDVLLAANLPLTEGAETLVRVLKRLGYRTAVISGGFSVAAEALKARLGIDH
AYSNVLEALTGRTVGAIVNARRKAELLEQLAAQEGILLEQVIAVGDGANDLLMLERAGLG
IAFRAKPRLREAADTSISAGGLDTILYLLG
>B_Nitrospinota_Nitrospina_gracilis@@phosphoserine_phosphatase_SerB@WP_237098671.1 WP_237098671.1 phosphoserine phosphatase SerB [Nitrospina gracilis]
HVHIAGEDRPGILAEALESVVVDIKQFVFSGLLNLTVLGRDINIPRIEQLEIVVGGDIAV
QEDTLFRRNKRLIVFDADMTFLQCEVIDELGKLAGVGDQLAAITHKAMSGELDFTEALRE
RVQLLKGLPVEKLLFERIPLTPGAEDLVRIVKHLGYKVAIVSGGFQFFIDKLKAKYGLDY
GFANQLQIVTGELEGDIVDARAKERILESVAEKEGLLVQQCVAVGDGANDIHMLARAGLG
IAFNAKPIVQKHAQAIISTSNLELILYFLG
>B_Nitrospinota_Nitrospina_watsonii@@phosphoserine_phosphatase_SerB@WP_282011406.1 WP_282011406.1 phosphoserine phosphatase SerB [Nitrospina watsonii]
HVHIAGEDRPGILAEALESVVVDIKQFVFSGLLNLTVLGRDINIPRIEQLEIVVGADIAV
QEDTLFRRNKRLIVFDADMTFLQCEVIDELGKMAGVGDQLKEITHQAMNGDLDFTAALRQ
RVQLLKGLPVEKLLFERIPLTPGAEDLVRIVKHLGYKVAIVSGGFQFFIDKLKKKYNLDY
GFANQLQIVTGELEGDIVDARAKERILESVAEKEGLMVQQCVAVGDGANDIHMLARAGLG
IAFNAKPIVQKHAQAIISTSNLELILYFLG
>B_Nitrospirota_Candidatus_Manganitrophus_noduliformans@@phosphoserine_phosphatase_SerB@WP_168063110.1 WP_168063110.1 phosphoserine phosphatase SerB [Candidatus Manganitrophus noduliformans]
LVSVTGPDQPGITAALTEIMALDIEQVVTQSILSLTCLGPRVNIQKIHTIELTLSTDIAV
QEENLFRRAKRLIVMDMDSTLVQIEGIDELAKEAGVGEKVVSITHRAMNGEISFPEALRE
RVRLLKGLPVGVLVCKRMPFTPGAKELVSILKKLGYRTAVLSGGFDYFSARVKESLGLDY
AYSNTLEILTGEIVGEIVDGKKKAALMEEIARKEGVTLDQVIAIGDGANDLPMITRAGLG
IAFNAKPRVREEAHYSITQKNLDSILYLLG
>B_Planctomycetota_Algisphaera_agarilytica@@phosphoserine_phosphatase_SerB@WP_184677490.1 WP_184677490.1 phosphoserine phosphatase SerB [Algisphaera agarilytica]
LLRFTGEDRPGLTAELSDALALDINQAVIHQSLLLTLLTRGLNIDVIHRLEFWLRGDIAW
QKDDVYRRSRRMVVFDMDSTLIQAEVIDELAKEAGAGDQVAAITEAAMRGELDFDASLRQ
RAATLAGLPESTMVAERLVLTEGCETLLANLKAFGYKTAVLSGGFTYFGRHLQQKLGLDH
VHANELEILTGNVLGTIVNGPRKAELLGELAATEGINEQQVVAVGDGANDLPMLNRAGLG
IAFHAKPIVREQAEQSVSTLGLDAVLYLLG
>B_Planctomycetota_Allorhodopirellula_solitaria@@phosphoserine_phosphatase_SerB@WP_146394110.1 WP_146394110.1 phosphoserine phosphatase SerB [Allorhodopirellula solitaria]
LFRFTGEDRPGLTASLSEHLALDVNQAVIHRSLLLTLLSRGLNIDVITRLEFSLRGDLAW
QRDDAFRRNRRVVALDMDSTLLQAEVIDEIAKEAGVGEQVAAVTEAAMRGEIDFDESLRQ
RVAALAGLPESVLIAARLELTEGAERLLSNLKRFGYRTAVLSGGFTYFAEYLRDHLAIDH
VHANELEILTGRVVGQIVNAERKAALLEQLATDLGIDCEQTIAIGDGANDLPMLSRAGLG
IAFHAKPIVRESARHQVSTLGLDAVLYMLG
>B_Planctomycetota_Candidatus_Scalindua_japonica@@phosphoserine_phosphatase_SerB@WP_096894852.1 WP_096894852.1 phosphoserine phosphatase SerB [Candidatus Scalindua japonica]
VITVNGPDAKGIVSSFTSILSVDIEQIVIHNLILLTCLGDNVNIERIRQLEMIVNTDIAV
QKENIFRRSKRLVVMDMDSTLIQVEVIDELAKAAGRGDEVSAITRKAMNGEISFNESLDE
RVSLLAGLDEEALIYNNIPFTPGAKKFIKILKKIGYKTAVISGGFTFFTDRIKKELGLDY
AFANNLEIITGRVTGRIINGEFKAKILEDIANKEEITLDQVVAIGDGANDLLMLDKAGLG
IAFNAHKTVREKADYNISQKNMDSIIYLLG
>B_Planctomycetota_Mucisphaera_calidilacus@@phosphoserine_phosphatase_SerB@WP_145444228.1 WP_145444228.1 phosphoserine phosphatase SerB [Mucisphaera calidilacus]
ILHITGPDGPGITRRVMSAL-LDLNQSVIHQSVLLTLIARGLNIEVITRLEMAVRGDVAW
QVDDAFRRVRRLVAFDMDSTLIQHEVIDELAIEAGVGDRVAAVTESAMRGELDFEASLRQ
RVALLAGLSEEALVGERLNLTEGAETLVRNLKYLGYKTAILSGGFTYFGHMLQERLGIDY
VAANQLEILTGKVVGSVVDAQRKAERLEEIAGEEGIRLEQTIAVGDGANDLPMLSRAGLG
IAFHAKPVVQASADQKITELGLDAILYLIG
>B_Spirochaetota_Spirochaeta_africana@@phosphoserine_phosphatase_SerB@WP_014455823.1 WP_014455823.1 phosphoserine phosphatase SerB [Spirochaeta africana]
LITLFGDDKPGITSHFTAIFALDIGQSVIHNTLSSSLLGRGLNIDVISRLEISVRGDIAF
QKDNIYRRNRRLVCFDMDSTLIQTEVIVELARRAGVGDEVHRVTESAMRGEIDFAESFRQ
RIALLAGLDESVLVAEQLPLTEGVERLVGTLHQLGYKTAILSGGFSYFGQYLQKLLGFHY
VYANELEILTGRHLGPIVDGQKKAEYLQAIAERENITLEQVIAIGDGANDLPMLELAGLG
IAFQAKPLVRENADHAISTMGLDGVLYLLG
>B_Spirochaetota_Spirochaeta_cellobiosiphila@@phosphoserine_phosphatase_SerB@WP_245584588.1 WP_245584588.1 phosphoserine phosphatase SerB [Spirochaeta cellobiosiphila]
LLNMSGEDKPGIMSSFLNILSLDIGQAVIHNTLSLTLLSRELNIDTIDRLEIAVKGDVAF
QEDTVYRRNRRLVCFDMDSTLIQTEVIVELAKAAGAGQKVADITERAMRGEIDFKESFKQ
RIKTLKGLPETVLIAQNLPITEGAERLISTLKHHGYKTAILSGGFTYFGHYLQEKLGLDY
VYANQLEILTGNYLGEIVDGQRKAELLQQIATEEGITLDQVIAVGDGANDLPMLAKAGLG
IAFHAKPIVQESAKQAISHLGLDGVLYLLG
>B_Verrucomicrobiota_Verrucomicrobiota_bacterium@@phosphoserine_phosphatase_SerB@MFC1467304.1 MFC1467304.1 phosphoserine phosphatase SerB [Verrucomicrobiota bacterium]
LLRITGKDKPGVTAFITAILALDIGQSVLHEILSLSLLARGLNIDGIRRLELTTRGDIAL
QEDCIYRRSRRLVCFDMDSTLIQAEVIDELAKAAGVGDEVSAITESAMRGEIDFTESFAR
RVGLLKGLDESVLIAENLPLTEGVVKLTHTLKKLGFKTAILSGGFNYFGNYLKKILNIDY
VYANELEIVTGRVTGTVVDGQRKKELLQEIAAKENIHLKQVVAVGDGANDLPMLSVAGLG
IAFHAKPLVKETAKQSISNLGLDSILYLIG
>B___TDB__Desulfobacter_postgatei_Desulfobacter_postgatei@@phosphoserine_phosphatase_SerB@WP_320397769.1_* WP_320397769.1 phosphoserine phosphatase SerB [Desulfobacter postgatei]
LISITGKDQKGLTARISTILALDIGQAVIHEHISLTVMGRDLNIDSITRMQFAVSGDISF
HDDNIYRKNRKLVVFDMDSTLIQAEVIDELAKLAGVGDQVAKITESAMRGEIDFKESFRR
RVALLKGLKEEKILARTLPLTDGADLVTRTLKGLGYKLAILSGGFTFVGNYLKESLGFDY
VFANTLEIVTGRVSGDIVDGQKKADLLRELAKKENLSIQQTIAVGDGANDLPMISIAGLG
VAFNAKPIVREKAANAISTMGLDGLLFLLG
>B___TDB__Desulfohalobium_retbaense_Desulfohalobium_retbaense@@phosphoserine_phosphatase_SerB@WP_015750725.1_* WP_015750725.1 phosphoserine phosphatase SerB [Desulfohalobium retbaense]
QITISGPDRPGLSAALMEVLALDISQAVLHETLSLTLLGRGLNIDFITRLEFSVRGDIGL
QEDNAYRRNRRLVAFDMDSTLIQAEVIDELAKEAGAGEEVARITERAMRGEIDFEQSLRQ
RVALLAGLPEAALVSHRLPLTEGASRLIVNLKRLGYKIAILSGGFTYFGNQLQTQFGIDY
LCANELEILTGGLSGPVVDGEHKARRLREIANREHISLEQVIAVGDGANDLPMLEMAGLG
IAFHAKPKVRAGAQHAISNLGLDSILYFIG
>B___TDB__Desulfoluna_butyratoxydans_Desulfoluna_butyratoxydans@@phosphoserine_phosphatase_SerB@WP_180138907.1_* WP_180138907.1 phosphoserine phosphatase SerB [Desulfoluna butyratoxydans]
MIHIYGQDKPGLAAQMTGILALDMGQTVIHDNLSLTLLGRGLNINGVTRLELSLRGDIAL
QEETPYRRNRRMVAFDMDSTLIQAEVIDELAAEAGVGEKVAAITESAMRGEIDFKESLRR
RLGLLEGLSEESMVAERIPMTDGAERLIANLRQFGYKTAILSGGFTYFGRILQKKLGVDY
VYANELEILTGKVVGDIVDAAKKAELLQMLAKKEEINLQQVIAVGDGANDLPMLNLAGLG
IAFHAKPVVKQGARQSISTLGLDSILYLVG
>B___TDB__Desulfomicrobium_baculatum_Desulfomicrobium_baculatum@@phosphoserine_phosphatase_SerB@WP_015775181.1_* WP_015775181.1 phosphoserine phosphatase SerB [Desulfomicrobium baculatum]
LIQIAGMDRDGLLAGIMGQLALDISQSVIHDDLSLTVLGRGLSIDCITRLEFSVRGDIGF
QEDNAFRRIRRLVCFDMDSTLIQAEVIDELAKRAGVGEEVAAITEAAMRGELDFSQSLRK
RVSLLKGLPETVLVAATLPMTEGAERLIRTLKSLGYTIAILSGGFNYFGRRLQEHLGIDY
VHANELEILTGGLVGEIVDGAGKARLLKAIAAEEHISLSQVIAVGDGANDLPMLDVAGLG
IAFHAKPVVRQGAGQAISNVGLDGVLYFLG
>B___TDB__Desulfonatronum_thiodismutans_Desulfonatronum_thiodismutans@@phosphoserine_phosphatase_SerB@WP_031387610.1_* WP_031387610.1 phosphoserine phosphatase SerB [Desulfonatronum thiodismutans]
LIQLTGTDRDGLLAGMMDQLALDISQSVIHEELSLTLLGRGLSIFGITRLEFSVRGDIGF
QEDNAFRRIRRLVCFDMDSTLIQAEVIDELAKRAGVGEEVAAITEAAMRGELDFSQSLRK
RVGLLRGLPESVLVAATLPLTEGAERLIRTLKNLGYTIAILSGGFTYFGRRLQERLGIDY
LHANALEILTGGLVGEIVDGPGKARLLKEIAAMEHISLAQVIAVGDGANDLPMLDVAGLG
IAFHAKPVVRRGAGQAISNMGLDGVLYFLG
>B___TDB__Desulfoplanes_formicivorans_Desulfoplanes_formicivorans@@phosphoserine_phosphatase_SerB@WP_069858456.1_* WP_069858456.1 phosphoserine phosphatase SerB [Desulfoplanes formicivorans]
LISITGQDQPGLTQALSTVLALDISQSVIHKSLSLTLLGRALNIDGMTRLELSLRGDIAL
QEDNIFRRNRRLIAFDMDSTLIQVEVIDELAKAAGVGDQVVAITESAMRGEIDFKESLTR
RVALLKGLDATVLIATRLPLTEGADRLISTLKQLGYKVAILSGGFTYFGKHLQKRLGVDY
VFANDLEILTGNICGDIVDGPGKARLLREIAHKERLDLNQVIAVGDGANDLPMLDLAGLG
IAFHAKPVVRKGAGQAISNLGLDAVLYFMG
>B___TDB__Geoalkalibacter_ferrihydriticus_Geoalkalibacter_ferrihydriticus@@phosphoserine_phosphatase_SerB@WP_040100965.1_* WP_040100965.1 phosphoserine phosphatase SerB [Geoalkalibacter ferrihydriticus]
LITMTGADRPGIIAAMTGQIARDIEQTVTHTLLSLTILGGQVNIERISKLELLINVDIAV
QKESLNRRAKRLVVMDMDSTLIQIEVIDELARLAGVGAQVAEITHRAMNGELDFQSALRE
RVALLVGLPATALVYRTIPFTPGAKTLVRILKRLGFRTAVISGGFTFFTDRLKEELGLDY
AFANGLEIVSGRITGAVVDGARKAQLLEEIARREGIALDQTIAIGDGANDLPMLGRAGLG
IAFNAKARVREEADTHINQQSLDSILYLLG
>B___TDB__Syntrophotalea_acetylenica_Syntrophotalea_acetylenica@@phosphoserine_phosphatase_SerB@WP_072286276.1_* WP_072286276.1 phosphoserine phosphatase SerB [Syntrophotalea acetylenica]
LVTMTGPDRAGIIAAVAGCIARDIEQSVAHTTASLTMLGTRVNIQRINKLEFAINVDIAL
QKENLYRRAKRLVVLDMDSTLIQVEVIDELARLAGIGEQVAQITHRAMNGELDFQQALRE
RVALLKGLSSDALVYRALPFTPGAKNLVRVLRQLGFKTAVISGGFNFFTDRLKQELGLDY
AYANELVIVTGEVRGTIVDGQRKAELLEEIARREGIALSQAIAIGDGANDLPMIGRAGLG
IAFNAKARVREQAQYRINQPSLDSILYLLG
>B___TDB__Thermodesulfobacteriota_Desulfovibrio_aminophilus@@phosphoserine_phosphatase_SerB@WP_353909710.1 WP_353909710.1 phosphoserine phosphatase SerB [Desulfovibrio aminophilus]
LIHVTGEDRPGITASLTGVLALDVGQIVIHNFMTLTLIARGLNIDRITRLEFSVRGDIAL
QEDNVFRRNRRLVAFDMDSTLVRAEVIDELAKRAGVGHKVAAITERAMRGELDFKESLRA
RLALLKGLRESVLVAETLPLTEGAQRLVATLKRVGYKTAILSGGFTYFGEKLAEKLGIDH
VFANELEILTGKVVGPIVDGAKKAQLLKRIAKKEKISLQQVIAVGDGANDLPMLGLAGLG
IAFHAKPKVKQGARQSISTLGLDSILFLIG
>B___TDB__Thermodesulfobacteriota_Desulfuromonas_acetoxidans@@phosphoserine_phosphatase_SerB@WP_316348960.1_* WP_316348960.1 phosphoserine phosphatase SerB [Desulfuromonas acetoxidans]
LITITGQDRPGVIAKVAQLIARDIEQTTTHTQMVLTILGSSANVVRISKLELLISTDVAV
QKERLYRRAKRLVVMDMDSTLIQVEVIDELARLAGVGEDVARITEQAMNGELDFGQSLAA
RVALLKGLKEEALVYRSIPFTPGARNLVHILKRLGFRTAVISGGFKFFTDRLQQELGLDY
AFANQLEIVTGRTMGRIVDGECKAQLLEEIAEREGVTLDQVIAIGDGANDLPMLGKAGLG
IAFNAKARVREQADTHINQQSLDSILYLLG
>B___TDB__Thermodesulfobacteriota_Maridesulfovibrio_ferrireducens@@phosphoserine_phosphatase_SerB@WP_304085869.1 WP_304085869.1 phosphoserine phosphatase SerB [Maridesulfovibrio ferrireducens]
LIQISGEDKPGLTSSLTEVLALDIGQSVIHNQLVLTLVGNGLNIDFIHRLEFSARGDIAL
QEDNAFRRNRRLVAFDMDSTLIQAEVIDELAKAAGSGEVVSRITEAAMRGEIDFQESLRQ
RLATLKGLDEAVMIAKTLPITEGAERLISNLKKFGYKTAIISGGFTYFGKKLQKHLGVDY
IYANELEILTGNVIGDIVDGPKKAELLTEIAKKEKISLQQVIAVGDGANDLPMLSIAGLG
IAFHAKPKVRQDARQSISHFGLDSILYLVG
>E_Acytostelium_Acytostelium_subglobosum_LB1@@hypothetical_protein_SAMD00019534_089060@XP_012751249.1 XP_012751249.1 hypothetical protein SAMD00019534_089060 [Acytostelium subglobosum LB1]
-----------------------------------IFVSLESNFDVISKDVLLVSDDTYF
NTLEQWNHCPRIAAFDMDSCLIKNECIDEMAVEMSVVEKVSEITRRAMEGQYNFDQALME
RLALLKGMTLAQLVWTRIELNPGAYAMVQTLKHLGFKVALVSGGFTFFSHRVGARLGMDY
VYSNQLELMTGGIIGSILNGDMKLKILQELSTLNQCEQRDTLAMGDGSNDRYMVAYAHLG
VAYHAKSVLKASTPFHINHTPLQSVCFFLS
>E_Amoebozoa_Cavenderia_fasciculata@@phosphoserine_phosphatase@XP_004350950.1 XP_004350950.1 phosphoserine phosphatase [Cavenderia fasciculata]
-----------------------------------VLVSDQLHFDHLLNKKFNYQGDFYF
NNDNHYGNQRKLAAFDMDSCIIKNECIDEMAVIMGVSDKVSEITKKAMEGHYNFDEALRE
RLNLLKGMTCEQLVWEKIELNAGAYTLIKTLKYLGFKVALVSGGFTYYSYRIGSRLGFDY
VFSNQLEILTGKVIGSIVNGQMKKALLEKLTELNGLEQKHTVSMGDGSNDKLMVQYSDLG
IAYHAKSILKAATPYHITFTPLSTLCIYLP
>E_Amoebozoa_Heterostelium_album_PN500@@phosphoserine_phosphatase@XP_020431151.1 XP_020431151.1 phosphoserine phosphatase [Heterostelium album PN500]
-----------------------------------IFVSKLLHFSKIIDGQFSLSGDFYL
APLEHYNCQPKLATFDMDSCLIKNECIDEMAYTMGVVDKVSDITRRAMEGHYNFDQALME
RLALLRGMTVEQLVWTRIELNAGAFTLVQTLKSLGFTVALVSGGFTFFSQRIGSRLGIDH
VYSNELEILTGEVIGPIVNGDMKLTVLKELSRHLALGQQETIAMGDGSNDRFMVGHAHLG
IAYHAKQILKSSTPFHINHTPLHTLCLFLS
>E_Chytridiomycota_Synchytrium_microbalum@@phosphoserine_phosphatase@XP_031024977.1 XP_031024977.1 phosphoserine phosphatase [Synchytrium microbalum]
-----------------------------------TLDP-----------------DVVC
QTDNVYRRSKRLFIFDMDSTLIRQEVIDEIARYAGVMDHVAKITEAAMNGEIDFKESLKR
RVALLAGCETSV-VRADLIFTDGAHDMCRVLKKLGCKLAVISGGFMPVAIRVKNELALDY
MYANQLATLTGITIGPIVDGLRKAELLDVIAQSEHVTKEQIVAVGDGANDLWMLAEAGLG
VAFNAKAKVQEKAQARINQKSLRNILYLLG
>E_Fungi_Saccharomyces_paradoxus@@phosphoserine_phosphatase@XP_033766543.1 XP_033766543.1 phosphoserine phosphatase [Saccharomyces paradoxus]
-----------------------------------TCIAHEISINSTKKLDIFLKVDVIV
SVDNEYRQAKKLFVFDMDSTLIYQEVIELIAAYAGVEEQVHEITERAMNNELDFKESLRE
RVKLLKGLQIDTLIKQKLVITKGVPELCKFLHDKNCKLAVLSGGFIQFASFIKDQLRLDF
CKANLLEVLTGKTLGPIVDGQCKSETLLQLCNDYKVPVEASCMVGDGGNDLPAMATAGFG
IAWNAKPKVQKAAPCKLNTKSMTDILYILG
>E_Galdieria_Galdieria_sulphuraria@@Phosphoserine_phosphatase__partial@GJD12343.1 GJD12343.1 Phosphoserine phosphatase, partial [Galdieria sulphuraria]
LVSVTGKDRPGVLYALLKTANLDVQQSTVHRRVTITVLSRGLSMEKIQRLEITVSSDIAI
QPENIMRRSKRLVVMDMDSTLIQQEVIDELARYANVFEKVKEITYRAMNGEMDFKESLRQ
RVSCLKGTPISV-VISSLNYTEGARTLCSTLKRLGYKLAVISGGFDFVTQYVRRELSLDY
DFANQLEILTGRTVGPIVDAQRKADLLQTLAQMEHITCDQVIAVGDGANDLPMLSKAGLG
IAFNAKPAVQEAANFRINIRKLDAILYFLG
>E_Galdieria_Galdieria_yellowstonensis@@hypothetical_protein_GAYE_SCF46G5825@KAK4527892.1 KAK4527892.1 hypothetical protein GAYE_SCF46G5825 [Galdieria yellowstonensis]
LVSITGKDRPGVLHALLKTANLDVQQSTVHRRVTITVLSRGLAMEKIQRLEITVSSDIAI
QPENIMRRSKRLVVMDMDSTLIQQEVIDELARYANVYDKVKEITYRAMNGEMDFKESLKQ
RVACLKGTHMSV-VIANLKYTQGARTLCSTLKRLGYKLAVISGGFDFVTQYVRHELSLDY
DFANQLEILTGRTVGPIVDAQRKADLLQTLAQMEHITCDQVIAVGDGANDLPMLSKAGLG
IAFNAKPAVQEAANFRINIRKLDAILYFLG
>E_Perkinsus_Perkinsus_marinus_ATCC_50983@@Phosphoserine_phosphatase__putative@XP_002781440.1 XP_002781440.1 Phosphoserine phosphatase, putative [Perkinsus marinus ATCC 50983]
-----------------------------------------MNISVIRRLQFVLNPDCAV
QVDDIARLCRRLVVFDMDSTLVEGEVIDELAKLAGVEKEVSAITSKAMHGEIDFFESLKQ
RVALLKGASAKYLVESRMKFTPGARQLTKTLKAMGFKMAVISGGFLPFAQHTKKELGLDY
AYANELEILCGRTVGPVVTPQRKRNLLVMLARVEGVRVDQAIAVGDGANDIPMLTTAGLG
VAFCAKPKVQEQANFRVNNKDLSTILYLVG
>E_Rhodophyta_Cyanidiococcus_yangmingshanensis@@hypothetical_protein_CCYA_CCYA11G3164@KAK4532307.1 KAK4532307.1 hypothetical protein CCYA_CCYA11G3164 [Cyanidiococcus yangmingshanensis]
RVTVTGRDRPGITAAIAAAVALSVRQVCVRRRLTLTAIAAQFVLESVNKLELVVSSDVAV
QKENLTRKSKRLVVMDMDSTLIQQEVIDELARYAGKFEAVQEITHRAMAGELDFKSSLHK
RVECLKGTPASV-VIDHLVYTPGAYHLVHTLKRLGYKLAVISGGFTPIAQHVRQTLGLDY
AYANQLEIFTGRTIGPIVDAQRKADLLMAIAQQEQVELEQTICIGDGANDLPMLSIAGLG
IAFNAKPAVQERAAFRLNRQGLDSVLYFLG
>E_other_Amoeboaphelidium_occidentale@@hypothetical_protein_MP638_002253@KAI3657441.1 KAI3657441.1 hypothetical protein MP638_002253 [Amoeboaphelidium occidentale]
----------------------MIQS------VKLTMISNGVYLRHAKRLELLVSCNIAI
QLDSPFRKHKRLAVFDMDSTLIQQEVIDELAREAGVMEQVKSITHRAMNGELDFKASLKE
RVALLAGSPVSI-VRQRLSFTPGAKELCKGLRKLGCKMAVISGGFIPLAKVVQEELGLDY
AFANNLAVLVGETYGPVVDGVRKAELLVTLSQLNNISREQVLSVGDGANDLLMLAEAGTG
IAFNAKPKVQEKAAIRLNKPSLVDVFYLMG
