# Supplementary material for: Molecular evolution of the Wood-Ljungdahl pathway and the reductive glycine pathway in Desulfobacterota
Source: Front Microbiol. 2026 Jan 9;16:1708584. doi: 10.3389/fmicb.2025.1708584 (PMC12827605; doi:10.3389/fmicb.2025.1708584)
Supplement: Supplementary file 8 [file Data_Sheet_2.ZIP › Alignment data for phylogenetic tree/12_AcsD.fst]

>mbw:MSBRW_0571 K00194 acetyl-CoA decarbonylase/synthase, CODH/ACS complex subunit delta [EC:2.1.1.245] | (GenBank) CO dehydrogenase/acetyl-CoA synthase subunit delta, corrinoid iron-sulfur subcomplex small subunit (A)
SQIQEVPIGKRVMLGGEKALPFF-PDAPMPNRNQVTIDVFDMRILAKAVKVNYDEVMDSP
GEWAKKNVEKFNADMITIHLISTDPLIKDTPAKEAAKTVEEVLQAVDVPIAIGGSGNPQK
DPEVLAKAAEVAEGERCLIASDYAKIAEAALKYDHDVLSWTQLDMNSQKELNRKLMKNVP
RDRIIMDPTTAALGYGLDYAYTNMERIRLAAL-MGDDELTFPMSSGTT-NAWGARESWMV
SSPSDWGPREYRGPIWEIITGLSLAIAGNDLFMMMHPTSVAVLKQITQTLF
>mta:Moth_1198 K00194 acetyl-CoA decarbonylase/synthase, CODH/ACS complex subunit delta [EC:2.1.1.245] | (GenBank) acetyl-CoA decarbonylase/synthase delta subunit (A)
AAVQKVVLGHTIVVGGDAALPFHHFEGEIVNRPVIGMEVQDIVPWPDVLKDPFTDVINEP
GRWAQKCVAEYGADLIYLKLDGADPEGANHSVDQCVATVKEVLQAVGVPLVVVGCGDVEK
DHEVLEAVAEAAAGENLLLGNNYKSLTAACMVHKHNIIARSPLDINICKQLNILINENLP
LDHIVIDPSIGGLGYGIEYSFSIMERIRLGAL-QGDKMLSMPVICTVGYEAWRAKEASAP
VSEPGWGKETERGILWEAVTATALLQAGAHILLMRHPEAVARVKENIDQLM
>A_MAG_Nanobdellota_Candidatus_Nanoarchaeia_archaeon@@MAG_TPA__CO_dehydrogenase/acetyl-CoA_synthase_subunit_delta@HUW67318.1 HUW67318.1 MAG TPA: CO dehydrogenase/acetyl-CoA synthase subunit delta [Candidatus Nanoarchaeia archaeon]
NPIQEVTFGSTVTVGGENALPYY-FDSPMPHRNHITMDVFDMPIMAKAVKANYEDVIDSP
AEWAKKVVNDFGADMVTIHLISTDPMIKDTSAREAAETVADVLQAVDVPIVIGGSGNPEK
DPEVLEKAAEVAEGERVLLASDYERIAKAANDYGHVVLSWTQLEINAQKELNRKLMKKVK
REDIIMDPTTAALGYGLDYAYTNMERIRLAGL-IGDNELSFPMSSGTT-NAWGAREAWMV
GSPSDWGPREYRGPIWEIVTGLTLALAGNDLFMMMHPGAVAVLKEITQSLH
>A_MAG_Promethearchaeati_Candidatus_Jordarchaeaceae_archaeon@@CO_dehydrogenase/acetyl-CoA_synthase_subunit_delta@MEM3585992.1 MEM3585992.1 MAG: CO dehydrogenase/acetyl-CoA synthase subunit delta [Candidatus Jordarchaeaceae archaeon]
GQIVEVQFGQIRKIGGEKVPPFYRFEYDNPNRPLVTFDVFDMRMLPKPIKDHFDEVMDDP
AEWAKKAIKEYGADLVTVHLVSTDPYIKNTPAKQAAKTIEDVLQAIDTPLLIGGSGNPEK
DPEVLEAAAAAAQNERLMLNSDWKRIVNAAKKYNHNVLSWTQLDVNNQKKMNRLILDGLP
KDHIVQDATTAALGYGLQYSFSIYERIRMAAL-KGEEDLQMPLSSGTT-NAWGAREAYMS
DKKAEWGTINFRGPLWEAITGLALALNGCDIFMMLHPASVRIFKTVVEYLT
>A_MAG_other_archaeon@@MAG_TPA__CO_dehydrogenase/acetyl-CoA_synthase_subunit_delta@HUV82619.1 HUV82619.1 MAG TPA: CO dehydrogenase/acetyl-CoA synthase subunit delta [archaeon]
NPIQEVTFGSTVTVGGENALPYY-FDSPMPHRNHITMDVFDMPIMAKAVKANYEDVIDSP
AEWAKKVVNDFGADMVTIHLISTDPMIKDTSAREAAETVADVLQAVDVPIVIGGSGNPEK
DPEVLEKAAEVAEGERVLLASDYERIAKAANDYGHVVLSWTQLEINAQKELNRKLMKGVK
REDIIMDPTTAALGYGLDYAYTNMERIRLAGL-IGDNELSFPMSSGTT-NAWGAREAWMV
GSPSDWGPREYRGPIWEIVTGLTLALAGNDLFMMMHPGAVAVLKEITQSLH
>A_Methanobacteriota_Methanosarcina_sp._DH1@@CO_dehydrogenase/acetyl-CoA_synthase_subunit_delta@WP_229394810.1 WP_229394810.1 CO dehydrogenase/acetyl-CoA synthase subunit delta [Methanosarcina sp. DH1]
TPIQEVPIGKRVLVGGEKALPFF-PDAVMPNRNQVTIDVFDMRILAKAVKENYDEVMDSP
GEWAKKNVEKFNADMITIHLISTDPLVKDTPAKEAAKTVEEVLQAVDVPIAIGGSGNPQK
DPEVLARAAEVAEGERCLIASDYAKIAEAALKYDHDVLSWTQLDMNSQKELNRKLMKNVP
RDRIIMDPTTAALGYGLDYAYTNMERIRLAAL-MGDEELTFPMSSGTT-NAWGARESWMV
SSPSDWGPREYRGPIWEIVTGLSLAIAGNDLFMMMHPTSVAVLKHITQTLF
>A_Methanobacteriota_Methanosarcina_sp._UBA5@@CO_dehydrogenase/acetyl-CoA_synthase_subunit_delta@WP_292390962.1 WP_292390962.1 CO dehydrogenase/acetyl-CoA synthase subunit delta [Methanosarcina sp. UBA5]
TQIQEVPIGKRVMLGGEKALPFF-PDAPMPNRNQVTIDVFDMRLLAKAVKENYDEVMDNP
GEWAKKNVEKFNADMITIHLISTDPLVKDTPAKEAAKTVEEVLQAVDVPIAIGGSGNPQK
DVEVLSKAAEVAEGERCLIASDYAKIAEAALKYDHDVLSWTQLDMNAQKELNRKLMKNVP
RDRIIMDPTTAALGYGLDYAYTNMERIRLAAL-MGDEELTFPMSSGTT-NAWGARESWMV
SSPSDWGPREYRGPIWEIITGLSLAIAGNDLFMMMHPTSVAVLKHITQTLF
>A_Methanosarcina_barkeri_Methanosarcina_barkeri@@CO_dehydrogenase/acetyl-CoA_synthase_subunit_delta@WP_011305239.1_* WP_011305239.1 CO dehydrogenase/acetyl-CoA synthase subunit delta [Methanosarcina barkeri]
SQIQEVPIGKRVMLGGEKALPFF-PDAPMPNRNQVTIDVFDMRILAKAVKVNYDEVMDSP
GEWAKKNVEKFNADMITIHLISTDPLIKDTPAKEAAKTVEEVLQAVDVPIAIGGSGNPQK
DPEVLAKAAEVAEGERCLIASDYAKIAEAALKYDHDVLSWTQLDMNSQKELNRKLMKNVP
RDRIIMDPTTAALGYGLDYAYTNMERIRLAAL-MGDDELTFPMSSGTT-NAWGARESWMV
SSPSDWGPREYRGPIWEIITGLSLAIAGNDLFMMMHPTSVAVLKQITQTLF
>A_Thermoproteota_Ignisphaera_cupida@@CO_dehydrogenase/acetyl-CoA_synthase_subunit_delta@WP_285273759.1 WP_285273759.1 CO dehydrogenase/acetyl-CoA synthase subunit delta [Ignisphaera cupida]
GKVVEVRMGTVIVLGGHELPPYYYLAYKPPHPPAFGGDTFDMRILPRAVRQAFGDALDNP
EEWARVWVKKFGAEAIDIHLVSTDPTIKNASPEEAVKTVDKILQVVKVPIVVGGSGNPEK
DVAVFNAVANAFPSEGLVINSDLEKVCPNIAKTNAVVIDFSPMSVEKAEEINRKVYTWIP
RNRIILDLNIGGIGYGTEYGFTTMERARLGAL-MGNDLLQHPFNVGAA-NAWGAREAWMT
---QYWGPKEIRGPLWETLTCVICLLAGADYFMVLHPLTMKVLKSLREYLF
>A_other_Candidatus_Borrarchaeum_sp.@@CO_dehydrogenase/acetyl-CoA_synthase_subunit_delta@WP_287582903.1 WP_287582903.1 CO dehydrogenase/acetyl-CoA synthase subunit delta [Candidatus Borrarchaeum sp.]
GEVVEVQIGYSVKLGGQNIMPFYKWLRETPNPPVVSLDVFDMPILAKAVRTHIDDVIEDP
GEWAKRCVDKFNADMVTIHLISTDPYLQDTSAKDAAKTVEEVLQAVKCPIIIGGSGNKDK
DPEVLTRAAEVADGEAVLLNSIYKPVVDAAKKYGHVVLSWTQMEINDQRKLNTLIMEGFP
RERMIIDPTTASLGYGLEYTYSIMERVKLAAL-KGDEILQMPISSGTT-NAWGAREAWLS
DKKLPWGSRDLRGPLWETLSAMSVMLAGADLLMMMHPGAVAGFKELVKAFL
>A_other_Candidatus_Hecatella_orcuttiae@@CO_dehydrogenase/acetyl-CoA_synthase_subunit_delta@WP_309493049.1 WP_309493049.1 CO dehydrogenase/acetyl-CoA synthase subunit delta [Candidatus Hecatella orcuttiae]
GQVVEVQLGKVLKVGGEKYPPLYGFEGLNPHRPVFAIDIFDMPLLAKPVRQHYEDVMDDP
GEWAKKCVEEFGADMVDLNLVSTDPGLKDASPREATKVVEEVLQAVDVPLMIGGSGNKQK
DPLVLEAAAEAAHGERCIINGDYKRVAEAVKKHGHVVLSFTSMDINNQKKLNRLLLDGLT
PEQIVMDPTTAALGYGLEYTFSFMERMRQAAL-KGDPELQMPLVGPVS-NAWGAREAWLK
---EDWGPREVRGPLWEVVTATTLLSAGCDIFLMSHPAALLVMKQLVECFW
>B_Actinomycetota_Candidatus_Aquicultor_secundus@@acetyl-CoA_decarbonylase/synthase_complex_subunit_delta@WP_286678068.1 WP_286678068.1 acetyl-CoA decarbonylase/synthase complex subunit delta [Candidatus Aquicultor secundus]
GKIREIKLGAQVAVGGENTLPFYTFEGSVPNGPKIAMEVFDTEPWADELKSVLGDVWGDP
VAWAKKCESEFGADIICLQLAGTDPNGANRSVGDAVATVKAVLDAVSIPVIVYGSGNVDK
DSEVLKAVAEATQGKNVVLGPNYKSIAAAAMGFGAKVAGETPIDVNMAKQLNILMSNGIA
VDNLLIDPSTGALGYGLEYCFSVNERIKLAALTQNDNMLQSPTISNLGKEVWKAKEAKIS
QEEPQWGDQRKRGIIWETLTAVSVMLAGADLLIMRHPESVKLIKQTIAEFG
>B_Actinomycetota_Candidatus_Oleimmundimicrobium_sp.@@CO_dehydrogenase/acetyl-CoA_synthase_subunit_delta@WP_308752426.1 WP_308752426.1 CO dehydrogenase/acetyl-CoA synthase subunit delta [Candidatus Oleimmundimicrobium sp.]
GKVREVTVGSQVVVGGETTLPFYFFEGEMPRRPVIAMEIYDAAPWPSAVVEPFKDVLNDP
IAWAKKCQDEYGADMICLRLVSTDPNGENRDPANAAETVKAILGAISIPLCVYGSGNAEK
DGEVLKKVAEVAEGNRVILGPNYKSITAAAIGYKHNVSGLSPIDVNMAKQLNILMTQGLD
AGRLVMDPSGAALGYGLEYVYSITERLRLAALQQNDGMTQMPTLCDFGREVWKAKEAKT-
-EDPSWGDPEKRGILWEFMTAASMLIAGGDILIMRHPEAVKLTKKFIDELM
>B_Bacillota_Moorella_sp._Hama-1@@acetyl-CoA_decarbonylase/synthase_complex_subunit_delta@WP_109206040.1 WP_109206040.1 acetyl-CoA decarbonylase/synthase complex subunit delta [Moorella sp. Hama-1]
AAVRKVVLGHTIVVGGDAALPFHHFEGEVANRPVIGMEVQDIVPWPDALKDPFADVINEP
GRWAQKCVATYGADLIYLKLDGADPEGANHSADQCVATVKEVLQAVGVPLVVVGCGDVEK
DHEVLEAVAEAAAGENLLLGNNYKSLTAACMVHKHNIIARSPLDINICKQLNILINENLS
LDHIVIDPSIGGLGYGIEYAFSIMERIRQGAL-QGDKMLSMPVICTVGYEAWRAKEASAP
AREPAWGKETDRGILWEAVTATALLQAGAHILLMRHPEAVEKVRENIDQLM
>B_Bacillota_Moorella_thermoacetica@@CO_dehydrogenase/acetyl-CoA_synthase_subunit_delta@WP_011392712.1_* WP_011392712.1 CO dehydrogenase/acetyl-CoA synthase subunit delta [Moorella thermoacetica]
AAVQKVVLGHTIVVGGDAALPFHHFEGEIVNRPVIGMEVQDIVPWPDVLKDPFTDVINEP
GRWAQKCVAEYGADLIYLKLDGADPEGANHSVDQCVATVKEVLQAVGVPLVVVGCGDVEK
DHEVLEAVAEAAAGENLLLGNNYKSLTAACMVHKHNIIARSPLDINICKQLNILINENLP
LDHIVIDPSIGGLGYGIEYSFSIMERIRLGAL-QGDKMLSMPVICTVGYEAWRAKEASAP
VSEPGWGKETERGILWEAVTATALLQAGAHILLMRHPEAVARVKENIDQLM
>B_Chloroflexota_Dehalococcoides_mccartyi@@acetyl-CoA_decarbonylase/synthase_complex_subunit_delta@WP_278532965.1 WP_278532965.1 acetyl-CoA decarbonylase/synthase complex subunit delta [Dehalococcoides mccartyi]
GRIKEITLGKAVTVGGETSMPFYLFEGEMPRKPKIAMEIQDTPPWPEDVLKPFGDAVNNP
VSWAKKCVDTYGAELICLQLESTDPNGLDRSAEESAKIVREVADAVDVPLIVWGTANHEK
DTEVLRKASEACPDKKLILGPDYKKIAAQAMAYKHTIIASSPIDINLAKQLNILLGNGVP
AEGLIMDPTVSSIGYGIEYSYSVIERIRLAALTQQDERLQYPLICNIGREAWKTKEAKIP
EAEPEMGNTEKRAIMIEAMSAAILLIAGADILVMRHPESMRLAGELIDELS
>B_Deltaproteobacteria_Dissulfurimicrobium_hydrothermale@@acetyl-CoA_decarbonylase/synthase_complex_subunit_delta@WP_237888982.1 WP_237888982.1 acetyl-CoA decarbonylase/synthase complex subunit delta [Dissulfurimicrobium hydrothermale]
SFIREVTIGRAITVGGESALPFHLFEGDMPNPPRVALEVLDVPPWPECLSVYYKDVIGDP
VAWARKCVNEFGARAVCLSLVSTDPNGLNRPSSDAAKTAKAVIDEINAPVILWGCGNAEK
DTETLREVTGLIGSKKVCIAPNYRNLGATAMAFGLPVVASTPIDVNLAKQLNILFENGVS
LNQILMDPSIGAVGYGLEYTYSVMERIRLAALTQQDDKLQAPFICQLGREVWKAKETKLP
TDP-YYGDQEKRGVLMEAVTASVLMLAGGELMVMRHPHAASLVDTLVQGMM
>B_Deltaproteobacteria_Dissulfurirhabdus_thermomarina@@acetyl-CoA_decarbonylase/synthase_complex_subunit_delta@WP_169755510.1 WP_169755510.1 acetyl-CoA decarbonylase/synthase complex subunit delta [Dissulfurirhabdus thermomarina]
GTIREVVLGKAVAVGGVSTLPFHLFEGEMSRPPATALEVLDEAPWPESLARHYADVLSDP
VAWARKCVQDYGARAVCLSLVSTDPNGTNRASAEAAQTAKAVVEALDVPVILWGCGNAEK
DTETLREVTSLIGDRKVCLAPNYRNIGATAMAFQLPVVASTPIDVNLAKQLNILLENGLS
LDHVLMDPSIGALGYGLEYTYSVMERIRLAALTQQDDKLQAPFICHLGREVWKAKETRLP
SDE-MLGDQERRGVLMEAMTAVCLMLAGGDLMVMRHPKAVALAEAVARGLM
>B_Deltaproteobacteria_Olavius_algarvensis_Delta_1_endosymbiont@@Acetyl-CoA_synthase_corrinoid_iron-sulfur_protein__small_subunit@CAB1077065.1 CAB1077065.1 Acetyl-CoA synthase corrinoid iron-sulfur protein, small subunit [Olavius algarvensis Delta 1 endosymbiont]
GNIKEITLGSAVTVGGEACYPFYQFEGAMPNKPKIAMEIWDMVPWPEAALSPFKDVVSDP
AAWAKKCVEEYGAEMIVLQLKSTDPNGENASADDAVASVKKVLGAVDVPLIIWGTANIEK
DEEVLKQIAEECQGENLILGPNHKGIGAAAMGFGHSIIASSPIDVNLAKQCNILLENGMP
LDRMIIDPTTGGLGYGLEYSYSVMERIRMAALAQGDDKLQLPLINNLGNEVWKCKEAKQS
VEEPVLGDPEKRPILMEAVGAVAYLMSGSNILIMRHPESIRLVKAYIDLVA
>B_MAG_Acidobacteriota_Holophagaceae_bacterium@@dehydrogenase/acetyl-CoA_synthase_delta_subunit__corrinoid_Fe-S_protein_@MBP1626277.1 MBP1626277.1 MAG: dehydrogenase/acetyl-CoA synthase delta subunit (corrinoid Fe-S protein) [Holophagaceae bacterium]
GKITSVTLGCTITVGGESSLPWLHFEGETPNKPVVAVEVLDRYPWNDAVKATYGDAMKDA
AAWAKAAVECGGADLIYLRLQSADPELGASTPEQCVATVKKVLAAVGVPVAVIGCGIDEV
DNKVIPAVAEACAGENLLLGLNYNTIVAAAMVHKHTVIAQSPLDINMCKQLNILITEGIP
ADRIIVDPSIGGLGYGLEYAYSVGERARIGSL-QGDKMLALPTIGTVGFEAWKAKEANVG
ADEPGWGDQAERGILWEAVTAASLLQSGLDILVMRHPEAIALVKKNVADLM
>B_MAG_Armatimonadota_Armatimonadota_bacterium@@CO_dehydrogenase/acetyl-CoA_synthase_subunit_delta@MCX8052567.1 MCX8052567.1 MAG: CO dehydrogenase/acetyl-CoA synthase subunit delta [Armatimonadetes bacterium]
TAVATVRVGREIVLGGEMTLPFLHFEGATPNKPVVAMEVLDIAPWPDVLMKPFADVVDDP
AAWAAKCVNDYGAEMICLKLEGTHPDSGDKGPDDAAKVVKAVLEAVDVPLIIWGCDVDEK
DNQVLPACSQAAAGERCLLGTNYRTLVASCMADGHNLIAESPLDINIAKQVNILVSEGLP
LDRVVMYPTTGGLGYGIEYAYSIQERGRLAAL-TGDKMMSPPVVCQIGQEAWRAKEAKAS
DEEPQWGAAEKRGPMWEAMTAIMLLQAGADILIMRHPNAVALVKKAIDELM
>B_MAG_Caldisericota_Caldisericota_bacterium@@acetyl-CoA_decarbonylase/synthase_complex_subunit_delta@NOX45057.1 NOX45057.1 MAG: acetyl-CoA decarbonylase/synthase complex subunit delta [Caldiserica bacterium]
--MYTVTLGRVVTVGGERALPFHHFEGEIPNPPVVAMEVWDVPPWPDPVRGPFADVLASP
GEWARKCVEEFGADLICLRLVGCDPNGENRSPEEAAAAVREVLASVGVPLIVWGCGNPDK
DNEVFPVVGEAAAGENCLLGTNYKTLVAVATAYKHKLIAESPVDINIAKQVNILAMDGYP
LEDLVIYPSTGALGYGIEYVYSIMERARLAGL-GGDKLMAQPILCDIGREVWGVKEARAP
REEPEWGDEGLRGPLWEATTAYMYLLAGADILVMRHPEAVRAAKRTIRALM
>B_MAG_Planctomycetota_Planctomycetota_bacterium@@acetyl-CoA_decarbonylase/synthase_complex_subunit_delta@MBM4065059.1 MBM4065059.1 MAG: acetyl-CoA decarbonylase/synthase complex subunit delta [Planctomycetes bacterium]
SGVNEIILGKTIAIGGSKCVPFMDFEGNPGHKPVVAMDVSDVPPWPETLSKPFTDVLNDP
AQWAKKCVEQYGADLICLKLDGIHPDKGNKNADQAVKTVKSVLAAVGVPLIIWGCEQDEK
DNEVMPKVSQAAKGENCLMGINYKTLTATCLADGHSLITMAPVDINIGKQINILVSEDFP
LNRIVMFQSTGALGYGLEYTYSIQERERLAAL-TGDKMMAMPVICDVGREAWRAKEAKSG
DNEPQWGSRDERGPMWETITAVSLLQSGVDIIRMQHPKAVAAVKKCIDRLY
>B_MAG_other_Candidatus_Deferrimicrobium_sp.@@MAG_TPA__acetyl-CoA_decarbonylase/synthase_complex_subunit_delta@HZW82818.1 HZW82818.1 MAG TPA: acetyl-CoA decarbonylase/synthase complex subunit delta [Candidatus Deferrimicrobium sp.]
SRVGEVVLGHTITIGGDGTLPFLQFEGTVANRPIIALEVQDVEPWNPLVKEYFADVFNNP
AAWAKKCVEEFGADVIFLKLAGANPEGANKTPEECAQVVKDVLAAVSVPLIVVGCDDTEK
DNEVMAAVAEAAAGENLLIGNNYKSLVAACMVHKHSIIARSPLDINICKQLNILINDGLA
LNKIVIDPMIGGLGFGIEYAYSIMERARIGSL-QNDKMLAMPMICNVGYEAGRAKEANAS
TEDPAWGDLNDRQILWETMTATSLLQAGGSLILMRHPEAAKLVKKNIEDLM
>B_Nitrospirota_Candidatus_Magnetominusculus_xianensis@@acetyl-CoA_decarbonylase/synthase_complex_subunit_delta@WP_085053399.1 WP_085053399.1 acetyl-CoA decarbonylase/synthase complex subunit delta [Candidatus Magnetominusculus xianensis]
GKVYSVTMGKAVTIGGENVLPFHGFEGVVPNKPVIAFDVMDIAPWPDTVREIYAGVSDDP
VTWAKFCVEKFNAKAICLRLAGTHPDNGNRSAAEAAETVKKVLDAVSVPLIILGSNHVEK
DTEVLVKTAEVAKGRNCVIGKNYKTVAAAAMAHDHLLIAMSELDINLSKQLNIMITQGFN
KEKIIIDPMCSALGYGLEYTYTVMERIRLAALTQNDVTMQQPIVGDVGMYVWKIKEVSAS
EDTPMWGALKERGIGWEAQTATALLMSGAELLIMRHPEAVAAVEAFINEMM
>B_Nitrospirota_Dissulfurispira_thermophila@@acetyl-CoA_decarbonylase/synthase_complex_subunit_delta@WP_203473108.1 WP_203473108.1 acetyl-CoA decarbonylase/synthase complex subunit delta [Dissulfurispira thermophila]
GKVFEVVIGKAVAFGGENVLPFHSFEGNVPHRPVIAYEIQDIPPWPETVKKVYGSVSGDP
VTWAKYCQDTLNAKAIALRLLSTHPDRENRSPEDAAKTVKDVLSAINIPLIILGSNHVEK
DSSVLVAVSEAAKDKNCVIGKNYKTIAAAAMANNHKLIAMSELDINLSKQLNILITQGFD
KEKLITDPMCSALGYGLEYTYSVMERIRLAALTQNDATMQPPMLADVGMYVWKIKETQAS
EAEPAWGSLEERGITWEAVTAASLLMSGAELLIMRHPDAVKAVEKFIDELM
>B_Planctomycetota_Candidatus_Brocadia@@MULTISPECIES__acetyl-CoA_decarbonylase/synthase_complex_subunit_delta@WP_052563374.1 WP_052563374.1 MULTISPECIES: acetyl-CoA decarbonylase/synthase complex subunit delta [Candidatus Brocadia]
GGVNEITLGKTITIGGAKSIPFMDFEGNPGHKPVVAMDVYDTPPWPETLSKPFADVLNDP
AQWAKKCVEQYGADLICLKLEGIHPDKGDKSAEHAVMVVKSILAAVGVPLLIWGCEHDEK
DNEVMPKVSQAAKGENCLMGVNYKTLTATCLADGHSLITLAPVDINIAKQVNILVSEDFP
LNRIVMFQSTGALGYGMEYTYSIQERERLAAL-TGDKMMSMPVICDVGHEAWRTKEAKSD
DSEPQWGPRDERGPIWEAITAVSLLQSGADIIRMNHPRAVAAVKKCIDRLY
>B_Planctomycetota_Candidatus_Jettenia_sp._AMX1@@acetyl-CoA_decarbonylase/synthase_complex_subunit_delta@WP_007222616.1 WP_007222616.1 acetyl-CoA decarbonylase/synthase complex subunit delta [Candidatus Jettenia sp. AMX1]
SGVNEITIGKTITVGGSKCIPFMDFEGNPGHKPVIAMDVYDTPPWTETLTEPFADVINDP
AQWAKKCVEQYGADLICLKLDGIHPDKGNKSAEDAVKTVKSILAAVGVPLIIWGCEHDEK
DNEVMPKVSQAARGENCLLGINYKTLTATCLADGHSIITMAPVDINIGKQINILVSEDFP
LNRIVMFQSTGALGYGLEYTYSIQERERLAAL-TGDKMMSMPVICDVGHEAWRSKEAKSN
DNDPQWGPREERGPMWETITATSLLQSGVDIIRMNHPRAVAAVKKCIDRLY
>B_Spirochaetota_Leadbettera_azotonutricia@@acetyl-CoA_decarbonylase/synthase_complex_subunit_delta@WP_015710375.1 WP_015710375.1 acetyl-CoA decarbonylase/synthase complex subunit delta [Leadbettera azotonutricia]
ASIKEVVIGKALTLGGEQVLPLYSFDGEIKNPPKVGVEITDNGPNIPGIAAFYAGADTVP
DAAAKAC-SMPGVSFISLALEGADPNGANKSVDDCVALCKAVSDKVTLPLVIQGSGNMEK
DKELFPKIAEALQGKNVLLLSNYKPIAVAVQAYGQKIGAESSVDINLAKQLNVLVSQGIT
ANSVVMNVGCAVAGYGFEYVASTMERIKGAALVQNDTMLQMPIITPLGTDAWSVKETVVS
EEDPEWGPLEARGVNMEVSTAVAVLAAGSNAVILRHPESIATISKFISDLM
>B_Spirochaetota_Treponema_primitia@@acetyl-CoA_decarbonylase/synthase_complex_subunit_delta@WP_010260359.1 WP_010260359.1 acetyl-CoA decarbonylase/synthase complex subunit delta [Treponema primitia]
ATIKEVVIGKAVTLGGENVLPFYSFDEKIKNPPKVGVEVSDLGPDLPELGKFYEGAEKIA
DVAKKAC-TIPGASFISLSLESADPNGANKSIEDCVALCKEVADAITLPLVIQGSKNTEK
DSQLFVKIADALQGKNVLLMSNHKAIAVGVQAYGQKISAESAVDINLAKQLNVLISQGIK
NESMTMNVGSAAAGYGFEYVVSTMDRIKLAALTQNDDKLQMPIITPVGEQTWSVGESFKS
EAEAGWGPQEQRGIAMEIATASAALAAGSNAVILRHPASVAAVSKLIAELV
>B_Synergistota_Synergistales_bacterium@@corrinoid/iron-sulfur_protein_small_subunit@GHS94989.1 GHS94989.1 corrinoid/iron-sulfur protein small subunit [Synergistales bacterium]
GSISTVVLGYTLTIGGQNSLPFQNYEGVDPHRAVIAAEILDIEPWPDELKKAWGGVLGDP
AAWAKKAVE-GGADMVYIKLLSADPDNGGRSANDCAETVRAVLEAVPCPVAVQGCGVDEI
DKGVISKVAEAFAGENLLLGLNYATVTAACMVHKHTLISSSPLDINICKQINILISENMP
MNRVVIDPSIGGLGYGLEYSYSVMERGRIGSL-QGDKMLAMPVIGFIGSEAWKAKEAQAH
ESDPKWGSEAERGVLWETITATSLLQAGIDILVMRHPDAINIVKAQIEALS
>B___TDB__Caldimicrobium_thiodismutans_Caldimicrobium_thiodismutans@@acetyl-CoA_decarbonylase/synthase_complex_subunit_delta@WP_082706419.1_* WP_082706419.1 acetyl-CoA decarbonylase/synthase complex subunit delta [Caldimicrobium thiodismutans]
GEIREVQIGKALKVGGISGINFHLFEGEMKNGLKIAFEILDVKPWPEHLSKYYSDVYHDP
GLWAKKCVEEYGAEAICLYLLGTDPNFLNLPAEHAKKVAEKVVSSVDVPLIVWGSGNAEK
DVEVLRDVADIVGVRGAVIGPNHRTLAAVAMGYSIPVIASSPIDVNLAKQLNILLENGLA
LDKILMDPSIGALGYGLEYTYSVMERIRLAALFAQDTKLQVPFICSIGKEVWKTKEAGLP
TDA-LMGDAESRGVLMEALTGVTLALAGGDLLIMRHPKSVELCKILFNGLS
>B___TDB__Candidatus_Magnetomorum_sp._Candidatus_Magnetomorum_sp._HK-1@@CO_dehydrogenase/acetyl-CoA_synthase_delta_subunit__TIM_barrel_domain_protein@KPA15326.1 KPA15326.1 CO dehydrogenase/acetyl-CoA synthase delta subunit, TIM barrel domain protein [Candidatus Magnetomorum sp. HK-1]
ASVRNITFGNTVTVGGASSYPFYLFEGEMPNKPKVAMEIWDMEPWPEAATAPFKDVINDP
PAWAKKCQDEFGADIIVLQLKSTDPNGQDKSPDDAAAMVNKVLDTINVPLVVWGTANTQK
DEEVLKVVCEKTQGRGLTIGPNHKGIGAAAMGFGQTVISSSPIDVNIAKQVNILLENGVG
MDKVIIDPTTGGLGYGMEYGYSVMERLRMAGLVQGDDKLQGPLINNLGNEVWKSKETKQT
VEEPTLGDPEKRGILMECVGAVSYLLAGSDIIIVRHPETARLIRTYIDLMS
>B___TDB__Deferrisoma_camini_Deferrisoma_camini@@acetyl-CoA_decarbonylase/synthase_complex_subunit_delta@WP_025323521.1_* WP_025323521.1 acetyl-CoA decarbonylase/synthase complex subunit delta [Deferrisoma camini]
GKIVEVTIGKARTVGGETAMPLCNFEGEFPNRPLVAMEVYDKAEWAPACKEPFADVMGDA
VAWAKKCVEEFGAEAICLQLASTDPNGMNTSADEAAELAKKVAEAIPVPLIVWGCENDEK
DAETLSKVAEVCAGMNLVIGPNYKKIGGAAIGYDHVVVQQTPIDVNMAKQLNILLNNGVP
MTKILMDPQMGALGYGIEYCYTVMERDRLTGLKQGDEKMQSPLILDVGKYTWKTKEASVS
VDEPAWGEAKVRGVLWETVSAVDVLAAGADVLILRHPDSVRILKKIIDELM
>B___TDB__Desulfatibacillum_aliphaticivorans_Desulfatibacillum_aliphaticivorans@@acetyl-CoA_decarbonylase/synthase_complex_subunit_delta@WP_028314289.1_* WP_028314289.1 acetyl-CoA decarbonylase/synthase complex subunit delta [Desulfatibacillum aliphaticivorans]
GSIKEVTLGKAVKVGGENCYPFYLFEGAMPNKPVIAMEVWDMVPWPEAVKAPFADVLDNP
AAWAKKCVEEYGADMIVLQLKSTDPNDQNADAASAVATVKAVGEAIDVPLMVWGVANPAK
DEEVLKKVAEECTGMDLIIGPNHKGIGAAALGFKQSVVSSSPIDVNLAKQVNILLENGMP
MSKVLIDPTTGGLGYGMEYSYSIMERLTMAALAQGDDKLQMPMVNNLGQEVWKCKEAKLT
GDEPTLGDPESRGIMMEATAAVTYLLAGGNVLIMRHPEAVRMAKGYIDLLM
>B___TDB__Desulfatiglans_anilini_Desulfatiglans_anilini@@acetyl-CoA_decarbonylase/synthase_complex_subunit_delta@WP_028319831.1_* WP_028319831.1 acetyl-CoA decarbonylase/synthase complex subunit delta [Desulfatiglans anilini]
GKIGVTTVGGALKFGGQDSYPFYTFEGSAPNPPKIAMEIWDYDPWPAAAVEPFKDVIASA
EAWAKKCVTEYGADLIVLQLKSTDPNGMDRSPEEAAQVAKKVADAVDVPLVVWGTANNQK
DEAVLKKISELCEGKNVALSPNYKGVGASALGYGQCIVASSPIDVNLAKQLNILLGNGVS
SEKILIDPTTGGLGYGLEYSYSVMERIRMAALTQEDDKLQLPLINNIGNEVWKCKEAGQT
IQDPTLGDPENRAILMESVAAVCYLLAGSDIVILRHPESVRLVRSFIDLTL
>B___TDB__Desulfatirhabdium_butyrativorans_Desulfatirhabdium_butyrativorans@@acetyl-CoA_decarbonylase/synthase_complex_subunit_delta@WP_028324863.1_* WP_028324863.1 acetyl-CoA decarbonylase/synthase complex subunit delta [Desulfatirhabdium butyrativorans]
GNIREITLGKAVKVGGQNCYPFYLFEGTMPNKPRIAMEVWDMQPWPEAALSHFKDVASDA
AAWAKKCVNEFGAEMIVLQLKSTDPNGNNASPEQAAETVKKVQAAVDVPVILWGCANVQK
DEAVFKKIAEECQGTNLVMGPNHKAIGAAAMGYGHTLISSSPIDVNLAKQINILLENGVP
TDKIIIDPTTGGLGYGLEYSYSVMERLRMAALNQGDDKLQYPIINNLGNEVWKCKEAKLG
IDDPTLGDPEKRGILMEAVGAIAYLLAGSDILIMRHPESIRMVKAFIELLM
>B___TDB__Desulfocapsa_sulfexigens_Desulfocapsa_sulfexigens@@acetyl-CoA_decarbonylase/synthase_complex_subunit_delta@WP_015405374.1_* WP_015405374.1 acetyl-CoA decarbonylase/synthase complex subunit delta [Desulfocapsa sulfexigens]
GELRSVKLGNEKIVGGSSSMPFHLFEGDHPNKPLIAMEVSDVKPWPETLSRHFSDVFDNP
VAWAEKCVKVYGAEAIAVTLGSTDPNGMNRSAADAAKTAAAVIAAVDVPVIVWGCGNSDK
DTETLRDITSVIGDKKVCLAPNYRTIGATAMAFQHPIVAASPIDVNLAKQLNILLENGVS
LDTVLMDPSIGALGYGIEYTYSVMERIRIAALTQQDAKLQVPIICNLGCEVWKAKETKLP
SDD-MIGDQETRGIMMEALTASCMLMAGGEVMIMRHPKAIALTNAMVAGLM
>B___TDB__Desulfococcus_multivorans_Desulfococcus_multivorans@@acetyl-CoA_decarbonylase/synthase_complex_subunit_delta@WP_020877669.1_* WP_020877669.1 acetyl-CoA decarbonylase/synthase complex subunit delta [Desulfococcus multivorans]
GAVRKVTLGKAVTVGGQTCYPFYQFEGEMPNKPKIAMEVWDMRPWAESALKPFEDVLDDP
AAWAKKCVDTYGAEMIALQLRSTDPNDKDASPADAAATVKKVLAAVDVPVIVWGTASPKK
DEEVLKKIAEDCQGKNLIIGPNHKGIGAAAMGFGHTVISSSPIDVNIAKQINILLENGMP
MDRVIVDPTTGGLGYGMEYSYSVMERLRMAAMNQGDDKLQYPVINNLGFEIWKSKEAKLK
ADEPTLGDPERRGILMEAVGAVSYLLAGSDILIMRHPESVRLVKAFIDLGI
>B___TDB__Desulfoluna_butyratoxydans_Desulfoluna_butyratoxydans@@acetyl-CoA_decarbonylase/synthase_complex_subunit_delta@WP_180141519.1_* WP_180141519.1 acetyl-CoA decarbonylase/synthase complex subunit delta [Desulfoluna butyratoxydans]
GSIKEIAIGNAISVGGASCYPFYQFEGDMPHKPKIAMEVWDMAPWPEACLAPFKDVVGDP
AAWAKLCVESFGAELIVLQLKSIDPNDKDASPEEAAATVKKVASAIDVPLIVWGCSNPGK
DEEVLKAVSEECQEFQLTLGPNHKGIGASAMGYGHALISSSPIDVNLAKQVNILLENGMP
MDRVIVDPTTGGLGYGMEYSYSVMERLRMAAMQQGDDKLQFPIINNLGNEIWKCKEAKQS
VEEPILGDPEKRGILMEAVCAVSYLVAGGDILIMRHPESVRLVRSFIDLMI
>B___TDB__Desulfomonile_tiedjei_Desulfomonile_tiedjei@@acetyl-CoA_decarbonylase/synthase_complex_subunit_delta@WP_014812869.1_* WP_014812869.1 acetyl-CoA decarbonylase/synthase complex subunit delta [Desulfomonile tiedjei]
GKIREISMGCEVTVGGETAYNFYGFEGLMPHAPKLALQVVDIQPWAPDALEPYVDVLGDP
VAWAKKCV-EYGADMICLWLAGTDPNGKNLPAEHAAEIARQVAEAINVPLIVWGVSSDEK
NTAVLKAVAESCAGFNLVLGPNFKQVGAAAIAYKHIVAANSPIDINLAKQLNILLENGVP
TDRILIDPTTGSVGYGMEYCYSIMERIRQAALTQNDDKLQYPIINNIAEEVWKTKEAKLS
ENDPRLGNAGIRGINLEAITALSALQAGSDLLILRHPETMRHIRNYVDNIM
>B___TDB__Desulfurivibrio_alkaliphilus_Desulfurivibrio_alkaliphilus@@acetyl-CoA_decarbonylase/synthase_complex_subunit_delta@WP_218915042.1_* WP_218915042.1 acetyl-CoA decarbonylase/synthase complex subunit delta [Desulfurivibrio alkaliphilus]
GAIREVALGKIVTVGGTNSLPFHLFEGKLEHPPLIAMDILDIKPWPASLSRHFADVMDNP
VAWAQKCVNDYQAEAICISLVGTDPNGMNRPASEAAKIAAQVVDAVDVPIIVWGCGNAEK
DTETLREVTSIIGDKKVCLAPNYRSLGATAMAFGHPMVASSPIDVNLAKQLNILLENGVS
LNSVLIDPSIGALGYGIEYTYSVMERIRLAALTQKDEKLQLPFICNLGREVWKAKECRLP
SDE-MLGDAENRGVLMEAITASCMLMAGGETLIMRHPRAIALTKSLIKGLM
>B___TDB__Dissulfuribacter_thermophilus_Dissulfuribacter_thermophilus@@acetyl-CoA_decarbonylase/synthase_complex_subunit_delta@WP_067616739.1_* WP_067616739.1 acetyl-CoA decarbonylase/synthase complex subunit delta [Dissulfuribacter thermophilus]
GAIKEVVLGKALTVGGASALPFHLFEGDMPYAPRIAFDVLDSPPMPEPLKKYYGDCLDDP
VKWAQKCVSEYNAQAICLSLVSTDPNGMDRPSSEAAKVAKEVIDAVDCPVILWGCGNAEK
DTETLREVTALVGDKKVCIGPNYRNLGATAMAFGLPVVASTPIDVNLAKQLNILLENGIG
LDHILMDPSIGAVGYGLEYTYSVMERIRLAALMQQDEKLQAPFICNVGREVWKAKEVKLP
SDE-FLGDQEVRSILLEAITASSLLLAGGELMIMRHPRAVALTEAMIKGLM
>B___TDB__Thermodesulfatator_atlanticus_Thermodesulfatator_atlanticus@@acetyl-CoA_decarbonylase/synthase_complex_subunit_delta@WP_022854031.1_* WP_022854031.1 acetyl-CoA decarbonylase/synthase complex subunit delta [Thermodesulfatator atlanticus]
AWIKEVTLGKKIAFGGTNVLPFHLFEGEMKNPPRVAMEVLDVKPWPESLAKYFSDVFDDP
GAWAKKCVEVYGAEAINVYLVGTDPNFLNLGPDHAAKVVEKVAKAVDVPLVIWGSGSPEK
DVEVIREVANVLGAKNVMVGPNHRALGATAMGYGYALIASSPIDVNLAKQLNILLENGVP
LDRIGMDPSVGAVGYGLEYTYSVMERIRLAALYAGDDKLQVPFVINVGREVWKTKEAGLP
TDE-IIGEQEVRGIALEAITAISLLMAGGDFLVMRHPKAIEVTQKIIKGLM
>B___TDB__Thermodesulfatator_autotrophicus_Thermodesulfatator_autotrophicus@@acetyl-CoA_decarbonylase/synthase_complex_subunit_delta@WP_068543040.1_* WP_068543040.1 acetyl-CoA decarbonylase/synthase complex subunit delta [Thermodesulfatator autotrophicus]
AWIKEVTIGKKITFGGTNVLPFHLFEGEMKNPPRVAMEVLDVKPWPEAIAKYFEDVFDDP
GEWAKKCVEVYGAEAINIYLVGTDPNFLNLGPDHAAKVVEKVAKAVDVPLVIWGSGSPEK
DVDVIREVANVLGAKNVMVGPNHRALGATAMGYGYALIASSPIDVNLAKQLNILLENGVP
LDRIGMDPSVGAVGYGLEYTYSVMERIRLAALYAGDDKLQVPFVINVGREVWKTKEAGLP
SDE-MLGEQEIRGIALEAITAISLLMAGGDFLVMRHPKAIEVTHKIIKGLM
>B___TDB__Thermodesulfatator_indicus_Thermodesulfatator_indicus@@acetyl-CoA_decarbonylase/synthase_complex_subunit_delta@WP_013908768.1_* WP_013908768.1 acetyl-CoA decarbonylase/synthase complex subunit delta [Thermodesulfatator indicus]
AWIKEVTIGKKIAFGGTNVLPFHLFEGEMKNPPRVAMEVLDVKPWPESIAKYFEDVFADP
GDWAKKCVEVYGAEAINVYLVGTDPNFMNLEPAHAAKVVEKVANAVDVPLVIWGSGSPEK
DVEVIREVANVLGAKNVMVGPNHQALGATAMGYGYALIASSPIDVNLAKQLNILLENGVP
LDRIGMDPSVGAVGYGLEYTYSVMERIRLAALYAGDDKLQVPFVINVGREVWKTKEAGLP
SDE-MLGEQEIRGIALEAITAISLLMAGGDFLIMRHPKAIEVTQKIIKGLM
>B___TDB__Thermodesulfobacteriota_Desulfopila_inferna@@acetyl-CoA_decarbonylase/synthase_complex_subunit_delta@WP_205231818.1 WP_205231818.1 acetyl-CoA decarbonylase/synthase complex subunit delta [Desulfopila inferna]
GGIKEISIGKAITVGGETCYPFYTFEGDMPNKPIIAMEVWDMTPWPEPAVEPFKDVISDP
AAWAKKCVEEYGAQAICLQLKSTDPNDQNASPASAAETVKKVLEAISVPLIVWGCTNPAK
DEEVLKVVAEVCQGENLLLGPNYKGIGAAAMGYGQSLISSSPIDVNLAKQVNILLENGMP
MDRIIVDPTTGGLGYGLEYTYSVMERLYLAAMGQGDDKLQYPMINNVGNEVWKCKEAKLK
VDEPGLGDPERRGILMEAVAAVTYLMSGSNILIMRHPESIRLTKEFIDVMM
>B___TDB__Thermodesulfobacteriota_Desulforapulum_autotrophicum@@acetyl-CoA_decarbonylase/synthase_complex_subunit_delta@WP_015903564.1 WP_015903564.1 acetyl-CoA decarbonylase/synthase complex subunit delta [Desulforapulum autotrophicum]
GAIKGITIGGAITVGGQTSYPFYQFEGEMPNKPVIAMEIWDMEPWPATVIEPFKDVLNDP
AAWAKKCVEEYGADLIVLQLKSIDPNDKNATADEAAATVKKVIAAIKVPLVVWGCAAPAK
DEEVLKKIAMECDGENLILGPNHKGIGAAAMGYKHTIISSSPIDVNLAKQINILLENGMP
LDKVIVDPTTGGLGYGMEYSYSVMERLSMAAMTQGDDKLQLPMINNLGNEIWKCKEAKQS
AEEPELGDPERRGILMEAVGAVTYLMAGSSILIMRHPESIKLVKSFINLAA
>B___TDB__Thermodesulfobacterium_commune_Thermodesulfobacterium_commune@@acetyl-CoA_decarbonylase/synthase_complex_subunit_delta@WP_273018817.1_* WP_273018817.1 acetyl-CoA decarbonylase/synthase complex subunit delta [Thermodesulfobacterium commune]
GRIREVVFGKALKVGGAEALPFHSFEGSLGQPLRIAMEVLDVVPFPEVLAKYFKDVWDDP
GSWAKKCVEEYGAEAIAVYLLGIDPNYLNLGADHAKRVIEKVKKAVDVPLIIWGCDNAEK
DTEVLREVAEVIKDDNILFGPNYRTLGAVALGYQLPVIAQSPIDVNIAKQLNILLENGVP
LEKIIMDPSVGALGYGLEYTYSVMERIRLAALYSNDVKLQNPFICNVGREVWKTKETSLP
SDE-FMGEAEMRGVMMEVITAVSLALAGGELFILRHPKSLELTKRVLNLLW
>B___TDB__Thermodesulfobacterium_geofontis_Thermodesulfobacterium_geofontis@@acetyl-CoA_decarbonylase/synthase_complex_subunit_delta@WP_013909199.1_* WP_013909199.1 acetyl-CoA decarbonylase/synthase complex subunit delta [Thermodesulfobacterium geofontis]
EKIREVVIGKAIKIGGENILPFYFFEGSMGNEIKIAMEILDVKPWPQSLAKYFSDVFHDP
ALWAKKCVEVYKAEAICLYLQGTDPNYLDLDVNHAKEVVKKVRDAIEVPLIIWGSGNSEK
DVEILKEVAELIGERGAVIGPNYRTLGAIAMGYNLPIIASTPIDVNLAKQLNILLENGVP
LDKIIIDPSIGALGYGIEYAYSVMERIRIAALYYKDTALQSPFVCAIGREVWGTKEVQLP
TDE-IFGDQEGRGILMEAITAVVLALAGGNLLIMRHPKAIELCKSFFNILS
>B___TDB__Thermodesulforhabdus_norvegica_Thermodesulforhabdus_norvegica@@acetyl-CoA_decarbonylase/synthase_complex_subunit_delta@WP_093392596.1_* WP_093392596.1 acetyl-CoA decarbonylase/synthase complex subunit delta [Thermodesulforhabdus norvegica]
GAVRQVTLGKAVTVGGRSCFPFYTFEGEMPNPPRVAMEVWDKNPWPETAKEPFKDVLDDP
VAWAKKCVEKYGAEIIALQTRSADPNADNKPAAEVAAVVKKVVDAVDVPVIVWGVANHEK
DIEVMRLVAEQCSGKNLALAPDHKQIGAACMGYNHVVVASTPIDVNLAKQLNVLLGNGVK
DDKILIDPTTGALGYGLEYTYSVMERITQAALAQGDDKLANPIVNNLSIEVWKTKEANQT
TEEPELGDAKTRAVLMEAVTAVSYLLAGSDIVILRHPDTVKLVKDYIEKMM
>B___TDB__Thermosulfurimonas_dismutans_Thermosulfurimonas_dismutans@@acetyl-CoA_decarbonylase/synthase_complex_subunit_delta@WP_068669951.1_* WP_068669951.1 acetyl-CoA decarbonylase/synthase complex subunit delta [Thermosulfurimonas dismutans]
AFIREVEIGKAFKVGGTNVLPFQLFEGEMKNQPRIAMEVLDVKPWPESLAKYFEDVFDDP
AAWAKKCVETYGAEAVCVYLMGTDPNYLDLDAKHAREVVEKVVKAVDVPIVVWGAGHAEK
DVEVLREVAEILGDRGAVIGPNHRTLGATAMGYGLPVVATSPIDVNLAKQLNILLENGVS
LDKILMDPSIGALGYGLEYTYSVMERIRLAALYAQDEKLQVPFVCNVGREVWKTKEVGLP
TDE-ILGDQEVRGVLMEAITSVALALAGGDLFIMRHPKAIELTKTIISALM
>B___TDB__Thermosulfurimonas_marina_Thermosulfurimonas_marina@@acetyl-CoA_decarbonylase/synthase_complex_subunit_delta@WP_246167905.1_* WP_246167905.1 acetyl-CoA decarbonylase/synthase complex subunit delta [Thermosulfurimonas marina]
AYIREVEIGKAFKVGGTNVLPFHLFEGEMRHPPRIAMEVLDVKPWPESLTKYFAEVLGDP
AAWAKKCVEVYGAEAVCVYLLGTDPNYLNLDAKHAREVVEKVASAVEVPLIIWGAGHAEK
DVEVLREVAEVVGDRGAVIGPNHRTLGATAMGYGLPVVASSPIDVNLAKQLNILLENGVS
LDKILMDPSIGALGYGLEYTYSVMERIRLAALYAQDDKLQVPFVCNVGREVWKTKEAGLP
SDE-TLGDQEIRGILMEAITSVALALAGGDLFIMRHPKAIELTKTIISGLM
>B___TDB__Thermosulfuriphilus_ammonigenes_Thermosulfuriphilus_ammonigenes@@acetyl-CoA_decarbonylase/synthase_complex_subunit_delta@WP_166031278.1_* WP_166031278.1 acetyl-CoA decarbonylase/synthase complex subunit delta [Thermosulfuriphilus ammonigenes]
GEIKEVTIGKAIAAGGTNALPFHLFEGEMKNPPRIAMEVLDTKPWPEPLLRYFGDVIGDP
AAWAKKCVESYQAEAICLYAVGADPNAQDRPAEEVAQVAKAVSEAVDVPLIIWGCGNAEK
DTEVMRQVAEVVGPKNVLIGPNYRQLGATALAYQYPVVASSPIDVNLAKQLNILLENGVP
LERILMDPSIGALGYGLEYTYSVMERIRLAALYQQDDKLQVPFICNLGREVWKSKEAGLP
SDD-LLGDQERRAVLMEAITAVCMMLAGGDFLIMRHPRAIALAKALIKAMV
>B_other_Candidatus_Velamenicoccus_archaeovorus@@acetyl-CoA_decarbonylase/synthase_complex_subunit_delta@WP_228767777.1 WP_228767777.1 acetyl-CoA decarbonylase/synthase complex subunit delta [Candidatus Velamenicoccus archaeovorus]
QAVCEMRLGVTLTVGGEETLPFLFKEGALPHTPLIAVEIFDVPQEPEALRRDLRGISKDP
VTWAKAMVEDIGADLVCVKLAGIHPDGANTSAGQAVNLVTKILGAVDRPLIVLGCGEAGR
DNEVLPLVSEATKGERLLFGDNYKTLTAACIADGHNIIAESPIDVNIAKQLNILISDGMP
LDRIIINPTIGALGYGLEYAYSIMERARNAAL-SGDRMLAMPFICFVGQESWRAKEAKVP
ASEPAWGDQRERGIMWEVVTAMSCLQAGADILTMRHPQAIKIVKSEIQELM
