# Supplementary material for: Molecular evolution of the Wood-Ljungdahl pathway and the reductive glycine pathway in Desulfobacterota
Source: Front Microbiol. 2026 Jan 9;16:1708584. doi: 10.3389/fmicb.2025.1708584 (PMC12827605; doi:10.3389/fmicb.2025.1708584)
Supplement: Supplementary file 8 [file Data_Sheet_2.ZIP › Alignment data for phylogenetic tree/13_AcsE.fst]

>B_Bacillota_Moorella_thermoacetica@@methyltetrahydrofolate_cobalamin_methyltransferase@WP_053094767.1_* WP_053094767.1 methyltetrahydrofolate cobalamin methyltransferase [Moorella thermoacetica]
------------------------------------------------------------
--------------------------------MLIIGERINGM-FGDIKRAIQERDPAPV
QEWARRQGARALDLNVGDKVSAMEWLVEVTQEVSNLTLCLDSTNIKAIEAGLKKCKAMIN
STNAEPLAVEHGAALIGLTMNGIPKDSDTRLAFAMELVAAAGLPMEDLYIDPLILPANVA
APEVLKTLPAPKTVLGLSNVSQNCQRPLINRTFLAIAMACGLDAAIAD------------
------------------------------------------------------------
------------------------
>B_Chlamydiota_Chlamydiota_bacterium@@dihydropteroate_synthase@MFC1668241.1 MFC1668241.1 dihydropteroate synthase [Chlamydiota bacterium]
------------------------------------------------------------
--------------------------------MILIGERINAG-FKDIKEAVLTKNASSI
KEWAKKQGANYLDINLGSTA-DLCWMIENVQEAVSIPVSIDNNKPAMLKEAIKVCEPLIN
SIIADPIVIENNASVIGLAMDGSPTTSEKRVEHAGKIFMKTGLPPEQLFLDPIVMPVKHM
VKAVLDAVPPCHIVCGLSNIGNGTVKKLINRIFVATMISYGLDAAIMD------------
------------------------------------------------------------
------------------------
>B_Clostridium_drakei_Clostridium_drakei@@methyltetrahydrofolate_cobalamin_methyltransferase@WP_032076207.1_* WP_032076207.1 methyltetrahydrofolate cobalamin methyltransferase [Clostridium drakei]
------------------------------------------------------------
--------------------------------MLIIGELINTS-RKLIKEAVEKKDGEYI
KQIAKSQGATYIDVNCGNEIETMEWLVDNILQVTSLPLCIDSPNPVALQAGLKAVNSMIN
SITGEPLVKEFDTKIIALCIDGMPKTNEDRIRIADYIITKLGINIDDIYIDPLIKPVSAG
GIEVLQAI-GVHTTCGLSNISYSLPRKLLNRLFMVQTMARGMDSYIMD------------
------------------------------------------------------------
------------------------
>B_Nitrospirota_Dissulfurispira_thermophila@@dihydropteroate_synthase@WP_203473107.1 WP_203473107.1 dihydropteroate synthase [Dissulfurispira thermophila]
------------------------------------------------------------
--------------------------------MLIIGEKLSII-AKRVREAMMKRDKGPI
QEIATRQGSGMIDANIGGGEELMEWMVTTIQEVVPLPICLDTTNYKAIEAGLKVHNPLIN
STSNDELAAKYNSQIIGLTVGGLPADAEERAAIAAEIMARAGVPLEDIYLDPLVLQIATS
AMKVIDAIPPMKTVVGLSNISNGCPRPILNKYYFIMLMNAGLDAAIAD------------
------------------------------------------------------------
------------------------
>B_Planctomycetota_Candidatus_Kuenenia_sp.@@dihydropteroate_synthase@WP_347274091.1 WP_347274091.1 dihydropteroate synthase [Candidatus Kuenenia sp.]
------------------------------------------------------------
--------------------------------MISIGERINGM-FKDVRESIKNKDPKAI
QELAKKQGATYLDVNVGDPVDAMKWLIEVIQDTVKTPIAIDSQKWDIVEAGLSVVKVLIN
STKSDGIAKDYNASLICLTMDGIPQDVEKRMEFVMQIVEKADFPMEKILIDPVLFPINVD
PALMFDIFPAPQRNVGLSNFSQGTKKRLLARTFLTMGIAYGLNAAVMD------------
------------------------------------------------------------
------------------------
>B___TDB__Caldimicrobium_thiodismutans_Caldimicrobium_thiodismutans@@dihydropteroate_synthase@WP_068516330.1_* WP_068516330.1 dihydropteroate synthase [Caldimicrobium thiodismutans]
------------------------------------------------------------
--------------------------------VVCIAESINIM-GKKTGPAMKERNPQPI
QQMAKEEGGDYLDLNIGDGPELASWIVKVVEEVVDTPLSLDTTNPDAMIAGIKASRFLMN
SISIQPFAAEVGCDVVALLWGGLPRDANERAALAVDLIMKLGIPNEKIWVDPILTPITLG
IQEALTFLPGAKSTIGLSNVSNGVARPYLNRVMLMMLMKYDIYSAIVD------------
------------------------------------------------------------
------------------------
>B___TDB__Desulfatibacillum_aliphaticivorans_Desulfatibacillum_aliphaticivorans@@dihydropteroate_synthase@WP_028316646.1_* WP_028316646.1 dihydropteroate synthase [Desulfatibacillum aliphaticivorans]
------------------------------------------------------------
--------------------------------MIIIGEKLNGT-RKAVAAAIRERDAEFI
KNLAREQGSTFLDVNAGREPEDMVWMVNQIQEVSDLPLCLDSANPAAIKAGLGAVNPMIN
SVSGEPLALEHKTDLILLALNGIPATVEGRMEIIRQLIGMAGLEDEKLYIDPLVIAISTG
AMVTYDTI-KVHITGGASNISFGMPRPLINRYFMAMAVQAGLDSAIIN------------
------------------------------------------------------------
------------------------
>B___TDB__Desulfocapsa_sulfexigens_Desulfocapsa_sulfexigens@@dihydropteroate_synthase@WP_015403402.1_* WP_015403402.1 dihydropteroate synthase [Desulfocapsa sulfexigens]
------------------------------------------------------------
--------------------------------VKAIAESINIM-GKRSGGAMKDRVQGPV
QEMAKEEGASYLDLNIGDGTELLPWVVSTVEAVTDVPLCLDTTNMDAMAAGFKAVKALMN
SISAQPVAAEMKCDVIALLWGGMPRDSAERAAMSVDLMMALGIPNEKILFDPIGTPITLG
IASGLEFMPGAGSTVGLSNVSNGVARKYLDRTYLIMLMKYGISTAIVN------------
------------------------------------------------------------
------------------------
>B___TDB__Desulfoluna_butyratoxydans_Desulfoluna_butyratoxydans@@dihydropteroate_synthase@WP_180141527.1_* WP_180141527.1 dihydropteroate synthase [Desulfoluna butyratoxydans]
------------------------------------------------------------
--------------------------------FQVIGESLNVI-GKEIGRGFRERDPKPI
QEEALFQGVDWIDINLGDGVELMPWVVETVQEVVDIPLVLDTSNIDAIAAALPKC-PMIN
SIMAVPLAAESGAHFCALMWGGLPRDENERAALCVELLYAAGIPNEKIWVDGIVTPVNIQ
AVSLLNFMPGARSTCGVSNISNGVPRHIINITFTSMLNIKGMESFIAD------------
------------------------------------------------------------
------------------------
>B___TDB__Desulfosudis_oleivorans_Desulfosudis_oleivorans@@dihydropteroate_synthase@WP_012176595.1_* WP_012176595.1 dihydropteroate synthase [Desulfosudis oleivorans]
------------------------------------------------------------
--------------------------------MILIGESLNVI-SKKIGKAFKERDPKPI
QEEALDQGMDYIDINLGDGHELMPWVVQTVQEVVDLPLVLDTSNIDAIAAALKVYKVLIN
SIMARPLAAEHNADFIALLWGGLPRDENERAALAVELMYAAGIENERLWFDGIVTPVNTQ
LMSLLNFQPGSKSTCGLSNVSNGPPRPILNQTYMIMLERYGMYSVISD------------
------------------------------------------------------------
------------------------
>B___TDB__Syntrophobacter_fumaroxidans_Syntrophobacter_fumaroxidans@@dihydropteroate_synthase@WP_011699409.1_* WP_011699409.1 dihydropteroate synthase [Syntrophobacter fumaroxidans]
------------------------------------------------------------
--------------------------------MKLIGENLNIM-SAVYGKALKEKNAKPL
QELAIQQGMDWIDLNIGTGEELMAWLVPVIHEVVDLPLALDTSNIKAIAAGLKAHKPLIN
SIMVRPLAAEYDAEFVGLLWGGMPRDENERGALCAEIVFKAGINPERIYVDPIQTPVNVQ
ILSVLEFMPGCRSTIGLSNVSNGPPRPILNQVMVILLKRYGLYSAIVD------------
------------------------------------------------------------
------------------------
>B___TDB__Thermodesulfobacteriota_Desulfonatronospira_sp.@@dihydropteroate_synthase@WP_291319029.1 WP_291319029.1 dihydropteroate synthase [Desulfonatronospira sp.]
------------------------------------------------------------
--------------------------------MLIIGEKINVM-LKKIGQAMKERDKKPI
QDLAVSQGANALDINAGNGPEIMQWLVNTVQEVTDVTLSLDTTNAEAMEAGLQVCKAIIN
STSGDPMAKKYDADVIGLTMTGVSRDANERVAIAVDIMTAMDVPVERLYLDPLILPVGVA
AMEVVEAIPPIKSVVGLSNVYNGTPHSILSSTYLVMLMTVGLDAAIAD------------
------------------------------------------------------------
------------------------
>B___TDB__Thermosulfuriphilus_ammonigenes_Thermosulfuriphilus_ammonigenes@@dihydropteroate_synthase@WP_166031275.1_* WP_166031275.1 dihydropteroate synthase [Thermosulfuriphilus ammonigenes]
------------------------------------------------------------
--------------------------------VVCIGESINIM-SRSIGRAMRERDPDPI
RRMAREEGADYLDLNIGDGPELASWIVEVVEGEVDVPISLDTTNPEAMVAGISASRILMN
SISAQPVAAESGVDVVALLWGGMPRDANERAAMAVDLMMRLGVPNERIWFDPIATPITLG
LSYGFEFLPGAKSTVGLSNVSNGVSRPYLDRVYLMMLMKYGIYSAILN------------
------------------------------------------------------------
------------------------
>B_other_Geminicoccus_flavidas@@methyltetrahydrofolate_cobalamin_methyltransferase__partial@WP_159710205.1 WP_159710205.1 methyltetrahydrofolate cobalamin methyltransferase, partial [Geminicoccus flavidas]
------------------------------------------------------------
--------------------------------FCVIGERINPTGRKKLAAEMAAGDFSTV
ERDALAQGAHMLDVNAGDEPAILAATIKLVQSLTDVPLSIDSSIVAALEAGLAVYQPLLN
SVTGEPLVKKYDCAVVAISNDGISEDPDVRFEVAKKIVHHAGIKPHDIVVDPLVMPIGAL
GVAAFRLI--VNTTCGASNVSFGLPRHGLNANFLAMAAGAGMTSAIMNPSEILPS-----
------------------------------------------------------------
------------------------
>B_Actinomycetota_[Collinsella]_massiliensis@@homocysteine_S-methyltransferase_family_protein_[@WP_094334726.1 WP_094334726.1 homocysteine S-methyltransferase family protein [[Collinsella] massiliensis]
DGGMGTPEAITRIHAAYVEAGAEVITTNTFGANRLKLVAGDIGPGADLIIIETMTDLAEI
RAPIFATMTGINCSLGPNAGLPGGCCGTTPDYIAVVGERINPTGKKRLQQALREGDLAHV
IGLGIQQGADILDVNVGDERTTMLRVVEELQASTVLPLQIDSSDAEAVEAAARRYAPIIN
SVNGTPIAARYGCDIVALTLDGIPETAEERVAIAERIVRAAGIGPHRILVDCLVMTASTN
ALGILRAV--VHCALGVSNISFGLPRGLLNATFLAAALGAGLDAPIINPMEVISRHFIPA
LDEAGDRFDAGKLFLPQLMATAEAARAGFDVIATVKGDIHDIGKNIVRMLLENYGFTVYD
LGRDVAGLSALMTTTVPAMYAKDA
>B_Armatimonadota_Fimbriimonas_ginsengisoli@@homocysteine_S-methyltransferase_family_protein@WP_025227973.1 WP_025227973.1 homocysteine S-methyltransferase family protein [Fimbriimonas ginsengisoli]
DGAMGTPDVVENIHGAYLEVGADLIETNTFGATSIVLVVGAIGPGSDALLLETLQDLLMV
KAPLFVQVTGLNCATGPNAGLPGGCCGTTPAHFLIVGEKTNANGSRAFRDLLAAENWEGL
TELARELGSHVLDVCTADEKRDMTTLLSYYNRHITVPLMIDSTEVPVVEAALKCLAPIVN
SINFEGLCRKYGAAVVALTIDGMAKSAEKKVEVAERLLAR-GLPDHDVFLDCLTFTLGSG
AVATLDAIPGVNTILGVSNVSFGLKRQILNSAFLHYAREVGLTSAIVH------------
------------------------------------------------------------
------------------------
>B_Coprothermobacterota_Coprothermobacter_proteolyticus@@homocysteine_S-methyltransferase_family_protein@WP_012543856.1 WP_012543856.1 homocysteine S-methyltransferase family protein [Coprothermobacter proteolyticus]
DGAYGTPKVVEDLQKAYAEAGADVVLTNTFSANRLKLVLGDMSSGVDGIIVETMSDLKEL
KAPLIAHMTGINCTLEPNAGKPGGCCGTGPDHFLVIGERINASGRKKLQKSFQDMDYTEI
LNLARKQGSAVIDVNLGLTHEHFKQAVLELDRVSSLPLSLDIQDAAFLETAMREYVPLIN
SALARALLKKYGGMLIVLTMEDIPQTAQERLSVAKKAVEIIGVDLKRVFFDPLVLPLGAG
YHVTLNTI--LQTSIGLSNLSFGLPRESINAAFLGLSVENGLSAAILNPLYVSQHILAEA
MQKVGELYAKGVIYLPHLILAAETVQPCFDYLATVHGDIHDIGKNIVATVLRSGGFDVYD
VGKDVPGLSAMMTTTVSRVYAKDA
>B_Deinococcota_Oceanithermus_sp.@@methionine_synthase__partial@WP_293180613.1 WP_293180613.1 methionine synthase, partial [Oceanithermus sp.]
DGAMGTPDVIREIHESYLESGADVIETNTFGVMPHVIVAGSLGPGVDVIVIETAQDILQV
RCPLQTQVTGMNCATGPNAGLPGGCCGTGPEHVLMIGERTNATGSKKFRELLFAGDLDGI
VELAQDQGAQMLDVSVADEKADMVRVVERLAREVDAALMIDSTQPEVIEAALERVPPVIN
SVNFEGLARAHGAAVVALTIDGMAKTVERKLEVARRIYRRLGFLPEDILFDLLTFPITQG
ALATLEAMPGVGFVLGVSNVSFGLKRKVLNAVFLHEAQQAGLTAAIVHAEEIINEILLGG
MQEVGDLFGSGQMQLPFVLKSAEVMKAAVAWLATVKGDVHDIGKNLVDIILSNNGYRVIN
LGIKQPGMSGLLVKSTAVM-----
>B_Spirochaetota_Treponema_berlinense@@homocysteine_S-methyltransferase_family_protein@WP_303921349.1 WP_303921349.1 homocysteine S-methyltransferase family protein [Treponema berlinense]
DGAIGTPHIIKNIHKMYLRSGSNVLTSNTFGALPLKLKAWNTSQGYDLALIETMADLYEV
KAPIIVSMTGFNCGGSLNAGIPGGCCGTTPRHPVIVGERINPTGKKKVKEALKAHDMNFI
LEEAESQGAQILDVNAGDEAQTMADAVKTIQQAFSTPLQIDSSEPAVIERALRCYNALIN
SVNGRPLVKHYGGAVVALCIDGIAPTAEGRAKVAEKIINEAGIPVRDIVVDTLTLTVSSQ
ALETCRAIEGLKFILGVSNISFGLPRDIINSRFFAMALYAGLDACIINPVSVIDRCIVPA
LDMVGKDFEKGLKFLPQLLLSADTVSCAFEVIATVFGDIHDIGKNIVKAMLENYGFEVVD
LGKNVPGLSALMTTTVTSMYSKDA
>B_Thermotogota_Athalassotoga_saccharophila@@homocysteine_S-methyltransferase_family_protein@WP_161848557.1 WP_161848557.1 homocysteine S-methyltransferase family protein [Athalassotoga saccharophila]
DGAYGTPEAIKKLHEEYVNAGSNAILTSTFGANPIKLIFGDIGPGVDAIILETFTDILEL
KAFLIAHLTGMNCSLGPDAGAPGSCCGSNPLHFVVIGERLNPAGKKRLSQAIKDEDVNYL
IDQARDQGAHALDVNFGVSRNFMSKSVAALSYKVNVPLSLDIQTYDFLEFVMKRYPPLIN
SARAVSLVKKYGGILITLSMGRVPESFEERKKSIEYALEMAGLTRDRLIFDPIVLAIGAG
ARETLKTI--LKSVFGLSNISFGMPRSYINGAFLAMSILNGLSSAIMNPVSIIENHLKPV
MDRVGDLYGSGKIFLPQLILAAQTAQKAFEKVATVKGDVHDIGKNIVATIVKSAGYRVID
LGRDVPGLSAMMTTTAPRIYAKSA
>B_Thermotogota_Thermotoga_caldifontis@@homocysteine_S-methyltransferase_family_protein@WP_041077548.1 WP_041077548.1 homocysteine S-methyltransferase family protein [Thermotoga caldifontis]
DGAYGTPEMVRRLQQDYVDAGADILLTNTFSANRFKLVFGDMSSGVDGIIIETMSDLKEL
KAPLVVSMTGINCTLEPNAGKPGGCCGTGPEHFLIIGERINATGKKKLQEEIRQMNFSQL
IRLAQEQGCAIIDVNLGLSEEHFKVLINELDRYASLPLSIDVQTLDFLKVCFREYVPILN
SATCDELIKRYGGMLIVLCMEEIPEDSEGRVRLAKRAAEILGVDLDRVFFDPLVLPVGAK
YRVTVETI--LKSSIGLSNLSFGLPRESVNAAFLSLCVDAGLNAAILNPLYVSQNILAKA
MERVGQLYATGKIYLPHLLLAAETVQPVFDHLATVQDDIHDIGKKIVATVLRSGGFEVID
LGKNVPGLSAMMTTTVGYVYAKDA
>B___TDB__Desulfohalobium_retbaense_Desulfohalobium_retbaense@@homocysteine_S-methyltransferase_family_protein@WP_015751308.1_* WP_015751308.1 homocysteine S-methyltransferase family protein [Desulfohalobium retbaense]
DGAMGTPEAVAAAHRDYLEAGADVITTNTFGGTAYKLVAGSVGPGVDCILAETHFDLAEA
KAPVGVSMTATNCSAGPNAGLPGGCCGTSPDHLALIGERINPTGKKDLTAELQAGELQRA
CALAAEQGATVLDINVGEESQLIPELVLELSRRQQVPLCLDSADPDAIELGLQAAPPLVN
SISGEPLCVRYGAPFILLPLEALPVSAESRLSIIQRLIDKAGVPKRLIVVDALALTVSSK
ARACLETI--VPSVLGLSNISFGLPRELLNSTFLTMATGAGLSGCIANPFELVNNELIPG
IMAVGEKYEKKEYFLPQLLLSAEAMQAGFELLATVEGDIHDIGKNIVALLLRNHGFEVVD
LGKDVPGLSALMTTTMVKMYAADA
>B___TDB__Desulfonatronum_thiodismutans_Desulfonatronum_thiodismutans@@homocysteine_S-methyltransferase_family_protein@WP_031388091.1_* WP_031388091.1 homocysteine S-methyltransferase family protein [Desulfonatronum thiodismutans]
DGAMGTPEVIARIHEDYLNAGAMFLTTNTFGGTRFKLVAGSVGPGADLIQIETQFDLGEI
RAPVAVSMTGTNCSLGPNAGLPGGCCGTSPDHLVIIGERINPTGKKQLTAQFQAGEHGLA
LDMAGQQGAGVLDVNVGDETVLLPDLVSTLTARFPTPLSIDSSKPEAIEAALRRYPPLVN
SISGEPLCRTYGAPFILLPLADLPETASQRLKIIENLLQRAGIPRRLIMVDALALTVSSK
ARHCLRTI--LPTVIGLSNISFGLPRELLNSTFLTMAMAHGLCAVIAHPGTLLDEELIPA
IMEVGRRYETREFFLPQLILSAETMQRAFDRLATVEGDIHDIGKNIVCLMLRNMGFEVHD
LGKDVPGLSALMTTTMVRMYAPDA
>B___TDB__Desulfoplanes_formicivorans_Desulfoplanes_formicivorans@@homocysteine_S-methyltransferase_family_protein@WP_269433408.1_* WP_269433408.1 homocysteine S-methyltransferase family protein [Desulfoplanes formicivorans]
DGGMGTPNVVEQIHRDYWQAGAHVVTTNTFGGTRFKLVAGSIGPGVDLILGETHFDLAEA
RAPVGISMTATNCSAGPNAGLPGGCCGTTPDHSQIIGERINPTGKKDLIAQFQNGEITRA
LELAQEQGVGALDVNVGDEQELLPLLVRELASRMQTPLCIDSSDEQAVIEALNVYPPLVN
SISGEPLCRDYGAPFILLPLKKLPVTAAERIAIIDELVDQASIPRRLILVDALALTVSSK
ARACLDVI--LTTVMGLSNISFGLPRELLNTHFMTMCMAAGMGAFIANPFEVVNAQLIPG
ITAVGEKYERREYFLPQLLRSAETMQKGFNVLATVEGDIHDIGKNIVCLMLRNHGFEVID
LGKDVPGLSALMTTTMVRMYSEDA
>B___TDB__Desulfovibrio_fairfieldensis_Desulfovibrio_fairfieldensis@@homocysteine_S-methyltransferase_family_protein@WP_062251959.1_* WP_062251959.1 homocysteine S-methyltransferase family protein [uncultured Desulfovibrio sp.]
DGAMGTPQVLRGIHKAYLDAGVDLLTTCTFGGNPYKLVAGNVGPGADLIFVETQFDLAEA
RAPVMVSMTGTNCSLGPNAGLPGGCCGTTPRHLVIIGERINPTGKKVLTQELQEGRFDAA
LQLADQQGAGVLDVNVGDETSLLPELAQRLIGRLTLPLSLDSSNAEAIAKALPYCPFLVN
SISGEPLCRDYGAPFILLPLQKLPVQASERIRIVENLLERAGIPRRLVMVDILALAVSSK
GRQCLEMA--LPTTLGLSNTSFGLPRELLNATFLCMAAGAGLTSCIANPFALVRDTLIPA
ITEVGARYERREYFLPQLIRAAETMQTAFSHLATVEGDIHDIGKNIVALLLGNHGFDVVD
AGKDVPGLSALMTTTMVRMYCPDA
>B___TDB__Syntrophotalea_acetylenica_Syntrophotalea_acetylenica@@homocysteine_S-methyltransferase_family_protein@WP_320361138.1_* WP_320361138.1 homocysteine S-methyltransferase family protein [Syntrophotalea acetylenica]
DGAMGTPHVVEAVHREYAEAGADIIVSNSFGGSRLKLVAASMGPGADLITLETFLDIAEL
RAPVMALMTGSNCGLGVNAGLPGGCCGTTPAHCAIIGERINPTGRKAYAQELREGKTAYV
RREAQVQGAHLLDVNCGDEPAALERAVLAIEGVTQVPLVLDSSDPAALERGLKVADVLIN
SVSGEPLARKYGAAVIALALDGIPETAEERLSVARRIRDAAGIAPQDIVVDCLTLTVSAE
AMETIRTL--MATALGVSNISFGLPRPVLSSVFFAMALEAGLSAAIINTAAISNEGLLPG
LEEVGRRFGENRIFLPQVMQSAETMQAAFARLATVEGDIHDIGKNIVCTLLENHGFEVID
LGKNVPGLSALMTTTIEQMYAADA
>A_Nitrososphaerota_Nitrososphaera_sp.@@dihydropteroate_synthase@WP_342816517.1 WP_342816517.1 dihydropteroate synthase [Nitrososphaera sp.]
------------------------------------------------------------
--------------------------------PLIIGERLNTQGSKKAKELVLSDDFDGL
VDLARAQGAHCLDVCVADELAFMKKLVKRLSLEIDAPLVIDSTDPKVIEAAVEQIPPIIN
SINLEPIMARYGLPAIAMCIGGMAKTAQEKVETAQLLFDT-GLEPWQFIFDVLTFTLATG
AKNTLEGIPESFTTLGLSNVSFGLPRKVVNSVFLYHAIKAGLDTVIINAVSTLNEVLLPA
MKEVGDKFGAGELILPFVLKSAECMKAAVAELCTVYGDVHDIGKNLVKTIFTNNGYTVYD
LGKQVPGLSALLVSTSKQMYCKTA
>A_Nitrososphaerota_Nitrosopumilus_sp._K4@@dihydropteroate_synthase@WP_211688786.1 WP_211688786.1 dihydropteroate synthase [Nitrosopumilus sp. K4]
------------------------------------------------------------
--------------------------------PLIIGERINTQGSRKAKKLVLDDDYDGL
VDLARTQGAHCLDVCVADEKEFMLNLVKRLSLEIDAPLVIDSTDPDVIEAAVKQIPPIIN
SINLEPLMAKYGLPAIALCIGGMAKTPQEKLETAELLYET-GLKIEQFIFDVLTFTLATG
GKNTLEGIPNSFTTLGLSNISFGLVRKVLNSVFLYHAVKSGLDAAIVNAIRTLNEDLLPA
MKEVGDKFGSGELILPFVLKSAECMKAAVGGLGTVYGDVHDIGKNLVKTIFQNNGYTVYD
LGKQVPGLSALLVSTSKQMYCNTM
>B___TDB__Desulfocapsa_sulfexigens_Desulfocapsa_sulfexigens@@dihydropteroate_synthase@WP_015404996.1_* WP_015404996.1 dihydropteroate synthase [Desulfocapsa sulfexigens]
------------------------------------------------------------
--------------------------------PLIIGERSNPTGSRKFRELLIADDYEGC
LQVGIDQGAHVVDLSAADEEKDLVTLVQMYGKTLKAPLMIDSTSPAVIEKGLASYPAIVN
SINLENSVKKYGACVTALTIDGMAMDCDTKFKIAERIYSLVGISADSLFFDPLTFTVGSG
AVQVLEAIPGCHTILGLSNISFGLPRKVLNAVFLHEAVAAGLDAVIIDALEIVNLHLVAA
MREVGVLFGSGEMLLPFVLQSAEVMRKSVDILATVQGDVHDIGKNLVNIILSNNGYRVID
IGIKVSCLSGLLVKSAMIMYCRDA
>B___TDB__Geopsychrobacter_electrodiphilus_Geopsychrobacter_electrodiphilus@@dihydropteroate_synthase@WP_020676343.1_* WP_020676343.1 dihydropteroate synthase [Geopsychrobacter electrodiphilus]
------------------------------------------------------------
--------------------------------PLLIGERCNPNGSKAFREALLAEDWDAC
LKVALDQGAQLLDICVADEKSDMLKMISLCAGSCKAPLVIDSTSPDTIEEALPLYPAIIN
SINLERVAKKYGAAVVALTITGMALTCEKKVAAARQIHDLAGLRPQDLIFDLLTFTVGSG
AIETLNAIPGVSFTLGVSNISFGLRRKILNSVFLHEAVEAGLDTAIVDPLDIINTLLVPA
MREVGELFGRGELLLPFVLQSAEAMKRSVALLATVAGDVHDIGKNLVDIILTNNGYKVYN
LGIKVPGLSGLLVKSALLMYCADA
>B___TDB__Geothermobacter_ehrlichii_Geothermobacter_ehrlichii@@dihydropteroate_synthase@WP_148895157.1_* WP_148895157.1 dihydropteroate synthase [Geothermobacter ehrlichii]
------------------------------------------------------------
--------------------------------PLLIGERCNPNGSKAFREALLSEDWDAC
LKIALDQGAQVLDLSVADEKRDMITLVKKFAGSCRAPLMLDSTSPDTLEAVLPLYPAIIN
SINLERLAKKYGAAVVALTITGMALTCEQKVAAARRIYDLAGLRPQDILFDLLTFTVGSG
AIETLEAIPGVSFTLGVSNISFGLRRKVLNSVFLHEAVEAGLNTAIVDPLDIINNLLVPA
MREVGELFGRGELLLPFVLQSAEVMKQSVALLATVAGDVHDIGKNLVDIILSNNGYKVYN
IGIKVPGLSGLLVKSALLMYCADA
>B_Acidobacteriota_Pyrinomonas_methylaliphatogenes@@methionine_synthase@WP_041975295.1 WP_041975295.1 methionine synthase [Pyrinomonas methylaliphatogenes]
DGAMGTPDVIAGIHASFFEVGCDVVETDSFGSTSIVLVAGSIGPGADILLIETCQDLLQT
KAPVMVQVTGMNCATGPNAGIPGGCCGTTPEHFLIIGERLNASGSKKCRDLLNAEDWDGL
ISLAREQGAHVLDVNVDDGVRDMRELASRLVTGVQLPLMFDSTDWQKMEAGLEHAGCILN
STNYEELAKRYGAGVVIGTIDGMARTADKKFEIARRAYRQAGLPPYEIFFDPLALPISTG
AAETIEAIPGCFTLLGVSNVSFGLTRVVLNSVFLHEAIEAGLDAAIVHALDIINQILLDG
MKVVGDLFGSGQMQLPFVLQSAEVMKAAVRFLATVKGDVHDIGKNLVDIILTNNGYRVIN
LGIKQPGMSGLLVKSTVIMYARDA
>B_Aquificota_Persephonella_sp._KM09-Lau-8@@methionine_synthase@WP_029521841.1 WP_029521841.1 methionine synthase [Persephonella sp. KM09-Lau-8]
DGAMGTPDIIRSIHEKYAQAGADLIKTNTFGALPWVLVAGSLGPGVDVFLLETFQDPLQI
KAPVMVSATGFNCGTGPNAGLPGGCCGTTPAHPFLVGERTNATGSKKFRELLLEENYDAI
LSVAQEQGAHALDVSVNDEIKDMKEVISRFNEKIPIPLMPDSTQPPALETALKLIGPILN
SANLEQLAKRYGAAVVLLTIDGMAKTKERKVEVAERMYKLAGLHPEDLVFDVLTFTVGSG
AIQTIEAIPEVGFVLGISNVSFGLDRKYLNSVFLHHCVEAGLTMAIVNPEKIINEILIDA
MKVVGDLFGEGKMQLPFVLQSAEAMKAAVDYLGTVKGDVHDVGKNLVDIILTNNGFKVVN
IGIKVEGMSGLLVKSTLEMYCRDA
>B_Chlorobiota_Prosthecochloris_sp.@@methionine_synthase@WP_294347791.1 WP_294347791.1 methionine synthase [Prosthecochloris sp.]
DGAMGTPDIIHAIHCEFLEAGSDIIETNTFNANPVSQVAGSVGPGVDLLLVETVFDTLNC
KAPVMISGTGLNCAMGANAGLPGGCCGTTPDHFINVGERTNVTGSRKFARLIREEQYEDA
LSIARQQGAQVIDINVDDSEKVMHDFVNLIPEIAKVPLMIDSSKWSVIESGLRCTQCIVN
SISLKQKVLQYGAAAVVMAFDGQADSLERRIEICQRAYTILGFPPQDIIFDPNVLTVATG
AVDFIESVPHAKVSGGISNVSFSFRREAMHAAFLFHAIQAGLDMGIVNPLDIIEGPLMNG
MNVIGDLFAEGKMFLPQVVKSARVMKKSVAYLATVKGDVHDIGKNIVAVVLACNNFDVVD
IGVMMPGLSGLITPSLDEMQVLDA
>B_Chrysiogenota_Desulfurispirillum_indicum@@methionine_synthase@WP_226508852.1 WP_226508852.1 methionine synthase [Desulfurispirillum indicum]
DGATGTPDVVEGVHRRYLEAGADIIETNSFGSTSIVLVAGCMGPGVDYLLLETMQDTLNL
KAPLAVSVTGLNCATGPNAGLPGGCCGTTDEHLYLVGERTNVIGSRKFKRLIAEGNLDEA
VEVARKQGAHIIDVCLADEHTDMQAFMAALMRSIKVPFMIDSTDAAVVEVALQYSQAIIN
SINLEPLLKTYGAAVVVGTIDGMAVTAQRKLEIARRSYDILGLRPENIVFDPLVFPVATG
ARETIEGIPHCAITIGLSNVSFGLPREILNAVFLKHCVDAGLTMPIINPLDVINGPLMAG
MAEVGRLFNDNKLIVAEVLQSAEVMKASVDYLATVKGDVHDIGKNLVDIIMTNNGYKVIN
LGIKIPGLSGLLVRSAQQMYCRDP
>B_Cyanobacteriota_Synechococcus_sp._RS9916@@methionine_synthase@WP_007097944.1 WP_007097944.1 methionine synthase [Synechococcus sp. RS9916]
DGATGTPDAVQSVHRLFLDAGCDVIETDTFGAASVVLVAGSMGPGVDLFIIETCQDVLQI
KAPLMVSVTGLNCATGPNAGLPGGCCGTTPAHFLIIGERLNASGSKKVRELLNEEDWDGL
VAVARGQNAHVLDVNVDDGESDMRELVSRVVTNINLPLMLDSTEWQKMEAGLKVAGCILN
STNFEELAKRYGAGVVVGTIDGMARTAEKKVAIAKRAYRAAGIPAREIFYDPLALPISTG
GLETIEAIPGVHVVLGVSNVSFGLSRITLNSVFLHDCCEAGMDAAIVSPLEIVNTFLLDG
MKVVGELFGSGQMQLPFVLQSAETMKAAVAYLATVKGDVHDIGKNLVDIILTNNGYEVIN
LGIKQDAMSGLLVKSTAFMYGRDA
>B_Cyanobacteriota_Trichocoleus@@MULTISPECIES__methionine_synthase@WP_190431870.1 WP_190431870.1 MULTISPECIES: methionine synthase [Trichocoleus]
DGAMGTPEAVAKVHRDFLIAGADVIETDTFGASSFVLVAGSMGPGVDLFIIETCQDVLQI
KAALMVSVTGLNCATGPNAGLPGGCCGTRPDHFLIVGERLNASGSKKCRDLLNAEDWDGL
VSLAKAQGAHILDVNVDDGVRDMRELVSRLVTNVTLPLMLDSTEWEKMEAGLKVAGCLLN
STNYEELAKEYGAGVVVGTIDGMARTAERKFAIAQRAYRAAGIPAHEIFFDPLALPISTG
GKATIEAIPGCHMILGVSNVSFGLNRVVLNSMFLHEAMEAGMDAAIVSPLEIVNTFLLDG
MKVVGELFGSGQMQLPFVLQSAETMKAAVAHLATVKGDVHDIGKNLVDIILTNNGYKVVN
IGIKQPAMSGLLVKSTAFMYGKDA
>B_Deferribacterota_Mucispirillum_schaedleri@@homocysteine_S-methyltransferase_family_protein@WP_242348527.1 WP_242348527.1 homocysteine S-methyltransferase family protein [Mucispirillum schaedleri]
DGAMGTPEIIYDIHKGYFDAGANVAVTNTFGAIASVLVSLSMGPDVDLYNIETAQDILQL
KAPILVSFTGLNCAMGPNAGMPGGCCGTDKTHPAMIGERANATGSKAFREMLLAEDIDGI
TALCKNQCAHFIDLSLADEIEDYKNIVPVLNSLLMAPLVIDSTDPKTVKASLERYSPIIN
SVNFEDIVKEHPACVVALTIDGMAATADKKFQIAKRLYDVWKFRAEDLIIDTLTFSIGSG
ALETLKAVKGVKTTLGVSNVSFGLSRQILNSVFLHEAVKAGLDTAIVHAEDIINNILFPA
MQQVGDMFGEGKMLLPFVLKSAETMKAAVSILATVAGDVHDIGKNLVDIIMSNNGFKVHN
LGIKVPGMSGLLVKSTLIMYCKDA
>B_Epsilonproteobacteria_Hydrogenimonas_sp.@@methionine_synthase__partial@WP_300361406.1 WP_300361406.1 methionine synthase, partial [Hydrogenimonas sp.]
---MGTPDLIRRIHERYAMAGADLIKSNTFGSMEWVLCLGSIGPGVDIFLLETCQDPLQI
KAPVMVSVTGFNCGTGPNAGLPGGCCGTTPQHPLLIGERANATGSKAFRELLLAEDYEGT
LTVGQQQGAHVLDVSVGDETKDMREVMSLYAQKIPLPLMPDSTQTKALETALKCIGPIIN
SVNLERLARRYGTSLVCLTIDGMAKTVERKLEVAERIYELAGMKPEDLVFDVLTFTVGSG
AVQTIEAIPEVGTTLGLSNISFGLDRPYLNSVFLHHCLEAGLTSVIINPEKIVNEILIDA
MKVVGELFGSGQMQLPFVLQSAETMKAAVDHLGTVKGDVHDVGKNLVDIILSNNGFKVIN
LGIKVEGFSGLLVKSTQVMYCRDA
>B_Epsilonproteobacteria_Sulfurimonas_sp._HSL-3221@@MULTISPECIES__methionine_synthase@WP_231019717.1 WP_231019717.1 MULTISPECIES: methionine synthase [unclassified Sulfurimonas]
DGAMGTPEIMRDIFHAYLNAGADMITTNTFGAFSWVLVLGSIGPGCDVFLLETCQDPLQI
KAPVMVSGTGFNCGTGPNAGLPGGCCGTTPQHPLLVGERSNATGSKAFRELLLDEDYEGT
LSVGQQQGAHVLDVSVGDETKDMNKVMGLYAQKIPLPLMPDSTQTPALEEALKLIGPIIN
SVNLESLAKKYGAALVCLTIDGMAKTVERKLEVAERIYTLAGLNPEDLVFDVLTFTVGSG
AVQTIEAIPEVGAILGLSNISFGLDRPYLNSVFLHHCIEAGLTSVIINPEKIVNEILIDA
MKVVGELFGSGQMQLPFVLQSAETMKTAVDHLGTVKGDVHDVGKNLVDIILTNNGYKVIN
LGIKVEGMSGLLVKSTQVMYCKDA
>B_Fusobacteriota_Leptotrichia_sp.@@methionine_synthase@WP_291817913.1 WP_291817913.1 methionine synthase [Leptotrichia sp.]
DGAMGTPEIIKNIHKQYLKAGSDIIETNTFGALDIVLVAGALGPGVDLILFETIQDTRNL
KAPLMLSFTGLNCATGPNAGLPGGCCGTTPAFPIYVGERTNVIGSRIFKNLIANEKFDEA
TEVARLQDADVIDVCLADEISDMKNFLEKVSKFAKVPIMLDSTDINVIREGLTYLQGIIN
SINLEKLIKDFGAAVVVGLIDGMAVSLEKKIKVARRSYELLGIDERDIIFDTLVFPVATG
ATATIEAIPNVKTILGVSNISFGLPREVLNTYYMNKAYEAGLDFAIVNPLEIINGPLMTG
MDEVGKLFNNNDLIVAEVLQSAEVMKASVSYLATVKGDVHDIGKNLVGIIIGNNGYDVLD
LGINTPGLSGLLVKSASEMYSKDA
>B_Gemmatimonadota_Longimicrobium_sp.@@methionine_synthase@WP_331124587.1 WP_331124587.1 methionine synthase [Longimicrobium sp.]
DGAMGTPDVIGEIHASFMEAGCDVLETDTFRSNRLTLVAGSIGPGVDVLLIETSQDILEV
KAALQVQVTGLNCSTGPNAGIPGGCCGTTAEHPTMIGERVNAQGSRKVKRLLLADDYDGI
LDVAREQGAHVLDVCVADEGAQMRTVVKLLSQGVEAPLCIDSTEADVIRTALEQSPAIVN
SINLEPAVAAHGAAVVALTIDGMTKTAETKLEAARKIHDIAGLAPDALIFDALTFTLATG
AVETIEGIPGVLTTLGVSNVSFGLSRAVLNSVFLHYCVEAGLDTAIINAVPVLNQVLLPA
MKEVGDKFGAGELILPFVLQSAEVMKKAVARLATVYGDVHDIGKSLVNTILTNNGYTVFD
LGKQVPGLSALLVSTSKQMYCKDA
>B_Myxococcus_fulvus_Myxococcus_fulvus_124B02@@5-methyltetrahydrofolate--homocysteine_methyltransferase@AKF80427.1_* AKF80427.1 5-methyltetrahydrofolate--homocysteine methyltransferase [Myxococcus fulvus 124B02]
DGAMGTPELIRDIHARYFEAGADVTETDSFGGTPLVLVAGSVGPGSDYLLVETCQDTRNI
KAPVAVSGTGLNCATGPNAGLPGGCCGTTEAHPVIVGERTNVIGSKKFKELIVAGQVEDA
SEIARAQGAQVIDICLADELEDMRQFLEVVVKKVRVPLMIDSTDERVLEMALTYSQAIIN
SVNLEPLARRFGAALVVGCIDGMAVTRERKLAVAERSFELLGMRAEDLYFDPLVFPCASG
GVETVEGVPQCRTVLGISNVSFGLPREVLNSVFLYHCVQAGLDMALVNPLDIINGPLMKG
MDEVGRLFGANELIVAEVLQSAESMKAAVGFLATVKGDVHDIGKNLVEIILANNGFHVVN
LGIKVPGLSGLLVKSAHQMYAQDA
>B_Nitrospinota_Nitrospina_gracilis@@homocysteine_S-methyltransferase_family_protein@WP_237097432.1 WP_237097432.1 homocysteine S-methyltransferase family protein [Nitrospina gracilis]
DGAMGTPDWLEDIHFKYLDAGANLIETNTFGASPLRLVAGSIGPGADVLLFETQQDILET
KAPIIAQVTGMNCNVGPNAGQPGGCCGTNPEHLVRFGERLNARGSKKVREAVENGRMEEL
EDVVREQGIDIIDVCMDETETVLPEVIHKLTTDFKGAMVIDSFSVEALEAGLKTYPPIIN
SISLEKVTAEHHPIYIALVNGGPAITADEKYELAAEIVKQCGVTPDQILIDINAYPIGSE
SLEALESLPDLRTSIGVGNLTAGLARKVLTSVFLDEGRKRGLDCAILNPLVFISDYLMKT
MRELGDGFGRGEISLPHLLKSADVMRSVMGFLGTVYQDVHSIGKDLAKTLLENYGYRAID
LGVQVPGMSALLVQTSNHMYCESG
>B___TDB__Desulfoluna_butyratoxydans_Desulfoluna_butyratoxydans@@homocysteine_S-methyltransferase_family_protein@WP_180137809.1_* WP_180137809.1 homocysteine S-methyltransferase family protein [Desulfoluna butyratoxydans]
DGAMGTPDDLMDIHLQYLRAGAHAIETNTFGASALRLVVGSIGPGVDILLLETQQDILEL
KAPLMAQVTGINCSIGPNAGMPGGCCGTSPDHFLRIGERLNVRGSKKVRDAVESEDVDAL
AEVVREQGTSVLDVCMDDTAEVLPEVIQAMTGDFRGVMSIDSFDPEALAEGVKAYPPLIN
SISMEKTTAFHSPLYIGLCADGPAQKADEKVRIAKAMADVCGIAPRQLFVDINAFPIGSE
AMESLNSIPGLKTTIGVSNLTNGLARMVLTSVFLDEGKKLGLDAAIVNPIDFISGHLMAA
MEELGARFARGEVSLPHLLKSADVMKQVMTYIGTVFQDVHSIGKDLTRTLLENYGYRVID
LGVQVPGMSSLLVQTAGHMYCDSS
