# Supplementary material for: Molecular evolution of the Wood-Ljungdahl pathway and the reductive glycine pathway in Desulfobacterota
Source: Front Microbiol. 2026 Jan 9;16:1708584. doi: 10.3389/fmicb.2025.1708584 (PMC12827605; doi:10.3389/fmicb.2025.1708584)
Supplement: Supplementary file 8 [file Data_Sheet_2.ZIP › Alignment data for phylogenetic tree/36_GR-Bab.fst]

>B_Actinomycetota_Olsenella_profusa@@glycine/sarcosine/betaine_reductase_component_B_subunit@WP_021726581.1
MKLELGRIHVEDVVFADKSRIDAGVLYVSKDELDEHLEAVEFDIAKPGESVRVTPVKDVI
EPRVKVEGSGGIFPGVIVDTVGSGKTYALKGMAVVTAGPIVGFQEGVIDMSGPGADYTPF
SKTFNLVMVCQPVKNIERHEYEQAVRFAGLRVATFIGELARELTPDETETYETPDIVEGM
KAYPDLPRVGYVQMLQSQGLLHDTYVYGVDAKKVLPTMLYPTEVMDGAIVSGNCVSACDK
NPTYVHENNGVVEELYKQHGKTINFVCQIVTNENVYLADKERSSNQTAKLCHMLGLDGVV
ISQEGFGNPDTDLIMNCKKIEAEGIKTVIITDEYAGRDGKSQSLADADPAADAVVTGGNA
NEVIVLPKMDKVIGNKIAGASESTLREDGSLEVELQVITGATNETGFGYLSA
>B_Bacillota_Carboxydothermus_hydrogenoformans@@glycine/sarcosine/betaine_reductase_component_B_subunit@WP_011345261.1_*
MRLTLGKINIKGLEFGPSTRVENGVLYVNKDELDNRISSVEVFLARPGESVRIVPVKDVI
EPRVKVEGPGNIFPGFLVEMVGSGRTHVLKGAAVVTTGKIVGFQEGIIDMTGPGAEYTPF
SKTYNVVVKIEPVDGLSQHEHESVVRLAGLKAAAYLGEAGKNITPDEEVTYEVAPLLEAA
SKYPGLPKVAYVYMLQTQGLLHDTYVYGVDAKRILPTLISPTEVFDGAIVSGNCVSACDK
NTTYVHMNNPVIEELFARHGTDINFVGVIITNENVTLADKERSSSYTAKLAEMLGIDAAI
VSEEGFGNPDADLVMNCRKLEQKGIKTVLITDEYAGRDGSSQSLADTTPEANAVVTAGNA
NETIVLPKLDTVIGDVIAGGFAGSLRPDGSIEVEIQAITGATSEVGFNKLSA
>B_Bacillota_Symbiobacterium_thermophilum@@glycine/sarcosine/betaine_reductase_component_B_subunit@WP_273377520.1
MKLELGRIYIRDVRFGETTRVEGGVLTVNREELDERLTAVELDIARPGESVRIIPVKDVI
EPRVKVSGPGGVFPGFIVETVGEGRTHVLKGCAVVTTGRIVGFQEGLIDMSGPGAEYTPF
SKLINVTVHCTPREGLTQHEHEAALRLAGLKAAAYLGEAGRHAEPDEVVTYEHLPLPEAI
ARYPDLPKVVYVYMLQSQGLLHDTYVYGVDAKRILPTLISPTEVFDGAIVSGNCVSACDK
NTTYHHQNSPVIEDLYARHGKDINFLGVVITNENVTLADKERSSSYAAKLVRMLGADGAI
VTEEGFGNPDTDLMMNCRKLEEKGIKTVLITDEYAGRDGGSQSLADATPHADAVVTAGNA
NAVVVLPPMEKVIGNVIAGGWEGSLRPDGSIEAEIQVITGATNELGFSRLSA
>B_Bacteroidota_Lutibacter_sp._B2@@glycine/sarcosine/betaine_reductase_component_B_subunit@MBF8981964.1
MRLELGKINIVDVQFGDTTKIESGTLYVNKQKIDEHIKSVEVELAKPGEETRITPVKDVI
EPRVKVEGQGEIFPGVMVTTVGTGRTHVLKGAAVITCGKIVGFQEGIIDMSGPGSEFTPF
SKLNNVCLVIKPVDGLKQHEYEAAVRMAGLKVATFIGKVGKDVQPDEVEVYETKPLLESI
NEYPNLPKVGYVYMLQTQGLLHDTYVYGVDSKKIVPTILYPTEVMDGAILSGNCVSACDK
NTTYHHQNNPIIHDLYERHGKDINFVGIIITNENVYLADKERSSNWTAKLCKYLGLDGAI
VSQEGFGNPDTDLIMNCKKIENEGIKTVIVTDEYAGRDGASQSLADADAKADAVVTGGNA
NEVIILPPMKKIIGDKIAGGFDGSLRADGSIEAEIQVITGATNELGFNKLST
>B_Coprothermobacterota_Coprothermobacter_proteolyticus@@glycine/sarcosine/betaine_reductase_component_B_subunit@WP_107689805.1
MKLELGNIFIKDVIFSNETKVVDGVLHVNKEAIDPRLAKVDIDLAKPGEEVRIIPVKDVI
EPRVKVEGPGGVFPGFIVNTVGSGRTHVLKNTAVVTTGTIVGFQEGIIDMSGEGAKYTPF
SKTLNIVVVCEPVEGLPKHEHEEVVRLAGLRAAALIGEAGRNVEPDEIKVYETLPLFESV
KKYPDLPRVGYVYQLQSQGLLHDTYVYGVDAKKILPTFMYPTEPMDGAIVSGNCVSACDK
NPTYVHQNNPIIEDLYERHGKDYNFVGVIITNENVTLADKERSSDYTAKLVEYLGLDAVI
INEEGFGNPDTDLIMNCRKISEKGIKTVLVTDEYAGRDGQSQSLADVDKTADAVVSVGNA
NEVVQLPPMKKVIGNVIAGGFEGALAPDGSITVELQAITASTSEVGFGTLAA
>B_Escherichia_coli_Escherichia_coli@@glycine/sarcosine/betaine_reductase_component_B_subunit@WP_000764223.1
MKLELGAVHIRKFTFAETTSLADGHLQLSQRELHPQIVEVETAIVNPGDEVRIMPVKDVI
EPRTKPEG-GFCFPGMNEGVVGSGKTLALKGIAVVTTGKVVGFQEGIIDMSGPGAPYSPY
SSLRNLVLRIEVDEHCNQYQHEEILRRAGLMTARWLAEQVKTAAADEVTVYETLPLPAQH
AAFPDLPAVGYVYMLQSQGLLHDTWYYGVDVKKIVPTLMYPTEAMDGAIVSGNCVSACDK
NTTWSHQNNPVIEALYQRHGKDINFIGVIITNENVTLSDKVRSSNQVARLAEQMGITGAI
ISEEGFGNPDADLMMNCSKLEVLGIHTVLITDEYAGRDGDSQSLADAHQAADAVVTAGNA
NQLITLPPMKRVIGSTIAGGFEGNLNEDGSITVEIQAITGATSELGIHTLSA
>B_Fusobacteriota_Cetobacterium_ceti@@glycine/sarcosine/betaine_reductase_component_B_subunit@WP_078693418.1
MRLELGEIKIKDLQFGDTSRIENGTLYINENEIDEHIKEVKIDIAKPGESVRITPVKDVI
EPRVKVSGKGGIFPGVIVDTIGEGRTHVLKGAAIVTCGRIVGFQEGIVDMTGPGADYTPF
SKLNNLVLVIEPVEGLKQHEYEAAARMAGLKVATHVGKLGKDIEPNEIKSFETKPIFEQA
NEYPELPKVAYVYMLQTQGLLHDTYVYGVDAKKIVPTILYPTEIMDGAILSGNCVSACDK
NTTYHHLNNPIIESLYERHGKDINFMGVIITNENVYLADKERSSNWTAKLCRMLCLDGAI
VSQEGFGNPDTDLIMNCKKIEAEGIKTVIVTDEYAGRDGASQSLADADKAADAVVTGGNA
NELIVLPPMEKVIGDKIAGGFAGSLREDGSIEAEIQVITGATNELGFNKLST
>B_Fusobacteriota_uncultured_Cetobacterium_sp.@@glycine/sarcosine/betaine_reductase_component_B_subunit@WP_297404815.1
MRLEIGEIKIKDIIFGDVSKVEEGVLYINQEDIDDKIKSLNIEIAKPGESVRITPVKDVI
EPRVKVEGNGGAFPGILTETVGSGRTHVLKDMGVVTCGKIVGFQEGIIDMQGPGADYTPF
SKLNNLCLVIEPNEGLESHVYEASVRMAGLKVSEFIGNLAKEVTPDDVLTYETKPIFEQA
AQYPDLPKVGYVYMLQTQGLLHDTYVYGVDAKKIIPTILYPTEVMDGAIISGNCVSACDK
NTTYHHLNNPIIKSLYAKHGKEINFMGIIVTNENVFLADKVRSSDMTAKLCEYLGLDGAI
VSQEGFGNPDTDLIMNCKKIETKGIKTVIVTDEYAGRDGASQSLADADKLADAVVTGGNA
NELITLPPMDRIIGDTIAGGFDGSLREDGSIVAEIQVITGATNELGFNRLTA
>B_MAG_Mycoplasmatota_Haloplasmataceae_bacterium@@MAG_TPA__glycine/sarcosine/betaine_reductase_component_B_subunit@HEY8364131.1
MKLEIGNIFITDVQFGDKTKVENKVLYVNQEEIDERIKSVSVELARPGESKRITPVKDVI
EPRVKVNGNGSIFPGTIVDMVGCGRTHVLKGAAIVTCGKIVGFQEGIIDMSGPGAEYTPF
SKLNNVCLVIEPKEGLKQHDYEAAARFAGLKVATYVGQVAKDVEPDEIKVFETKPLLEQI
NEYPDLPKVGYVYMLQTQGLLHDTYVYGVDAKQIIPTFMYPTEIMDGAIISGNCVSACDK
NTTYHHLNNPIIDNLYKRHGKDLNFVGVIITNENVYLADKERSSNFTTKLAQYLGLDGVI
ISQEGFGNPDTDLIMNCKKIEMAGIKTVIVTDEYAGRDGLSQSLADADVRANAVVTGGNA
NEVIVLPPMDTIIGNTIAGGFDGSLRKDGSIEVEIQAITGATNELGFNKLSA
>B_MAG_Nitrospinota_Nitrospinota_bacterium@@glycine/sarcosine/betaine_reductase_component_B_subunit@MCH7922145.1
MRLEVGKVYIRDVQFGDNTQVIGGTLIIDREELDARILDVQVELAHPGESTRIMPVKDVI
EPRVKVDGPGGIFPGFVVQTVGSGRTLALEGCAVVTVSQIIAFQEGIIDMEGPGAELSSF
SKLHNIVLLFDFKDDIAPSEKETAVRLAGLRAAAYLGEAAREVSPDEVAGYEAPALSEAL
TAFPGLPKVAFVYMLQSQGLLHDTYVYGVDAKTILPTIISPTEAMDGAIVSGNCVSACDK
NTTYHHLNNPVIEELYDHHGKELNFVGVVITNENVTLADKERSSDYAAKLVEMLGVDGAI
ISEEGFGNPDTDLIMICNKVEQRGIRTVLMTDEFAGRDGASQSLVDASKLADAVVSSGNA
NATITLPPMKRIIGDVLAGGYAGCLADDGSITVELQAIVGATNILGYERLSA
>B_MAG_Nitrospirota_Nitrospira_bacterium_SG8_3@@beta-aspartyl_peptidase@KPK23871.1
MALELGRIPIEGIRWGRATRIEEKVLLIHREELDSRITSLDADLAMPGESVRIIPIKDVI
QPRVKVEGGGGIFPGLVKEKVGNGRTHVLEGCSVMTVGRIVGFQEGMLDMAGPGARYSSF
SKLLNVVLVIDVKKGITQQEHEEALRLAGLRAAAYLGEAGRSITPAEIDHFESLE---SR
STKSSLPKVAYVYMLLSQGLLHDTYIYGQDLKALQPMLILPTEVMDGAVVSGNCVSACDK
NTTYHHLNNPIIEELSKRDGVDLHFAAVVVTNANVTLLDKEQSSSYTAKLVEQLDVDGVI
ISKEGFGNPDADAMMNCAKIEERGISTVLITDEFAGADGGSQSLADAHPRANALVSVGNA
NTPITLPPMERVIGGRLAGGHPDSHSEDGEITVELQVILGATNELGFEALSS
>B_MAG_Spirochaetota_Treponema_sp.@@glycine/sarcosine/betaine_reductase_component_B_subunit@MCL2601738.1
MRLELGRITIKQIQFGDATKVAGGVLFVNKAELDEHIKSVKIELAHPGEKTRITPVKDVI
EPRVKVSGRGGVFPGIRVDVVGEGRTNVLSGAAVVTCGKIVGFQEGIVDMSGPGAQYTPF
SALCNVCLVIEAKDGLSPYEYEAAARMAGFKAAEYLGAKAKDATPDTVEVYETKPLTESI
AEYPALPKVGYVYMLQTQGLLHDTYVYGVDAKKIVPTILYPTEVMDGAIVSGNCVSACDK
NTTYHHQNNPIIHDLYERHGKDLNFVGVIITNENVYLADKERSSNWTAKLCRYLGLDAAL
VSQEGFGNPDTDLIMNCKKIEAEGIKTVIVTDEYAGRDGKSQSLADADPAADAVVTGGNA
NELIVLPPMDRVIGDKIAGGFAGSLRADGSIEAEIQVITGATNEMGFNKMRA
>B_MAG___TDB__Desulfovibrio_fairfieldensis_Desulfovibrio_fairfieldensis@@glycine/sarcosine/betaine_reductase_component_B_subunit__partial@MEE0816138.1_*
MNLELHKIAIRKLEWGPRTGARDHVLTVNKEELDPALRNVEAELVHPGESVRILPCKDAV
EPRCKLEGPGEVFPGWIVDTVGQGKTLVLEGAAVLTTGRLVAPQEGIVDMSGPGAAYTPF
SKTCNVVLVFEPVDGVELHELEAVYRRAGLKAAYYLASCCKEDKADTVESYAFPPLAEAM
NAWPGLPKVAYLYMLQSQGLLHDTWVYGVDVKKILPTMISPTEIMDGAIISGNCVSACDK
NSTYTHVNNPVIKSLYAHHGKGINFVGVIITNENVTLADKKRSSSYAVKLARMLGVDGLV
ISEEGFGNPDADLIMNCWKAERAGIKTVAELVQRNQEDMMKV-----RNLGK--------
----------------------------------------------------
>B_MAG___TDB__Smithella_sp._Smithella_sp.@@glycine/sarcosine/betaine_reductase_component_B_subunit@MEN6374541.1_*
MTYELGQIPIKDIDWGRKTFLEDNVLHINREELDSRIVSVRADIARPGESARIIPVKDVI
EPRVKVEGRGGMFPGLIVETVGVGRTHVLQGCAVVTAGQIVGFQEGLIDMSGPGARYSFF
SKLLNVVLSMDVKDGLARHEHEEALRLAGLRAAVYLGEAGRSAKPDHLERFETRPSVKPK
ESDADLPGVVYLYMLLSQGLLHDTYLYGQDMKNVLPTLIMPTEVMDGAIVSGNCVSACDK
NTTYHHQNNPVIHELFKRDGVDLRFLGTVVANCNVTLRDKMRTAEYTVKLVELLGADGAV
ITKEGFGNPDADAMMYCAGLEGKGIRTVMITDEFAGGDGASQSLADTTPQADAVVSTGNA
NERITLPPMENVIGEKIAGGQSGSLSQE-NITVELQTITGATNELGFELLSA
>B_MAG_other_Deltaproteobacteria_bacterium@@glycine/sarcosine/betaine_reductase_component_B_subunit@MDR2893382.1
MNLELHKVAVRQLAFGAKTGVSNGVLTVNKEELDDRLAAVEFDLAHPGDSTRIMPVKDAI
EPRCKLEGQGEVFPGFIVESVGSGKTLVLEGMAVLTTGRLVAPQEGIVDMTGPGAPYTPF
SQTCNLVVVLTPREDIKLHHAEETCRMAGLKTAHYLASQCKAAKADHTESYDFPPLTQAM
QAYPGLPKVAYVYMLQSQGLLHDTWVYGVDAKRTLPTLISPTETMDGAIISGNCVSACDK
NNTYVHLNNPIIKALYKRHGKEINFVGVVITNENVTLADKQRSSSYAIKLAEMLGVDAAV
ISEEGFGNPDADLVLNCVKAEKAGIKTVLVTDEYAGANGASQSLADSCQEGNAVVTGGNA
NETIVLPPMAKVIGDVIAGGFFGSKRPDGSLEVEIQAILAATNELGFSKIGA
>B_Mycoplasmatota_Haloplasma_contractile@@glycine/sarcosine/betaine_reductase_component_B_subunit@WP_008826781.1
MKLEIGNVFINDVKLGNETKVENHILYVNEEEIDERIKNVSIELARPGESKRITPVKDVI
EPRVKVSGKGTIFPGVIVDTVGTGRTHVLKGAAIVTCGKIVGFQEGIIDMSGPGADYTPF
SKLNNVCMVIEPEEDLNQYEYEAAARMAGLKIATYVGEVAKDMEPDEVKEFETKPLLDQQ
KEYPDLPKVGYIYMLQTQGLLHDTYVYGVDAKQIIPTIMYPTEIMDGAIISGNCVSACDK
NTTYHHLNNPIIQNLFKRHGKDINFMGAIITNENVYLADKERSSNFTTKLAEFLGLDGVI
ISQEGFGNPDTDLIMNCKKIEKAGIKTVIVTDEYAGRDGLSQSLADADLRANAVVTGGNA
NQVIVLPKMDQIIGNKIAGGFDGSLRNDGSIEVEIQAITGATNELGFNRLTA
>B_Spirochaetota_Brachyspira_pilosicoli@@glycine/sarcosine/betaine_reductase_component_B_subunit@WP_284621489.1
MKLELGEIYIKDIKLDKISKVENGVLYVNVDEIDDKLKSVKIDVARPGESVRITPVKDVI
EPRVKVEGKGGVFPGMIVDTVGEGKTNVLKGAAVVTCGKIVGFQEGIIDMSGPGADYTPF
SKLNNLCLVIEPVDNLEKHDYEAAVRGAGLKVATYLGQLAKEVKADKTFTYETKPIFEQA
AMYPNLPKVGYIYMLQTQGLLHDTYVYGVDAKKIVPTFIYPTEVMDGAIVSGNCVSACDK
NTTYHHLNNPVIKALYEKHGKDINFMGVIITNENVFLADKMRSSDWASKLAKYFGLDAVI
ISEEGFGNPDADLIMNCRKAEAFGIKTCIITDEYAGRDGSSQSLADSDVSANATVTAGNA
NIVINLPKMDKVIGDKIAGGFDGSLKPDGSIEAEIQVITGATNELGFNKFSA
>B_Synergistota_Dethiosulfovibrio_salsuginis@@glycine/sarcosine/betaine_reductase_component_B_subunit@WP_085544083.1
MKLELHKVKVSKLVFGDKTSVKDGVLTINKQELDERLAGVDLDLAHPGENVRILPVKDAI
EPRCKIDGGNEVFPGWIVDTVGEGKTLVLDGAVVLTTGRLVAPQEGIVDMTGPGADYTPF
SKTNNLVVVLTPSEGVELHTREAACRQAGLRTAHYLASCCKEAAADCVETYDFPPLAEAM
KAHPGLPKVAYVYMLQTQGLLHDTWIYGVDVKKIIPTMISPTETMDGAIISGNCVSACDK
NNTYVHLNNPVIKHLYAHHGKEFNFVGVIVTNENVTLADKKRSSSYAIKLAKMLGVDAVV
ISEEGFGNPDADLIMNCWKAERAGIKTVLITDEYAGRDGASQSLADSCPEGDACVTGGNA
NQLIMLPPMEKIIGDVIAGGFFGTLQEDGSLEVEIQAILGATNELGFNKLGA
>B___TDB__Desulfuromonas_acetoxidans_Desulfuromonas_acetoxidans@@glycine/sarcosine/betaine_reductase_component_B_subunit@WP_006000881.1_*
MKLEIGNFHVKDVCFGTETSFSNGTLIIDKQAADEHITTCDIEIAKPGESIRIVPVKEAI
EPRCRVNADHPLFPGVTVHPVGEGRTHALKGCSVLAVGEHWSFGDGLIDMSGEGAKYSLF
SGLINICLVADTDEEFERHEQQRALRWGAHRLAEYLGNAVKELQPDDIEEYELDAITKRS
AEVNALPSVVYVLQGQSQMEEYNDLVYGWDMNNYLPTLMHPNEIIDGALISGSFMPCSSK
WSTYDFQNNPTIKELYKEHGKSVNFLGVIMSNLNVSLEQKERSALYVAQIAKSLGADGAI
LAEEGYGNPDADFIACFVALEDAGVKTVGVTNECTGRDGQSQPLVALDEKANAIVSCGNV
SQLIRLPAMERVIGDGLSGGWSGSVKEDGSIIMENNAMFCGDQVSGWSPKTM
>B___TDB__Syntrophus_aciditrophicus_Syntrophus_aciditrophicus@@glycine/sarcosine/betaine_reductase_component_B_subunit@WP_011418188.1_*
MFLELGHIPIEEIAWGRKTLIEGKVLQISREELDYRIASVRADLARPDESVRIIPVKDVV
EPRVKVEGKGGEFPGLIVETVGTGRTHALRGCSVVTAGQIVGFQEGLIDMSGPGARYSSF
SRFLNVVLSIDVIAGISPHQHEEALRLAGLRAAVYLGEAGRGIRPDRIDRFEPRRLFQRP
GCASDLPGVVYLYMLLSQGLLHDTYLYGRDVKTLLPTLIQPTEVMDGAVVSGNCVSACDK
NTTYHHQNNPIISELLRRDGIDFRFLGVVVSNSNVTLRDKTRSADYAVKLVELLGAEGVI
LSKEGFGNPDADAMMICSGLEEKGIRTVMITDEFAGVDGASQSLADATPHADAVVSVGNA
NERILLPNMDKVIGEKMAGGKSGSLSRE-GIRVELQAIVGATNELGFGTLSA
>B___TDB__Thermodesulfobacteriota_Desulfovibrio@@MULTISPECIES__glycine_reductase_complex_component_B_subunits_alpha/beta@WP_012623764.1
MKLELHRIMVSKLAFGAHTGIRDGVLTVNREELDERLDSVEIDAAHPGESVRIMPVKDAI
EPRCKLEGPGEVFPGWIVENAGEGKTLVLTGMAVLTTGRVVAPQEGIVDMSGPGADYTPF
AKTCNLTLALSAAADLEPHQCEACFRLAGLRAAHYLAAACKEATADKVEEFDFPPFSEAM
HAHPGLPRVAYIYMLQSQGLLHDTWVYGVDAKRILPTMISPTEVMDGAIISGNCVSACDK
NNTYVHLNNPVIRSLYDHHGKDLNFVGVIITNENVTLADKKRSSSYAVKLARMMGVDAVV
ISEEGFGNPDADLIMNCRKSEQAGIRTVLITDEFAGRDGSSQSLADSCPEGDACVTAGNA
NEVIILPPMQKIIGETIAGGFFGSVREDGSLEVELQAILGATNELGFNRIGG
>B_other_Endozoicomonas_euniceicola@@glycine/sarcosine/betaine_reductase_component_B_subunit@WP_262600122.1
MKLEVGNIHVRELAFGQGTSLAAGKVQIDREELDHRISEVRLDIALPGDKTRIMPVKDVI
EPRVKVEGTGTMFPGRNEAMVGEGRTHVLKGMAVVTTGKVVGFQEGIIDMSGPGAEYTPF
SKTQNLVITCEVDDSCNQYDHEAILRRVGIETTNLIGQLAKDATADETRTYETKPLLEQA
QEFPGLPKVGYIYMLQSQGLLHDTYLYGVDVKNILPTLLYPTEVMDGAIMSGNCVSACDK
NPSIVHQNSPVIHELYEHHGTKYNFMGAIVTNENVTLADKERSSNYVAKLAVQMGLDAVI
ISEEGFGNPDADLVMNCRKLEEAGIKTVLLTDEYAGQKGESQSLADSTPKGDAVVTNGNA
NHVVTLPAMEKVIGDWLAGGTEGSLAKDGSITTEIQAITGATNELGFHNLTA
>B_other_uncultured_Kistimonas_sp.@@glycine/sarcosine/betaine_reductase_component_B_subunit@WP_395177134.1
MKLEIGNIHVKELAFGENTALSSGRVQINQEELDHRITEVKLDIALPGEKTRIMPVKDVI
EPRVKVEGKGSMFPGRNESMVGEGRTHVLKGMAVVTTGKVVGFQEGIIDMSGPGAEYTPF
SKTMNLVITCEVDDSCNQYDHEAILRKVGIETANRIGQLAKTAAADETRTYETKPLLEQA
AQYPNLPKVGYIYMLQSQGLLHDTYLYGVDVKTILPTLLYPTEVMDGAIMSGNCVSACDK
NPSIVHQNSPVIHELYEHHGTKYNFMGAIVTNENVTLADKERSSNYVAKLAVQMGLDAVI
VSEEGFGNPDADLVMNCRKLEEAGIKTVLLTDEYAGQNGESQSLADSTPKGDAVVTNGNA
NQVIHLPAMDRLIGDMIAGGWDGSLHADGSITAEIQVITGATNELGYSNLTA
