# Supplementary material for: Molecular evolution of the Wood-Ljungdahl pathway and the reductive glycine pathway in Desulfobacterota
Source: Front Microbiol. 2026 Jan 9;16:1708584. doi: 10.3389/fmicb.2025.1708584 (PMC12827605; doi:10.3389/fmicb.2025.1708584)
Supplement: Supplementary file 8 [file Data_Sheet_2.ZIP › Alignment data for phylogenetic tree/33_GCSL.fst]

>A_Methanobacteriota_Candidatus_Methanoperedens_nitroreducens@WP_048092921.1 WP_048092921.1 dihydrolipoyl dehydrogenase [Candidatus Methanoperedens nitroreducens]
DVLVVGGGPGGYVAAIRASQLGKDVILVEKLGGVCTNHGCIPSKALIHAADFKKIQEWNV
VKRLRDGLCKKYGVEVTKGEAFKNAIIATGSRSSEFPDGQLVISSKPVDMVIIGAGYISI
ELGTMFAKLGTRVKIIQRSPRILTESEAVEIVKLGIEVYLNSKPDKILVAVGVDPNSNNI
GLENTGVELDKKGTTDTRIYAIGDVFLAHKAFREGKVAAEVIANRAVPAVIFSDPEIATV
GLDEESAKESGFEISTGKFPFRASGRALTMDGFVKVVANKKNGELLGIHIVGANASELIS
EASLSIEMAAFLEDMAVTIHPHPTLPEALAEAAGRAIH
>A_Methanobacteriota_Halorarius_litoreus@WP_255198901.1 WP_255198901.1 dihydrolipoyl dehydrogenase [Halorarius litoreus]
EVLVIGAGPGGYVAAIRASQLGLDTTLVEKYGGTCLNRGCIPSKALITATDMKGMQSWKV
VDQLTGGLCKANGVNLIEGRAYEHAVVATGSVPMQIPDEEHVLSSKPDSLVVVGAGYIGM
ELSTVFAKLGTDVTVVEMLDDVLPEDDVARIVELGVEFHFGEGADKVLVAVGRKPVTDTL
NLEAIGLEPNERGTEVENVFAIGDVMLAHKGSHEGEVVAEVIAYQAVPAAVFTDPEIATV
GMTEAEAEEAGFDPVVGKMPMGASGRALSMNGFVRVVADEETGFVLGGQIVGPEASELVA
ELALAIELGATLEDVGATIHTHPTLAEATMEAVGHAIH
>A_Methanobacteriota_Halorientalis_brevis@WP_247379103.1 WP_247379103.1 dihydrolipoyl dehydrogenase [Halorientalis brevis]
DVLVVGAGPGGYVAAIRAAQLDLDVTLVEKFGGTCLNHGCIPSKALISATDMAGMVAWKV
VDQLTSGLCKGNGVTLMEGRAFEHAIVATGSRPIELPDGEHVLSSKPSSLVVVGAGYIGM
ELATVFAKAGSDVTVVEALDQALPEADVTRVVELGIDFHFGQAAEKALVAVGRQPVTDAL
GLDAAGVETDGNGTDQEHIFAIGDVMLAHTAMAEGHVAAEVIAHQAIPAAVFTDPEIGTV
GMTEAEAEDAGFEPLVGTFPLRASGRALTMDGFVRIVADADSEFVLGAQIVAPEASELVA
EVGLAIEMGATLEDVVGTIHTHPTLSEAVMEAAGEAVH
>A_Methanobacteriota_Halorubrum_halodurans@WP_094533987.1 WP_094533987.1 dihydrolipoyl dehydrogenase [Halorubrum halodurans]
EVLVIGAGPGGYVAAIRAAQRGLDTTLVEKYGGACLNRGCIPSKALITASDLARMIEWKV
VDRLTGGLCKANGVNLVEGTAFEHAIVATGSRPVEIPADEHVWNAAPDRLVVVGGGYIGM
ELATVYAKLGAEVTVVEMLEDVLDEDDVKRVVELGIAFSFGEGADRVLVAVGREPVTGGL
DLENAGVETDDRGSAVEHVHAVGDVMLAHVASTEGIVAAETIAQRAIPAAVFTDPEIGTV
GMTEADAEDAGFDVAVGEMPFRASGRALTTGGFVRIVADADEGFVLGAQIVGPEASELIA
EVGLAIELGATLEDVAATVHTHPTLSEAVMEAAGQAIH
>A_Methanobacteriota_Halosegnis_sp.@WP_375796716.1 WP_375796716.1 dihydrolipoyl dehydrogenase [Halosegnis sp.]
EVLVIGAGPGGYVAAIRAAQLGLDTTLVEKYGGVCLNRGCIPSKALVTGADLAAMQSWKV
VDHLTSGLCKANGVNLVEGTAYDHAIVATGSQPIEIPDEERVLSSTPDSLVVVGAGYIGM
ELSTVYAKLGTDVTVVELLDSAMPEDDIARTVELGVEFHFGEGADRVLIAVGRRPVTDTV
GLENLGLEPDENGTSVDDVYAVGDVMLAHKASAEGEVVAEYIAFQSIPAAVFTDPEVGTV
GMTEAEAREAGFDPVVGEMPMRASGRALTLGGFARVVADGETGFLLGAQIVAPEASELIA
EVGLAVEMGATLEDVAATVHTHPTLSEAVAEAADAAIH
>A_Methanobacteriota_Natrarchaeobaculum_sulfurireducens@WP_117365966.1 WP_117365966.1 dihydrolipoyl dehydrogenase [Natrarchaeobaculum sulfurireducens]
DVVVIGAGPGGYVAAIRAGQLDLDVTLVEKYGGTCLNHGCIPSKALITATDMAGMVGWKV
VDQLTSGLCKANQVNLLEGTAFEHAIIATGSRPIEIPDDEPVLNSRPDSLVIVGAGYIGM
ELATVFAKLGTDVTVVEMLESILPDDDLKRPVDLGIDFEFGYTAETVLVAVGREPVSDTL
DLEAVGVETDERGTNVDHVFAVGDVMLAHKGSAEGQVAAEVIAHQAIPAVVFTDPEIATV
GMTEREAEDAGFETAVGQFPFRASGRALTTGGFVKIVADEDEGYVLGASIVGPEASELIA
ELGLAVELGATLEDVASTIHAHPTLAESVMEAAGHAIH
>A_Methanobacteriota_unclassified_Halalkaliarchaeum@WP_259533671.1 WP_259533671.1 MULTISPECIES: dihydrolipoyl dehydrogenase [unclassified Halalkaliarchaeum]
DVLVIGAGPGGYVAAIRAAQHGLDTTLVERYGGTCLNYGCIPSKALITGSDMAAMSGWKV
VDQLTGGLCKANGVNLVEGEAFEHAIVATGSQPIEIPTDEEVWSSRPDRLVVVGAGYIGM
ELATVFAKLGTDVTVVEMLDDALPESDVARVVDLGIEFQFGEGADKVLVAVGRRPVTEGV
GLEAAGIETDENGTNKDHVFAIGDVMLAHVASHEGIVASEVIAAQAVPAAVFTDPEVATV
GMTEAEAEADGFDPVVGEMPFRASGRALTADGFVRIVADEETGLVLGGQIVGPEASELIA
EVSLAVEMGATLEDVASTIHTHPTLAEAVMEAAGQAIH
>A_Thermoproteota_Aeropyrum_pernix@WP_165487939.1 WP_165487939.1 dihydrolipoyl dehydrogenase [Aeropyrum pernix]
DLVVVGGGPGGYPAAVRAAQEGLNVALVEMLGGECTNYGCIPTKALLHPADFKGLMEWVV
VKGVSNGLLKGYGVEVVKGRAYSKLVLALGTSPASIPDGEVVHNNRPGRMLIVGGGYIGV
EYATAMARLGVEVTIVELLDRLLPQRDFSRVVAEGVKIHTKSKVDTILVAVGRRPNTRDV
GLEKLGVKLDKAGTGVPGVYASGDVLLAHRAFLQAVVAAERAAAKAVPAVVYTDPELATV
GLTLEEARAAGVDAAETRLPLASLPKGAIEGCFAKVVYDRSSHTILGFHVAAPHASEIIA
EAALAIEMGATLEDLALTIHPHPSVSETLKEVAERPIH
>A_Thermoproteota_Pyrodictium_occultum@WP_058371106.1 WP_058371106.1 dihydrolipoyl dehydrogenase [Pyrodictium occultum]
DLVVVGGGPGGYPAAIHAARAGLRVALVEELGGECTNYGCIPSKALHRLADARKALEEAV
VARLRSGLMEGYGVEVLRARAAERIVLAPGTVPAYPPDGRLVHDNRPSRLLVVGGGPAGV
EYAETMARLGAEVTLVEMMPRLLPDRDLSLAAELGVRVYTSTRVDAVLVVTGRRPATRGL
GLEELGVEVDEKGTSAPGVYAAGDALLAHKAMAQSIVAGVNAAPRAVPLVVYTEPELLQV
GYTLEEARRAGYDAAEARIRLGGVASAVIEGGLVKLVYDRRSLKLLGVVIAAPRASEIAG
EAALAVERGLTLEEVAGLIHPHPSLVEALGEAAGRPTH
>A_Thermoproteota_Thermocladium_modestius@WP_188595866.1 WP_188595866.1 dihydrolipoyl dehydrogenase [Thermocladium modestius]
DAVVVGSGPGGYVAALRLAQLGRRTALVERLGGECTNYACIPSKALLHVADVDALRKWRV
VNSLSGGLCDNYGVEVLQGEAASSVILATGSTPIQLRDGELVVGSRPGRLLIIGGGVVGL
EAATLYSRLGSEVTIVEMMPQLLPDQEVARYIQRGVKIMTNSKLDEVLVAVGRRPSSEGL
AL--IGLEMDERGTNVPGVYAVGDLYLAHKAMKQGKVAAENVASL-VPSVIYSDPEIAFV
GLTEEEARARGQ-VVVGRFPLSASGRARTMDGFVKVIADAADGRILGIHMVGYGVSELAA
EAAMSMEFMATLEDVEAVIHPHPTLSEALMEAVKRSVH
>B_Acidobacteriota_Acanthopleuribacter_pedis@WP_207857030.1 WP_207857030.1 dihydrolipoyl dehydrogenase [Acanthopleuribacter pedis]
DFVVIGSGPGGYVCAIRAAQLGLRTAIIERLGGTCLNVGCIPSKALLQSSNLAQMMARKV
VENLTSGLMKKNKITHFEGHGGKTIVIATGSKPVELPDKKDIVSSTPKHLVVVGGGVIGL
EMGSVWLRLGAKVTVVEFMDRVLPDKDISKEMKQGMAFNLSTGVDKVLVAVGRRPYTQGL
GLENIGIETDKR-TSVEGVYAIGDVMLAHKAEEEGVAVAEMAAYNLVPNVVYTWPEVASV
GKTEDELKEAGVAYNAGKFFFRANSRARCVDGFIKFLADKETDRLLGAHMVGPSVSELIQ
EAAVVMEFMGSSEDLARTCHGHPTLSETVKEAAGRQIH
>B_Acidobacteriota_Acanthopleuribacter_pedis@WP_207860861.1 WP_207860861.1 dihydrolipoyl dehydrogenase [Acanthopleuribacter pedis]
NSVVLGAGPGGYVAAIRLAQLGVDTLLVEKYGGVCLNVGCIPSKALIHVADFSKTQAWKL
VGQLTGGLVTKNGAKVLEGTGFENLIIATGSSPIHIPG-KRIIDSTPKHMTLIGGGYIGL
ELGFVYRKLGAEVTVVEMMDSVLPDKDVVKAMKGKFQVLTGAKADYVCVTVGRRPNTGGI
GLENAGIHLDDHGTNVPNIFAIGDVMLAHHASYQGEIAAEVIAAKVCPAVVFTDPEIATV
GKSEDEARASGREISVGNFPFAALGKAKAGNGFVKIIADKETEEVLGVVIVGHNAGDLIG
EATLGIEMGAFLDDLSLTIHPHPTLTEALMEAAGHAIH
>B_Acidobacteriota_Chloracidobacterium_thermophilum@WP_058867896.1 WP_058867896.1 dihydrolipoyl dehydrogenase [Chloracidobacterium thermophilum]
DVVIIGAGPGGYVAAIRAAQLGLSVAIVEKLGGTCLLRGCIPTKALLESADYEGVRKYKI
VIKSAKGLMNKNKVKVFKGFGARFILVATGSVPRDIPDGVRIINSDPASIVILGAGAVGV
EFASVMTRFGVQTTLVEMLPRVLPDAAISAELAQKITVKTNTKCEKLLVAVGRRPISDGI
GLENTRAVVDKGGTAEPNVYAIGDVWLAHVASAEGIVAVEHMAYDRVPSCTYCEPEVASV
GLTEAKARERGYEVKVGSFPFAASGKARILGGMVKIVSDAKYDEILGVHIIGPRATELIA
EACVALRGELTTEELVRTIHAHPTLSESVMEAAGSPIH
>B_Acidobacteriota_Pyrinomonas_methylaliphatogenes@WP_041979124.1 WP_041979124.1 dihydrolipoyl dehydrogenase [Pyrinomonas methylaliphatogenes]
DVTIIGSGPGGYVAAIRAAQLGLRTAIVEKLGGTCTLRGCIPTKQLLQSADFSQVQKRKV
VTKNSKGLMKKNKITVFKGTGTKNIVIATGSVVRPIPDGDRVINSDPKSLIVMGAGAVGV
EFASIFSRFGCETTIVEIMPRLLPDEEISNELKRGIKLQLDTKLEKLLVAVGRMPYTEGL
GLEGTKIKVERG-TGEPNVYAIGDVWLAHLASKEGILAVEQIALRLVPSCTYCDPEVGSV
GLTEQKARELGYDVKVGKFPFTASGKARILGGFVKIVSESKYDEILGVHIIGPHATELIA
EACVAMQLESTAEELGRTIHAHPTVSESVMEAAKLAIH
>B_Acidobacteriota_Sulfidibacter_corallicola@WP_237381276.1 WP_237381276.1 dihydrolipoyl dehydrogenase [Sulfidibacter corallicola]
DVIIIGSGPGGYVCAIRAAQLGFKTACIEKLGGTCLNVGCIPSKALLQSSNLDKMLERKV
VSTLTTGLFKKNKITRFIGHGGKHIIIATGSKPVELPDKQDIVSSTPEHLVVVGGGVIGL
ELGSVWKRLGAAVTVVEFMDRILPDKDVSKEMRQGMKFHLSTGVDKVLVSVGRRPYTEGL
GLETAGVKVGDR-TNVEGIYAIGDVMLAHKAEEEGVALAETLAYEVVPNVVYTWPEVAAI
GKTEEELVEAGIAYNVGKFSFKASSRARCMDGFVKVLACKETDRMLGVHMVGPTVSELIQ
EAVAIMEFMGSAEDMARTVHGHPTLSETVKEAANRPIH
>B_Actinomycetota_Mycobacterium_sp._KBS0706@WP_138889332.1 WP_138889332.1 dihydrolipoyl dehydrogenase [Mycobacterium sp. KBS0706]
DVIVIGSGPGGYVAAIRATQLGLKTACVEKLGGTCLNIGCIPSKALLHASDLPGMMGHKV
VKANTDGLFKKNKIDRLLGHAAKNFIIATGSDSTPLKDETRIVTSTPKHLVVIGGGVIGL
ELGSVWSRLGAKVTVVEFLDRILPDGEVSKQMKQGMAFKLSSKVDYVLLSIGRRPYVEGL
GLDAAGVELDER-TNVEGIYAIGDVMLAHKAEDEGVAVAEILAYDAIPSVVYTWPEVASV
GRSEEELKQAGVAYKAGKFPFLANGRARAMNGFVKILADATTDRVLGVHIIGAEAGTIIA
ECVLAMEFGASAEDIARTCHAHPTLNEVVKEAAGRPIH
>B_Actinomycetota_Nocardioides_marinus@MBY6136223.1 MBY6136223.1 dihydrolipoyl dehydrogenase [Nocardioides marinus]
DLIVIGGGPGGYVAAIRAAQLGLSVACVEGLGGTCLNVGCIPSKALLTSSDLGAMMARKT
VADLTKGLFKKNGVDLIEGWAARNILIATGSEPTPLPDEQDVLSSTPQHLVVIGAGVIGL
ELGQVWSRLGAKVTVVEYLDRILPDGEIAKLSKRGLKFQLGRALDKVLVAIGRRPVTRGL
GLEELGVSINAR-TSVPGIYAIGDCMLAHKAEEDGVACVEMLAYGKVPGVVYTDPEVASV
GLTEEALKEAGTEYISGKFAFMANSRARATGGAVKVLARP-DGRILGAHICGAHAGDLIA
ELVLAMTKDATLAEVAQTCHAHPALGEAVKEACGRAIH
>B_Aquificota_Hydrogenobacter_hydrogenophilus@WP_096603091.1 WP_096603091.1 dihydrolipoyl dehydrogenase [Hydrogenobacter hydrogenophilus]
DLVILGAGSGGYEAALYAHRRGMKVALVELVGGNCLNKGCIPSKHMRHGADIKGLKSGRI
IRSIREGFAQQVGIPIFYGRGADFILLATGSSTTKVGDHRRIYDTDPKRLLIVGGGAVGV
EFAYIFRMYGSQVMLVELKDRLLPPEESSRYLKLGVDVRLRTSVDIILLGVGRKPNTEGI
GLEDVGVKKDDRGTSVENIYACGDIMLAHKAMYEGRVAVSHMLDLLIPKIIYSAYEVASV
GLTEDQAEEMGYSPKVGVVSFIPNPKAMDDGGFVRLVVDETTGDILGCHIVGPHAGELIH
QVVHVMKAGLKIDFLSKSIYSHPSLSEAIGQSAFGPIS
>B_Aquificota_Persephonella_hydrogeniphila@WP_096999733.1 WP_096999733.1 dihydrolipoyl dehydrogenase [Persephonella hydrogeniphila]
DLIIIGTGPGGYEALLNALRLKLNVAVVEKLGGNCLNRACIPTKYYRAGSSFKEAKKHKA
IAFFRKSLLKSKKTPVYRGIGGKYILIATGSVPTSVGDGEYILTTEPEQLAVIGGGVAGC
ELGYIASVYGSKVTVIEIKDRLLPSTEVSKNLKAGIDIRLNVYVDKVLLSVGRKPNTENI
--DEIGIEKDERGTNFENIYACGDVMLAHVAAYEARVAVGNIFYSIVPWAIFTAFEIAHV
GLTEEEAKEKGIETVSGYYPYTYNEKAVDELGFVRLVFEKNSKQIIGASIVGIEASEIIH
IMAYAIKNKMTAQEVHDFIYFHPSLSEIFIYATVGKLF
>B_Aquificota_Sulfurihydrogenibium_azorense@WP_012674332.1 WP_012674332.1 dihydrolipoyl dehydrogenase [Sulfurihydrogenibium azorense]
DLIIIGMGPGGYEAALTALRKKINVAIVEKLGGNCLNRACIPTKYLRSGADYKAAFENKS
IGFLRKSLLKSKKVPVFKGKGGKNIIIATGSYPASVGDGNYIITTEPESMLIVGGGVAGC
EIGYIAKSYGCQVYITELQDRLLPSPEISKNLSVGIKTFFNTTVDKILLTVGRKPNTQDI
--DTIGIEKDEKGTNFENIYAIGDVMLAHIASYEAKIVLHNITYTLTPWAIFSGYEIGHV
GLNEETAKKQGLEVISGYYPFTYNEKAVDELGYVRLYFEKNSKKIIGVDVVGIGASEIIH
QIAVFIKEGYTADQVHEFIYFHPSLSEIFAYASVGKLF
>B_Aquificota_Thermocrinis_minervae@WP_079653787.1 WP_079653787.1 dihydrolipoyl dehydrogenase [Thermocrinis minervae]
DLVIVGAGSGGYEACLYAHRRGLKVALVELVGGNCLNRGCIPSKYMRHGADMKSLKENRV
VVTIRENFAEHIGIPIFYGRGARFILLATGSSVASLGDGKYIHDTDPKRMLIVGGGAVGV
EFAYIYRMYGVDVILVEIKDRILPPEDSARYLKLGVDIRLKTSVDLVLLAVGRTPNTSYI
GLEDIGVEKDQKGTSVSSVYACGDIMLAHKSMYEGKVAISHMLDRWVPKIIYSAYEVASV
GLTEEQAEDEGYDVKVGVVSYVTNPKAMDDGGFVRLVVDSDSGNILGCHIVGPNAGELIH
QVVHVMRAGLKADFLSRSMYTHPSLSEAIGQAAYGPIS
>B_Aquificota_Thermocrinis_ruber@WP_025305397.1 WP_025305397.1 dihydrolipoyl dehydrogenase [Thermocrinis ruber]
DLVIVGAGSGGYEAGLYAYRRGMKVAFVELVGGSCLNRGCIPSKYMRHGADLRTLAEGRV
VLTIRENFAQKLGIPIFYGRGTRYILLATGSSCADLKDGKRIFNTDPRRMLIVGGGAVGV
EFAYIFRMYGVDVVLVELLDRLLPPEESSRYLRLGVDVRLKAKVDCILLGVGRKPNTEGI
GLEEVGVEKDSRGTSVENIYACGDIMLAHKSMYEGKVAVSHMLDKLMPKIIYSAYEVASV
GLTEDQAEDEGYDCAVGVVSFMSNPKAMDDGGFVRLVVDKQTGNILGCHIVGPHAGELIH
QVVHLMKANIRVDFLASSIFSHPSLSESIVQCAYGPIS
>B_Bacillota_Desulfofundulus_australicus@WP_073166156.1 WP_073166156.1 dihydrolipoyl dehydrogenase [Desulfofundulus australicus]
RIIVIGGGPGGYVAAIRAAQLGARVALVEKLGGTCLNRGCIPTKVLAAAADMAALMERKV
VGRLVSGLLKKNRVELVRGTAAENIILATGSGPALIKDGRQVITSDPERLLIVGGGVVGC
EFASIMAALGSRVTLVEMMPSILPDLEVSRYLRQGITVRTGTTIDLVLISVGRVLNTGGL
GLAEAGVALGQKGTSVPGIYAVGDIQLAHVASAQGLVAVHNIMYRVVPSCIFTRPEVGMV
GLTTEQARAQGYEVKTAKFPMMASGKAQAMGGFVKMVADARTGFLLGVHIVGPHASDLVA
EAAVALEMNMTAEQLARVIHAHPTLAETIMEAAGLSIH
>B_Bacillota_Desulfotomaculum_copahuensis@WP_066670456.1 WP_066670456.1 dihydrolipoyl dehydrogenase [Desulfotomaculum copahuensis]
KVIFIGGGPGGYVGAIRAAQLGASVALVEKVGGTCLNRGCIPTKALAAGADFGRLMERKV
VSRLVQGLLKKNKVELIQGAGAENIVLATGTEPALISDGEKVITSNPRRLLIIGGGVIGC
EFACIFNALGAQVTVVEMMPSILPDREAARQMRQGITVKTKVKIDLILISIGRVMNTAGL
GLAVAGVAAGPRGTNVPGIYAVGDIQLAHVASAQALAAVDNIMYRVVPSCIFTHPEVASV
GLSTQEAEAQGLAVKAGKFPLLASGKAQAMGGFVKVLADAGSDRVLGVHIIGAHATDLIA
EAAVAIQLNATVEQLAQTIHAHPTLAEAVMEAAGMSIH
>B_Bacillota_Moorella_stamsii@WP_054938015.1 WP_054938015.1 dihydrolipoyl dehydrogenase [Moorella stamsii]
KIVVIGGGPAGYVAAIVAAQHQHEVVLVEKLGGTCLNVGCIPTKTMAKTAEWSKVQQRKI
IKSLRQGLLKSNGVKVVQGEAANKIIIATGSVAARVPDEKNILSSTPASLIIIGGGVIGM
EFASIFQSLGTRVTVIEVLPRLLNDASLVTLLRQGIKFFLETRVEKVLVAAGRVACTDGL
GLEKIGIAM-EGKTNIPGIYAAGDVQLAHVAFAEGEVAARNACYRGVPMCVYTYPELAQV
GVSQDEAEKENAAISIGEFPLMANGKALIEGGLVKVIQEKTYGEILRISILGSHATELIA
EATLAIHNELTIEELISTIHAHPTIAETLREAAGRPIH
>B_Bacillota_Zhaonella_formicivorans@WP_227765736.1 WP_227765736.1 dihydrolipoyl dehydrogenase [Zhaonella formicivorans]
ELIVIGGGPGGYVAAIRAAQLGAKVAVVERVGGTCLNRGCIPTKALIASTDFSQIMARKI
VKQLIGGLFKKNKVDLITGTATKNIILATGSEPALISNGKTVITSNPESLLVIGGGVIGC
EFATIFAELGTQVTIVEAMPSILPDQELTRRLKKGITVRTNAMIEKVLISIGRTFNTKGL
GLEEAGVALGPKGTNVPGIYAIGDVQLAHVASSQGIVAVENIFYSVVPSCIFTSPEVASV
GISSQDAEARGLNVKIGKFPFQASGKALCIGGLVKFIADAENDKILGVHILGPHATDLIA
EAALAIRMGVTAEQLATTIHAHPTLAETLMEAAGKTIH
>B_Bacteroidota_Empedobacter_tilapiae@WP_135836454.1 WP_135836454.1 dihydrolipoyl dehydrogenase [Empedobacter tilapiae]
DIIVIGSGPGGYVAAIRAAQLGKKVAIVEKLGGICLNWGCIPTKALLKSAEFGNVVSRSV
ADRMSKGLMKKNKIEVIQGEASENIIIATGARSRELPDGKKVIGYRPKSMIVVGSGAIGV
EFAHFYNTLGTEVTIVEFLPRIVNDEDISKQLKSGIKILTNSEVEVVLSAVGVVPNTENI
GLEEVGIATE-RGTSVKGYYAIGDVDLAHLASAQGILCVEHIAYGNIPGCTYCSPEIASV
GLTEAQAKEAGYEVKVGKFPFSANGKAVANGGFVKVVFDAKYGEWLGCHMIGDGVTEMIA
EAVVARKLETTAHEIMKSVHAHPTMAEAIMEAVGHAIH
>B_Bacteroidota_Flavobacterium_urumqiense@WP_104000881.1 WP_104000881.1 dihydrolipoyl dehydrogenase [Flavobacterium urumqiense]
DVVIIGSGPGGYVAAIRCAQLGFKTAIIEKLGGTCLNVGCIPSKALLASSNLEKMIARKV
VDQTSGGLMDKNKITVLEGLGAKNIIIATGSKPSSLPDKERIITSTPKHLVIIGGGVIGI
ELGQVYLRLGAQVSVVEYMDRIIPDASLSKELKQGMKFYVSHKVNYALVSVGRRPYTDGL
NADKAGVKISDRGTSVPNIYAIGDVMLAHKAEEEGVMVAEILAYNLIPGVVYTWPEVAAV
GQTEEQLKAAGIDYKSGSFPFKALGRARAGGGFVKILADAKTDEVLGVHMIGARCADLIA
EAVTAMEFKASAEDISRMSHAHPTFAEAIKEAANRALH
>B_Bacteroidota_Hymenobacter_koreensis@WP_345221184.1 WP_345221184.1 dihydrolipoyl dehydrogenase [Hymenobacter koreensis]
DVVVIGSGPGGYVAAIRASQLGLKVGVVERLGGICLNWGCIPTKALLKSADFTKVVQRSV
ADGMSKGLFKKNKIDAIMGTAAKHIILATGARARELPDGKKIIGYRPKSMVVVGSGAIGV
EFAYFYATMGTKVTIVEFMPRIVPDEEVSKQLKAGIDILTSAEVDVVLSAVGVQTNLENL
GLEELGITVE-KGTNVPGIYAIGDIALAHVASAEGIICVESIAYQNIPGCTYCQPEIASV
GLTEEEAKKQGYDILVGKFPFSASGKASAGGGFVKVIFDKKYGEWLGAHMIGANVTEMIA
EAVVARKLETTGHEIIKSVHPHPTMSEAIMEAAGEVIH
>B_Bacteroidota_Pedobacter_sp._MC2016-24@WP_194127048.1 WP_194127048.1 dihydrolipoyl dehydrogenase [Pedobacter sp. MC2016-24]
DVVVIGSGPGGYVGAIRCAQLGLKTAVIEKFGGTCLNVGCIPSKALLDSSDMPQMIARKV
VAQNTAGLFKKNKIDSFEGVGAKNVIIASGSKPTALPDKKRIITSTPKQMIVIGGGVIGL
ELGSVYARLGTKVSVVEFMPSIIGDAGLGKELSLGMEFFMGHKVDYCIVAVGRTAYTEGL
GLENIGIKTEERGTSVPGVYAIGDVMLAHKAEDEGVYVAERIAYNLIPGVVYTWPEVASV
GFTEEQLKEKGVQYKAGSFPFKASGRAKASMGFVKVLADAQTDEILGVHMIGPRAADMIA
EAVVAMEFRASAEDIARICHAHPTYTEALKEAANRAIH
>B_Bacteroidota_Rikenellaceae@WP_022063580.1 WP_022063580.1 MULTISPECIES: dihydrolipoyl dehydrogenase [Rikenellaceae]
DVVVIGSGPGGYVAAIKAAQNGLKTAVVEKLGGVCLNWGCIPTKALLKSAPLDKIVERSV
ADTMSKGLMKKNGIEVINGRGASHIILATGSRPREMKDGRKIISSKPESMAVVGSGAIGC
EFAYFYASLGVKVTVIEYLPQLLPDTDVSKALKMKIGVMTGTTVDIVLSAVGIKSNLEGL
GLEEAGITLQ-GDTNVEGVYAIGDIALAHVASAEAICCVEKICYTTIPSCVYTTPEIAMV
GLTEKQAIEGGYEIKVGQFPYTASGKATAAGGFVKLIFDAKTDRLLGAHMMGANVTEMLA
EPTLAKALGATAHQIAATVHPHPTMSEAVMEAAGHAVH
>B_Bacteroidota_Roseivirga_echinicomitans@WP_068418623.1 WP_068418623.1 dihydrolipoyl dehydrogenase [Roseivirga echinicomitans]
DVTVIGSGPGGYVAAIRCAQLGMKVAIIEKLGGTCLNVGCIPSKALLDSSNLKQMIDRKV
VTDNVNGLMKKNKIDVHTGLGTDKVIIATGSKPSSLPDKKRVITSTPKHLIVIGGGVIGM
ELGSVYARLGAEVSVVEYMDSLIPDSTMGRELKLGFNFYLGHKVDYCLVSIGRKPYTEGL
GLENIGITPDDRGTKVDNVYAIGDVMLAHKAEEEGVFVAETMMYNLIPGVVYTWPEVAAV
GYTEEQLKEKGVEYKTGSFPFKASGRARASMGLVKVLADKNTDEILGVHMIGPRTADMIA
EAVVAMEFRASAEDIARMSHAHPTYTEAFKEACNRALH
>B_Bacteroidota_Sphingobacterium@WP_094280232.1 WP_094280232.1 MULTISPECIES: dihydrolipoyl dehydrogenase [Sphingobacterium]
DVIVIGSGPGGYVAAIRCAQLGLKTAVIEKFGGTCLNVGCIPSKALLDSSDMKKMIDRKV
IDQNTAGLFKKNKIDSFQGVGTKNVIIASGSKPSALPDKQRIITSTPKHLIVIGGGVIGL
ELGSVYARLGSKVSVVEYAKSIIPDGGLGKELNLGMEFFMSHKVDYCIVAVGRTAYTEGL
GLENIGIKTEERGTSVPGVYAIGDVMLAHKAEDEGIYVAESIAYNLIPGVVYTWPEVASV
GKTEEQLKEEGKKYKAGNFSFKASGRAKASGGFIKVLADAETDEILGVHMIGPRAADMIA
EAVVAMEYRASAEDIGRICHAHPTFTEALKEAANRAIH
>B_Bdellovibrio_bacteriovorus_Bdellovibrio_bacteriovorus@WP_011165123.1_* WP_011165123.1 dihydrolipoyl dehydrogenase [Bdellovibrio bacteriovorus]
DLIIIGSGPGGYVGAIRAAQLGLKTAVIEKYGGTCLNVGCIPSKALLESSDLPTMQARKV
VKTNTEGLFKKNKITPFNGMGAKNIVIATGSVPVELPDEKRIVSNTPKSMIVVGGGVIGL
ELGSVWQRLGAKVTVIEYANRLGGDQDCMNVLKEGMSFLLSTKVDVVLVSTGRKAFSAGV
GCEEMGIQKDPQ-TNVPGIYAIGDVMLAHKAEEEGVALAEILAYDTVPGVIYTHPEIASV
GITEEFAKEKGLEINVGKFPFMANGRARAKGGFVKIIADKKTDKILGAHMVGPSVSELIH
EVIVCMEFGGSSEDLARSFHAHPTLSEVVREAAKRQRQ
>B_Betaproteobacteria_Comamonas_sp._JC664@WP_191262479.1 WP_191262479.1 dihydrolipoyl dehydrogenase [Comamonas sp. JC664]
DVVIIGSGPGGYVGAIRAGQLGLKTAIIEKLGGTCLHRGCIPTKSLLWTANWPNAMKHKI
VTKGANGLMKKNKVTVIKGHGAKNIILATGSVPKSLPDHKRVLNSDPKSIIVLGAGAVGC
EFASVFNHVGSKTAIVEYLPALLPDADISKELRRGIDVHTGSAVEILLSAVGRSPVTEDV
GLDKTSIKSDRG-TSEPNVYAVGDIMLAHMASAECVVAVEHIAYDLTPSATYCYPEVASV
GLTEKKAKERGYDVKVGIAPFAAVTKSAISNGMVKIVSDKKYDEVLGVHLIGPHATELLA
EACVALKLEITTEELANTVHAHPTLSEIMHEGAGHPRH
>B_Betaproteobacteria_Cupriavidus_sp._AcVe19-1a@WP_209774635.1 WP_209774635.1 dihydrolipoyl dehydrogenase [Cupriavidus sp. AcVe19-1a]
DVVVIGGGPGGYVAALRAAQLNLRTALVERLGGICLNWGCIPTKALLHAADFGKLMARSV
SQRLNRGLLKKAGVSVFMGAAAKNIIVATGARAGELPDGKRVWSYRPKSLAVIGAGAIGM
EFASLYAALGAKVTVVEVAPRVLPDEDVSGFVRDGIAFLTNARLERVLVAVGLTGNTDGL
GLEGTRVVVE-RGTAEPGIYAIGDVMLAHKASHEGIECVEYIACVTIPACVYSYPQSASV
GMTEAQARARGGRIRVGKFPLEGNGKAIAIDGFIKTVFDEGTGELLGAHLVGPEATELIH
GFTLATSLEATEAELMETVFPHPTLSEAMHEAVGRALH
>B_Betaproteobacteria_Roseateles_sp._XES5@WP_226917526.1 WP_226917526.1 dihydrolipoyl dehydrogenase [Roseateles sp. XES5]
DLIVIGSGPGGYVCAIKAAQLGLKVAVVEKYGGTCLNVGCIPSKALLHASNLAKMMAHKT
VKSNVDGLFKKNKIDGIQGTGTKSIVIATGSDVAGIPDEKVIVSSTPGHLVVVGGGVIGL
ELGSVWARLGAKVTVVEYLDAILGDGEVSKQFKQGMDFKLGAKVDVVLIATGRKPYTEGL
GLTEAGVALDNR-TNVAGIYAIGDVMLAHKAEDEGVAVAEILAYDVIPGVVYTQPEVASV
GKTEEELKAAGIAYKVGKFPFTANGRARAMLGFVKVLADKETDRVLGVHIVGFGAGEMIH
EAAVLMEFGGSSEDLGRTCHAHPTMSEAVKEAAAKPIH
>B_Caldisericota_Caldisericum_exile@WP_014452928.1 WP_014452928.1 dihydrolipoyl dehydrogenase [Caldisericum exile]
DVIVIGSGSAGYVSAIRLGDLGKKVLVIENLGGTCLNRGCIPTKAILKAADPNGIKSWKV
VKKLVSGLLKARKVEIKYGRGGKDIVIATGSEPAMIPDHINVLTSDPKNMIIVGAGAIGM
EFATFFNSFGTKVTVIEMMETVVPDRKLTTLIKRGIEFKLGQKIEKVLVSIGRKLNSENI
GLEKVGIQT-DRGTNIEHHYAIGDVLLAHKAMKEGEVVAEIIAYRVVPWAIFTTPEIASV
GLTEEEAKNQGIDVITGEFPFTANGKAVSMNGTVKVVARSDTKEILGAQIIGPEASVMIS
ELALAIKNRLTLKDVGDTIHTHPTLPEAVMEAVGEAVH
>B_Calditrichota_Caldithrix_abyssi@WP_006927510.1 WP_006927510.1 dihydrolipoyl dehydrogenase [Caldithrix abyssi]
DIAIIGSGPGGYVAAIRAAQLNLKTVLIEKLGGVCLNWGCIPTKALLKSADFPAVIKRSV
ADMNSKGLMKKNKIDVEFGSAAKHIIIATGGRPRTIPDEEKIISSRPASMVIIGAGAIGV
EFAYFYNAMGSAVTMVEMLDHLLPDEEISTILKNKINFHTSATVDKALMAIGIQGNVEGL
GLEKIGVEHE-KGTNVDGVYAIGDILLAHVASHEGIVCVEKIAYNSIPGCTYCQPQVASI
GLTEKEALAQGNQIKIGRFPYSASGKARAIGGMVKLIFDAKYGELLGAHIIGAEATELIA
ELGVAKGLEVTPVELFSTIHAHPTLSEMIMEAAKKAIH
>B_Calditrichota_Caldithrix_abyssi@WP_006928021.1 WP_006928021.1 dihydrolipoyl dehydrogenase [Caldithrix abyssi]
HLAVIGAGPGGYAAAFLAADLGMDVTIIDPPGGVCLYRGCIPSKALLHVADLDQLRSWKV
VQRLTGGLVKQRKIKHIRGTAFNYAILSTGSRPAKIQDSPRVMNSTPENLLVIGAGYIGL
ELGTVYAALGSKVHVVEMLPNILPDKDLSNVLKKFASIMLNTRVDRVLISIGRTPNSDGI
GLQNTRIKTDERGTHEPNIYAIGDVMLAHKASHEGFVAVEAIHPAAIPAVVFTDPEIAWA
GLTETEAKKQGRKVEVARFPWAASGRAITMDGLTKLIVDAESKRILGVGIAGPGAGELIS
EGVLAIEMAANATDLKMTIHPHPTLSETLMETAGTSTH
>B_Candidatus_Tectimicrobiota_Candidatus_Entotheonella_palauensis@WP_034426676.1 WP_034426676.1 dihydrolipoyl dehydrogenase [Candidatus Entotheonella palauensis]
DLVVIGGGPGGYVAAIRAAQLGLQVALVERLGGVCLNWGCIPTKALLHNADFEKIVDRSV
ADRLAKGLMRKNQIQVFNGTGAPHIILSTGARPRDLPDHPHILSSTPASLTIIGAGAIGV
EFAYLYNTFGSRVTLVEMLPQVLPDHEISELLQQGIEVLLESRVAKVLVAIGVRGNIEQL
GLETAGVYTE-RDTNVAGIYAIGDVCLAHVASAEGIAAVEAIARQNIPGCTYCQPQVASI
GLTEQAATEAGHHIRVGRFPFMASGKALAVGGMVKVIFDAESDELLGAHIIGSAATDMIA
EVGIARTLETTHYEMLKTVHAHPTLSEAVMEAVGEAIH
>B_Carboxydothermus_hydrogenoformans_Carboxydothermus_hydrogenoformans@WP_011343643.1_* WP_011343643.1 dihydrolipoyl dehydrogenase [Carboxydothermus hydrogenoformans]
DVAILGGGPGGYVAAIRAAQLGLSVVVVEKLGGTCLNRGCIPTKALVSTANFQKAAERKV
VERLVKGLFKKSKITLIKGTGAKNIILATGSKPALISDGERVITSDPAEMVIIGGGVIGS
EFATIFSEMGVKVTIVELLPSILADKEVSRYLKRGIQVKTKVAVDMVLISIGRVLNTKDI
GLEEVGVALGPKGTNVENIYAIGDIQLAHVASAQGIRVVENLVYDVVPGCIFTLPEIAMV
GLTSQEAEEKGIKIITGKFPFQASGKAVAMEGFVKIIADFYTHRILGGHIVGPHATDLIG
EIALAVQKGLTLEEVAHTIHAHPSLPEAVMEAANRAIH
>B_Chlamydiota_Candidatus_Neptunochlamydia_sp._REUL1@WP_316357596.1 WP_316357596.1 dihydrolipoyl dehydrogenase [Candidatus Neptunochlamydia sp. REUL1]
DVMIIGSGPGGYVAAIRAAQLGLKTACVEKLGGTCLNIGCIPSKCLLQSSNFPQMMKRKV
VSGFNMGLFKKNKVTHIKGTASKNFILATGSEPTPLPDEERVLSSTPKKMIVVGAGIIGV
ELGSVYSRLGTEIHFVEFLDKICPDDAISKALKQGLTFQLSSKVERVLVSVGRRPYTQGL
GLEAAQITPDQR-TSQPHIYAIGDLMLAHKASEEGYAAAEIIAYIAIPSVVYTHPEVGAV
GLTEAEAKGMGLSIKTGKFPFKANSRARCSGGFVKMIADAKTGVLLGVHIISAHAGELIA
EATLALEKRATAADLARTCHAHPTLSEALKEAASKPIH
>B_Chlamydiota_Candidatus_Neptunochlamydia_sp._REUL1@WP_316359496.1 WP_316359496.1 dihydrolipoyl dehydrogenase [Candidatus Neptunochlamydia sp. REUL1]
DLAVIGAGPGGYVAAIKAAQMGKKVALIEKLGGTCLNVGCIPSKSLLSNADYGKMKERKV
VSKIRGSLLKSNGITIFQGMAAEKIIIATGSEPIDIPEHNTILNSTPKSMAIIGGGYIGC
EFASLFAEFGVKVTIIEALPAIVAGKTISDALKRGIELKTHTAVEKAIVSVGRRLNSEGL
GLEKAGLKPGPKGTHVPGIYAIGDIMLAHVASHQGIVAAANACYNAIPAVIFTHPEIAMV
GLTAEEAKEKGLNIRVGTFPFQALGKSIATNGFAQVISDQNTGEIYGAQVIGHEASAMIA
EMALAINNELTLDCVTDTIHAHPTIPEAWLEASETPIH
>B_Chlamydiota_Candidatus_Neptunochlamydia_vexilliferae@WP_194847933.1 WP_194847933.1 dihydrolipoyl dehydrogenase [Candidatus Neptunochlamydia vexilliferae]
DVVVVGSGPGGYVAAIRAAQLGLKTACIEKLGGTCLNVGCIPSKSLLHSSNFPQMMTRKV
VAGFNQGLFKKNGVTFLTGTAAKNIILATGSEPTPLPDEQKILSSTPKKMIVIGAGIIGV
ELGSVYSRLGTQVHFIEFLDHICPDTALSQGLAQGMTFQLSSKVDVILVAIGRRPYTQGL
ALENATITPNPQ-TSQPHIYAIGDIMLAHKASEEGVAVAELIAYLAIPSVVYTYPEAAAV
GLTEAEAKALKLPIKTAQFPLRANSRASCTGGFVKMIAHKETDRLLGVHILAPHAGELIA
EATLALQTKATAASLAHTCHAHPTLSEALKECATKPIH
>B_Chlamydiota_Candidatus_Neptunochlamydia_vexilliferae@WP_194848237.1 WP_194848237.1 dihydrolipoyl dehydrogenase [Candidatus Neptunochlamydia vexilliferae]
DLAVIGAGPGGYVAAIKGAQMGKKVALIEKLGGTCLNVGCIPSKALLSNADYGKMKTRKV
VSGIRQSLLKSNGITIFEGFAADKIIIATGSQPIDIPDHERILNSTPQSMAIIGGGYIGC
EFASLFAEFGVKVTIIEALPSIVQGKTISEALKRGIDIKTNTAVDKAVVSVGRRLNSEGL
GLDKAGLKPGPKGTDVPGIYAIGDIMLAHVASHQGIVAAANACYNAIPAVIFTHPEIAMV
GLTAEEAQEKGLNINIGTFPFQALGKSVATNGFAQVISDKQTGEIYGAQVIGHEASAMIA
EMALAINNELTLECVTDTIHAHPTIPEAWLEASETPIH
>B_Chlamydiota_Candidatus_Protochlamydia_phocaeensis@WP_068468650.1 WP_068468650.1 dihydrolipoyl dehydrogenase [Candidatus Protochlamydia phocaeensis]
DVAVLGGGPGGYPAAIRAAQLGKSVALVEVMGGTCLNRGCIPSKALIAGADYDRLAAHKV
VERMRTGLIAANKITVFKGFGADKIIIATGSEPRNIPDYEKIHDSTPKKMIIVGGGVIGC
EFASLYATLGTDVTILELLPRIISAQEVAQALKRGIKVETNVKVDICLVAVGRSLNTKGI
GLEKAGVFVQDNGTNVDGLYAVGDIWLAHVASHQGIVAAENACYNAVPSVIFTHPEIGTV
GLSLEDALKKGYKAKVSAFPFQALGKAQAALGFAQVVMDERTGQILGAQVVGYEASTLIA
EMALAITNELTVECVAETIHAHPTLAEAWLEASGLPVH
>B_Chlamydiota_Chlamydia_gallinacea@WP_021828698.1 WP_021828698.1 dihydrolipoyl dehydrogenase [Chlamydia gallinacea]
DCVVIGAGPGGYVAAITAAQQGLRTALIEEAGGTCLNRGCIPSKALLVGADYPAMVQRKV
VQGIRQGLIRSNKITTFQGKGAKYIILATGSEPRPFPSS-RILCSTPKKLAIIGGGVIGC
EFASLFHTLGVEITIIEVADHILANADISKTMRQGIRVLTKASLDVVLIAIGRQFNTETI
GLDNAGVIRDERGTNVPNIFAIGDILLAHTASHQGNVAARNAAYSAVPAVIFTFPEVATV
GLSLEAAQQQNIPAKLTKFPFRAIGKAVAMGGFAAIISHETTQQILGAYVIGPHAASLIA
EMTLAIRNELTLPCIYETIHAHPTLAEIWAESANSPLH
>B_Chlamydiota_Chlamydiifrater_phoenicopteri@WP_213358271.1 WP_213358271.1 dihydrolipoyl dehydrogenase [Chlamydiifrater phoenicopteri]
DCVVIGGGPGGYVAAIKASRLGLKTALVEYAGGTCLNRGCIPSKALLAGADFPSMMQRKV
VSGIRSGLIKSNKIVSFRGKGAQNIILATGSEPRPFPSK-RICSSTPESLLIVGGGVIGC
EFASLFNTLGTKVTIVEAADRILANKEISKFVKKGIQIVTSASISMALVSIGRLLNTQNL
DLDKAGVIC-EKGTNIPNIFAIGDIMLAHVASHQGIVAAENAAYSAIPSVIFTSPEVASV
GLSLEQAQSQGFSAKSTTFPFRAIGKAVAMMGFASIISDVETGQILGAYVVGPHASSLIG
EMALAIRNELTLSCIYETVHAHPTLSEIWMEAADDPLH
>B_Chlamydiota_Parachlamydia_sp._AcF125@WP_213157810.1 WP_213157810.1 dihydrolipoyl dehydrogenase [Parachlamydia sp. AcF125]
DIVVIGSGPGGYVAAIRAAQLGFKTACIEKLGGTCLNVGCIPSKALLYSSEFPQMMKRKV
VSGFVQGLFKKNKVERIAGTAAKYIVLATGSEPIALPDEKIVLSSTPKKLVVVGAGVIGV
ELASVYARLGSQVKVVERLDHICPDQAIRKALKQGLEFYLSANVEHVLVAVGRRPYSKGL
GLQEVGIQVSPR-THCASVYAIGDLMLAHRASEEGIAVVEKLAYMAIPNVIYTHPEVASV
GLTEQEAKDAQLKVQIGSCLFKANSRARSIGGMVKIIGEAKTGRLIGLHIIGPNASEMIG
EGVIALEKKATLSDMAYASHPHPTLSEAIKEAAGHAIH
>B_Chlamydiota_Simkania_negevensis@WP_148258967.1 WP_148258967.1 dihydrolipoyl dehydrogenase [Simkania negevensis]
DVVVIGSGPGGYVAAIRAAQLGLKTACIEKLGGTCLNVGCIPSKSLLQSSDFSQMMSRKV
VAGFNQGLFKKNKITHIKGKAAKNFIIATGSEPTPLPDEKKVLSSTPQKMVVVGAGIIGV
ELGSVYSRLGTEVTFIEFLDRVCPDESLSNGLKQGMTFHLSTKVDIALVSIGRRPYTEGL
GLDKAGLETDKR-TKQPHIYAIGDIMLAHKASEEGYVVSEIIAYIAIPSVVYTHPEVGAV
GLTEAEAKAMNLSIKTGQFPLKANSRARCSGGFVKMIADQKTGTLLGVHILSAHAGELIA
EATLAIEKRVTAFELGNLCHAHPTLSEALKEAAKKAIH
>B_Chlamydiota_Waddlia_chondrophila@WP_013182073.1 WP_013182073.1 dihydrolipoyl dehydrogenase [Waddlia chondrophila]
DLIVIGSGPAGYVAAIRASQLGLSVAIVEKFGGTCLNVGCIPSKALLQSSDFSKMMKRKV
VASLVGGLLKRNKVKTVQGSAAKHFLIATGSKPIELPDEKVVVSSTPKKMVVVGAGVIGV
ELASVYSRLGSEVAIVEMLDRITPDNQIGKTFAQGLTFHLGAQVDVVLVAIGRKPYSEGL
GVEEIGIAKTKQ-TNHPNILAVGDIMLAHRASEEAVAAVESLAYMAIPNVIYTMPEVAAV
GLTEEEGKEMGLELITGVFPFKGNARARCAGGIVKVIGEKNSGRLLGVHLVGANASEMIG
EGVVAIEKRATVRELAYTSHAHPTLSEAIKEAAEKPIH
>B_Chlorobiota_Candidatus_Chlorobium_masyuteum@WP_166808580.1 WP_166808580.1 dihydrolipoyl dehydrogenase [Candidatus Chlorobium masyuteum]
DLAVIGSGPGGYEAALRGAKAGMKVCIIEKLGGVCINWGCIPTKALLKSADLAEAIKRSV
ALKMSKGMLRRSEVEVLQGEAARHIIIASGSRPRLFPDGNHIITSRPGSMIVVGGGAIGV
ELAWFYAMAGTAVTLVEMMPRLLPDEEISAVLKAGITVAVGAKLDYLLVAIGVTGNCADL
GLEHAGVESA-RGTAAGHIFAIGDVLLAHKASAEAAIAISAIKDSMIPRCVYAEPSVASI
GLSEKQAEERGYSVKVGRSMFAASGKANAYGGLVKLVFNAADDRLLGAHLIGHGAVELIG
ELTLARRLEVTAGLLAGTVHAHPTLSETIREAAQE---
>B_Chlorobiota_Chloroherpeton_thalassium@WP_012500714.1 WP_012500714.1 dihydrolipoyl dehydrogenase [Chloroherpeton thalassium]
DIAVIGSGPGGYECAIRASQLGYKTCIIEKLGGVCLNWGCIPTKSLLKNADFTKVIRRSV
ATKMAKGLMKKNKIEVKKGYGSQHIILATGTKARSIPDRERIITSYPESLTVIGAGAIGM
EFAYFYNAVGTKVTVVELMPQILPDEEIATTLKQGIEILTDAQVDYALVAIGLTGNVENL
GLEEVGVETE-RGTNVEGVYAIGDVLLAHKASVEGINCVEKIAPMSIPACTYCQPSVAHL
GMTEKQALEKGYEIKVGKFPFMASGKATASGGMVKLIFDKKYGELLGAHIIGYEATEMIA
ELGMAKKLEATSEWIHKTVHAHPTFSEAVKEAAGEAIN
>B_Chlorobiota_Prosthecochloris_vibrioformis@WP_139626312.1 WP_139626312.1 dihydrolipoyl dehydrogenase [Prosthecochloris vibrioformis]
DLIVIGSGPGGFDAAMHASKSGLRTAIVEQLGGVCVNWGCIPTKALLRSADPAQAVKRSV
VLLSSKGSLKKQGVDIIRGHAALHTIIATGSRPRHIPDGQRIITSRPGTMVVAGGGAIGL
EMAWYYNALGTHVTIVEMMERILPDADISRALKAGIDLCTGAAIDILLVAAGVTPNSEGL
NLEELGIGLD-RGTGVPGIYAIGDVLLAHKASAEARIAVETILSTKIPRCVYAEPAVACV
GMTEEEAASNGRDLTIGRSLFSASGKASAYGGFVKLVFDRTSQVLLGAHLIGHGAVELIG
ELSLARHLEVTASQIASVIHAHPTLSETVREAACQH--
>B_Chloroflexota_Bellilinea_sp.@WP_322792085.1 WP_322792085.1 dihydrolipoyl dehydrogenase [Bellilinea sp.]
DVIVIGAGPGGYVAAIRAAQLGMKTAVVEKLGGVCLNVGCIPSKSLLRNADYAVAVDRSV
SKRLVQGLMKKNKIDVHMGVAAKNIIVASGAHAARIPDGEKVLTYWPESVVIIGAGAIGV
EFATIWNSYGTQVTLVEMLPRIVPDEEISAELKRGIQMLTSHKVEQALVAIGFKPNTQDL
GLEAVGVALNERGTNVPGIWAIGDVLLAHVASAMGIVAAENIAYRMMPRATYCQPQVASF
GLTEAQAREEGYEVKIGRFPFQPNGKALGLGGFVKIVTDAKYGEILGAHMIGPEVTELLP
ELTLAQSMELTIEEIARNVHAHPTLSEVIMEAAGHAIH
>B_Chloroflexota_Chloroflexus_sp.@WP_298815192.1 WP_298815192.1 dihydrolipoyl dehydrogenase [Chloroflexus sp.]
DLVILGSGPGGYVAAIRAAQLGMKVAVVEVLGGVCLNIGCIPTKALLHSADLAGAMKHKV
VKQSTDGLMKKNKIEVVAGRGAKQIIVATGGRPRPFPDGERVLSSTPTSLLAIGAGAIGV
EFASMFRSFGSEVTIVEALPRIVPDEEVSAELRRGIKTLAGAKVEKLLVSIGIAPNTDNI
GLEEAGVKVNNRGTSAEGVYAIGDCWLAHKASAEGILAVEHIAYGKIAACTYCNPEIASV
GLTEAKARERGYQVKVGKFPFSANGKARVLGGFVKLVADAQYDEILGVHMIGPRVTEMIA
EGGIALSHEATGESMMQTIHAHPTLYEAIGEAAHGAPI
>B_Chloroflexota_Herpetosiphon_geysericola@WP_152976633.1 WP_152976633.1 dihydrolipoyl dehydrogenase [Herpetosiphon geysericola]
DVVIIGSGPGGEVAALRAVQLGLKVAVVEKVGGVCLNIGCIPTKSLLHCADLKGAMGHKV
VKTMRTGLFKKKKIDLFRGFGTKNVILAVGSTPRALPDEQRIVSSTPKHLVVIGGGIIGC
EFASMYRTFGAQVSIIEMLPRIVADEEISAELKRGIKLYIGSKTDYVLIGTGRAPLTKNI
GLEEVGVTTDERGTNIANIYAIGDVWLAHVASAEGVIAVEHIAYDIIPSCVYCSPEVAHV
GLTEAQAKERGYNVKVGKFPFAAVGKATAIGGFVKIVADAEYGEILGFHLIGPRVTELVA
EGGLALSHEATVESLLATIHAHPTLYEAMHEAGDGTLH
>B_Chloroflexota_Kallotenue_papyrolyticum@WP_029214710.1 WP_029214710.1 dihydrolipoyl dehydrogenase [Kallotenue papyrolyticum]
DVVVIGSGPGGYVAAIRAAQLGLKAAVVEKMGGVCLNVGCIPSKAFLHAADFGAVAAYKV
VKQNSNGLLRKNRVDVYKGFGTRFIIVATGSTPRSLPDEERILSSTPKRLVIIGGGVIGV
EMATAFHAFGAEVTILEALPRIISDEEVSDELRRGIKIHTNVKVDKLLLAVSRAPLTKDI
GLEAVGVELNERGTRVPSIYAIGDCGLAHVASAEGILAVEHIAYEKVPSPMWCEPQVGFA
GLTEAQARERGYDVKVGKFPFTGNGHAAILGGFVKIVAEKQYNEILGIHIIGPRATELLA
EAGLALSHEATAESLVNTVHAHPTLYEAILEAAEGPIH
>B_Chloroflexota_Roseiflexus_castenholzii@WP_012120613.1 WP_012120613.1 dihydrolipoyl dehydrogenase [Roseiflexus castenholzii]
DVVVVGGGPGGYVAAIRAAQLGLKTAVVERMGGVCLNVGCIPTKALLHTADWEATLRQKV
VKTMTSGLMKKNKVDVINGFAAKNIIVAVGARPREIPDNDRILSSTPKSLLVVGAGAIGV
EFASMYRSFGAEVTLVEMLPRVVPDEEVSAELRRGIKVFAGSKLERALVGVGIVPNTGDI
GLEEVGVALDQRGTNVEGIYAIGDCWLAHKASAEGIIAAETIAYGKIPSCTYCNPEIASV
GLTEAKAREQGYDVKIGKFAFTGNGKATILGGFVKIVADKQYDEVLGVHMIGPRVTELIA
EGGLALSHEATAESIMRTVHAHPTLYEAIVEAAEGAAI
>B_Chloroflexota_Thermobaculum_terrenum@WP_012875392.1 WP_012875392.1 dihydrolipoyl dehydrogenase [Thermobaculum terrenum]
DIAIIGGGPAGYVAGIYAQQMGVRAVVIEKWGGTCLNVGCIPTKAMVSTVDFDAIVARRV
VKQLVSGLLRSNGATQIFGEATRNILIATGSVPAKPPDLPGVVDSTPQELVIIGGGYIGI
EFASIFVNLGTKVTVIEMLPRILADEELTKRLRDGVEFHLNAPVDVVLVATGRIPYTEGL
GLDNLGVEM-NKRTNIPNVYAAGDVPLAHVAWTEAQVAVRNMLYFAVPSCVFSVPEMASV
GLTEQAAYEQGYEIKVGRFPFSANGRALGMGGLVKIISEADSGEILGAHILGPHASDLIA
ELTLAMEMGATAEDVDLTIHAHPTLPEAIQEAAGRAIH
>B_Clostridium_drakei_Clostridium_drakei@WP_032079643.1_* WP_032079643.1 dihydrolipoyl dehydrogenase [Clostridium drakei]
KIVVIGGGPGGYVAALKAAMLGADVTVVEKVGGTCLNVGCIPTKALLACSDFEAIMQRKV
VTNLVKGLLENRSVKLVRGAGADKIIIATGSIPVVPRDGKNVMTSDPKSMIVVGGGVIGC
EIGQFLSRLGTEVKIVEMLPQLLPDEDTAKILQGKIKFFVGDGIEKMLVAIGRRPYTDGL
GLEELGIQA-DRGTNIEGIYAIGDLDLAHVASRQGMVAVENAIYKAVPGCVFTEPEVASV
GMKEKQAKEAGINYKVGKFDFRGLGKAQAMGGFVKVITDE-KDVIIGAAIIGERAADMLG
ELTVACELGLTAEQVGEVIHPHPTLCEGIMEALKQCVH
>B_Cyanobacteriota_Merismopedia_glauca@WP_106288045.1 WP_106288045.1 dihydrolipoyl dehydrogenase [Merismopedia glauca]
DVLVLGAGPGGYTAAFRAADLGLRVVLVDKLGGTCLNVGCIPSKALLHAADLDALRNWKV
VDQLTGGLAKQRSVQVIQGKGFTNAIIAVGSSPAILP-DPRIMNSTPERLLVVGGGIIGL
ELGTVYDALGSRITIAERSPTLMKDKDVIRPLKRFEKIMVNTVVDKVLVAIGRKPNGHLV
GAEHAGVYIDERGTNVPHIFAIGDVMLAHKATHEGKIAAEVIAASVIPSVAYTDPEIAWA
GITENEAKERGIGVEVASFPWAASGRAMSINGMTKLIFDKYTNQLLGAAIVGTNAGELIT
EAVLAIESSIKAWEIGQTIHPHPTLSETICFAAGTITD
>B_Cyanobacteriota_Synechococcus_sp._Nb3U1@WP_235277226.1 WP_235277226.1 dihydrolipoyl dehydrogenase [Synechococcus sp. Nb3U1]
DLIIIGAGVGGHGAALHAVESGLKTAIIESMGGTCINRGCIPSKALLAASDRGAIAAHAM
VEKIRSDSLEKLGVTILRGRGAQDVIIATGSQPFVPPDGKTVFTSDPAKLAIIGSGYIGQ
EFADVYTALGAEVIMIEALDKLMPDPDIARLAKPRPIQTLVGVLDGCLVAAGRIPVAREL
GLAELGIDIGKRGTDLPHLWAIGDVMLAHAAAAQGIVAVENICYLSIPAAVFTHPEMGFV
GLTEPQAKEEGYSVGTVRTYFGSNSKAIASGGMVKLIFDKATGQLLGSHIFGAHAADLIH
EAAQAIARRASVRELATLVHVHPTLAETLDEAYHSLVA
>B_Cyanobacteriota_Synechococcus_sp._PCC_7336@WP_017323871.1 WP_017323871.1 dihydrolipoyl dehydrogenase [Synechococcus sp. PCC 7336]
DLIVVGAGVGGHAAALHAVACGLETAIVEAMGGTCINRGCIPSKALLAAADRAAIAEHAV
VSKIRDDSLQKAKVDIIRGVGAKDVIIATGSTPFVPPDGKTVFTSDPEKLAIVGSGYIGL
EFADVYTALGCKVVVLEALDKLMPDPDIARLAKGRDIEALAGVLDACLVATGRIPVTREL
GLDALGIDTGKRGTDLPHLWAIGDAMLAHVASAQGIAVVNTICYRSVPAAVFTHPEMGFV
GLTEPQAKEAGYKVGTVRTYFGGNSKAIAAGGMVKLVYDKPTGELLGTHIFGPHAADLIH
EASQAIAKRDTVQHLATLIHTHPTLAETLGEAYGV---
>B_Cyanobacteriota_Thermostichus_vulcanus@WP_244352654.1 WP_244352654.1 dihydrolipoyl dehydrogenase [Thermostichus vulcanus]
DLIIIGAGVGGHGAALHAVECGLKTAIIESLGGTCINRGCIPSKALLAVADRGAIAAHAV
VEKIRSDSLEKLGVTILRGQGAQNVIIATGSQPFIPPDGKTVFTSDPAKLAIIGSGYIGQ
EFADVYTALGSEVILIEALDTLMPDPDIARLAKPRPIQTRVGVLDGCLVAAGRIPVAREL
GLAELGIDIGKRGTDLPHLWAIGDVMLAHTAAAQGIVAVENICYLSIPAAVFTHPEMGFV
GLTEPQAKEEGYSVGTVRTYFGGNSKAIASGGMVKLVFDKATGQLLGSHIFGAHAADLIH
EAAQAIARRASVQELATLVHVHPTLAETLDEAYHSLVN
>B_Deferrisoma_camini_Deferrisoma_camini@WP_025321465.1_* WP_025321465.1 dihydrolipoyl dehydrogenase [Deferrisoma camini]
DLVVIGAGPGGYTAAARAAELGLRTACVERPGGVCLRVGCIPSKALLDSSDLPAMMARKV
VQRLTEGLLERAGVDLVRGTATRAVLLATGSEPVPIPDGDRIVDSTPEHLVVVGGGFIGL
ELGSVWARLGSRVTVVELLPTVASDGQAARALKQGLEIRTRTRVDRVLVAVGRRPLLRGL
GLETVGVDPDPSTTRAQGVLAVGDLMLAHKAAMEGIAAVENLAPAAIPAVAYTHPEAAGV
GPTEEDLKRAGTRYRKGVFSFGASGRALCSGGFVKVLVDEATDRVLAAHMLGPRVSDLIA
EAVLAVEMAASAEDLARTAHAHPTFAEALWEACD----
>B_Deinococcota_Calidithermus_roseus@WP_119276320.1 WP_119276320.1 dihydrolipoyl dehydrogenase [Calidithermus roseus]
QLVVIGAGPGGYVAAIKAAQLGLEVACVEKLGGTCLRVGCIPSKALLEASDLAAMMAHKV
VQANTDGLFKKNKVTRYLGHAFERCIIATGSKVAMLKDYRTIITSDPETMVVIGGGVIGL
ELGSVWSRLGSKVTVLEYLPRILGDGEISRAAKQGLDIRTSQKVDKVLLAASRVPNTDGL
GLEAVGITPDSR-TSVPNIYAIGDVMLAHKAEEDGIAAVEGMVYNTVPNVVYTHPEIASV
GQTEEELKEAGIPYKKGSFPFQANGRARAMGGFVKVLTHAQTDRVLGVHIIGPRAGDLIA
EAATAMTFKASSEDIGRVSHAHPTLAEALKEAADKPIH
>B_Deinococcota_Deinococcus_humi@WP_184137887.1 WP_184137887.1 dihydrolipoyl dehydrogenase [Deinococcus humi]
DAVVIGGGMAGLPLALKLGFKGRSVALIERLGGTCLNRGCIPTKTLIASANLPEVMRRKL
VTSVRQGVEKNPNVTLIRGEAAAQVFINTGTRPAMPGEDVPFLDSTPEHLLVVGGGYIGV
EYAQMYRRFGSEVTLVQRGPHLLKDEDIARALQEGITILTGAAASHLLIAGGRQPNTDGL
NLEAAGVALDGQGTEVPGIWALGDVMFTHTARDDARVVYENVTDRVVPYAVFSDPQLGRV
GLTEGEARRLGYRVKVGRYDGHKIARARAMGGFIKIVADADTDRLLGAAVLLAEGAEVVH
ELIAAMHLAAKYTDLQDMLHIHPTLAEGLSSAL---A-
>B_Deinococcota_Marinithermus_hydrothermalis@WP_013704634.1 WP_013704634.1 dihydrolipoyl dehydrogenase [Marinithermus hydrothermalis]
DLVIIGGGPGGYVAAIRAAQLGFDVAVVDELGGTCLRVGCIPSKALLEASDLAAMMKHKV
VEANTAGLFKKNKITWYQGRGADDIVIATGSVPARLKDGEVIGTSTPEHLVVIGAGYIGL
ELGSVWARLGARVTVLEYLDRVLPDSELGRKAKQGLEFRLGTKVDRVLVAVGRAPNTQGL
GLEAVGVETDAR-TSVPGIHAIGDVMLAHKASAEGVALVEYLAYDVIPAAVFTHPEIASV
GQTEDALKEAGVPYTKGVFPFQASGRARAMNGFVKILAHKETDRILGVHAMGPAAGELIH
EAAVAMEFGASAEDLARIIHVHPTLSEAVKEAAGHPIH
>B_Deinococcota_Meiothermus_sp._CFH_77666@WP_208013132.1 WP_208013132.1 dihydrolipoyl dehydrogenase [Meiothermus sp. CFH 77666]
QLVVIGAGPGGYVAAIKAAQLGLDVACIEKLGGTCLRVGCIPSKALLEASDLTALMAHKV
VKANTSGLFKKNKVTRYLGHGAERILIATGSKVAPLKDYDIVGTSDPETLVVIGGGVIGL
ELGSVWNRLGSKVTVLEYLPTILGDSEIAKAAKQGLDIRTGVRVDRVLLATGRVPNTDGL
GLENVGLSTDER-TAVPSIFAIGDVMLAHKAEEEGYAAVEYMVYNSIPNVVYTHPEIASV
GKTEEELKAAGVPYKKGSFPFTANGRARAMNGFVKILAHAETDRILGVHIIGPRAGDLIA
EAAVAMAFHASAEDLARASHAHPTLAEALKEAADKPIH
>B_Deinococcota_Oceanithermus_profundus@WP_013458376.1 WP_013458376.1 dihydrolipoyl dehydrogenase [Oceanithermus profundus]
DLIVIGTGPGGYHAAIRAAQLGLKVAAVEAVGGVCLNVGCIPTKALLHAADLAKMGRWRI
VKKLTGGLLKGNGVELVKGFAAKKIIVATGSKPAVLPDGEHVLTSTPARLLVIGGGVIGL
EFASIYARLGAEVTVVEYEGQILPDPELVKLLKQGIVVKTATKADKILLAVGRVPFTEGL
NLEAAGVRTDERGTNVPGVYAIGDVLLAHKAMKEGLVAAEHAAQQ-IPSVVYTQPEFASV
GMTEAEAKARGLEVRVGRFPFSASGRALTLQGLIKLVADAENDLLLGAHILGPGASDLIA
EATLALEMAATAGDLALTVHPHPTLAENLMEAAGRAIH
>B_Deinococcota_Thermus_caldilimi@WP_135257473.1 WP_135257473.1 dihydrolipoyl dehydrogenase [Thermus caldilimi]
DLLVIGAGPGGYVAAIRAAQLGLKVGVVEKLGGTCLRVGCIPSKALLETTDLPALMAHKV
VQANTQGLFKKNGIARHQGRAARYFLIATGSAPLLPPDFERVVTSTPERLIVVGGGVIGL
ELGVVWHRLGAKVTVLEYLDRILPDAELSRAAKEGLEIRTRVRVDRVLLAVGRRPYTEGL
SLESAGLATDER-TRVPHIYAIGDVMLAHKASEEGIAAVEHMVYLAIPSVVYTHPEVAGV
GYTEEELKERGIPYKVGKFPYSASGRARAMGGFVKVLAHAQTDRILGVHGLGARVGDILA
EAALALFFKASAEDVGRAPHAHPSLSEILKEAAERPIH
>B_Deinococcota_Thermus_hydrothermalis@WP_243092504.1 WP_243092504.1 dihydrolipoyl dehydrogenase [Thermus hydrothermalis]
DLIVIGTGPGGYHAAIRGAQLGLKVLAVEAVGGVCLNVGCIPTKALLHAADLKKLGSWRV
VKKLTGGLLKGNKVELVRGFAAKSLILATGSEPASLPFGEDVWDSTPGRLLVIGGGAVGL
ELGQVYHRLGSQVTLIEYMPEILPDPETAALLKEGLKVRTGTKADKILVAVGRKPRTEGL
GLERAGVALDAKGTSVPGVYAIGDVLLAHKAMKEGIVAAENAAYQ-IPSVVYTSPEWAGV
GLTEEEAKRAGYKVRVGRFPLSASGRALTLGGLIKVVGDEETDLLLGVFIVGPQAGELIA
EATLALEMAATVSDLALTVHAHPTLSEGLMEAAKQAIH
>B_Deinococcota_Truepera_radiovictrix@WP_013177405.1 WP_013177405.1 dihydrolipoyl dehydrogenase [Truepera radiovictrix]
DLIVIGAGPGGYVAAIRAAQLGFDVACVEKLGGTCLRVGCIPSKALLESSNLAAMHARKV
VKSLTSGLFKKNKVTRYEGAAAERIIIATGSKSVVLPDGERVGTSTPEHLVVIGAGYIGL
ELGSVWKRLGAKVTVVEYLDRILPDGEIAKEAKQGLEFRLGARVERVLVAVGRQPNTDGL
NVEAIGLELDAR-TKIPGIYAIGDVMLAHKAEEEGVACVEGIAYGAIPGVAYTEPEIASV
GKTEEQLKEEGIKYKKGVFPFLANGRARALGGKVKILADAETDRVLGVHIIGSRAGDLIA
EAVAALEFGASAEDLARTSHAHPTLAEALKEAAGRALH
>B_Deinococcota_Truepera_radiovictrix@WP_013178595.1 WP_013178595.1 dihydrolipoyl dehydrogenase [Truepera radiovictrix]
EVLVIGSGPGGYHAAIRAAQLGKKTACVEQVGGVCLNVGCIPTKALLHVADLKKLEAWKV
VQKLTGGLLKGNKVDLIEGRAAEKIIVATGSEPIEIPDGERIVNSTPKRFLAIGGSAIGL
EFSDIYHALGSDVTVVELMDEIVPDRDAAKELKRGIKILTSTKADKILVAVGRKPRGTGL
GLEEVGVTV-ERGTNVPHIYAIGDVLLAHKAMKEGIVAAEHAATI-VPAVVYTSPELASV
GMTEQEAKDAGHKVRVGVFPLAASGRAMTLGGLVKVIGDEETDLLLGFHMVGPAAGDMVA
EAALAIEMGATLEDISLTQHAHPTIAESFMEAAGMAIH
>B_Deltaproteobacteria_Bradymonas_sediminis@WP_111336022.1 WP_111336022.1 dihydrolipoyl dehydrogenase [Bradymonas sediminis]
DLVVIGSGPGGYVAAIRAAQLGMNVACVEKFGGTCLNVGCIPSKALLESSDLEKMLNRKV
VNGLTGGLFGKNKVDGIHGTATKKILIATGSKPTAIPDKETIVDSTPEHLIIIGAGVIGL
ELGSVWSRLGAKVTVIEYLPEILGDAEVMKTAKQGLEFIMNAKVSKLMVAVGRRPYTDGL
GLVNIGLETNAR-TSVEGVYAIGDVMLAHLAEDEGIICVERMNYDAVPDVVYTYPEIASV
GKTPAELDKEGVEYKTGKFLFKANGRARAINGFVKVLADAKTDRILGAHIIGPQAGDLIA
EMAVAMEFWASAEDIARSSHAHPSLAEVVKEACGRMIH
>B_Deltaproteobacteria_Lujinxingia_sediminis@WP_127779561.1 WP_127779561.1 dihydrolipoyl dehydrogenase [Lujinxingia sediminis]
DLVVIGSGPGGYIAAIRAAQLDMKVAVVERFGGTCLNVGCIPSKALLESSDLKKMLTRKV
VASLTGGLFQKNNIATFQGHGTERILIATGSKPITLPDKEYIVDSTPGHLVIIGAGVIGL
ELGSVWRRLGAKVTVIEYLDEIFGDKDVARLAKQGIDFELGAAVDRLLVGVGRKPYTEGL
GLENIGLETTKR-TSVKGVYAIGDVMLAHLAEHEGVTCVERIKYDAIPDVVYTHPEIASV
GKTEQQLKEAGIKFKAGKFPFKANGRARALNGFVKILADAETDRILGAHIIGPRAGDLIA
ELAVAVEFGSSAEDIARSTHAHPTLAEVIKEAAGRTLN
>B_Deltaproteobacteria_Microvenator_marinus@WP_146959870.1 WP_146959870.1 dihydrolipoyl dehydrogenase [Microvenator marinus]
DLVVIGSGPGGYIAAVRAGQLGMKVACIEKYGGTCLNVGCIPSKALLESSDLSAMLERKI
VGQLTGGLFKKYKVDGIQGFGTKKILIATGSKPSSIPDKDRVVDSTPKHLIVIGAGVIGL
ELGSVWRRLGAKVTVLEYMPKILGDAEVAKEAKQGVEFLLDVKVDRVLVSVGRRPYTDGL
GLSNIGLETDKR-TSVKGVYAIGDVMLAHKAEEEGVVCVERMNYDAIPDVVYTEPEIASV
GKTEEALKEAGIAYKKGKFPFMANGRAKALAGFVKILADEKTDRLLGAQIIGPRAGDLIA
ELAVAMEFGASSEDIGRSSHAHPTLAEVIKEAAGSPLN
>B_Deltaproteobacteria_Olavius_algarvensis_associated_proteobacterium_Delta_3@CAB5123728.1 CAB5123728.1 Dihydrolipoamide dehydrogenase of pyruvate dehydrogenase complex (EC [Olavius algarvensis associated proteobacterium Delta 3]
QVAVIGAGPGGYAAAFLAADLGMDVSLIDPPGGVCLYRGCIPSKALLHAADHDKLREWKI
VSKLTGGLVKQRKISHLRARAFENAIIATGSRPITIPASNRLINSTPKNLLVVGGGYIGA
ELGSVYAALGSKVTIVEMTAGLLPDRDLVRILESLEAILLNTTVERILSSVGRRPNSEDL
GLEHTAIKINEQGTSEKHILAIGDVMLAHKATHEGRVAAEVIAPSAIPAVVFTDPEIAWA
GLSETEAKAQGKTVQVSRFPWGASGRAATLGGLTKVIVEPETDTVLGVGIVGPGAGEMIA
EGVLAIEMGAKAVDLGLTIHPHPTLSETIMEAAGTSTH
>B_Desulfatirhabdium_butyrativorans_Desulfatirhabdium_butyrativorans@WP_028325259.1_* WP_028325259.1 dihydrolipoyl dehydrogenase [Desulfatirhabdium butyrativorans]
RVTIIGGGIGGYPAAIRAARMGAAVTLIEKLGGTCLNRGCIPTKALLHAGDFAAVAKRKV
VKQLRIGLLKTKKIRMIKGTASDRILIATGSSPSRLKDGPDVLDSTPGSIVIIGGGVIGV
EFAQIFSRLGVRVTILEAMENLIPDGEIAQALGAGIDIMTRASVDKVVMAVGRRPEMAGL
GVERIGLAT-EKGTSVPHIYAAGDVMLAHMAAAESECAIRNALYRTVPGCIYTSPEVAGV
GLTEEAARERYKDVEIGRFPFFACGKALVINGIVKIVSEKKYKEVLGVHIIGPRATDMIA
EAVLGMSLEMTVEELAEAIHPHPTLTEAIAESAGGAIH
>B_Desulfatirhabdium_butyrativorans_Desulfatirhabdium_butyrativorans@WP_035257711.1_* WP_035257711.1 dihydrolipoyl dehydrogenase [Desulfatirhabdium butyrativorans]
DLVVIGGGPAGYTAAVRASRLGMKTACIERLGGVCLNVGCIPSKALLDSSDLAEAMKRKV
VAELTGQLLESNRVDIVQGDAAGFVLLAIGSRPIELSDGKTVVDSTPKHLAVIGAGAIGL
ELGSVWRRYGAEVTVIEMLPQVVPDGQISRTLKQGMQFLLKTKVDKVLVAVGRIPNTDGP
GLSEIGVQIDPKTTSVKGVFAAGDLMLAHKAMAEGIAAVEAMTDDLIPSVIYTDPEVASV
GHSEEWLKNQGIAYISGVFPYGGNGRAWCAGGLAKVIAHAKTDRLLGIHLIGPRASDIIA
ECVMAMRMGASAEELASTVHAHPTFSEALMEAATRKAK
>B_Desulfobacter_postgatei_Desulfobacter_postgatei@WP_004070672.1_* WP_004070672.1 dihydrolipoyl dehydrogenase [Desulfobacter postgatei]
EAVVIGAGPGGYEAALQLARAGVKTLVIEQIGGTCLNEGCIPTKNYLRSADLKRLKNRTL
KNELRSGMMKQAGIEFLYGTAFDKCIIATGSQVKDLPDGKNIISNRPESIAIIGGGAIGC
EFATFFNAFGVDVTLVEYLSQLVPDADIAAALKQRINVLTSSFVETVLCATGRIPYTQGL
GIENCSVKVNEKGTANKSIYAVGDCAYAHTAYAEAKIAVQNIISHVTPSVVFSNPAIGSY
GIKEKEAKEKGFDIEVKKAFFKANPKAKIEGGFAKIIVCANSGVILGSSIIGAGAAEIIH
EMVLAVEKKIKMEEFKGIIHAHPTFSEILSSL------
>B_Desulfobulbus_propionicus_Desulfobulbus_propionicus@WP_015725653.1_* WP_015725653.1 dihydrolipoyl dehydrogenase [Desulfobulbus propionicus]
QLAVLGGGPGGYTAAFRAADLGLSVCLIEQLGGVCLNVGCIPSKTLLHAADLETLRSHKI
VTQLTTGLCAARKITRLTGHGFDHAIIATGSRPATLP-DARIWDSTPKRLLVIGAGIIGL
EMAQVYRALGAEITVVEPQNQIIPDRDLVQPLKTYR-ICTETRVDAVLVAVGRRPNTENF
GREALGIDLDGRGTAVPHVYAVGDVMLAHKAAHQGKVAAEVIAPRAIPSVAYTSPEIAWM
GLSEKEAAQQGLAVDKGKFPWGASGRALSAGGVSKILCDPDSGRLLGAGICGQNAGELIH
EAVLALEMGATAEDIGLTVHAHPTLAETLAFAAGSITD
>B_Desulfococcus_multivorans_Desulfococcus_multivorans@WP_020875088.1_* WP_020875088.1 dihydrolipoyl dehydrogenase [Desulfococcus multivorans]
DLVVVGSGPGGYVAAVRAVQLGFKVACVEKLGGVCLNVGCIPSKALLDSSDLAVMMARKV
VADLTDQLLDRHKIDVFHGTAAKNILLATGSETVSVPDGDRIVDSTPEHLVVVGGGYVGL
ELGSVWRRLGSAVTVVEMLPKIAADGRIIRSLKQGLDFRLETRVDRVLVAVGRRPLTRGL
NLEAAGVGTDSRTTDAETVYAIGDLALAHKASAEGIAAVENMAYDAIPAVIYTWPEAAAV
GITEETAKERRIPYCVGTYPFSGTGRARCMGGFVKLICHSKTDRILGVHILGPRAADMIA
EGVLAMEFGAGSEDIARTVHGHPTFSEALMEAACSIYT
>B_Desulfococcus_multivorans_Desulfococcus_multivorans@WP_040414072.1_* WP_040414072.1 dihydrolipoyl dehydrogenase [Desulfococcus multivorans]
EVVVIGGGPGGYAAAFRAADLGMDVTLIDTPGGVCLFRGCIPSKTYLTLADIAGVRGWKV
VDKLAKGLTKARGIQLLQGRAFKHAVIATGSRPIPLPKDGRIMSSTPKRMLVVGGGYVGL
EIGMIYAALGSEIHLVEMGDRLLPDDDLTAPLKAFKAVHLNTRVDRVLVAVGRAPNTRGL
GLENTRVRTDDRGTGDENIFAVGDVMLAHKASREGKIAAEVMAAAAIPAVVYTDPQIAYC
GLTETAARQEKRTVEVRRFPWKYSGRAVTLGGMTKMIVDPESQRILGVGIVGRNTEGLIS
EGVLAVEMGAVVQDVAFTIHPHPTLSETEAEAAGGAVH
>B_Desulfoluna_butyratoxydans_Desulfoluna_butyratoxydans@WP_180143006.1_* WP_180143006.1 dihydrolipoyl dehydrogenase [Desulfoluna butyratoxydans]
NLVVIGAGSAGLVSAYIAAAVKAKVALVERMGGDCLNTGCVPSKALIRSSDFAEVMERVI
ISKVEPHRYTKLGVECVQGAATKSIIIATGARPFVPPDLITPLTSDPKRLVVLGGGPIGC
ELAQCFARFGSDVTQVEMAPKLMGDPEVAEMIREGIRVLTGHAADEIIVAVGRKPNTEGF
GMEKLGITLDPRGTSVPNIFCAGDVQFTHTASHQAWY--ASVNYSVIPWCTYTDPEVARV
GLSETEAQEKNIPHEVTVYEIGEVDRAIADSGFVKVITAKGNDRILGATIVGHHAGDIIA
EFVLAMRHKLGLNKILGTIHIYPTLSEMVKGTANAHK-
>B_Desulfoluna_butyratoxydans_Desulfoluna_butyratoxydans@WP_180143355.1_* WP_180143355.1 dihydrolipoyl dehydrogenase [Desulfoluna butyratoxydans]
RIIVIGAGPGGYVAALKAAALGAEVTVVEKAGGTCLNWGCIPSKIMKTSANMARLMERKI
IATQQKGLFQRAGVTWVRGSAWDNLIIATGTVPMALSDGKRVVSSNPESIAIVGGGVIGC
EFAFILNALGAKVTLIEGMDRVLPDDACSKLLKKKITLYTNRTVAMVAFCVGRSPNSSDI
GLEHTGVTVDDRGTSDPSIYAIGDIMLAHVASAEGMVAAENIMYTAVPNAIFTMPEVACT
GLTEAQAKTQGLSVRTDTVLFRAIGKAQVLGGQASIVSETGTGRVLGVHIAGPHATDLIA
EGTLAVNKRLTVTDLAETIHAHPTLAEAMLETAGNALH
>B_Desulfomonile_tiedjei_Desulfomonile_tiedjei@WP_014808145.1_* WP_014808145.1 dihydrolipoyl dehydrogenase [Desulfomonile tiedjei]
DMGILGGGPGGYMTALRARQLGLTVILAE-IGGVCLNRGCIPTKSLLADLHFDRMVDRKI
VNGMVSNLLRAGGVEIIQGRAARSLVLATGSRQTKLPDLPGIVGTRPQRLVIVGGGIIGQ
EFAAIFAPLGSKVTILEALDRILSDAEMAKRFGQRITVETGARIDLVLIAAGRAPNTAGL
GLDALGIRT-EKGTSTEGIYAVGDVMLAHVAYYHGEIAAENIADRVVPSCVFTHPQIAWA
GLTEEQAIASDLSFRTSMFSFSSNGKAQAMGGWVKLLEDSTSGSLIGAHILGPEASELIA
ELTLAVRMRLSAKDLADTIHAHPTLSEALRETAGGSLH
>B_Desulfomonile_tiedjei_Desulfomonile_tiedjei@WP_014809204.1_* WP_014809204.1 dihydrolipoyl dehydrogenase [Desulfomonile tiedjei]
QVAIIGAGPGGYVAAIRAAQLGLEVTLVEKLGGVCLNWGCIPSKALIYVADLPKLVQWKV
VEKLRKGLMSQHKIEVVTGTAFRNCILATGSSAAELPDGELVIDSTPERFVVIGAGSVGL
EMGTFYAKLGSKVTILDAVDRLLPDPDIGRAMHLKIDLILKAKIDKILVAIGRRPNTSGI
GLEKVKVKLDSKGTSVPGIYAIGDIMLAHKASFQGKIAAEVIAGVEVPGVIFSDPEIATV
GLSEQDALAQGIPVKAGVFPFRAMGRTLTMAGFVKIVSDAESETVLGVHIVGPHASDLIA
EGCLAVASASHVDDLTLTIHPHPTLPETIEEAANKAIH
>B_Desulfosarcina_ovata_Desulfosarcina_ovata@WP_155311960.1_* WP_155311960.1 dihydrolipoyl dehydrogenase [Desulfosarcina ovata]
DLVIIGSGPGGYVAAVRAAQLGMKTAVVEKLGGVCLNVGCIPSKALLDASDLATMLARKV
VEDLTENLMEGNHIEVIHGLAAGNILLATGSEPLEVKDGEYIVSSTPGRLGIVGGGYIGL
ELGSVWNRLGSMVTVIEMLPKIAADGQVGRTLRQGMQFKLDTRVDRLLVSVGRRPLTRGL
GLEALAVETDERTTSVKGIYAIGDLMLAHKASAEGTAAVECMAYDTIPAVVYTWPEVASV
GLTEEQVREREIPYCVGSFPFSGAGRARCMGGFVKLISHGKTDRILGVHIIGPRAADMIA
ECVLALEFGASSEDISRTIHGHPTFSEALQEAACSIYA
>B_Desulfosarcina_ovata_Desulfosarcina_ovata@WP_155325951.1_* WP_155325951.1 dihydrolipoyl dehydrogenase [Desulfosarcina ovata]
DLVIIGAGPGGYVGAIRASQLGLKTCVVEKCGGVCLNWGCIPSKNLIHQADYGVVQKKSV
TQRLNKGLLKKNKVELIKGEAGKNIIIATGSRPSAVPDHQRVLSSNPKSLIILGAGAIGC
EFSYVMNTFGVKVTLVEMVDQVLPDDEIAAQLKSGIDVLTGHKAEKVLCVFGRRPNTENI
GLEKLGIETE-QGTAVSHVFAIGDVLLAHVASKEAEIAVEYIAMDAIPSAIYCEPQVASF
GLRESQAKADNIKYKKTVFPYSAIGKAVAIDGFAKVLIDPKSREILGCHIIGHDATELIH
ELLLAKSAELLPDDIARMVHSHPTLSEILMEVMGEAIH
>B_Desulfovibrio_desulfuricans_Desulfovibrio_desulfuricans@WP_022658545.1_* WP_022658545.1 dihydrolipoyl dehydrogenase [Desulfovibrio desulfuricans]
SMIVVGGGPGGYTAAFAAAKAGMAVTLVECLGGTCLNNGCIPTKTIKSSADPQAVYERKV
CATLRSGTCAALGVTLVRGKGADYVILATGSHPVNLPDHKRILTSDPASIIIVGGGVIGC
ELACIYRAFGSAVTVIEGQDRILPDADISTLLKRRIACELGQTLEMVLVSVGRASMTAGL
GLKEAGVATDERGTSLPGVYAIGDAMLAHVAAAEALCAVNDCLYRFVPSAIFTSPEIGCV
GMSEQQARDAGYEVKTSVVQVRELGKAQAMGGFCKLVADASDGTLLGAHMAGAHATDLIA
ETTLALRMGASINDIATTIHAHPTLAEAIGDAAEE---
>B_Desulfuromonas_acetexigens_Desulfuromonas_acetexigens@WP_092056198.1_* WP_092056198.1 dihydrolipoyl dehydrogenase [Desulfuromonas acetexigens]
DLAVIGGGPGGYVAAIRGAQRGARVCLVESVGGTCLNRGCIPTKALYSSADFATAAERKV
VSQLVDGLLKGNGVDLYSGRGAKAVILATGGRPLVPEAGKNVLTSDPKSLLIVGGGYIGC
EFAGIFSAFGVAVDIVEQLPVLLADRQAVREVAAGVKLHLDTAVEKILLSVGRRPNSEGL
GLEELRVRL-ERGTSVDGLYAIGDLQLAHVASYQAEIAVENALYRVVPSIVFTDPEIAQV
GLTEEQCREQGLAYQVGRFAYLASGMALCAGGTVKILAEQDGGPILGVTIVGADASSLIA
EASLAMSRKLSARELAAGIRAHPSLPEMIKEAAGLAVH
>B_Dictyoglomota_Dictyoglomus_turgidum@WP_272995937.1 WP_272995937.1 dihydrolipoyl dehydrogenase [Dictyoglomus turgidum]
DVIFLGAGSGGYVGAIRAADLGKKVCIIEALGGTCLNRGCIPTKALLKSADVNGIYSWKV
VKKLVSGLLKSRKVVIKKGRGGENIVIATGSEPAMIPDGKNVLTSDPKDIVIIGAGAIGI
EFATFYSTFGTKVTIVEMMPQVVPDKKVANYLKKGIEVKVGAKIEKVLVSIGRKLNSDNI
GLENIGVNV-DRGTNVKNVYAIGDVLLAHKAMKEGEVVAEIIAYRVVPWAIFSSPEIAAC
GLTEEEAKEQGIDVITGEFPFSANGKAVSMNGFVKVVARKEDKVIIGAQIIGPEASVMIA
ELALAIQNNLTLDDVADTIHTHPTLPEAIMEAVGSVVH
>B_Epsilonproteobacteria_Arcobacter_roscoffensis@WP_254576113.1 WP_254576113.1 dihydrolipoyl dehydrogenase [Arcobacter roscoffensis]
DVVVLGAGPGGYSAAFRCADLGLDTVLIERLGGVCLNVGCIPSKALLHVADLPSVAAYKI
VKKLTDGMAKMRKVKVVQGNAFDSCIIAAGSQSSKMSEDPRIWDSTPKKLLVMGGGIIGL
EMATVYQRLGSQIDVVIRGPQVMTDKDIVKVYKNFN-FMFKTQTDAVLVAMGRTPNGLKI
GLENTGVEVDEKGTKVPHIHAIGDIMLAHKAVHEGHVAAEVIAPKQIPGIAYTFPEIATA
GMSEIEAKEAGINYEVSSFPWSASGRALAADGLTKLIFDKDTDQLIGGAIVGDNAGELLG
EISLALEMDCDAEDIALTIHAHPTLHESVGMAAGTITD
>B_Epsilonproteobacteria_Malaciobacter_marinus@WP_099312145.1 WP_099312145.1 dihydrolipoyl dehydrogenase [Malaciobacter marinus]
QVLVIGAGPAGYSAAFRSADLGFDVVLVEKLGGVCLNVGCIPSKALLHVAELDKVGSYKV
VKKLTDGMAKMRKVTVVNGNAFDNAIIAAGSRPIELPEDPRIWDSTPKKLLIMGGGIIGL
EMGTVYQKLGSSIDVVEMQDQLVPDKDVIKAYDRFN-IMLNTKVDAVLVAIGRAANGKML
GLENAGVNVNDWGTNVDNIFAVGDIMLAHKGVHEGHVAAEVIAPKMIPSIAYTFPEIAWA
GLTEKEAKEAGIDYEVSTFPWSASGRALASDAFTKLIFDKKDNTLVGGAIVGDNAGELLG
EIGLALEMDCDAEDIALTIHAHPTLHESVGLTAGSITD
>B_Epsilonproteobacteria_Poseidonibacter@WP_216058013.1 WP_216058013.1 MULTISPECIES: dihydrolipoyl dehydrogenase [Poseidonibacter]
QVLVIGAGPAGYSAAFRSADLGFDVVLVEKLGGVCLNVGCIPSKALLHVADITKIAAYKV
VKKLTDGMSKMRKVKVVTGLAFDNAIIAAGSRPIELPEDPRVWDSTPPKLLIMGGGIIGL
EMGTVYGKLGSNVDVVEMQSQLVPDTDVIKAYNRFN-IMLNTKVDAVLVAIGRAANGKLL
SLENAGVTVNDWGTNVENIFAVGDIMLAHKGVHEGHVAAEVIAPKMIPSIAYTFPEIAWA
GMTEKEAKEAGIDYEVANFPWSASGRALASDAFTKLIYDKKDHTLIGGAIVGDNAGELLG
EIGLAIEMDCDAEDIALTIHAHPTLHESVGLASGSITD
>B_Epsilonproteobacteria_Sulfurimonas_sp._HSL3-7@WP_345975648.1 WP_345975648.1 dihydrolipoyl dehydrogenase [Sulfurimonas sp. HSL3-7]
NTVVIGGGPGGYEAAIGLAKAGVETLLIEKLGGTCLNEGCTPAKNYIESADLGKLRERTL
VDELRSGLLDQAGVELLYGTAFEKCIIATGSQLRQVADGERIISSRPASLAIVGGGPIGC
EFANFFAAFGVDVTLISRGKRLLSDEELSKVLKRGIRVITASTVETVLCAAGRTPNTREL
SLEKAGVELGPKGTSQPHIYALGDCAYAHTAYAEARIAARNIATALSPSAIFTHPAVASC
GLKESEAQAKGVAVEVRKAYFKANARAKILGGFAKIVVSAESGVILGASVIGAEATEIIH
ELLLAVEQKMTADELKTMIHAHPTVSEIISFL------
>B_Escherichia_coli_Escherichia_coli@WP_021499007.1 WP_021499007.1 dihydrolipoyl dehydrogenase [Escherichia coli]
QVVVLGAGPAGYSAAFRCADLGLETVIVERLGGVCLNVGCIPSKALLHVADIDKIRTWKV
INQLTGGMAKGRKVKVVNGLGFDNAIIAAGSRPIQLPEDPRIWDSTPERLLVMGGGIIGL
EMGTVYHALGSQIDVVEMFDQVIPDKDIVKVFKKFN-LMLETKVDAVLVAIGRVPNGKNL
DAGKAGVEVGDRGTNVPHIFAIGDIMLAHKGVHEGHVAAEVIAPKVIPSIAYTEPEVAWV
GLTEKEAKEKGISYETATFPWAASGRAIASDGMTKLIFDKESHRVIGGAIVGTNGGELLG
EIGLAIEMGCDAEDIALTIHAHPTLHESVGLAAGSITD
>B_Fusobacteriota_Oceanivirga_miroungae@WP_156683520.1 WP_156683520.1 dihydrolipoyl dehydrogenase [Oceanivirga miroungae]
DTVVIGGGPAGYVAAIRAAQVGGKVAIVEKLGGTCLNRGCIPTKAYLHNSDMEKVLAMKV
VKTLVGGLLKSNKVDVFKGVATNTIIFAGGSKVSKINDSKLVMTSDPETLAVIGAGVVGV
ELGEVFSTYGSKVTFVEMTDRIVPDKEVSKALKNGMTFYTSTGLDRALLSIGRVPDLEGI
QGISLQ----MEKTSIKGIYAPGDVMLAHAAYRMGEVAAENAILHATPSAVYTLPEVAAI
GLTEEQARQ-NYDVQIGKFNFAGNGRALASGGFIKVIADKKYGEILGVHIIGPNAAEMIN
EAAALMSAEVTIEEVIKSIHGHPTYSEAMYEAFGLSVH
>B_Fusobacteriota_Propionigenium_maris@WP_281837755.1 WP_281837755.1 dihydrolipoyl dehydrogenase [Propionigenium maris]
DIAIIGGGPGGYVAALQAGLLGKKVVLIEKLGGTCLNEGCIPTKTLVRSADLKGVMKRKI
VGQLVSGLLKKRNVKVVKGMGAENIIIATGGKVSQLNNSKNIITSKPGKMIIIGGGIIGM
EFAFIYASFGVQVTVVEYADSILNDEDVVEVIEKGIRVISNGAVDKVLIAVGRDTCFEGI
DHEKVGLVLNEYGTNIPNIYAIGDVLLAHVASHQGVVAVKHIAYSVVPNVVFTMPEIATA
GYSESELE--GRNIKVSKFPFEANGKALALGGFVKLIEDIDEKKLVGAVIVGPHASDMIT
EAALCIRNGLGSREIIKTIHAHPTTAEAIHEAAGGALH
>B_Fusobacteriota_Psychrilyobacter@WP_114642035.1 WP_114642035.1 MULTISPECIES: dihydrolipoyl dehydrogenase [Psychrilyobacter]
DITIIGAGPGGYVAAIHAAKQGKKVVIIEKVGGTCLNHGCIPTKALVRSSDMGKVIDRKI
KNQLKNGLLENHNIEKLHGKGTKDIIIATGSESSTVPESKNVLTSKPQKLVIVGGGVIGM
EFAFIYESFGVEVFVVEYADGILADEDVCDEIENGIKLYTGSKVDKVLVAVGRQPYFKGL
GLEELGIEMNDGKTNIQNIYAIGDVQLAHVASHQGMVAVDNILYSTVPSAIFTEPEIAVV
GITEKIANEKGIEIVVGKFPMSANGKALTLGGFVKIIKEKSTGKIIGSTIIGPHATDLLS
SVTLCINNGLTTEQITETIFAHPTTAESIHEAAGGAIH
>B_Gemmatimonadota_Gemmatimonas_aurantiaca@WP_337172719.1 WP_337172719.1 dihydrolipoyl dehydrogenase [Gemmatimonas aurantiaca]
DVVVLGGGPGGYVAAIRAAQLGFSVTCVEALGGTCVNVGCIPSKALLQSSDLATMMARKV
VAQNTKGLFRKNKITWAKGFGGKSVIIATGSVPVQLPDEKRVLSNVPKHLIVVGGGVIGL
ELGSVWRRLGARVTVVEYAPTILPDDDLVKEAKQGLEIHTGTKVDYVLVSVGRKPSLSGV
DAAALGLTLGQR-TNLPGVYAIGDVLLAHKAEEEGVVAAEVIAQHIMPGIVYTWPEVATV
GLTEQEVKASGRAYRVGKFPFSANGRARTMGGFVKFVVDKDTDEILGAHMIGPNAADLLS
EVVLAMEYRGSAEDIGITVHSHPTLSETVKEAAGRAIH
>B_Gemmatimonadota_Longimicrobium_sp.@WP_325309730.1 WP_325309730.1 dihydrolipoyl dehydrogenase [Longimicrobium sp.]
DLVVLGSGPGGYVAAIRAAQLGFKTACIEKLGGTCLRIGCIPSKALLDSSDVPALHKRKV
VKGLTDGLFKKNRIEWIRGFGAKNIVLAPGSVPVELPDHERIIDSTPGHLVVVGGGVIGL
ELGSVWLRLGAKVTVLEAMPSILPDGEVVKTAKQGFDIRTGRRVDYLLVAVGRRAYTEGM
GFEEQGIRM-ER-TGVANIYAIGDAMLAHKAEEEGVAAVEFAAYDAVANVVYTWPEIASV
GMSEEEAKAAGHEYKVGKFPFSANGRAKAMAGFVKVIADAKTDRILGMHLLGPRASDMIA
EAALAVEFQGSAEDVARTVHAHPTLPEAVKEAAGRAIH
>B_Gemmatimonadota_Longimicrobium_terrae@WP_170032757.1 WP_170032757.1 dihydrolipoyl dehydrogenase [Longimicrobium terrae]
DIVIIGAGPGGYVAAIKAAQLGYKVACIEEPGGVCLNWGCIPTKALLESADMAQAVKRSV
SERLTKGLFKKNKVTHLPGRGAKHVIIATGSKPRDLPDHERVWDSTPKTLAVVGAGAIGC
EFADVYAAFGTKVTIIEMADRILPDRDCSAVVKRGMQILTSVKLERVLSAIGRVPLTADL
GLESAGVKLTDRGTNVEGIYAIGDVLLAHKGSHEGVACIEGIHYNNIPNCTYCHPEVASI
GLTEEQARAQGIDIQVGVFPWTANGRALTAGGFVKVIRDTKYSELVGAHIVGPHATELIA
EFVVGRHLETTVEEMDRAMHPHPTLSEAIGEAAGHALH
>B_Gemmatimonadota_Roseisolibacter_agri@WP_284350500.1 WP_284350500.1 dihydrolipoyl dehydrogenase [Roseisolibacter agri]
DVIILGGGPAGYVCAIRCAQLGLSTAIIERLGGTCVLWGCIPAKALLESAHYGTAMKRSV
STQNSKGLMKKNKVTYLKGTAKKAIVVATGSRVRGLPDKKVVLSSDPKTMAVIGAGAVGC
EFADVFNAFGTKVTLIEVLPQILPDADCSAEVKRGMDVLTSAKIEKVLVAAGRAPNVEEV
GLKELNVQLTERGTSVKGVYAIGDVMLAHKGSREGHVLAELLAYKNIPSCTYCHPEVASI
GLTEAQCKEQKLDYKIGKFPFSANGRARTAGGFVKIIRDAKYGEILGAHIVGAHATEMIH
ELAVARENEFTVEEIDLAVHAHPTLSEAVAEAAGKMIH
>B_Geoalkalibacter_ferrihydriticus_Geoalkalibacter_ferrihydriticus@WP_040098394.1_* WP_040098394.1 dihydrolipoyl dehydrogenase [Geoalkalibacter ferrihydriticus]
DIAVVGGGPGGYVAAIRAAQQGACVCLIEAVGGTCLNHGCIPTKALYSTADFARAAARKV
VKKLVGGLLKAQGVELYRGQAAKNIILATGSRALRPKDGKNVLTSRPKSLLIIGGGYIGC
EFASIFAAFGTQVTVVEQLPRLLGDRQAVKEVSAGITVHTDTAVEKVLVAVGRVPNTDGL
GLEEAGVKT-DKGTSQSTIFAIGDVQLAHVASYQAGIAVANALYRVVPSAIFTLPEIGQV
GLSEEAAREQDLDIEIGRFSYQASSKALCDGGLVKILTAADDGRILGASFVGEEASSLVS
EAAVAMAAGLSASTLGRIIHAHPTLPEMVMEAAGLAVH
>B_Geobacter_metallireducens_Geobacter_metallireducens@WP_004511948.1_* WP_004511948.1 dihydrolipoyl dehydrogenase [Geobacter metallireducens]
DVVIIGGGPGGINAGIMLSKAGKNVALIQEFGGTCLNSGCMPTKSLLKAADLGKLCAVTD
LNMLRGAMLAETSITAFRGNGGETIIIATGSSPRELPDGLHILSSDPKKLLIVGGGAIGC
EFATLYKTFGSEVVLIEAMETLLPDRDAGKKLAQGITVRTGTSIDKVLVGIGRAPNIEGL
NLEAAGLRTE-HGTNVPHIYAIGDVTLAHAAQREAQLLVQNLLELAVPRVAFSYPEVAAV
GASQE-----GNGIRAYTLPQVPNGRSVVDKAFVKLFLKEQTSEIAGAVIIGEAATEIIH
EMALAVENGLTLQQVGNTVHVHPTHSKNILYAI-----
>B_Geopsychrobacter_electrodiphilus_Geopsychrobacter_electrodiphilus@WP_020677678.1_* WP_020677678.1 dihydrolipoyl dehydrogenase [Geopsychrobacter electrodiphilus]
QLVVIGAGPGGYSAAFRAAELGLEVTLIDPPGGVCLYRGCIPSKALLHVADIDKIRAWKV
IETLTGGKATKLKLSYVRGTAFEQAILATGSRPVMLP-GKRIIDSSPKTLLVVGGGYIGL
ELGSAYAALGSKVSVVEMTSGLLPDRDLVSVLKKFEQMLLNTKVDKVLIAIGRRPNHENL
GLENTAVKVSDKGTAVPHIFAIGDLMLAHKAYAEAHVAAAVAAPRAIPAVVFTDPEIAWC
GLTETAAREQKLKVKTAKLPWRSNGRTLTLGGITKLIVDAENDRLLGVGLAGPGAGELIA
EAVLALEMAATGEDLRSSIHPHPTLSETIFEAAKA---
>B_Geothermobacter_ehrlichii_Geothermobacter_ehrlichii@WP_148897058.1_* WP_148897058.1 dihydrolipoyl dehydrogenase [Geothermobacter ehrlichii]
DIAVIGAGPGGYVAAIQAAQAGAGVCVIENPGGTCLNRGCIPTKALFSTADYARAAERKV
VAQLVNGLLKGNGVEIFRGFAARNIIIATGSLPAVPKDGRNILTSTPESLLVVGGGYIGC
EFASIFSTFGCKVTVVEALPSILADRQAVREVQQGVQVLTKTAVEKVLVAIGRRPNTEGL
ALDSAGVATDERGTSAEGIFAIGDVQLAHVASYQAGIAVKNALYRVVPSSIFTLPEVSQV
GLSEEQCKQQGIEVSVGRFAYMATSKAVCEGGSIKLIAEKASGRILGAAIAGADASTLIA
EIGAAMAAGMTAGQLGEVIHAHPTLPEMVKEAAGKAVH
>B_Geothermobacter_ehrlichii_Geothermobacter_ehrlichii@WP_148897170.1_* WP_148897170.1 dihydrolipoyl dehydrogenase [Geothermobacter ehrlichii]
DVIILGGGPGGLAAGVALSQMGKSVCLVQEAGGVCLNKGCMPTKALLKAANLKEVRQVVD
LQKLRMAILAGIKADVLYGIAGEYIIIATGSSPRRLPDGRYILSSDPQRLLIVGGGAIGC
EFATIYNSFGSEVTLVETESTLLPEAAVGNRLQQGITVKNGLSIDKVLVAVGRTPNIEAL
KLDAAGVATD-KGTNVEHIYAVGDILLAHGASYEGSLAASNIVSTQVPRVVFCHPEVACV
GVTKE-----LPDVKVVAMEQVPNGRTIVDKAFLKMYYLEDTGILIGASMIGESATEIIH
ELTLAVKKQLTINDIRQMVYAHPTHAKNVLAVA-----
>B_Kiritimatiellota_Kiritimatiella_glycovorans@WP_052881988.1 WP_052881988.1 dihydrolipoyl dehydrogenase [Kiritimatiella glycovorans]
DIIVIGAGPGGYPAAIRAAQRGAKTAIVEKLGGTCLNCGCIPAKTLIAGSDYAALVAHKT
IKTLTGGLLKANGVDLYEGTGGEKVIIATGSNSIMPGESDRVVDSRPESLIVLGGGYIGC
ELACMAARLGVKVTIVELLEDILTDKDLRKVVELGIEILTGAPLDMLLASVGRHPVTEGL
KLEAIGIAPDEKGTTARGVYAIGDVQLAHAATDQALAAVDHALERCIPYAMFTNPEVSGV
GLTESEAKEKGYEVRTGTFQFRSLGRALAGHGFGKLVADAATDQLLGAQCVGSRATDLIG
EAATAVRNELTAKAFGRTVHAHPTFAEVWMEAAGECIH
>B_Kiritimatiellota_Pontiella_desulfatans@WP_136078099.1 WP_136078099.1 dihydrolipoyl dehydrogenase [Pontiella desulfatans]
DVIVIGAGPGGYPAAIKAAQLGAKTAIIERLGGTCLNCGCIPTKTLIAGADYPAMKTRKV
VQNLQSGLLKAHGVAVFEGTGGKNIIIATGSTSTVPGKHERIVESRPESLLVLGGGYIGC
ELACMAAGLGVKVTIVELLADVLMDKDVRQVVSLGMTLLTGDAMDMLLVAIGRSPVTDGL
NFEAAGVAANERGTNVPHIYCIGDVQLAHAATSQAMYAVEHALEVVIPGVIFTSPEVALV
GLTEMDTKKLGIETNIGKFHFRGLGKAMASNGFVKIIADKATDRIIGAQCAGPHATDLIS
EMVIAVREELTAEELGNTVHAHPTFAEIWMEAAKACIH
>B_Lentisphaerota_Lentisphaera_araneosa@WP_007278652.1 WP_007278652.1 dihydrolipoyl dehydrogenase [Lentisphaera araneosa]
DLIVIGGGPGGYVAAIRGAQMGMKVACVEKLGGTCLNVGCIPSKALLDSSDFTQMIKRKV
VSNTTEGLFSKNQITRLEGLGGDKFIIATGSKPVDLPDKKRIITSTPESMVVIGGGVIGL
ELGSVYARLGTEVTVVEFMDRIVPDKELGKTLKLGIKFHLSTKVDHALVSVGRRPFTDGL
NLEAAGVEVGERGTSAAHIFAIGDVMLAHKAEEEGVCAVEFMNHDLIPGVVYTWPEVASV
GKTEEQLKEAGIKYKTGKFPFRASGRARASEGFVKVLADAETDRILGVHMIGPRCADLIA
EAVLAMEYRASAEDIGRVCHAHPTYTESFKEAANRPIH
>B_Lentisphaerota_uncultured_Victivallis_sp.@WP_294435853.1 WP_294435853.1 dihydrolipoyl dehydrogenase [uncultured Victivallis sp.]
DVCVIGAGPGGYVAAIRAGQSGLKTALVEKFGGTCLNVGCIPTKTLIAGADWKKMLARKV
IGKLRNGLEKAAGVTVFSGRGASKFIIATGSEPLVPGQGERVLTSTPKSLLILGGGVIGC
EFACLFAALGTEVTVVEMLPQILPDSECARLLSEGIRILNGKPLEYLLVSIGRRPVTAGL
NLTAAGVKTSERGTSAPGIYAIGDAMLAHWASAAAEAAVSHICGTLTPGCIFTSPEIGTV
GLSEEQCKAQNIAYNVGKFPFAALGKAMAMGGFVKILADAATDQVLGVHIIGPHATDLIA
EAVPAMLLECTARELGRAIHAHPTLGEAMMEAAGECAH
>B_Moorella_thermoacetica_Moorella_thermoacetica@WP_011393264.1_* WP_011393264.1 dihydrolipoyl dehydrogenase [Moorella thermoacetica]
QIAIIGGGPGGYVAAIRAAQLGAKVVVIEQLGGTCLNRGCIPTKALLAGADYARLAARKV
VKQLTGGLFKKNKVDLIKGRGAENIILATGSEPALIKNGRTVVTSTPAELLIIGGGVIGC
EFATLFATLGSKVTIVEMMPAILPDSEISRRFKTGVEIKTKAQIDKVLISIGRQFNTRGL
GLEDAGITLGPKGTSVPGIYAIGDVQLAHVASAQGLAAVTTIMYDAVPSCIYTLPEIAGV
GLTKEAAEGRGMKVRVGKFPFQASGKALCSGGMVKIIAEAESDRVVGVFIMGPHATELIA
EGALAVNKGITAGELAATIHAHPTLSEAVMEAAGLSIH
>B_Moorella_thermoacetica_Moorella_thermoacetica@WP_025773102.1_* WP_025773102.1 dihydrolipoyl dehydrogenase [Moorella thermoacetica]
DIVVIGGGPAGYVAAIIAAQHRQEVVLVEKLGGTCLNVGCIPTKTLAKTAEWGKVQQRKI
IKSLRQGLLKSNGVKVVQGEAAKKIIIATGSVATRIPDENNILSSTPASLIIIGGGVIGM
EFASIFQSLGTQVTVIEVLPRLLNDASLVALLRQGIKFFLETRVEKVLVAAGRAANTASL
GLEKLGIAM-QGKTTIPGIYAAGDVQLAHVAFAEGEVAARNACYRGVPLCVYTYPELAQV
GLSQDEVDKEKVVISIGEFPLTANGKALIEGGLVKVIQEKTYGEILGISILGSHATELIA
EATLAIHNELTIEELISTIHAHPTVAETLREAAGRPIH
>B_Mycoplasmatota_Mycoplasmatota_bacterium@QVK17550.1 QVK17550.1 dihydrolipoyl dehydrogenase [Mycoplasmatota bacterium]
DITIIGGGPGGYVAALKAAKMGAKVVLVEKLGGTCLNWGCIPTKALVRSADMPKVLERKV
VSKLVGGLMEKNNVKVISGAGSKNIIIATGSAPALLPDSKNILTSKPEKLAIIGGGVIGM
EFACIYASFGVDVSVVEYMDNILQDDDVIREMRKGIKLYTSSKVDTVLMSVGRKPYFDNL
DVEKVGIELNDRKTNIEHIYAIGDVQLAHVASHQGIIAVENIMYLAVPSAIFTHPEIAAV
GLSEKEAIKNKLAIEVGKFPFSANGKALAMGGFIKIIKDKETKKIIGASIVGINAADLIS
TLTVAMRNGVTTEQLTETIFAHPTTAEVIHEGAGGALH
>B_Myxococcus_fulvus_Myxococcus_fulvus@WP_046714428.1_* WP_046714428.1 dihydrolipoyl dehydrogenase [Myxococcus fulvus]
DVVIIGSGPGGYVGAIRAGQLGLKTAIIEKLGGTCLHRGCIPTKSLLWTANWPNAMKHKV
VTKGANGLMKKNKVTVIKGHGAKNVIIATGSVPKSLPDHKRVLNSDPKSIIVLGAGAVGC
EFASIFNHVGSKTAIVEYLPALLPDADISKELRRGIDVHTGSAVEILLSAVGRSPVTDDV
GLDKTSIKTDRG-TSEPNVYAVGDVMLAHMASSECVVAVEHIAYDLTPSATYCYPEVASV
GLTEKKAKERGYDVKIGNAPFGAVTKSAITNGLIKIVSDKKYDEVLGIHIIGPHATELLA
EACVALKLEITTEELAGTIHAHPTLSEIVHEGAGHPRH
>B_Nitrospinota_Nitrospina_gracilis@WP_237097789.1 WP_237097789.1 dihydrolipoyl dehydrogenase [Nitrospina gracilis]
PLIVIGAGPGGYAAAFLAADKGMDVTLVDDPGGVCLHIGCIPSKTLLHIADPTALRKWKV
VDQMTGGLSKQRNVKRITGRAFKHCIVATGSRPTWPKPGGQVMDSTPGRLLVIGGGYIGL
EMGTVYAALGSRVTVVEMTGDLLPDRDLVRPLGDFEAIHLNTKVDRVLVAVGRQPNTEGL
ELNSTSIELDAHGTTEPSIYAIGDVLLAHKATHEARVAVEAIAPRAIPAVVFTDPEIAWC
GLTENETKENNIEAEIAKFPWGASGRAQSLGGVTKLILQPKTGRVLGVGLCGAGAGELIS
EGVLAVEMGAVAEDIAHSIHPHPTLSETLMESAGSATH
>B_Nitrospinota_Nitrospina_watsonii@WP_282011136.1 WP_282011136.1 dihydrolipoyl dehydrogenase [Nitrospina watsonii]
RLLVVGAGPGGYAAAFYAADRGMDVTLVNEMGGVCLQRGCIPSKTLLHVADVDRLRQWKV
IGKMSQGLCKQRGVNYVSGRAFDHAIVATGSRPIVPGDSPRLLDSTPPRLLVVGGGYIGL
EMGTVYAALGSKVTVVEMTDGLLPDRDLVRVLKDFEAIHLNTRLDKILISIGRQPNTENL
GLERTRVELDKRGTAETSLYAIGDVMLAHKASYEGKRAVEAMLEPVIPAVVFTDPEIAWC
GLTEEQAKAAGREVEVCKFPWGASGRATTLGGQTKLIVEPETGKILGVGLVGTHAGELIS
EGVLAIQLGASAEDMAHSIHPHPTLSETLMEAAGAPTH
>B_Nitrospirota_Candidatus_Magnetobacterium_casense@WP_040335502.1 WP_040335502.1 dihydrolipoyl dehydrogenase [Candidatus Magnetobacterium casense]
KIVILGAGPGGYVAALKGAQMGADVTVIEGVGGTCLNEGCIPTKTLIASANVQKLMARKV
ISTQVKGLFKSWGVKLKEGRGGDKFIIATGSRPAEIPDGKRIISSSPSSMIIIGAGVMGC
EFACIYQSFGTEVTMVELMPRALTDPEVSQILKKKIKLITDVKVEKLLVTIGRAFNSDGI
GLDKVGVTPGKGGTSNPDVYAIGDVLLAHVASTEGMVAVKNIMYTCVPGGIFTSPEIGSV
GMREHQLQERGVKYRKGQFLYRALGKAHAMGGMFKVLSDEAGKAILGVHIVGHNASDIIH
EAAVAIKAGLSVKALAETIHAHPTLAEGLMEAAGEAIH
>B_Nitrospirota_Candidatus_Magnetominusculus_xianensis@WP_085052584.1 WP_085052584.1 dihydrolipoyl dehydrogenase [Candidatus Magnetominusculus xianensis]
KILILGSGPGGYVAALRAAQMGAEVTVVEEVGGTCLNEGCIPTKTLVASANAKKIVDRKV
IATQVKGLFKSWGVTLKEGRGADKFIIATGSRPASIPDGRRIISSTPDSMLIIGAGVMGC
EFGCIYREFGTEVTLIELMPRALTDPEISQVIKKKIKLHLGVKVSKMLVTIGRAFNTNGV
GLEHAGVEMDKRGTSNKDIYAIGDVLLAHVASKQGLCAVSNIMYTVIPAGIFTHPEIASV
GLREHQLAERGAKYKVGRFQYRALGKAHAMGGMFKVIADSDTNKILGVHIIGHNAADIIH
EAAVAMKAGLTAEALAETVHAHPTLAEGLMEAAGRAVH
>B_Nitrospirota_Nitrospira_tepida@WP_289271253.1 WP_289271253.1 dihydrolipoyl dehydrogenase [Nitrospira tepida]
DLIVVGGGPGGYLAAIRAAQLGMKVACVEELGGTCLNVGCIPSKALLNSSDLAAMMEQKA
VRTLTSGLFRKHKIDHARGRGAPAIILATGSAPASLPDEERIVTSTPEHLVVVGGGYIGL
ELGSVWGRLGAQVTCVEMLERLAPDGEVAQLLQQGFSFRLRTGVSHVLVAVGRRPYTEGL
GLDKAGVALDGR-TSAEGIFAIGDVMLAHKAYDEATACVEIIAYDSIPAIIYTWPEVAGV
GRTEEELKQQGQAYRAGRFPFRANSRARCTGGFVKILADAESDLVLGAHIIGPDAGTMIH
EIVAAMKFGATAEELGRMAHAHPTLSEAVREAAGRAFH
>B_Planctomycetota_Aeoliella_mucimassa@WP_145245906.1 WP_145245906.1 dihydrolipoyl dehydrogenase [Aeoliella mucimassa]
DLLVIGAGPGGYVAALRGAQLGLNVACVEKLGGTCLRVGCIPSKALLESSDLEKMLSRKV
VTTLTRGLFKKNKITHFQGQAAKHIIIATGSKVAKLPDGQRIGTSTPEHLVVIGGGVIGL
ELGSVWRRLGARVTVLEYLDRILPDAEVADAAKQGLEFKLGCRVSQVLLCTGRVPMTDGL
GLDTIGIAVDKR-TAAEGVYAIGDVMLAHKAEEEGVACVERIAYNAIPSVAYTHPEIASV
GKTEEQLKDEGIEYKTGKFAFMANGRAKALNGFAKVLADAKTDRILGVHIFGARAGDLIA
EAAAAMTFHASSEDLARTCHAHPTLSEVLKEAASGAIH
>B_Planctomycetota_Caulifigura_coniformis@WP_145030974.1 WP_145030974.1 dihydrolipoyl dehydrogenase [Caulifigura coniformis]
DLVVIGGGPGGYIAAIRAAQLGKSVACVEMLGGVCLRVGCIPSKALLESSNLPAMMDHKV
VKALTGGIFKKRKITRLKGRAAEFIIVATGSSPSTLPDGDRVVSSTPKHLIVIGAGYIGL
EMGTVWRRLGAEVTILEYLDRILPDSAVAADAKQGLKFQLGCKVDRVLVSVGRKPNSQNL
GLESVGVQTDKR-TTAPGVYAIGDVMLAHKAEEEGVACVEYIFYDVIPGVVYTEPEIATV
GLNEDQLKQQGIPYRKGQFPFLANARARASGGYVKVLAHQETDRILGVHIIGLHAGELIA
EAVAAIEFGASSEDLARICHAHPTLAEVVKEAAGRALN
>B_Planctomycetota_Humisphaera_borealis@WP_206293888.1 WP_206293888.1 dihydrolipoyl dehydrogenase [Humisphaera borealis]
DLVVIGAGPGGYVAAIRAAQLGMKVACVDKWGGTCLNVGCIPSKAMLDSSDLPKLLARKV
VKGMTGGLFKKNKVDPYTGTGTKKILIATGSIPTELPDGKFVVTSTPKKLIVVGGGYIGV
EMGSVWARLGSEVVVLEFTPGILPDQELAGRLKQGLKFKFGAGADKCLVCTGRKPIVAGL
GLDAVGVELDQR-TNVDGIYAIGDVMLAHKAEEEGVAAAELMVYKTVPGVVYTHPELAQV
GLTEAEAKKAGMEVNVGKFPMTANGRAKSIDGWVKIVADAKTDRIVGVQILAGHASDMIA
ECVVAMELAASSEDLARSFHAHPTLSEAVKEAAKRAIH
>B_Planctomycetota_Planctopirus_ephydatiae@WP_145304032.1 WP_145304032.1 dihydrolipoyl dehydrogenase [Planctopirus ephydatiae]
DLVVIGGGPGGYVAAIRAAQLGLNVACIEKLGGTCLRVGCIPSKAMLESSDLPAMLKRKI
VSQLTKGLFRKNKITRYLGHGCKNIVIATGSKSAPLKDNDRIGTSTPGTMVVIGAGVIGL
ELGCVWSRLGAKVIVLEYLDRILPDSEIATEAKQGIEFRLGMKVDRVLLAVGRIPNTENL
NLDGVHVAYDNR-TTIPGIYAIGDVMLAHKAEEEGMAVAEGIVYDAIPAIVYTHPEIASV
GKTEDQLKEAGVPYKKGSFPYMANGRAKAIAGRAKVLAHAETDRVLGVHIIGAHAGDLIA
EAALAIEFGASSEDIARTSHAHPTLAEIVKEAAGRAIH
>B_Planctomycetota_Rubinisphaera_margarita@WP_238757303.1 WP_238757303.1 dihydrolipoyl dehydrogenase [Rubinisphaera margarita]
DLIVIGAGPGGYVAAIRAAQLGLNVACIEKLGGTCLRVGCIPSKALLESSDLQKMLGQKT
VNTLTRGLFKKNKVTRFQGHAAKKYLIATGSMPATLPDGDRVVTSTPDKLVVIGGGAIGL
EMGTVWRRLGSDVTVLEYLDRILPDGELAKQAAQGLKFQLGAKVDRVLVSVGRKPNTENL
GLEEVGIQTDKR-TSTPGVFAIGDVMLAHKAEEEGIACVERIAYNAIPAIVYTTPEVASV
GLTEEELTEKKIEYRSGSFPFAANGRARAIGGMVKILADKNTDRILGAHIIGPHAGDLIA
EIAVAIEFHASSEDLARCCHAHPTLAEAVKEAAKRAIH
>B_Planctomycetota_Schlesneria_paludicola@WP_010582635.1 WP_010582635.1 dihydrolipoyl dehydrogenase [Schlesneria paludicola]
DLVVIGAGPGGYVAAIRAAQLGMNVACIEELGGTCLRIGCIPSKALLEASDLPAMMKRKV
VTGLTNGLFRKNKITRYTGRGAKKIIIATGSRSAPLKDGTMIGTSTPKHLVVIGAGVIGL
ELGCVWARLGAKVTVLEYLDRILPDTEIATEAKQGLEFRLGMRVDRVLLAVGRLPNTDDI
GLEKLNVARNQR-TSIPGIYAIGDCMLAHKAEEEGVACAEGIAYDAIPGVVYTDPEIASV
GKTEEQLKDSGIPYRKGLFPFIANGRAKAIGGRVKILAHAETDRVLGVHIIGAHAGDLIA
EAVAAIEFGASSEDIARTSHAHPTLAEAIKEAAGRTIH
>B_Planctomycetota_Symmachiella_macrocystis@WP_146369043.1 WP_146369043.1 dihydrolipoyl dehydrogenase [Symmachiella macrocystis]
NLIIIGGGPGGYVAAIRAAQLGLDVACIELLGGTCLRVGCIPSKALLESSDLGKMLKNKV
VRALTGGLFKKNKITRYLGRGADKIIIATGSVPATLPDGDRIGTSTPGHLVVIGAGAIGL
EMATVWRRLGASVTILEYLDRILPDSAIATEAKQGLNFQLGCKVDRVLVAVGRKPNTAEL
GLESVGIETDKR-TSAEGIYAVGDVMLAHKAEEEGVACVEGIVYNTIPAIVYTAPEIASV
GQTEDELKEADVAYRKGEFPFIANGRARAIGGRVKILADEKTDRILGAHIIGPHAGDLIA
EAAVAMEFGASSEDLARCCHAHPTLAEAVKEASGRALH
>B_Planctomycetota_Tautonia_sp._JC769@WP_367099448.1 WP_367099448.1 dihydrolipoyl dehydrogenase [Tautonia sp. JC769]
DLVVIGAGPGGYVAAIRAAQLGMKVACVEKLGGTCLNVGCIPSKALLDSSDLGAMMGRKV
VKELTQGLFRKNKIEPVYGAGTNAILLATGSEPIELPDGKTIVGSTPEHLVVVGGGYIGL
ELGSVWKRLGAKVTVIEFLPRIVPDHELGNQLKQGLEFQLETKVDKVLVSVGRRGYLDGL
GLEAVGVEHDPKATNVPSIYALGDIMLAHKAEEEGVAFAELLAYETIPSVIYTWPEIASV
GLTEEQLKEQGVDYRVGKAPFVANGRAKAMDGIVKVLADAKTDRVLGVHIIGPRASDMIA
EAVAVMEFAGSAEDIARICHGHPTLSETLKEAAKRTIN
>B_Planctomycetota_Thermogemmata_fonticola@WP_194536779.1 WP_194536779.1 dihydrolipoyl dehydrogenase [Thermogemmata fonticola]
DLLVIGAGPGGYVAAIRAAQLGLRVACVDKLGGTCLNIGCIPSKALLDSSDLATLLARKI
VHELTQGLFKKYGVDSYHGVAGRHILLATGSVPVELPDGQVVVSSTPQHLLIIGAGYIGL
ELGSVWRRLGAEVTVLEALPRLLPDSEIAGELRQGMQFHFQTRVDRVLVAVGRKPYTEGL
GLETVGLRLDPASTAVPHILAVGDLMLAHKASAEGVVVAERLAYSAIPSVIYTHPEVASV
GATEQELQQKGIRYRVGRFPFSANGRAKALGGWVKVLAEEDTDRLLGVHIIGPQASELIA
ECATLLEFHASAEDVARCIHPHPSLSEVLAEAAGKPLH
>B_Rickettsia_Rickettsia_endosymbiont_of_Culicoides_newsteadi@WP_094648622.1 WP_094648622.1 dihydrolipoyl dehydrogenase [Rickettsia endosymbiont of Culicoides newsteadi]
DIAIIGGGPGGYVAAIRAAQLNKKVVLIERLGGVCLNWGCIPTKALLKSADLKKIVQRSI
STQLTSGLLKKNKVTVIDGTAAQDIIIATGARARILDDGKQIITSKPKSMIIVGSGAIGI
EFASFYNSLGTNVTIIEVQNRILQDEEISLMAKKGIKIHTNSKLETLLMAVGIVGNTENL
NLEKTNIKID-RGTDEQGIYAIGDVWLAHKASHEGIIAVETIANRNIPGCTYSSPQIASV
GLTEEQAKKAGYQVKIGKFPSIANGKALVDGGMIKTIFDTKTGELLGAHLIGEEVTELIQ
GYVIARTMEGTELDLINTIFPHPTLSEMMSESVGRAIH
>B_Spirochaetota_Leptospira_brenneri@WP_100791499.1 WP_100791499.1 dihydrolipoyl dehydrogenase [Leptospira brenneri]
DIIVIGGGPGGYVAAVRAAQLGKKVAIIEKLGGTCLNVGCIPSKALLDSSDIAKMMARKV
VSEVTSGLMKKNKITRYLGHAGTNIIIATGSTPIEIPDGKNIITSDPEHLIIVGAGVIGL
ELGSVWLRLGAKVTVVELMPRLFGDQAIASLSAQGINFLFETKVDKVLVSIGRRPNTDGL
GAKEIGVEMTDR-TNIPNIYAIGDVMLAHKAEDEGIAVAELICYKAIPSIVYTWPEVAWV
GLGEEELKSKGIEYKVGKYMFKPNARAKAMNGQVKVIADKKTDKLLGVFIVGPRASDMIA
EAAVAFEFGASAEDIARSTHAHPTLSEVLREAAKWSIH
>B_Spirochaetota_Leptospira_perolatii@WP_100714926.1 WP_100714926.1 dihydrolipoyl dehydrogenase [Leptospira perolatii]
DVLVIGAGPGGYVAAIRAAQLGKKVGIVEKLGGTCLNVGCIPSKALLDSSDLNKLLERKV
VKEVTEGLMKKNKITRYEGFGAKNIILATGSVPIDIPDGKTIVTSDPKHLVVIGAGVIGL
ELGSVWRRLGAEVTVVELLPGLISDPQMGNLLAQGIKFLFEHKVDVVLVAVGRRPFIEGI
GLETAGVQLTER-TNVPGIYAIGDVMLAHKAEEEGVALAEQISYDAIPFIIYTWPEMAWV
GKGEEELRASGVEYKIGRSLFKPNARAKAMNGQVKILADKKTDKILGAFVCGPRASDMIA
ELAVALEFGASAEDIARSFHAHPTLSEIIKEAAKWAIH
>B_Spirochaetota_Marispirochaeta_sp.@WP_319562474.1 WP_319562474.1 dihydrolipoyl dehydrogenase [Marispirochaeta sp.]
DLAILGAGPGGYVAAIRAAQLGLKVTIIEKLGGVCLNIGCIPSKALIHQADYSKVFKKSA
ADRLSKGLMKKNEIQVLSGTGAKDIIIATGSRPRSIPDEETVLSSNPKRLVILGAGAIGC
EFAHIMNSFGTKVTLVEMLDQILPDPEASKVLKRKIDIHVKTRADKLLVVVGRIPNTEGI
GLENLGITTD-KGTSVPHVYAIGDVLLAHVASKEGEIAVEHIALTLIPSAVYTEPEIASF
GLTKEKAIMKGFAAEAAIFPYRGSGKAVATDGIVKIVYDTESKEILGAHIAGSRATEILH
EVLLASASELLPEDIASMIHAHPTLSETVMESMGAAVH
>B_Synergistota_Acetomicrobium_flavidum@WP_367333011.1 WP_367333011.1 dihydrolipoyl dehydrogenase [Acetomicrobium flavidum]
DLTVIGGGPGGYVAAIRAAQLGCNVRLIEGVGGTCLNRGCIPTKVLLHAADWKVLMDRKT
VKQLTDGLLESWGVDVIYGEASDSFIIATGSKPALPPQCRNVLTSDPSSMLIVGGGVIGV
EFATLFSGLGCHVTVVEFLPRILSDEEMASYVSKGITIHVAAKVGHLLMAAGRVPNTQAL
NLKSAGVET-ERGTNVANIYAVGDCMLAHVAMAEGEIAAENVAYSVVPACIFTSPELASV
GMSELDCQKAGIPVKVGRFPMVGNGRALTLGGMVKIVADSKYEKVLGVHILGPNATELIS
TACMAMKLEATAEEIAQLIIAHPTVGEALKEAAGRAIH
>B_Synergistota_Acetomicrobium_hydrogeniformans@WP_273002549.1 WP_273002549.1 dihydrolipoyl dehydrogenase [Acetomicrobium hydrogeniformans]
DLVVIGGGPGGYVAAIRAAQLGATVTVVERIGGTCLNYGCIPTKALCQSADMAKVHAWKS
VDKLTGGLLKGYKVNVIEGEAAKFILIATGSKQAVPDGLKGVVTSRPDNLFIYGGGYIAM
EFASIYNALGSNVTVMV--RSRVLDGEISKRIKRGITFYEGMLVDLVLVATGNVPNVEGL
GCEDVGIETGKKGTSVEGIYAIGDVYLAHVASEEGKVAVEAMFYDAIPAAVFTIPEVASV
GKTEEELKKDNIDYSVGKFLFAGNGKAIAMGGLVKVLAYG-DGKLAGVHIIGPHASDLIH
EAALAMHAGLPVKELISCIHAHPTLAEAFHEAVGEAIH
>B_Synergistota_Aminivibrio_pyruvatiphilus@WP_133955247.1 WP_133955247.1 dihydrolipoyl dehydrogenase [Aminivibrio pyruvatiphilus]
RVAVIGGGPGGYVAAIRAAQLGAEVTLIEKLGGVCLNVGCIPTKVLLHTADWSGLMARKV
VETLVGGLMASNGITVLRGTAADAVIVATGSEPAVPPDLEGVITSTPESVVLVGGGVIGM
EFASIFSTFGVKVTVVEMLPEILPDGEIVSILRKGVVFHTSSKVEKVLVSVGRRPVTKGL
GLESIGVAV-ERGTAVKGVYAIGDCMLAHVASREGEVAAENILYKTVPSAVYTAPEIASV
GLSEKEALEKGFRVKVGRFPLMANGKSLIMNGMVKYVVDEKYDEILGVHLIGPRATDLIV
EGALALRLEATVDEILTTVHAHPTVGEALLEGAGQALS
>B_Synergistota_Aminobacterium@WP_286934445.1 WP_286934445.1 MULTISPECIES: dihydrolipoyl dehydrogenase [Aminobacterium]
EVVVIGGGPGGYVAAIRAAQLGAHVTLIEKLGGVCLNVGCIPTKVLLHTINWQKLMERKV
VEQLVGGLLKSNGVLVLEGKAGDIFIIATGSEPTIPPGLPGVITSNPSSMIVVGGGVIGL
EFASIYSSLGCKVTVVEMLPDILPDEEVAAIIRDGVVFYTSSKVEKVLVAVGRHPFTQNL
GLEKAGVSS-VRGTNVPNIYAIGDCMLAHVASHEGMVAAENAMYKTVPSTIYTSPEIAAV
GMTERQAREQGFQVKVGRFPLINNGKCVIMNGLVKYVVDEKYGEILGVHIIGPRATDLIV
EGALALRLEATVEEIISTVHAHPTVGEALGEGAGRSIH
>B_Synergistota_Dethiosulfovibrio_faecalis@WP_236102951.1 WP_236102951.1 dihydrolipoyl dehydrogenase [Dethiosulfovibrio faecalis]
KVVVIGGGPGGYVCAIKLAQLGASVTVVEKMGGTCLNWGCIPTKVLVHTADWAALMTRKV
VDQLVGGLMVANGIDVVYGEAFDAAVVATGSETVTPPDLPGIVTSKPKSMTVVGGGVIGM
EFACVYATLGTKVTVVEMLDTVLPDREISAIAALGVKFHTSSKVEKVLMSVGRKASTASL
NLENAGIRH-DRGTSVPGIYAIGDCQLAHVASAEGEIAAENVMYKTVPSCVYTMPELASV
GLTEEEAVKRAHSIKIGRFPLSANGKSLIMKGLIKFVVDDRYDEILGVHIIGPRATDLIV
EGALALRLEATVDEVVTTIHAHPTVGEALAEAAGKAIH
>B_Syntrophobacter_fumaroxidans_Syntrophobacter_fumaroxidans@WP_011699490.1_* WP_011699490.1 dihydrolipoyl dehydrogenase [Syntrophobacter fumaroxidans]
DVLVIGAGPGGYAAAFRAADLGLDVTMVDTPGGVCLFRGCIPSKTLLYVTDLPRLREWKV
VDKLAGGLCRSRGVQFLRGRAFKHAVIATGSHARSIADGGRIMDSTPKRLLVVGGGYVGV
ELGSVYASLGSRVTMVEAGERLMADQDLTAFLGLFEAVHVDTRIDRVLIAVGREPNSGGI
GLEKTGVEVNEHGTTDGKIYAVGDVMLAHKAMHEGKVAAEAIAYQAIPAVVYADPQLAWV
GLTEEQARRENRPVKVSRFPWSASGRAATMGGMTKVIVDPDTQRVLGVGIVGREAGEMIA
EAVLALEMGALAEDLALSMHPHPTLSESEEEAAGTSTH
>B_Syntrophobacter_fumaroxidans_Syntrophobacter_fumaroxidans@WP_011700344.1_* WP_011700344.1 dihydrolipoyl dehydrogenase [Syntrophobacter fumaroxidans]
DVIVIGSGPGGYVACLRAAELGLRAACVEKVGGACLNVGCIPSKALLESSDLPVMMARKV
VRGLVENLLENAGVALIRGTAADAVVLATGGEPVPVPDGCRIVSSTPEHLAVVGGGTIGL
ELGSVWSRLGARVTVIEMMPGIAADGQVSRTLRQGLEFRLRTKVDRVLVAVGRKPFTGGL
GLEALGIGTDPRTTGVASIYAVGDLMLAHKASAEGIAAVECIAYDTIPSVIYTSPEVAGV
GLTEEQARERGLSFVAGSCPFTGSARARCIGGFVKVIAHGRTGRLLGVHIIGPEASELIG
ECAGALERNATAEEFARVVRAHPTLSEAVRDAASRKRG
>B_Thermodesulfobacteriota_Bilophila_wadsworthia@WP_368535147.1 WP_368535147.1 dihydrolipoyl dehydrogenase [Bilophila wadsworthia]
TVAVIGGGPGGYVAAIRAAQLGADVTLIEKLGGTCLNVGCIPTKALLHGADFTAMQRRKV
VRKLIGGLLRANGVKVIIGTAFDRIIIASGSVPAVPPDCPQCIDSTPASLIIIGGGVIGV
EMATLYSMLGSHVHIVEMANEILPDGELVGMLRKGLRIHTRAKVENVLFCVGRKANTEAL
GLDACGIDT-ERGTNRSGVYAVGDCLLAHVASMQGEVAAENALAVTNPSCVYSCPELACT
GLTEEAAQRVGKAYDVGVFPLAANGRALIMNGVIKVLVGKTHREILGVHIYGPRATDLIS
EACLAVGMEATSDEVLATIHGHPTLSEALREAVGRAVH
>B_Thermodesulfobacteriota_Desulfobacterota_bacterium_AH_259_B03_O07@MDA2919848.1 MDA2919848.1 dihydrolipoyl dehydrogenase [Desulfobacterota bacterium AH_259_B03_O07]
QVAVIGGGPGGYPAAFLAADLGLGVTLVDPPGGVCLYRGCIPSKALLHAADIDKLRDWKV
VNKFTNGLSKYRKIKYIQGRAFENAIIATGSRPAELTDSSNILNSTPKTMLIVGGGYIGL
ELGNVYAALGTKVSVVETTSGLMPDRDLVLVLTIFEEIMLNTTVDKVLISVGRKPNSENL
GLENTDVEIDKWGTSNPNIFAIGDVMLAHKATHEGRVAAEVIAPRAIPAVVFTDPEIAWC
GLTETQAKKENQQVKIARFPWGASSRASTLDGVTKLVVDPETEQILGVGIVGSGAGELIA
EGVLAIEMGANVTDVRLSIHPHPTLSETIMESAGLSTH
>B_Thermodesulfobacteriota_Desulfobaculum_bizertense@WP_234985059.1 WP_234985059.1 dihydrolipoyl dehydrogenase [Desulfobaculum bizertense]
DLVVIGSGPGGEACAKRAAQNGLSVAIVERLGGTCLNRGCIPTKLFLGATNLPALQKRKV
LNGSRQGSFEQLGIALFEGSAFGNLVLATGSAPSAFPDGERILDSDPESLILVGGGVIGL
ELGRFFSRLGTKITVVEALDRLAPDPDVSKTIREKWKLLLGKRVDRVLVATGRGPVFDGL
GLEESACTQDSRG-AAAGIYAIGDLLLAHAASHQGQYVADIIASGPMPWCIYGAPESIRV
GKMAEDMRAEGLSPVVSQYALAANPIAQAHAGFIKILWN--DGKICGVTAVGHGVSHLIT
QATLMVSESWTLADAHRIIWAHPTLDEALLHAITAV--
>B_Thermodesulfobacteriota_Desulfopila_sp._IMCC35006@WP_240744283.1 WP_240744283.1 dihydrolipoyl dehydrogenase [Desulfopila sp. IMCC35006]
DLVIIGAGPGGYIAAIRAAQLGLKVACVEKLGGTCLNIGCIPSKALLESSDLATMMGRKI
VKTLTSGLFKKNKIERFTGAAARAILIATGSRAAGLPDGTHVVSSTPKQLVVVGAGAVGL
ELGSIWHRLGAEVTVVEYLDRVLPDRDMSKHAKQGLKFLLGAKIEKVLLAAGRTPCSQGF
GFEELGGRIDKK-TSLPGIYAIGDVMLAHKASEEGVACVEYMAYQAMPSIVYTHPEVASV
GRTEDSLLEEAVPIKTGIFYFKGNGRALALGGLVKVIAHHDTDRILGVHIIGPQAGDLLA
EAVVAMEYGASSEDLARAFHAHPTLSEALKEAAKAAIH
>B_Thermodesulfobacteriota_Desulforhabdus_amnigena@WP_281795396.1 WP_281795396.1 dihydrolipoyl dehydrogenase [Desulforhabdus amnigena]
DVLVIGGGPGGYAAAFRAADLGFDVTMVDAPGGVCLFRGCIPSKTLLYVSDLKKLREWKV
IDRLAGGLCKRRGVQFIKGRAFRHAILATGSRPNPLPKGGRVMGSTPERLLVVGGGYVGV
ELGSVYASLGSRVTLVEFSERLMADADLVQPLELFAAIHTQTRVDRVLVSIGRSPNSRDI
GLENTGVKVDERGTGDAKIFAVGDVMLAHKAMYEGKVAAEVIAVRAIPAVVFTDPQIAWC
GLTEEEARRRNRPVKVSRFPWSASGRAVSMGGLTKLIIDPESRSVLGMGIVGREAGEMIS
EGVLAVEMSALAEDMALSMHPHPTLSETEEEAAGSSTH
>B_Thermodesulfobacteriota_Geoalkalibacter_sp.@WP_305046085.1 WP_305046085.1 dihydrolipoyl dehydrogenase [Geoalkalibacter sp.]
DIAVVGAGPGGYVAALRAAQRGACVCLIEAVGGTCLNRGCIPTKALYSTADFAKAVARKV
VQKLVGGLLRAQGVDVYRGQAAKNIILATGSRSVRPQDGKNVLTSRPASLLVIGGGYIGC
EFASIFAAFGTRVTVVEQLPTLLADRHAVREVEAGVSVRAATAVEKVLVAVGRVPNSAGL
GLEQAGVRSDDKGTSQPGIFAIGDVQLAHVASYQAGIAVTNAMYRVVPSAIFTLPEIGQV
GLTEEDAKEQGIAVKIGRFAYQASGKALCDGGLVKILAAADDDRILGASCVGEEASTLVA
EAAAAMQAGMTAQALGRTIHAHPTLPEMLMEAAGLAVH
>B_Thermotogota_Athalassotoga_saccharophila@WP_161847444.1 WP_161847444.1 dihydrolipoyl dehydrogenase [Athalassotoga saccharophila]
DLFVVGGGPAGYVAAIRGSQLGFKVAIAEELGGTCTNVGCIPTKAWLASSDMKAVKSRTV
VLKGRKGLLKKNNVDLIQGHAFKYLLLAQGSHPIKFP-VDGIMTSDPSSILIVGGGVIGV
EMANFFSSIGSQVTVVEVMSHVLPDSDVAEVLKRGIEIHTNTKTESILLSVGRKSNVTD-
DVKSLGISLDQKGTNIPDVYAAGDIMLAHVASREGIVAVNNMKYRSSPSVIFTTPEIGSV
GYTEDELKNSKIEYKKGLFPMTALGRARTLEGFCKILTDK-NDTILGVTIVGPMATEVLM
EGVIAVHSKMKIEELLDHVHPHPTISEIYMEAAGMPID
>B_Thermotogota_Fervidobacterium_thailandense@WP_069292444.1 WP_069292444.1 dihydrolipoyl dehydrogenase [Fervidobacterium thailandense]
NAIVIGGGPGGYVCAIKLAHYGKKVALIEKLGGTCTNWGCIPTKALLTATDLQKIMAHAS
VMMSRKGLLKKNGVEFVRGTAAENIVLAHGSVPVIFP-VEGIWTSNPESLLIIGGGVIGV
EFATFFSALGTKVTIIELADHILPDADVAEELRKGVTIYENSKVEKVLLAVGRKPNIPD-
DVRALGVEID--RTNIEGVYAIGDIMLAHVASYEGVVAAKNIAYSAVPSIVFTNPEVAAV
GLREKDADPGKV--KVFKFPLSANGRARTMLGFVKVIADKECDVVLGVTIVSPYATELIM
EGVIAVKNKLTAHQLEESIHPHPTLSETMLGALDRPIH
>B_Thermotogota_Marinitoga_litoralis@WP_205099259.1 WP_205099259.1 dihydrolipoyl dehydrogenase [Marinitoga litoralis]
DLIVLGSGPGGYVAAIRASQLGLKTAIIEKVGGVCLNIGCIPSKALIHQANYKKVFEKSA
ADTLSKGLLKKNKIELIQGFGAKNILLATGSKPKSIPDEKQILSSNPKSIAIIGSGVIGI
EFSYIMNAFGVEVHIIEIMDRILPDLEIAEFLKRNIKIYKSTKSEKVLVAVGRSPNTENI
GLENVGIELE-NGTNVENIYAIGDIQLAHVASKEGEIVVEHIALNKIPSAIYSEPQIASF
GLTEEKLKELNIEYNKFSFPYRGVGKSVAIEGFVKILTDKATNEILGAHIVGAEATELIH
EVLLAKNAELLPEDIAKMIHAHPTLSEGIMEAFGWAIH
>B_Thermotogota_Pseudothermotoga@WP_031503827.1 WP_031503827.1 MULTISPECIES: dihydrolipoyl dehydrogenase [Pseudothermotoga]
DALIIGAGPGGYVAAIKLAQHGKRVAVVEKVGGTCTNWGCIPTKALLTSADFSKIRSHMV
VVASRRGLFKKNGVELINGEAAKHLLIATGSVPTLFP-VPGIWTSDPESVLIVGGGVIGV
ELATFFSSLNVKVIVVELLDHILPDADAAQLVKRGAEIYESSKVEKVIVAVGRKPKISD-
DLKSIGLAIE--RTNLPNIYAVGDVMLAHVAMYEAVVAAENICYSAVPSVIFSEPEVASV
GVKEKDVDPSTV--KVFSYPLMANGRARTMLGFAKFIADAKTGKILGATIVGPYATELIM
EATIAVRNGLTAEQLERTIHPHPTLSETLLGAIDRPIH
>B_Thermotogota_Thermosipho_atlanticus@WP_073072309.1 WP_073072309.1 dihydrolipoyl dehydrogenase [Thermosipho atlanticus]
DVVIIGGGPGGYVAAIRLSQLGKKVALIEKLGGTCTNKGCIPTKAMLAAADLTSIMKHTS
ITMSRKGLMKKNKIDVFKGTGGKYLILAHGSTPTIFS-VEGIWTSDPEDILVIGGGVIGV
EFSTFFSSLGKKVILVELEEHILPDNDVAEVIKKGVQVLEKTKVEKILLAVGRKPNIPE-
DVRKLGVEIK--RTNIENVYAIGDVMLAHVAMFEGIVAAHNIAYNAVPSIIFSNPEVAST
GLKEKDVDPEKV--IIGKFPVSANGRARTMEGFVKVIAEKGTGKIVGISIVSPSATDMIM
EGVIAVKHGLTIEELASAIHPHPTLTETILGAIGMGIH
>B_Thermotogota_Thermotoga@WP_038066527.1 WP_038066527.1 MULTISPECIES: dihydrolipoyl dehydrogenase [Thermotoga]
DAVIIGGGPGGYVCAIKLAQLGKRVALVEKLGGTCTNKGCIPTKAMLTVSDVSSIMKHVS
VLMSRKGLMKKNNVDVFIGTGTKNLVLAHGSIPSVFP-VEGVWTSDPESLLIVGGGVIGV
EFATFFSSFGVNVTIVEVANHILPDEDVAEEVRKGVKILEKAKIEKVLLAVGRKPNIPE-
DVKALGVEIK--RTNIEGVYAIGDIMLAHVAMYEGIVAAKNIAYSAVPNIIFSSPEVASV
GLKEKDVNPEEV--VISKFPVSANGRARTMLGFVKVVADK-NGVVLGMSIVSPSATDMIM
EGVIAVKHRMKAEDLEKAIHPHPTLTETILGALGKPIH
>B_Thermotogota_Thermotoga_caldifontis@WP_041077870.1 WP_041077870.1 dihydrolipoyl dehydrogenase [Thermotoga caldifontis]
DAVVIGAGPAGYVAAIKLAQHGKRVAVVEKVGGTCTNWGCIPTKAILSSADFSKIKNHMV
VVASRKGLFKKNGIELVVGEAAKYLVIATGSVPTLFP-VPGIWTSDPESVLIIGGGVIGV
ELATFFSSLNVKVTVVELLEHILPDADAAQVVKKGVEIYESSKVERVIVAVGRRPKIGD-
DVKALGLSIE--RTNVPNVYAIGDVMLAHVAMYEGVTAAENICYSAVPSVIFTEPEVASV
GIKEKDVDPSTV--KIFSFPLMANGRARTMLGFAKFIADSKTGRILGATIVGPYATELIM
EAAIAVRNGLTAEQLEKTIHPHPTLSETLLGAIDRPIH
>B_Verrucomicrobiota_Actomonas_aquatica@WP_221031746.1 WP_221031746.1 dihydrolipoyl dehydrogenase [Actomonas aquatica]
DLIVIGGGPAGYAGAIRAGQLGKKVACVEMAGGTCLNWGCIPTKALLKSADYAKVIERSV
AGQMAKGLFKKNKVDYIRGKAAKRILIATGCKMRRIPDGERVMTSRPKSIIIVGAGAIGV
EFAYFFNALGTDVTLVEMLPTVLPDDEISKTLKQGIKIRTGTKCDVVLSAIGVVANIEGV
LAPGVKVELD-RNTNVKGIYAAGDIWLAHIATFEAVNAVNAMFVSNFPGCTYCQPQVAST
GLTERAAREKKLDIKVGKFPFTASGKAVAGGGFVKVVTDAKTGEIYGAHIIGSEATELIA
EYGLAIELECSVEEVHKTIHAHPTLSEALMEAAGEAIH
>B_Verrucomicrobiota_Cerasicoccus_maritimus@WP_309396563.1 WP_309396563.1 dihydrolipoyl dehydrogenase [Cerasicoccus maritimus]
DLLVIGSGPGGYVAAFRAAQLGFKTALVEKLGGTCLNVGCIPSKALLHSTDIPAMLKRKV
VAQLNGGLAKARKVDVLRGLGATHIIIATGSVPVELPDGDTIVSSTPKKLVVVGAGAIGL
ELGSVWARLGSEVTVVELLPQIAGDKDVAKLSKQGLSFELGAKVDKILVAVGRKPTTAGL
AADKAGVELDER-TTAKGVYAIGDVMLAHKAEEEAVACVELIAYDVIPSVIYTEPEIACV
GIGEDKAKADKLDVNVGKFPFAANGRAIAVDGFCKVIADAKTDKILGVQIIGHGASEMIA
AAVTHMEYGGSAEDLGRTIHAHPTMSEALKEAGKSAIH
>B_Verrucomicrobiota_Coraliomargarita_parva@WP_269523560.1 WP_269523560.1 dihydrolipoyl dehydrogenase [Coraliomargarita parva]
DLIVIGSGPGGYVAAIRGAQLGLKTALIEKLGGTCLNVGCIPSKALLHSTSVEKMMAKKT
VSQLCGGLMKANKVKVFAGSGAKHIIIATGSSVIELPDGETVVGSTPEKLAVVGAGAIGL
ELGSVWARLGSKVTVVEFLPAVAPDKDVSKMAKQGLEFYLGTKVDKILVAVGRKPFTEGL
GLDKVGITPNQK-TAVPGIYAIGDVMLAHKAEEEGVACVERIVYDAIPNVIYTEPEIAGV
GITETIAKDKGIAVKTGKFNFIANGRAIASDGFVKVIADKETDKLLGVQIIGKNASELIA
AAVTHIEYGGSAEDLGRTVHAHPTLSEAMKEAAKNAIH
>B_Verrucomicrobiota_Fontisphaera_persica@WP_283846723.1 WP_283846723.1 dihydrolipoyl dehydrogenase [Fontisphaera persica]
DLVVIGAGPGGYVAAIRAAQLGLQTACVDKLGGTCLRIGCIPSKVLLESSDLPAVLQRKV
VRALTKGLFRKNKITHFQGTAAKHFIIATGSVSAPLPDGERIVTSTPRRLVVIGAGFIGL
ELSCVWQRFGAQVTVLEYLNRILPDEEIAQEARQGLKFHLNTRVDYVLLAVGRVPHTAGL
GLERLGIAL-ER-TAVPGVYAIGDVMLAHKAEEEGIACVEGIVYDLIPGVVYTHPEIAAV
GKTEAQLKERGIPYRKGIFPLLASGRARTLGGKIKVLAHAETDRLLGVHLIAPHAGEMIG
EAAAAMAFGASAEDLARVCHAHPTLSEALKEAAGRAIH
>B_Verrucomicrobiota_Pelagicoccus_sp._SDUM812005@WP_309004869.1 WP_309004869.1 dihydrolipoyl dehydrogenase [Pelagicoccus sp. SDUM812005]
DVAVIGGGPGGYVAAIRCAQLGLKTALVEKLGGTCLNVGCIPSKALLHTSNLKTVMEKKV
VKQLTGGLVKKRGITRFEGHGAKNIILATGSAVVDLPDGETIVSSDPENLVVIGAGAIGL
ELGSVWARYGSKVTVLEFLPNVAADTDVSKLLKQGLTIHTDTKVDKVLVAVGRKPYTENL
GLDTVGITPDKR-TSAAGVFAIGDIMLAHKAEEEGVALAEMIAYDVIPNVIYTEPEVAGV
GLTEAQAKEKGIAVKVGKFPLQANGRAIASDGMVKIIACAETDKILGGQIVAKGASEMIS
EIVTHMEYGGSAEDLGRTVHAHPTISEAIKEAGGAAIH
>B_Verrucomicrobiota_Puniceicoccus_vermicola@WP_185691138.1 WP_185691138.1 dihydrolipoyl dehydrogenase [Puniceicoccus vermicola]
DLVVIGGGPAGYAGAIKAGQMGKKVACVEMAGGTCLNWGCIPSKALLSSADFSKVMKRSV
ADQMAKGLFKKNKVDYVRGKAADKVLVATGCKPRMIPDGERVMNSRPKSIVIIGAGAIGA
EFAYFLNALGTKVTLVEMLPKILPDNEISDSVKQGIDCHTDTKVEKILVAIGVQANTEGL
FGEGISLDMD-RNTSVKGVYAAGDIWLAHVATFEAVQAVRGMFVKLFPGCTYCQPQVASI
GKTEQKLKEEKIPYKVGKFPFTASGKAVAAAGFVKLLVDKEYGEILGAHIVGAEATELIT
EYVLGMKVEATAEEIHDTIHAHPTLSEALMEASGEAIH
>B_Verrucomicrobiota_Rubellicoccus_peritrichatus@WP_317834717.1 WP_317834717.1 dihydrolipoyl dehydrogenase [Rubellicoccus peritrichatus]
DLIVIGAGPGGYVAAIRGAQLGLKTALIDKLGGTCLRVGCIPSKALLHSTDVSTLMKRKV
VNKLTGGLTSKRGIDNIHGEAAKNILIATGSSIVELPDGKTVVTSDPEKLVVVGGGAIGL
ELGSVWARLGSEVTVVELLPQIAPDSDISKLLKQGLKFELGAKVDKILCSVGRKPNTEGL
GAAEVGLKLDER-TNIPGVFAIGDVMLAHKAEEEGVACVELIAYDVIPNVVYTDPEVASV
GLGEEAAKEAGIAVNVGKFNLAANGRAIAVDGVIKVIADKKTDRLLGVQMVAHGASELIA
SAVAHMEYSGSAEDFGRTIHAHPTISESMKEAAGTSIH
>B_Verrucomicrobiota_Ruficoccus_sp._ZRK36@WP_220622200.1 WP_220622200.1 dihydrolipoyl dehydrogenase [Ruficoccus sp. ZRK36]
DLIVIGSGPGGYVAAIRGAQLGLKTALVEKLGGTCLNVGCIPSKALLHSTDIATLMKKKV
VKQLNGGLVTKRKIDIVQGKAGKHILIATGSVPVELPDGETIVSSTPEKLVVIGAGAIGL
EIGSVWSRLGSEVTVVELLPQISPDKDVSKLAKQGLKFELGAKVDKILVAVGRKPFTTGL
DLDKAGVQLDDK-TTASGIYAIGDVMLAHKAEEEGVACVDHIAYDLVPGVVYTEPEIAGV
GLGEDAAKEKGVKVNVGKFPFIANGRAIATDGFVKVIADAETDRLLGVQIIGHNASEMIA
TAVAHMEYSGSAEDWARTIHAHPTLSESMKEAAKSSIH
>B_Verrucomicrobiota_Verrucomicrobium_sp._GAS474@WP_093284372.1 WP_093284372.1 dihydrolipoyl dehydrogenase [Verrucomicrobium sp. GAS474]
QVLVIGAGPGGYVAAIRAAQLGFKTAIVEKLGGTCLNVGCIPSKALLASTDLGAMMKRKI
VTKLTGGLMKKNKIEKLTGKAAEKFVLATGSVPVELPDGKTVLSSDPKSLLVIGGGAIGL
ELGSVWRRLGAEVTVVEFLPRIATDGQVAETLKQGITIHTGTKVEKVLVAVGRRPYVEGL
GLEKAGVALTDR-TSVPHISAIGDIMLAHKASDEGIAAVERMAFDAIPGVIYTNPEGASV
GLTEEQLKEKGVAYKSGSAPFGPNGRALANDGFVKILADAKTDRVLGVHIVSSAASELIA
QAVSVIEFGGSAEDIARTCHAHPTMSEVVREAAGHPIH
