# Supplementary material for: Molecular evolution of the Wood-Ljungdahl pathway and the reductive glycine pathway in Desulfobacterota
Source: Front Microbiol. 2026 Jan 9;16:1708584. doi: 10.3389/fmicb.2025.1708584 (PMC12827605; doi:10.3389/fmicb.2025.1708584)
Supplement: Supplementary file 8 [file Data_Sheet_2.ZIP › Alignment data for phylogenetic tree/16_PFO-b.fst]

>Q_WP_027174689.1
GHRACQGCGEILAMGMVTKAANATGCMEIVTSPYPQTAWKLPWMHVAFENTAAVGSGIEA
GVICFAGDGATADIGLQALSGALERGHDMLYVCLDNEAYMNTGIQRSSSTPWGATTTTSP
GQHTQKKIAAAHGIPYVATAKVRKAGPAYLHVYAPCPTGWGLAVNTKVFPPVLDYQRRFR
HL
>Q_mta:Moth_0379
GVSTCHGCGMELAVRNILDVVIPPGCAALFSGFGSETALKIAGIQGNLENSAAIAAGIRA
GVLALAGDGATVDIGIQSLSGAMERGDRILYVCYDNEAYMNTGIQASGSTPMQAWTTTTP
-KHVYRKIARAHRIPYVASAKIARAGPAYVHLQTPCPTGWGLAVQTRCWPPVEDYQRRFR
GI
>Q_mta:Moth_1921
GSYACAGCGGILAVRMALKVVTTPSCLLGVTTFYPQLAFKVPCVNVTFPSTAAAISGVVA
GVVGLAGDGGTVDIGLQALSGAIERGDNFIFICYDNEAYMNTGVQRSGATPLGARTTTTP
GEDRPKKIVAAHNVPYAATAKVQKAGPAYIQVLAPCPPGWGLAVQTGQWPPLKEYQARFA
HL
>Q_tid:Thein_1421
GHRGCQGCGEILALRMAMKAANATGCMEIITSPFPHTSWRVPWIHTAFENTAAVASGIEA
AVVAVAGDGGTADIGLQALSGALERGHDFVYICLDNEAYMNTGVQRSSATPYGAMTTTSP
GQMTWKKIAVAHGIPYVATAKVKRAGPAYVHIYSPCPTGWGLAVDTKVFPPVEEYQRRFR
HL
>A_Methanobacteriota_Methanobrevibacter_millerae@@pyruvate_synthase_subunit_PorB@WP_149732114.1 WP_149732114.1 pyruvate synthase subunit PorB [Methanobrevibacter millerae]
GHRGCAGCGASIGVKLALNAISATGCLEVMTTPYPESAWEVPFIHVAFENSGAVASGVEA
AVVAFGGDGGTVDIGLQSLSGAMERGHNMLYICYDNEAYMNTGIQRSGATPYGASTTTSP
GEDKPKKIMAAHGIPYVATAKVKKAGPAYIHLQQPCTTGWGLAVETGSWIPVKEYQKRFR
HL
>A_Methanobacteriota_Methanococcus_aeolicus@@pyruvate_synthase_subunit_PorB@WP_011973992.1 WP_011973992.1 pyruvate synthase subunit PorB [Methanococcus aeolicus]
GHRGCAGCGASIIVRQALKAANATGCLEVMTTPYPETAWNVPWIHVAFENVAAVASGMES
AVIAFGGDGGTADIGFQALSGAMERGHNMLYIMYDNEAYMNTGIQRSSSTPLMASTTTSP
GEDMPKKIVAAHGVPYVATAKVKKAGPAFIHVFQPCTTGWRLAVETGVFPPLIEYQKRYR
HL
>A_Methanobacteriota_Methanofervidicoccus_sp._A16@@pyruvate_synthase_subunit_PorB@WP_148120939.1 WP_148120939.1 pyruvate synthase subunit PorB [Methanofervidicoccus sp. A16]
GHRGCAGCGASILVRMALKTVSATGCLEVFTTPYPETAWRVPWIHTAFECGGAVASGIER
AVMPIIGDGGTADIGFQALSGALERGHDMVYIMYDNEAYMNTGVQRSSATPLFASATTAP
GEDRPKKIAAAHGIPYVATAKIKKAGPAFIHVLQPCTVGWGLAVETGFFPPLKEYQKRYR
HL
>A_Methanobacteriota_uncultured_Methanobrevibacter_sp.@@pyruvate_synthase_subunit_PorB@WP_178649015.1 WP_178649015.1 pyruvate synthase subunit PorB [uncultured Methanobrevibacter sp.]
GHRGCAGCGASIAVRLALKAISATGCLEVMTTPYPETAWEIPWIHVAFENAGAVASGVES
AVVAFGGDGGTVDIGLQSLSGAMERGHNLTYICYDNEAYMNTGIQRSGATPYGATTTTSP
GEDKPKKIMAAHGIPYVATAKVKKAGPAYIHLNQPCTTGWGLAVETGAWIPVSEYQKRFR
HL
>A_Methanosarcina_barkeri_Methanosarcina_barkeri@@pyruvate_synthase_subunit_PorB@WP_011306016.1_* WP_011306016.1 pyruvate synthase subunit PorB [Methanosarcina barkeri]
GHSGCAGCCDAFAAKFTLMGINPTGCLEVMSTPFPYSSWQVPWIHSLFENAGAVASGVEA
AVVSIGGDGSTMDIGLGALSGAFERGHDFTYVCMDNEAYMNTGVQRSSGTPFDASTTTTP
GNPRPKKIMAAHGSPYVATTKVKKAGPTYIHAQAPCPTGWGLAVETCLWPPVEEYQKRFK
HL
>A_Nitrososphaerota_Conexivisphaera_calida@@thiamine_pyrophosphate-dependent_enzyme@WP_174448835.1 WP_174448835.1 thiamine pyrophosphate-dependent enzyme [Conexivisphaera calida]
GHRACAGCGPMIAVRQILQAVNATGCVEVVTSVYPETAWLVPWAHVAFENSAAVTSGVEA
AVVVFAGDGGTFDIGIQALSGALERGHRMLYVCYDNEAYMNTGIQRSGATPYGAWTTTSP
GKRERKKIVAAHGIPYAATAKVRKAGPTFLHVYAPCNRGWRRAVETRFFPPLEDFQGRFR
HL
>A_Thermoproteota_Caldivirga_maquilingensis@@pyruvate_synthase_subunit_PorB@WP_012186896.1 WP_012186896.1 pyruvate synthase subunit PorB [Caldivirga maquilingensis]
GQLTCAGCGPSLAVRLMLKAANATGCIEVTSTQYPYTAWAVPYIHVAFENAAAVASGIEA
AVIALAGDGGTYDIGIQALSGMLERGHGVLYVLYDNEAYMNTGIQRSGGTPRFAWTTTSP
GKVQSKKIVIAHRVPYAATAKVKKAGPAFLHVFAPCPPGWRLAVDTGVFPPLINYQGRFA
HL
>A_Thermoproteota_Ignicoccus_hospitalis@@pyruvate_synthase_subunit_PorB@WP_012123399.1 WP_012123399.1 pyruvate synthase subunit PorB [Ignicoccus hospitalis]
GHSACQGCGHFVIIRHLLKAVNPTGCVEVVTTVFPYSSWKVPWIHVAFENGGAVASGVEA
AVVVFAGDGGTVDIGFQSLSGMLERGHKVVYVLLDNEAYMNTGIQRSGSTPFGAWTTTTP
GEWRVRKIAVAHHIPYAATIKMVKAGPAFLHAYSPCPTGWRLAVLTGYWVPIREFQGRFR
HM
>A_Thermoproteota_Infirmifilum_uzonense@@thiamine_pyrophosphate-dependent_enzyme@WP_052884687.1 WP_052884687.1 thiamine pyrophosphate-dependent enzyme [Infirmifilum uzonense]
GHRLCAGCGIPQVVRMALKAVNATGCLEVATTIFPYTSWGVPWVHVAFENAAAVASGIES
AVVVFGGDGGTFDIGFQALSGALERGHDMIYICYDNEAYMNTGIQRSGATPKGAHTTTSP
GKQERKKIAIAHGIPYAATMKLVKAGPVVLHYYTPCPTGWYLAVQTRIWPPIEDYQGRFR
HL
>B_Acidobacteriota_Acidobacteriota_bacterium@@thiamine_pyrophosphate-dependent_enzyme@MFC2141168.1 MFC2141168.1 thiamine pyrophosphate-dependent enzyme [Acidobacteriota bacterium]
GVSTCAGCGLEVVIRKILDVVIPPGCAALFSGYGTETTLKIPGLQGNLENTAAYAAGIKA
GVLAFAGDGATVDIGIQALSGAFERGDKILYVCYDNEAYMNTGIQGSGSTPLMASTTTTP
-KPAPRKIAAAHGIPYAASAKVGKAGPAYLHIHTPCPTGWQTAVQTGAWVPVDSYQGRFK
HI
>B_Acidobacteriota_Holophaga_foetida@@thiamine_pyrophosphate-dependent_enzyme@WP_026938929.1 WP_026938929.1 thiamine pyrophosphate-dependent enzyme [Holophaga foetida]
GHRMCAGCGAPIVVKMVMMAANATGCLEVSTCIAENTSWKAPWIHTAFENAAATLAGAET
MFIAFGGDGGTADIGLQSLSGAMERGHDMTYICYDNGAYMNTGIQRSSATPFGADTTTCP
GKLQHRKIMAAHGIPYVAQAKVRKAGPKFINIIAPCNRGWRLAVETCYWPPLTDFQGRFK
HL
>B_Acidobacteriota_Thermoanaerobaculum_aquaticum@@thiamine_pyrophosphate-dependent_enzyme@WP_081799995.1 WP_081799995.1 thiamine pyrophosphate-dependent enzyme [Thermoanaerobaculum aquaticum]
GHLACPGCGAALGMRLALKAVIPACCWAVINGPYPFHALGVPVLQVAFETAAVSAAGIRA
AVLAWAGDGGTFDIGFQSLSGAVERNEDIIYVCYDNEAYMNTGIQRSSATPFGAWTTTTP
IKPEPKKILAEHRIPYAATAKLQKAGTKFIHLWISCPAGHKLAVETGVFPDVTEYQGRFR
YL
>B_Actinomycetota_Candidatus_Solincola_tengchongensis@@pyruvate_synthase_subunit_PorB@WP_287152822.1 WP_287152822.1 pyruvate synthase subunit PorB [Candidatus Solincola tengchongensis]
GHRACQGCAEALAVRLVMKAAMATGCMEIVSSPLPTTAWEVPWIHVAFENASAVITGCES
GFVAMGGDGATADIGMGQLSGALERGHDFVYVCYDNEAYMNTGIQRSSATPWGASTTTSP
GQRTQKKIAIAHNIPYVATAKVKKAGPAYLHILSVCPTGWRLAVNTCVFPPVREYQGRFR
HL
>B_Actinomycetota_Candidatus_Solincola_tengchongensis@@thiamine_pyrophosphate-dependent_enzyme@WP_287153613.1 WP_287153613.1 thiamine pyrophosphate-dependent enzyme [Candidatus Solincola tengchongensis]
GHTGCAGCGQAIAARLVLKAANATGCLEVYTTTYPRSSWEVPWIHSLFENAAAVAAGMEV
TIIAQAGDGGTADIGIGCISGMFERGHDILYVCYDNEGYMNTGYQRSGLTPLGARTTTSP
GNRTRKKIAVAHGVPYVATAKVQRAGPKYLHILVPCVPGWGLAVETNLFPPVEDYQRRFA
HL
>B_Aquificota_Balnearium_lithotrophicum@@thiamine_pyrophosphate-dependent_enzyme@WP_142935639.1 WP_142935639.1 thiamine pyrophosphate-dependent enzyme [Balnearium lithotrophicum]
GHRLCAGCGASIIIRQMFMVANATGCVEVCTSIYPYTSWKSPWIHNAFENAAATISGVEA
AFVALGGDGGTYDIGFQSLSGALERGHDFIYVCYDNEAYMNTGIQRSSATPKYANTTTQP
GKPQHKKVAAAHGIPYVAQVKFKKAGPSFINAFSVCPRGWRLAVETNYWPPIEEYQGRFK
HL
>B_Aquificota_Sulfurihydrogenibium_sp.@@thiamine_pyrophosphate-dependent_enzyme@WP_299238087.1 WP_299238087.1 thiamine pyrophosphate-dependent enzyme [Sulfurihydrogenibium sp.]
GHRMCIGCGIPPIVNEVLLASTATGCLEVTTGVYPYTAWNTPWIHVNFQSAAAVIGGVEA
AFVAFGGDGGTYDIGFQALSAAVERGHNFLYVCYNNEGYQNTGYQKSSATPIGAYTKTTP
GKQEPRKIMAAHGIPYVAQAKVKKAGPKFINVLQPCTLSWRLAVETRYWPPIEEYQPRWK
HV
>B_Aquificota_Thermovibrio_guaymasensis@@thiamine_pyrophosphate-dependent_enzyme@WP_121171033.1 WP_121171033.1 thiamine pyrophosphate-dependent enzyme [Thermovibrio guaymasensis]
GHRLCAGCGASIIIRQMYMVANATGCVEVCTTIYPYTSWKSPWIHNAFENAAATISGVEA
AFIALGGDGGTYDIGFQSLSGALERGHDFVYVCYDNEAYMNTGIQRSSATPKYANTTTQP
GKPQHKKVAAAHGIPYVAQVKFKKAGPAFINAFSVCPRGWRLAVETNYWPPIEEYQGRFK
HL
>B_Bacillota_Gelria_sp._Kuro-4@@thiamine_pyrophosphate-dependent_enzyme@WP_221039557.1 WP_221039557.1 thiamine pyrophosphate-dependent enzyme [Gelria sp. Kuro-4]
GHRMCAGCVAPVVVRQVAMAANATGCLEVASTIFPYTAWRCSWIHNAFENTSATLSGVET
AFIAFGGDGGTYDIGLQSLSGAMERGHNIVYVCYDNGAYMNTGIQRSSATPQFADTTTSP
GKVQWRKIMAAHNIPYVAQAKVQKAGPAFINAMAPCPRGWRLAVETCYWPPLVEWQGRFR
HL
>B_Bacillota_Geochorda_subterranea@@thiamine_pyrophosphate-dependent_enzyme@WP_324668972.1 WP_324668972.1 thiamine pyrophosphate-dependent enzyme [Geochorda subterranea]
GHSACAGCGFPQAVRLVLMSAGATGCMEVTTTTYPNTAWTVPFIHNAFENAAATISGVEA
AFVAFGGDGGTYDIGLQSLSGAVERGHRFLYVCYDNQAYMNTGIQRSSATPYGASTTTSP
GKLQRRKILAAHGIPYVAQSKVRRAGPAFINVLAPCRLGWGLAAETCAWPPVEEYQERFR
HV
>B_Bacillota_Moorella_thermoacetica@@thiamine_pyrophosphate-dependent_enzyme@WP_011393421.1_* WP_011393421.1 thiamine pyrophosphate-dependent enzyme [Moorella thermoacetica]
GSYACAGCGGILAVRMALKVVTTPSCLLGVTTFYPQLAFKVPCVNVTFPSTAAAISGVVA
GVVGLAGDGGTVDIGLQALSGAIERGDNFIFICYDNEAYMNTGVQRSGATPLGARTTTTP
GEDRPKKIVAAHNVPYAATAKVQKAGPAYIQVLAPCPPGWGLAVQTGQWPPLKEYQARFA
HL
>B_Bacteroidota_Ancylomarina_euxinus@@thiamine_pyrophosphate-dependent_enzyme@WP_125029169.1 WP_125029169.1 thiamine pyrophosphate-dependent enzyme [Ancylomarina euxinus]
GHKACAGCGGSVAVRLALKVALPAGCMSAVGFIYPQMAFNTNAVITTFPGSASMASGIAA
GTVVFAGDGGTADIGFQALSGMIDRNDDVLYICYDNEAYMNTGIQKSGLTPYGTKTTTTP
GTVTHKKIIAAHDIAYAATAKVNKAGATFIHVYASCPTGWGDAVDCGLIFPVKDYQGRFK
HM
>B_Bacteroidota_Marinifilum_fragile@@thiamine_pyrophosphate-dependent_enzyme@WP_321300047.1 WP_321300047.1 thiamine pyrophosphate-dependent enzyme [Marinifilum fragile]
GHKACAGCGGSIAVRLALKVALPAGCMSAVGFIYPQMAFNSNAIITTFPGSASMASGIAA
GTVVFAGDGGTADIGFQALSGMIDRNDDVLYICYDNEAYMNTGIQKSGLTPYGTKTTTTP
GTVTHKKIIAAHDIQYAATAKVNKAGASFIHVYASCPTGWGDAVDCGLIFSVEEYQGRFK
HM
>B_Betaproteobacteria_Noviherbaspirillum_sp.@@thiamine_pyrophosphate-dependent_enzyme@WP_324107538.1 WP_324107538.1 thiamine pyrophosphate-dependent enzyme [Noviherbaspirillum sp.]
GHRACQGCGEALGARYAIDAVNATGCLEVFSTPYPETSWQIPWIHSLFGNAAAVATGVAA
AVIAQGGDGGTTDIGFGCLSGMFERNDDVLYICYDNQAYMNTGVQRSSATPPAARTATTM
APFGQGKIAMAHGIPYVATAKVRKAGARYIHILVPCPLGWGLAVETGIFPPVEDYQKRFA
HL
>B_Betaproteobacteria_Piscinibacter_sp.@@thiamine_pyrophosphate-dependent_enzyme@WP_293434462.1 WP_293434462.1 thiamine pyrophosphate-dependent enzyme [Piscinibacter sp.]
GHAACPGCAEPITLRHILGVVVPPSCMAIIAGPQPFSSLRIPVYQPTLEASAAAASGLRR
AVMVLAGDGGTYDIGLQCLSSAAERNENILYFCLDNEGYMNTGAQKSSSTPHFARTGSTP
-KTTRKKIMAAHGVPYVATAKVAKAGLRLITLLIPCLDGWGLAVASGAFPPVADYQRRYR
NL
>B_Betaproteobacteria_Ramlibacter_albus@@thiamine_pyrophosphate-dependent_enzyme@WP_187083684.1 WP_187083684.1 thiamine pyrophosphate-dependent enzyme [Ramlibacter albus]
GHRACQGCGEALGARYAVDAANATGCLEVFSTPYPETSWQLPWIHSLFGNAAAVGTGIAA
AVIAQGGDGGTTDIGFGCLSGMFERNDDVLYICYDNEAYMNTGVQRSSATPHAARTATTM
ASFGQGKIAMTHEIPYVATAKVEKAGARYIHILVPCPLGWGLARETGIFPPVEQYQRRFA
HL
>B_Betaproteobacteria_Thiobacter_sp._AK1@@thiamine_pyrophosphate-dependent_enzyme@WP_347306964.1 WP_347306964.1 thiamine pyrophosphate-dependent enzyme [Thiobacter aerophilum]
GHRACLGCGQALAARLVTEAANATGCLEIFTTPWPESAWRLPWLHSLFENTGAVAAGMEA
AVLAFGGDGGTFDIGFQALSGMLERGHEVLYVCYDNEAYMNTGIQRSSSTPHAAATTTSP
GKRHLKKIIAAHHIPYAATAKVRRAGPSFLLVHSPCPLGWGLAVETGLFPPVRDYQGRFA
HL
>B_Betaproteobacteria_Uliginosibacterium_gangwonense@@thiamine_pyrophosphate-dependent_enzyme@WP_018607250.1 WP_018607250.1 thiamine pyrophosphate-dependent enzyme [Uliginosibacterium gangwonense]
GHKGCGGCGGSLILRWTLKAVIPAGCMSAIGFIYPQMALGVNAMIAPFAATGAVLSGIAA
VVVGFAGDGATADIGLQSLSGALDRREKIIYICYDNEAYMNTGIQRSSATPQGARTTTSP
AFAGSKKIAAAHGIPYAATAKLDRAGPSFLHVFAPCPTGWGSVVTTGLWPPLATYQARFR
GL
>B_Betaproteobacteria_uncultured_Propionivibrio_sp.@@thiamine_pyrophosphate-dependent_enzyme@WP_319244656.1 WP_319244656.1 thiamine pyrophosphate-dependent enzyme [uncultured Propionivibrio sp.]
GHKACGGCGGSLVVRWVLKVVVPAGCMSAVGFIYPQMAFGVNAMIAPFAATGAVLSGIAA
AVVGFAGDGATADIGLQSLSGALDRREKILYICYDNEAYMNTGVQKSGATPWGARTSTST
PLAGTKKIAAAHGIPYAATAKIQKAGPAFLHVYAPCPTGWGSVVDTGLWPPLDSYQGRFR
TL
>B_Caldisericota_Caldisericum_exile@@thiamine_pyrophosphate-dependent_enzyme@WP_014453216.1 WP_014453216.1 thiamine pyrophosphate-dependent enzyme [Caldisericum exile]
GHRMCAGCGIPPIVNTIISAANATGCLEVTSTIYPFTAWNVPWIHLTFENAAAVAAGIET
AIIAIGGDGGTYDIGFQALSGALERRHKFMYVVYDNQGYMNTGNQRSGATPFGASTTTVP
GKPQWRKIVAAHRVPYAAQAKAKKGGPSFLAVFQPCTTNWHLAAETNFWPPIEEFQGRFR
HL
>B_Caldisericota_Caldisericum_exile@@thiamine_pyrophosphate-dependent_enzyme@WP_014453544.1 WP_014453544.1 thiamine pyrophosphate-dependent enzyme [Caldisericum exile]
PHIWCAGCGNGIVLGAILRAVSGIGCAGRSSG-----YVNFNTLHTLHGRPLAFATGIKL
AVIVATGDGDLAAIGGNHFIHTAKRNIDMTVIVFNNFTYGMTGGQVSPTTPDKAYTTTTP
---EEPMLAVASGATYVAREYILNGGFSLIEAVSSCVTEFGDPAIYI---PYSKTVGEFI
NV
>B_Chlorobiota_Chlorobium_ferrooxidans@@2-oxoacid_ferredoxin_oxidoreductase_subunit_beta@WP_006366130.1 WP_006366130.1 2-oxoacid:ferredoxin oxidoreductase subunit beta [Chlorobium ferrooxidans]
EPKWCPGCGDHAVLQQIKSVVSGIGCSSRLPY-----YMATYGIHGIHGRALPMATGLKA
AVWVATGDGDALSIGGNHFIHTLRRNPDLNVILFNNEIYGLTKGQYSPTSKLGLRTVTSP
---DHPFLAIGSGGTFFARAILLRAGTSLVEIYQNCPIFNNKAENTIYLEILARFIGVLY
AE
>B_Chlorobiota_Chloroherpeton_thalassium@@2-oxoacid_ferredoxin_oxidoreductase_subunit_beta@WP_012500034.1 WP_012500034.1 2-oxoacid:ferredoxin oxidoreductase subunit beta [Chloroherpeton thalassium]
EPRWCPGCGDYSVLKQIHTVISGIGCSSRLPY-----YMDTYGIHGIHGRATAIAEGLKI
AVWIATGDGDALAIGLNHFLQLLRRNLNVNVILLNNEIYGLTKGQFSPTSRVGQKTVTTP
---EYPVISLGAGATFVARTIMLRAGASLIEVYQNCPIFNDKTDSTVILEILARLFGIFY
AE
>B_Chlorobiota_Pelodictyon_luteolum@@2-oxoacid_ferredoxin_oxidoreductase_subunit_beta@WP_303681197.1 WP_303681197.1 2-oxoacid:ferredoxin oxidoreductase subunit beta [Pelodictyon luteolum]
EPKWCAGCGDHAVLQQLKSAVSGIGCSSRLPY-----YVATYGVHGIHGRALPVASGLKA
AVWVATGDGDALSIGGNHYIHTIRRNPDLNVILLNNEIYGLTKGQYSPTSKIGQRTVTSP
---DHPILTLGAGGTFVARVIFKRGGTSLIEIYQNCPIFNDKADTTLYVEILSRFFGIFY
VE
>B_Chloroflexota_Dehalococcoides_mccartyi@@pyruvate_synthase_subunit_PorB@WP_011309197.1 WP_011309197.1 pyruvate synthase subunit PorB [Dehalococcoides mccartyi]
GHRGCIGCGEALAVRLATKAVNATGCMEIIASQYPYTSWRLPWIHTLFENTAAVASGVES
AIVAIGGDGATVDIGLQALSGAMERGHNFTYICFDNEAYMNTGIQRSSATPFGAATTTSP
GQFSWKKIAVAHNIPYVATCKVSKAGPAYIHCLSVCPTGWRLAVETGVFPPLKEYQRRFR
HL
>B_Chloroflexota_Dehalogenimonas_alkenigignens@@pyruvate_synthase_subunit_PorB@WP_058439475.1 WP_058439475.1 pyruvate synthase subunit PorB [Dehalogenimonas alkenigignens]
GHRACIGCGEALAVRLAAKAVNATGCMEIVASQLPYTSWKLPWIHTLFENSAAVASGVEA
GVTAIAGDGATLDIGLQALSGAMERGHDFVYLCFDNEAYMNTGIQRSSATPFGASTTTSP
GQMSWKKIAVAHNIPYVATAKVKKGGPAYIHILSVCPTGWRLAVETGVFPPVKDYQRRFR
HL
>B_Clostridium_drakei_Clostridium_drakei@@thiamine_pyrophosphate-dependent_enzyme@WP_032078091.1_* WP_032078091.1 thiamine pyrophosphate-dependent enzyme [Clostridium drakei]
GHRMCAGCGAPIAVRGVLRAGSATGCLEVSTNLYPYTAWKDSFIHSAFENAGATIGGVEA
AFIAFGGDGGTYDIGFQSLSGAMERGHDMVYVCYDNGAYMNTGIQRSSATPKYADTTTTP
GKNQFRKVMAAHEIPYVAQTKAEKAGPAFLNVMAPCPRGWRLAVETCYWPPIEEFQGRFK
HL
>B_Deferribacterota_Deferrivibrio_essentukiensis@@thiamine_pyrophosphate-dependent_enzyme@WP_242819536.1 WP_242819536.1 thiamine pyrophosphate-dependent enzyme [Deferrivibrio essentukiensis]
KSIYCPGCNHGLIHRLVAEAVAPVGCSVLLYD-----YFNIDVVEAPHGRAPALATGAKR
VVFTYQGDGDLASIGMSEIIHAAGRGENITVIFVNNANYGMTGGQMAPTTLPGQKTTTTP
HSHGFPFIGSLPAVAYSARVAFKNQGFSFVEVLSTCPTNWG--------------LGTFK
DI
>B_Deferribacterota_Flexistipes_sinusarabici@@thiamine_pyrophosphate-dependent_enzyme@WP_013885243.1 WP_013885243.1 thiamine pyrophosphate-dependent enzyme [Flexistipes sinusarabici]
KTIYCPGCGHGVIHRLVGETVAPVGCAVLLYD-----YFNTDIIEAPHGRAPALATGIKR
VVFSYQGDGDLASIGMGEIVHAAGRGENITIIFVNNANYGMTGGQMAPTTLPEQVTTTTP
ATDGFPFIAGLDAPVFSARVAFGLQGFSFVEILSACPTNWG--------------LGVFK
DI
>B_Deferribacterota_Geovibrio_ferrireducens@@thiamine_pyrophosphate-dependent_enzyme@WP_265822463.1 WP_265822463.1 thiamine pyrophosphate-dependent enzyme [Geovibrio ferrireducens]
TTIFCPGCSHGIIHRLVGEVVAPVGCAVLLYE-----YFRTDIVEAPHGRAPALATGIKR
VVFSYQGDGDLASIGMAEIMHAANRGEMITVIFVNNANYGMTGGQMAPTTLPGQRTTTTP
ATHGSPFMGALDPVVYSARVAFQNQGFSFVEVLSTCPTNWG--------------LGVFR
DA
>B_Deferribacterota_Limisalsivibrio_acetivorans@@thiamine_pyrophosphate-dependent_enzyme@WP_022851182.1 WP_022851182.1 thiamine pyrophosphate-dependent enzyme [Limisalsivibrio acetivorans]
TTIYCPGCNHGTIHRIVGEVVAPVGCSVLLYE-----YFKTDIVEAPHGRAPALATGIKR
VVFCYQGDGDLASIGMAEIMHAANRGEMITVIFVNNANYGMTGGQMAPTTLPGQRTTTTP
GYHGAPFMAGLDPVVYSARVAFENQGFSFVEVLSSCPTNWG--------------LGEFK
GG
>B_Deinococcota_Calidithermus_chliarophilus@@thiamine_pyrophosphate-dependent_enzyme@WP_084542141.1 WP_084542141.1 thiamine pyrophosphate-dependent enzyme [Calidithermus chliarophilus]
GHSLCRGCGAPTVVRTVLNSVNATGCLEVATTRYPTTAWGVPWLHLAFENAAAAASGLET
AFVVFGGDGGTYDIGLQALSGALERGHRFLYVCYDNEGYMNTGIQRSGATPFAAATTTSP
GKHQTRKIAIAHHIPYVAQAKAVRAGPAFLNVLSGCALGWGLAVETRYWPPLEEWQDRFK
HL
>B_Deltaproteobacteria_Dissulfurimicrobium_hydrothermale@@pyruvate_synthase_subunit_PorB@WP_237889667.1 WP_237889667.1 pyruvate synthase subunit PorB [Dissulfurimicrobium hydrothermale]
GHRACQGCGEVLALRMVMKACNATGCMEIITTPFPQTAWNVPWIHVAFENAAAVASGVEA
GILAVGGDGATGDIGLQWISGAFERGHDLLYVCLDNEAYMNTGIQRSGCTPYGAMTTTSP
GQVTWKKIMAAHGIPYVATAKVKKAGPAYVHIYSPCPTGWGLAVETKVFPPVSDYQRRFR
HL
>B_Deltaproteobacteria_Dissulfurirhabdus_thermomarina@@pyruvate_synthase_subunit_PorB@WP_163298249.1 WP_163298249.1 pyruvate synthase subunit PorB [Dissulfurirhabdus thermomarina]
GHRACQGCGEVLALRMVMKACSATGCMEIITSPYPQTAWRVPWLHIAFENAAAVASGVEA
AIMALGGDGATGDIGLQALSGAMERGHDFLYVCVDNEAYMNTGVQRSGCTPYGAMTTTSP
GQYTWKKIAAAHGIPYVATAKVKKAGPAYVHIFSPCPTGWGLAVDTRIFPPVTEYQRRFR
HL
>B_Dictyoglomota_Dictyoglomus_thermophilum@@thiamine_pyrophosphate-dependent_enzyme@WP_012548639.1 WP_012548639.1 thiamine pyrophosphate-dependent enzyme [Dictyoglomus thermophilum]
GHRLCAGCGASIIVRMVLNAANATGCLEVATTIFPFNAWNVPWIHSAFENAAATIAGVEA
AFISFAGDGGTYDIGLQALSGAIERGHRAVFICYNNEAYMNTGIQRSGATPRGAFTTTSP
GKPQKRKMMVANGAKYVAQAKVKKAGPAFLNIYSTCPRGWRLAVETGVWPPVEEFQGRFA
HL
>B_Elusimicrobiota_Elusimicrobium_minutum@@thiamine_pyrophosphate-dependent_enzyme@WP_012415640.1 WP_012415640.1 thiamine pyrophosphate-dependent enzyme [Elusimicrobium minutum]
PFHYCPGCGHGVVHRLIAETVAPVGCAVFADS-----YFNCDMIQGAHGRGPAIATGIKR
AVFSYQGDGDLASIGMAEIVHTAIRSENITVIFINNAIYGMTGGQMAPTTLVGQPATTAP
ALQGYPIFSQIKGSKYLERVAFENQGFSLVEVLSQCPTNWG--------------LGVFK
DE
>B_Elusimicrobiota_Endomicrobium_proavitum@@thiamine_pyrophosphate-dependent_enzyme@WP_052570007.1 WP_052570007.1 thiamine pyrophosphate-dependent enzyme [Endomicrobium proavitum]
SLSYCPGCGHGIIHRLVAECVAPVGCAVFAYD-----YFNFDVTEAPHGRPPAVATGIKR
TVFTYQGDGDIAAIGMAETIHAANRGENITIIFVNNANYGMTGGQMAPTTLIGQVTETTP
KREGYPILATLEGTTYLERVAFQCQGFSLVEVISNCPVDWG--------------LGVVK
DK
>B_Endomicrobiia_Candidatus_Endomicrobiellum_cubanum@@thiamine_pyrophosphate-dependent_enzyme@WP_373469887.1 WP_373469887.1 thiamine pyrophosphate-dependent enzyme [Candidatus Endomicrobiellum cubanum]
GHRLCAGCGAGIVARQTMIATSATGCLEVSTTIFPYTSWKTSFFHSAFENSAATCSGIET
AFIAFGGDGGTYDIGLQSLSGAMERGHRMLYICYNNEAYMNTGIQRSGATPKGAHTTTAP
GKEQNKKIMIAHNIPYVAQSKVQKAGPTFINILTPCRLGWSLAVETCVWPPIEEFQGRFK
HL
>B_Endomicrobiia_Candidatus_Ruminimicrobiellum_ovillum@@thiamine_pyrophosphate-dependent_enzyme@WP_372519370.1 WP_372519370.1 thiamine pyrophosphate-dependent enzyme [Candidatus Ruminimicrobiellum ovillum]
GHRLCAGCGAGVVARQTLIAVSATGCLEVSTSVFPYTAWKTPFFHSAFENSAATCSGVEA
AFIAFGGDGGTYDIGLQSLSGAMERGHRMLYVCYNNEAYMNTGIQRSSATPQGASATTSP
GKEQPKKIIAAHNVPYAAQAKVQKAGPTFINVLTPCRLGWGLAVDTCIWPPVGEFQSRFK
HL
>B_Epsilonproteobacteria_Helicobacter_sp._15-1451@@thiamine_pyrophosphate-dependent_enzyme@WP_112052284.1 WP_112052284.1 thiamine pyrophosphate-dependent enzyme [Helicobacter sp. 15-1451]
AHLLCPGCAHGMIVREVLNAAASTGCLEVSTAVYPYTSWDTPWIHIGFENSSTAVAGAEA
MFVAIGGDGATYDIGFQFISGCFERGHNFTYVCLDNEVYANTGGQRSGSTPIGASTTTTP
GKKDKKKIMAAHGAPYVAQVKIKRAGPTFINAMSACTTEWRLAVDSLVFPPVRDYQGRFK
HL
>B_Epsilonproteobacteria_Lebetimonas_natsushimae@@thiamine_pyrophosphate-dependent_enzyme@WP_096258113.1 WP_096258113.1 thiamine pyrophosphate-dependent enzyme [Lebetimonas natsushimae]
GHRLCPGCAHGMIVREVVNASTATGCLEVCSAIYPYTSWDVSWLHIGFENAAAGISGAEA
MFVAFGGDGGTYDIGFQSLSGATERGHDFLYVCLDNEGYMNTGGQRSSSTPVGAHTTTSP
GEKNRKKIMAAHGCPYVATAKAAKAGPTFINALSPCTTEWKLAVETCMFPPVEEYQGRFA
HL
>B_Epsilonproteobacteria_Nautilia_profundicola@@thiamine_pyrophosphate-dependent_enzyme@WP_012663892.1 WP_012663892.1 thiamine pyrophosphate-dependent enzyme [Nautilia profundicola]
GHRLCPGCAHSMIVREVVNASTATGCLEVCTSIYPYTSWDVSWIHIGFENAAAAIAGAEA
MFVAFGGDGGTYDIGFQSLSGAVERGHDFLYVCLDNENYANTGGQRSSATPIGAHTSTTP
GEKQKKKIMAAHGCPYVATAKAAKAGPTFINALSPCTTEWKLAVETCAFPPIEEYQGRFS
HL
>B_Fusobacteriota_Psychrilyobacter_sp.@@thiamine_pyrophosphate-dependent_enzyme@WP_336888798.1 WP_336888798.1 thiamine pyrophosphate-dependent enzyme [Psychrilyobacter sp.]
KTHYCPGCTHGITHRLVGEVVAPVGCSVLAYK-----YFNCDVQQAAHGRAPAVATGIKR
VVFTYQGDGDLASIGAAEIVHAAARGERFTTIFINNAIYGMTGGQMAPTTLVGQKATTAP
KKVGMPMLATLDGAKFVERCAFEMQGFGIVEILSTCPTNWG--------------LGNIR
TP
>B_Fusobacteriota_unclassified_Cetobacterium@@MULTISPECIES__thiamine_pyrophosphate-dependent_enzyme@WP_185879494.1 WP_185879494.1 MULTISPECIES: thiamine pyrophosphate-dependent enzyme [unclassified Cetobacterium]
GHRMCAGCGAPVAVRGVLRACSATGCLEVSTFLYPYTAWKDSFIHSAFENAGATISGVEA
AFIAFGGDGGTYDIGFQSLSGAMERGHDMVYVCYDNGAYMNTGIQRSSATPKYASTTTTP
GKVQGKKIMVGHNIPYVAQTKSEKAGAAFLNVLAPCPRGWNLAVETCYWPPIIDFQGRFK
HL
>B_Fusobacteriota_uncultured_Cetobacterium_sp.@@thiamine_pyrophosphate-dependent_enzyme@WP_297405851.1 WP_297405851.1 thiamine pyrophosphate-dependent enzyme [uncultured Cetobacterium sp.]
DTHYCPGCTHGIIHKLVGEVVAPVGCSVLAYK-----YFNCDMHEAAHGRAPAVATGIKR
VVFTYQGDGDLASIGAAEIVHAAARGEKFTTIFVNNAIYGMTGGQMAPTTLIGQKTTTSP
ILQGAPILSTLDGVHYIERVAFELQGFSLIEVLSTCPTNWG--------------LGVYK
DK
>B_MAG_Acidobacteriota_Candidatus_Polarisedimenticolia_bacterium@@MAG_TPA__thiamine_pyrophosphate-dependent_enzyme__partial@HXH27663.1 HXH27663.1 MAG TPA: thiamine pyrophosphate-dependent enzyme, partial [Candidatus Polarisedimenticolia bacterium]
GHRACQGCGQALAARLVTEAANATGCLEVFSTPWPQSAWRVPWVHSVFENAAAVASGMEA
AVLAFGGDGGTFDIGFQALSGMLERNHNVLYVCFDNEAYMNTGIQRSSSTPHAARTTTSP
GKRHLKKIIAAHHTPYAASAKVRRAGPTFLLVHCPCPLGWGLAVQSGLFPPVVDYQGRFR
HL
>B_MAG_Armatimonadota_Armatimonadota_bacterium@@thiamine_pyrophosphate-dependent_enzyme@MDR5695027.1 MDR5695027.1 MAG: thiamine pyrophosphate-dependent enzyme [Armatimonadota bacterium]
GHRACQGCGQALGVRLALERANATGCLEVFSTAYPYSSWAVPWIHSLFENTAAVASGISA
AVIALGGDGGTADIGLQALSGMFERGDDVLYICYDNEAYMNTGVQRSGLTPPYARTTTSP
GNVRPKKIAVAHGVGYAATAKVQKAGPRYLHIHAPCPLGWGLAVQTGLFPPVEEYQSRFA
HL
>B_MAG_Bacteroidota_Bacteroidota_bacterium@@thiamine_pyrophosphate-dependent_enzyme@MCL4535191.1 MCL4535191.1 MAG: thiamine pyrophosphate-dependent enzyme [Bacteroidetes bacterium]
GSLGCSGCGSTLAVRLALKAVVPAACISTVSCYFPQTPFRVPMLVMAFAATGAAISGMSA
AVVGFAGDGGTVDIGLQSLSCALEGGRKFIYICYDNEAYMNTGVQRSGATPYGATTATTP
FEDKPKKIVAAHDIPYAATAKVQRAGPTYIHVLCPCPPGWGMAVECGLWSDPSEYQARFR
QF
>B_MAG_Betaproteobacteria_Accumulibacter_sp.@@pyruvate_synthase_subunit_beta@MDR3300801.1 MDR3300801.1 MAG: pyruvate synthase subunit beta [Candidatus Accumulibacter sp.]
GHKACGGCGGSLVVRWVLKVVVPAGCMSAVGFVYPQMAFGVNAIIAPFAATGAVLSGIAA
AVVGFAGDGGTADIGLQALSGVFDRREKIIYICYDNEAYMNTGVQRSGATPWGARTSTTA
ASVGTKKVAAAHGIPYAATAKIQKAGPSFLHVYAPCPIGWGSVVATGLWPPIRNYQGRFK
NI
>B_MAG_Caldisericota_Caldisericota_bacterium@@thiamine_pyrophosphate-dependent_enzyme@MCR4433246.1 MCR4433246.1 MAG: thiamine pyrophosphate-dependent enzyme [Caldiserica bacterium]
GHTACAGCGQSLAARLVLNAANATGCLEVFSSNFPQSSWEVPWIHSLFENTPAVASGIEA
AVVAQGGDGGFADIGFGALSGAIERGHNILFIVYDNEAYMNTGVQRSGLTPFDASTTTSP
GNPTDKKIVAAHGAPYVAVTKVQKAGPKFLQIHVPCPLGWGLAVQTGLYPPVEDYQARFR
HL
>B_MAG_Calditrichota_Calditrichota_bacterium@@pyruvate_ferredoxin_oxidoreductase@NOZ55902.1 NOZ55902.1 MAG: pyruvate ferredoxin oxidoreductase [Calditrichaeota bacterium]
GHRACSGCIPIVAFHHVMRSGTATGCMEVVTTIYPYTSWRVPWIHNAFENVAATISGVEA
AFIAFGGDGGTYDIGLQALSGAMERGHDMLYVCYDNEAYMNTGIQRSSATPFSADTKTAP
GKTQYPKIMAAHGIPYAAQAKVEKAGPTFINILAPCPPGWRLAVETCFWPPVTEFQGRFR
HL
>B_MAG_Chlamydiota_Chlamydiota_bacterium@@thiamine_pyrophosphate-dependent_enzyme@MEI6633942.1 MEI6633942.1 MAG: thiamine pyrophosphate-dependent enzyme [Chlamydiota bacterium]
GHRACAGCGSIITIKLVLMAVSATGCMEVVTSIYPYTAWRVPFMHNAFENAAATLSGIET
AFIAFGGDGGTYDIGLQSLSGAMERGHDMLYVCYDNEAYMNTGIQRSGSTPFCAATSTSP
GKKQYPKIMVAHRIPYVAQAKVRKAGPKFMNIISSCHRGWRMAVETCYWPPITEWQKRFQ
HL
>B_MAG_Chlorobiota_Chlorobiaceae_bacterium@@pyruvate_synthase_subunit_beta@NMW22803.1 NMW22803.1 MAG: pyruvate synthase subunit beta [Chlorobiaceae bacterium]
GHKACPGCGGSLALRLALKVVVPAGCMSAVSFIFPQMAFTCNAIISTFPGTASMLSGVAA
GAVGFAGDGGTADIGLQALSGAIDRHDKIIYICYDNEAYMNTGVQKSGLTPLGARTTTSP
GAFTQKKIVAAHGIDYAATAKLEYAGTSYIHVFAPCPVGWGNAVDCGLWYSLRDYQSRFI
HL
>B_MAG_Chloroflexota_Chloroflexota_bacterium@@thiamine_pyrophosphate-dependent_enzyme@MDP3065066.1 MDP3065066.1 MAG: thiamine pyrophosphate-dependent enzyme [Chloroflexota bacterium]
DSLACAGCSAVLAVRLTLKAVVPANCISVVSCYYPQAPFQVPMFVMAFAATGAAISGISA
GVVGFAGDGGTADIGIQSLSGAIDMGYKFIYICYDNEAYMNTGVQRSGLTPRGATTSTTP
YEERPKKIVAAHGIPYAATAKVQKAGPTYIHVLAPCPPGWGLAVRSGLWEPVADYQSRFR
NL
>B_MAG_Deinococcota_Meiothermus_sp.@@MAG_TPA__thiamine_pyrophosphate-dependent_enzyme@HEU4742558.1 HEU4742558.1 MAG TPA: thiamine pyrophosphate-dependent enzyme [Meiothermus sp.]
GHSLCRGCGAPTVVRTVLNSVNATGCLEVATTRYPTTAWKVPWIHLAFENAAAATSGIET
AFVTFGGDGGTYDIGLQALSGALERGHRFIYVCYDNEAYMNTGIQRSGATPFAANTTTSP
GKHQTRKIAVAHHIPYVAQAKALRAGPSFLNVLSGCPLGWGLAVDSLYWPALEEWQARFK
HL
>B_MAG_Dictyoglomota_Dictyoglomota_bacterium@@pyruvate_ferredoxin_oxidoreductase@MBP8637971.1 MBP8637971.1 MAG: pyruvate ferredoxin oxidoreductase [Dictyoglomi bacterium]
GHRLCAGCGASIAVRQILLAANATGCLEVATTIYPYTAWKTPWIHSAFENAAATISGVEA
AFLAFGGDGGTYDIGFQSLSGAMERNHNILYICYDNEAYMNTGIQRSSATPLGAWTTTTP
GKVGGKKSIAEQGAMYVAQAKVRKAGATFINVLSPCPRGWRLAVDTCYWPPVTEYQGRFA
HL
>B_MAG_Elusimicrobiota_Elusimicrobiota_bacterium@@MAG_TPA__pyruvate_ferredoxin_oxidoreductase@HCJ66049.1 HCJ66049.1 MAG TPA: pyruvate ferredoxin oxidoreductase [Elusimicrobia bacterium]
GHTACVGCGEVLPVIMVVDTVSATGCIEVFSSRYPESAWEVPWIHSLFENAAAVASGIAS
AVVALAGDGGTADIGLQALSGMLERGDDVLFVCFDNEAYMNTGIQRSGSTPFAAATTTSP
GKMQRKKIVAAHNVPYVATAKVKKAGPKYIQILSPCPLGWRLAVQCGLYPPVEEYQGRFR
HL
>B_MAG_Elusimicrobiota_Elusimicrobiota_bacterium@@thiamine_pyrophosphate-dependent_enzyme@MEW6555945.1 MEW6555945.1 MAG: thiamine pyrophosphate-dependent enzyme [Elusimicrobiota bacterium]
GHRLCSGCGAGIVARQVLIAANATGCLEVATTIFPYTAWKVPWFHSAFENAAATIAGIEA
AFIAFGGDGGTYDIGLQALSGAMERGHRILYICYNNEAYMNTGIQRSSATPKGANTTTAP
GKIQARKIMVAHNIPYVAQTKVQKAGPSFMNILQPCRLGWGLAADTCIWPPVTEWQNRFK
HL
>B_MAG_Elusimicrobiota_Elusimicrobiota_bacterium@@pyruvate_synthase_subunit_beta@NLE91695.1 NLE91695.1 MAG: pyruvate synthase subunit beta [Elusimicrobia bacterium]
GHTACAGCGQSLAARLVIDAVNNTGCLEVFSTKYPESAWEVPFIHSLFENCAAVASGVES
AVIAQAGDGGTADIGLQALSGMLERGHDILYVCYDNEAYMNTGVQRSGLTPFDSNTTTSP
GNLRPKKIAVAHGIPYVATAKVKKAGPKYMQIHVPCPLGWRAAVETGLYPPVEEYQGRFK
HL
>B_MAG_Epsilonproteobacteria_Arcobacteraceae_bacterium@@thiamine_pyrophosphate-dependent_enzyme@MFA7575341.1 MFA7575341.1 MAG: thiamine pyrophosphate-dependent enzyme [Arcobacteraceae bacterium]
GHRLCAGCGASIAVRQILSAASATGCLEVATTIYPFTSWRSSFIHNAFENAAATISGVEA
MFIAFGGDGGTYDIGLQSLSGALERGHDFVYVCYDNEAYMNTGIQRSSATPRGVWTTTSP
GKTQYRKVVAAHKIPYAAQAKARKAGPAFLNVLSPCPRGWRLSVQTNFWPPITEWQGRYK
NA
>B_MAG_Epsilonproteobacteria_Campylobacteraceae_bacterium@@hypothetical_protein_LBQ18_07275@MDR1976779.1 MDR1976779.1 MAG: hypothetical protein LBQ18_07275 [Campylobacteraceae bacterium]
GHKACGGCGGSLTLRLALKVVVPAGCMSAVGFVYPQMAFGVNAIISSFPGTASMLSGVAA
GTVGFAGDGGTADIGLQALSGAIDRNDKIIYICYDNEAYMNTGVQKSSLTPYGALTTTTP
GTLTHKKIAAAHDIPYAATAKVEKAGTSYIHIYAPCHVGWGKALSCGLWYPIEEYQARFK
HI
>B_MAG_Epsilonproteobacteria_Campylobacterales_bacterium@@pyruvate_ferredoxin_oxidoreductase@MEF3191955.1 MEF3191955.1 MAG: pyruvate ferredoxin oxidoreductase [Campylobacterales bacterium]
GHRLCPGCSHSVIVREVLNCSAATGCLEVCTAIYPFTSWDVNWIHVGFENAAAAISGVEA
MFIAFGGDGGTYDIGFQSLSGAFERGHEMLYICLDNEGYMNTGGQRSSSTPIGGATTTSP
GEKRTKKIMAAHNSPYVATVKTQKAGPTFINALSPCPTEWKLAADTLVFPPVRDYQGRFR
HL
>B_MAG_Gemmatimonadota_Gemmatimonadota_bacterium@@pyruvate_ferredoxin_oxidoreductase@MBI4541873.1 MBI4541873.1 MAG: pyruvate ferredoxin oxidoreductase [Gemmatimonadetes bacterium]
GHSLCRGCGVPIAVRAVLNSVNATGCLEVATTRYPATAWNVPWLHVAFENAAAAASGVET
AFVVFAGDGGTYDIGLQALSGALERGHRLLYVCYDNEAYMNTGIQRSSATPFGASTSTSP
GKLERRKIVVAHHIPYVAQAKVARAGPAFINVLTTCQLGWGLAVETCFWPPIEAWQARFS
HL
>B_MAG_Kiritimatiellota_Kiritimatiellia_bacterium@@pyruvate_ferredoxin_oxidoreductase@MBL7116078.1 MBL7116078.1 MAG: pyruvate ferredoxin oxidoreductase [Kiritimatiellae bacterium]
GHRMCAGCPVPIFTRMLSRVCSATGCLEVASTIFPYSAWKVPWVHTAFENAAATMSGVEA
ACVAIGGDGGTYDIGLQSLSGAMERGHDMLYICYDNGAYMNTGIQRSSATPMGAATTTTP
GKAHLKKIMVSHDLDYVAQAKIKKGGPAFLNILSPCIPGWRMGVETKFWNPVADWQGRFK
HL
>B_MAG_Lentisphaerota_Lentisphaerota_bacterium@@pyruvate_ferredoxin_oxidoreductase@MBT3376914.1 MBT3376914.1 MAG: pyruvate ferredoxin oxidoreductase [Lentisphaerae bacterium]
GHRMCAGCTVPILARMLTRVGSATGCLEVASSVFPYSAWKVPWIHTAFENVSATVSGAEA
MFVAIGGDGGTYDIGIQSLSAAMERGHDMLYICYDNGAYMNTGIQRSSATPVGAATTTTP
GKRRPRKIMVGHHLEYVAQGKLQKGGPAFLNVICPCIPGWRLAVETRFWPPIEEWQGRFK
HL
>B_MAG_Nitrospinota_Nitrospinae_bacterium_RIFCSPLOWO2_12_FULL_45_22@@pyruvate_ferredoxin_oxidoreductase@OGW16431.1 OGW16431.1 MAG: pyruvate ferredoxin oxidoreductase [Nitrospinae bacterium RIFCSPLOWO2_12_FULL_45_22]
GHRLCAGCGAPVAIRQILLAANATGCVEVATSIYPYTSWRVPWFHSAFENAAATIAGVES
MFIAFGGDGGTYDIGLQSLSGALERGHTFLYVCYNNEAYMNTGIQRSSSTPLGASTTTSP
GKMQHRKIVAAHNIPYVAQSKTRKAGPSFINVLAPCHRGWRLAVETCFWPPLVEYQGRFA
HL
>B_MAG_Nitrospinota_Nitrospinota_bacterium@@pyruvate_ferredoxin_oxidoreductase@MBI5183524.1 MBI5183524.1 MAG: pyruvate ferredoxin oxidoreductase [Nitrospinae bacterium]
GHRLCPGCGHSIVIRQILRTANATGCLEVCTTVFPYSAWKTPWIHSAFENAAATVSGIEA
MFMAIGGDGGTYDIGLQSLSGAMERGHNMVYVCNDNEAYMNTGGQRSSATPYGAYTTTTP
GKQQFRKIMVSHNIPYVAQTKAKKAGPAFLNVLSVCPTDWKLAHDTCFWPPIEEWQGRFK
HL
>B_MAG_Planctomycetota_Candidatus_Brocadiia_bacterium@@thiamine_pyrophosphate-dependent_enzyme@MFA4985713.1 MFA4985713.1 MAG: thiamine pyrophosphate-dependent enzyme [Candidatus Brocadiia bacterium]
GHRACAGCGATMALRQIMRAGFATGCMEVVTTIYPYTAWRVPYIHVAFENVAAALSGVEA
AFIAFAGDGGTYDIGLQSLSGMLERGHNILYVCYDNEAYMNTGIQRSGSSPLGAATSTTP
GKQQWKKIAAAHGVPYVATAKVQKAGPKFMNVAASCNRGWRMAVECCIFPPVADYQGRFS
HF
>B_MAG_Synergistota_Synergistota_bacterium@@pyruvate_ferredoxin_oxidoreductase@MCD6362516.1 MCD6362516.1 MAG: pyruvate ferredoxin oxidoreductase [Synergistetes bacterium]
GHRLCPGCGAALTARLVMLASCATGCLEVSTTIYPYTAWRVPWIHNAFENAAATIAGVEA
AFIAFGGDGGTYDIGLQALSGALERGHDFLYICYNNEGYMNTGAQRSGGTPKGANTTTAP
GKPQWRKIVAGHHIPYVAQTKVRKAGPSFINVLAPCVRFWRLAVDTCFWPPIEEFQGRFR
HL
>B_MAG___TDB__Candidatus_Dadabacteria_bacterium_Candidatus_Dadabacteria_bacterium@@3-methyl-2-oxobutanoate_dehydrogenase_subunit_beta@RMG91572.1_* RMG91572.1 MAG: 3-methyl-2-oxobutanoate dehydrogenase subunit beta [Candidatus Dadabacteria bacterium]
GHLACPGCGAAIAMRFLLKGSIPACCWSIIAGPFPYTALQVPILHTAFETGGAVASGIRA
AVVTWAGDGGTFDIGLQALSGAAERNENILYVCYDNEAYMNTGVQSSGATPTGAWTTTTP
PKPTRKKIMAAHRIPYAATAKVQKAGTKFLHVYATCPTGWKLAVQTRIFPLVDEYQGRFK
HL
>B_MAG___TDB__Candidatus_Magnetomorum_sp._Candidatus_Magnetomorum_sp.@@3-methyl-2-oxobutanoate_dehydrogenase_subunit_beta@MBF0450972.1_* MBF0450972.1 MAG: 3-methyl-2-oxobutanoate dehydrogenase subunit beta [Candidatus Magnetomorum sp.]
GHVACPGCGAVIAMKFALQAVIPACCWAVVAGVHPQTSLKVPVLHTAFETSGAAASGVRA
AVVAWAGDGGTFDIGFQSLSGACERNENFLYVCYDNEAYMNTGVQRSSATPYGARTTTTP
WKNRRKKALAAHRIPYAATAKFKKAGTRFIHAYASCPTGWRLAVQTNFFPPVSDYQGRFK
HL
>B_MAG___TDB__Smithella_sp._Smithella_sp.@@pyruvate_synthase_subunit_PorB@MEN6624101.1_* MEN6624101.1 MAG: pyruvate synthase subunit PorB [Smithella sp.]
GHRACSGCGEILGVRLMCKAASATGCMEIVTSMYPTTAWRVPWIHVAFENAAAVASGVEA
GAVGMAGDGGTMDIGIQALSGAMERGHDMLFVCFDNEAYMNTGIQRSSGTPMGASTTTAP
GQKTWKKIMVAHNVPYVATAKIEKAGPSYIHCFTVCPTGWRLAVETGIFPPIKNYQGRFR
HL
>B_Magnetococcus_Magnetococcus_sp._PR-3@@thiamine_pyrophosphate-dependent_enzyme@WP_332889297.1 WP_332889297.1 thiamine pyrophosphate-dependent enzyme [Magnetococcus sp. PR-3]
GHRACQGCGEALGARYAIDAVNATGCLEVFTTPYPETSWQIPWLHSLFGNAAAVATGVQA
AVIAQGGDGGTTDIGFGPLSGMFERNDDVLYICYDNEAYMNTGVQRSSATPPAARTATTP
SEFGMGKIAMAHRIPYVATAKIEKAGAKYIHILVPCPLGWGMAIKCGLFPPVTEYQKRFA
HL
>B_Moorella_thermoacetica_Moorella_thermoacetica@@thiamine_pyrophosphate-dependent_enzyme@WP_011391922.1_* WP_011391922.1 thiamine pyrophosphate-dependent enzyme [Moorella thermoacetica]
GVSTCHGCGMELAVRNILDVVIPPGCAALFSGFGSETALKIAGIQGNLENSAAIAAGIRA
GVLALAGDGATVDIGIQSLSGAMERGDRILYVCYDNEAYMNTGIQASGSTPMQAWTTTTP
-KHVYRKIARAHRIPYVASAKIARAGPAYVHLQTPCPTGWGLAVQTRCWPPVEDYQRRFR
GI
>B_Mycoplasmatota_Candidatus_Xianfuyuplasma_coldseepsis@@thiamine_pyrophosphate-dependent_enzyme@WP_258877923.1 WP_258877923.1 thiamine pyrophosphate-dependent enzyme [Candidatus Xianfuyuplasma coldseepsis]
PLTYCPGCTHGIIHKLVAQSISSVGCSALNYD-----FFSCDMVQVAHGRAPAVATGIKR
VLFTYQGDGDLASIGIAEAIHAAHRSENITIIFVNNAIYGMTGGQMAPTTLIGQKTTTSP
KETGLPLMATIPGATYVERVAFDIQGFSLIEFVSTCPVNWG--------------LGVYK
DR
>B_Mycoplasmatota_Haloplasma_contractile@@thiamine_pyrophosphate-dependent_enzyme@WP_008825481.1 WP_008825481.1 thiamine pyrophosphate-dependent enzyme [Haloplasma contractile]
EFTYCPGCTHGIIHRLVAEVISPVGCSVMNYE-----FFNCDMQQAAHGRAPAVATGIKR
VVFTYQGDGDLASIGTAEIIHAAHRSENISVIFVNNAIYGMTGGQMSPTTLVGQKTTTSP
KHTGMPLLATIPGATYIERVAFQLQGFGLVEFISTCPVNWG--------------LGVYR
SP
>B_Nitrospirota_Candidatus_Nitrospira_allomarina@@thiamine_pyrophosphate-dependent_enzyme@WP_312646860.1 WP_312646860.1 thiamine pyrophosphate-dependent enzyme [Candidatus Nitrospira allomarina]
GHRACQGCGEALGARYALDAVNATGCLEVFSSPYPESAWQIPWMHSLFGNAPAVASGVAA
AVIAQGGDGATVDIGFGCLSGMFERNDDVLYVCYDNEAYMNTGVQRSGSTPPRAWTNTTQ
NPMGIGKIAMAHGIPYVATAKVTKAGARYIHIHVPCPLGWKLAVESGLFPPVEQYQGRFK
HL
>B_Nitrospirota_Dissulfurispira_thermophila@@thiamine_pyrophosphate-dependent_enzyme@WP_203471681.1 WP_203471681.1 thiamine pyrophosphate-dependent enzyme [Dissulfurispira thermophila]
GHRMCSGCGAPPVVKMVLLASNATGCLEVSTCISEYTAWKIPWIHNAFENAAATLSGVET
MFIAFGGDGGTYDIGFQSLSGAMERGHDMLYICYDNGAYMNTGIQRSSATPFGADTTTCP
GKLQQRKIMAAHGIPYVAQAKVRKAGPKFMNIIAPCNRGWRLAVETCYWPPLIDFQGRFK
HM
>B_Nitrospirota_Leptospirillum_ferrooxidans@@thiamine_pyrophosphate-dependent_enzyme@WP_014448267.1 WP_014448267.1 thiamine pyrophosphate-dependent enzyme [Leptospirillum ferrooxidans]
GHRACQGCGQALAARLVLEAANATGCLEIFSSSWPESAWRTPWIHSLFENTAAVASGIEA
AVLAFAGDGGTFDIGFQSLSGMLERNHSVLYVCFDNEAYMNTGVQRSGSTPHGAWTTTSP
GKKHYKKIIAAHRIPYSATAKVRKAGSSFILIHSPCPLGWGLAVETGLFPPVIDYQERFR
HL
>B_Planctomycetota_Candidatus_Brocadia@@MULTISPECIES__thiamine_pyrophosphate-dependent_enzyme@WP_200891680.1 WP_200891680.1 MULTISPECIES: thiamine pyrophosphate-dependent enzyme [Candidatus Brocadia]
GHTACTGCGEALAAKLVLGATDSTGCLEVFTTRFPQSSWEVPFIHSLFENSAAVASGIEA
AVIAQGGDGGTADIGLQALSGMLERGHDILYVCYDNEAYMNTGVQRSGLTPFDCMTTTSP
GNKHNKKIAAAHNIPYVATAKVKKAGPKYLQIHSPCPLGWRLAVLTGLYPPVEEYQGRFA
HL
>B_Planctomycetota_Candidatus_Kuenenia_sp.@@thiamine_pyrophosphate-dependent_enzyme@WP_347274959.1 WP_347274959.1 thiamine pyrophosphate-dependent enzyme [Candidatus Kuenenia sp.]
GTPACAGCGGLLSLRHCLKIVNAAGCFTLLS-VYPYTPFRSSWLYTAMACAPAGAQGIRD
AVVVLTGDGVAYDIGLASTSGALYRNVDFYYLCSDNEAYGNTGFQASGATPFASNTHTTP
GELFYKKIWRSHKPPYLATIKFEKAGPKLFINLSPCPPGWNLAVDTGVWAPVEEYQGRFT
HL
>B_Rhodothermota_Rhodothermus_bifroesti@@thiamine_pyrophosphate-dependent_enzyme@WP_210373448.1 WP_210373448.1 thiamine pyrophosphate-dependent enzyme [Rhodothermus bifroesti]
GHSLCAGCGVPLVVRMVLNAVNATGCLEVATTRYPSTAWNVPWLHVAFENAAAAASGVEA
AIVAFGGDGGTYDIGLQALSGALERGHRFTYICYDNEAYMNTGNQRSGATPPLAHTTTTP
GKLQQRKIAVAHHVPYVAQAKIQRAGPSFLNVLAPCQRGWGLAVETCYWPPLTEWQGRFR
HL
>B_Spirochaetota_Spirochaeta_isovalerica@@thiamine_pyrophosphate-dependent_enzyme@WP_184746975.1 WP_184746975.1 thiamine pyrophosphate-dependent enzyme [Spirochaeta isovalerica]
GHKACGGCGESLALRLALKVSLPAGCMAAVSFIYPNMAFKNNAVITPFASTAAVATGIAA
GSVGFAGDGGTADIGIQSLSGAIDRGEKFIYICTDNEAYMNTGIQKSGLTPFGAATTTTP
GCVTEKKIAAAHGITYAATAKVQKAGPAYIHIYTPCPTGWGEVVDTGLWFPVADHQARFR
HL
>B_Spirochaetota_Treponema_rectale@@thiamine_pyrophosphate-dependent_enzyme@WP_221266589.1 WP_221266589.1 thiamine pyrophosphate-dependent enzyme [Treponema rectale]
GHKACAGCGGSLAVRIALKVVLPAGCMSAVGFNYPQLCFSNNAIISTFAGTASMMTGVLA
GVVGFAGDGGTADIGIQALSGAIDRNDDVLYICYDNEAYMNTGIQKSSLTPFGARTTTTP
GNIRPKKIIAAHDIPYAATAKVEKAGTKFIHVIAPCPTGWGEIVDTGLWYSVENYQARFR
HL
>B_Synergistota_Aminivibrio_sp.@@thiamine_pyrophosphate-dependent_enzyme@WP_323387274.1 WP_323387274.1 thiamine pyrophosphate-dependent enzyme [Aminivibrio sp.]
SSHYCPGCGHGIAHRLVCEVVAPVGCAAMIYD-----YMDTDYCEAPHGRAPAVATGLKT
VVYTYQGDGDLASIGMGEIVHAANRGQNITVIFINNAIYGMTGGQMAPTTLLGQKATTCP
KVNGYPILATLPAPGYITRVAFQNQGFSLVEVLSSCPTNWG--------------LGDFK
DF
>B_Synergistota_Cloacibacillus_evryensis@@thiamine_pyrophosphate-dependent_enzyme@WP_034443809.1 WP_034443809.1 thiamine pyrophosphate-dependent enzyme [Cloacibacillus evryensis]
GHRMCPGCGAPTAVRQALMGVSATGCMEVSTTVYPYSSWRMPFMHIAFENAGAGISGVEA
AFVAFGGDGGTYDIGLQSLSGALERGHDFTYICYNNQGYMNTGAQRSSATPQSANATTSP
GKLQRAKIVAAHNIPYVAQTKVKRAGPAFVNVLVPCPLFWKMAVDSKFWPPIEDFQGRYA
HL
>B_Synergistota_Synergistes_jonesii@@thiamine_pyrophosphate-dependent_enzyme@WP_281678836.1 WP_281678836.1 thiamine pyrophosphate-dependent enzyme [Synergistes jonesii]
GHRMCPGCGAPTAIRQALMGVGATGCMEVSTTVYPYSAWRVPFMHIAFENAGAGVSGVET
AFIAFGGDGGTYDIGLQSLSGALERGHDFTYICYNNQGYMNTGAQRSSATPLAANATTSP
GKLQRAKIVVAHNIPYVAQTKVKRAGPAFVNVLVPCPLFWKLAVDSKFWPTIEEFQGRYS
HL
>B_Thermotogota_Fervidobacterium_thailandense@@thiamine_pyrophosphate-dependent_enzyme@WP_069293108.1 WP_069293108.1 thiamine pyrophosphate-dependent enzyme [Fervidobacterium thailandense]
GHRMCPGCAAPVVVKFALMTGLATGCLEVSTTIYPYTAWNVPYIHNAFENVAATISGVET
AFFAFAGDGGTYDIGLQSLSGAVERGHKFIYIVYDNEGYMNTGNQRSGATPPGSDTTTAP
GKLQLKKIMAAHENVYVATVKIEKAGPAFIAAHSACVRFWRLAIETLYWPPVEEYQGRFR
PL
>B_Thermotogota_Kosmotoga@@MULTISPECIES__thiamine_pyrophosphate-dependent_enzyme@WP_012744894.1 WP_012744894.1 MULTISPECIES: thiamine pyrophosphate-dependent enzyme [Kosmotoga]
GHRLCPGCGAPNTAKMALMVGFATGCMEVSTTIYPYSAWSVPYIHNAFENVGATISGAET
AFFAFAGDGGTYDIGLQSLSGAIERGHDFVYILYDNEGYMNTGNQRSGSTPPGSQTTTAP
GKLQLKKIVAGHENVYAATAKLQKAGPAFIAVMAPCVRFWRLAVETLYWPPVEEFQQRFR
AL
>B_Thermotogota_Pseudothermotoga_thermarum@@thiamine_pyrophosphate-dependent_enzyme@WP_013933077.1 WP_013933077.1 thiamine pyrophosphate-dependent enzyme [Pseudothermotoga thermarum]
GHRMCPGCAAPMVVKMVLMTGLATGCLEVSTTVFPYTAWSVPYIHNAFENVAATISGVET
AFFAFAGDGGTYDIGLQSLSGALERGHKFIYVLYDNEGYMNTGNQRSGSTPPGADTTTAP
GKLQLKKIVAGHENVYAATAKVEKAGPAFLAILSPCVRFWRLAVETKYWPPVSEFQGRFR
LV
>B_Thermotogota_Tepiditoga_spiralis@@thiamine_pyrophosphate-dependent_enzyme@WP_190615108.1 WP_190615108.1 thiamine pyrophosphate-dependent enzyme [Tepiditoga spiralis]
GHYACAGCGGSLAVRLALKVALPAGCMSAVGFIYPQMAFKNNSIITPFASTAAVMSGMNA
GVVGFAGDGGTADIGFQALSGAIDRNDNVIYICYDNEAYMNTGIQKSGLTPYGAKTTTTP
GSIRPKKIVAAHGIEYAATAKLTKAGTSYIHIYASCPTGWGNAVETGLWYPIEDYQGRFK
HL
>B_Verrucomicrobiota_Limisphaera_ngatamarikiensis@@2-oxoacid_ferredoxin_oxidoreductase_subunit_beta@WP_165108148.1 WP_165108148.1 2-oxoacid:ferredoxin oxidoreductase subunit beta [Limisphaera ngatamarikiensis]
HPTWCPGCGDFSVLAIYFKLVSGIGCSSRFPY-----FVQAHGAHFIHGRALAFATGLSL
TVFVFSGDGDAFSIGGNHFLHAARRNVNLTLVVMDNQVYGLTKKQTSPTSPPGFKSKTDP
---DQPLQAIAAGATFVARTMMEAAGFSFVECLSECVEFYEGVFNTV---TDELAFGIFY
QV
>B_Verrucomicrobiota_Roseimicrobium_gellanilyticum@@thiamine_pyrophosphate-dependent_enzyme@WP_113959489.1 WP_113959489.1 thiamine pyrophosphate-dependent enzyme [Roseimicrobium gellanilyticum]
HPTWCPGCGDFAVLNIFYRVVAGIGCSSRFPY-----FMNTHGIHFIHGRALPLATGVSL
SVFVFGGDGDGFSIGGNHLNHAARKNVKLTYIIMDNFVYGLTKKQTSPTSPIGFKSKTDP
---DRPIQLLASGATFIARTMFERAGFSVVECLSECVMFYAGVFETI---TDETAFGVYY
QV
>B___TDB__Caldimicrobium_thiodismutans_Caldimicrobium_thiodismutans@@thiamine_pyrophosphate-dependent_enzyme@WP_068511531.1_* WP_068511531.1 thiamine pyrophosphate-dependent enzyme [Caldimicrobium thiodismutans]
GHRACQGCGTVLPLKLALKVVSSTGCMEIITSPFPFTSWKIPWIHVAFENSATVASGIDS
AIVVFAGDGATFDIGLQFVSGALERGHNFIYICLDNEAYMNTGVQRSGGTPFLAHTTTSP
GNITWKKIIAAHNIPYFATAKVKKAGPAFIHVYSPCPTGWGLIVETRIFPPVEEYQRRFR
HL
>B___TDB__Caldimicrobium_thiodismutans_Caldimicrobium_thiodismutans@@thiamine_pyrophosphate-dependent_enzyme@WP_068516259.1_* WP_068516259.1 thiamine pyrophosphate-dependent enzyme [Caldimicrobium thiodismutans]
LFHYCPGCHHSIIHRLLCEVLASIGCACFLYF-----YIDVDIIEAPHGRSCSAGTGIKR
AVFTYQGDGDFAAIGLGDSLHAGSRGEKITAIMINNTVYGMTGGQVSPTTLPMQKTTTTP
SKEGYPLLAGFEGVAFCARVAFLAQGFGYIEFLSACPVNWK--------------LKIFK
DF
>B___TDB__Candidatus_Desulfofervidus_auxilii_Candidatus_Desulfofervidus_auxilii@@pyruvate_synthase_subunit_PorB@WP_066063352.1_* WP_066063352.1 pyruvate synthase subunit PorB [Candidatus Desulfofervidus auxilii]
GHRACQGCGGALALRLITKAANATGCMEIISSAFPQTAWDVPWIHVAFENAAAVASGVES
AVLAVAGDGGTADIGLQALSGALERGHDFVYVCIDNEAYMNTGIQRSSSTPFGARTTTSP
GQMTRKKIAVAHDIPYVATAKVKKAGPAYLHCLSACPTGWRLAVETGVFPPVRQYQGRFR
HL
>B___TDB__Candidatus_Desulfofervidus_auxilii_Candidatus_Desulfofervidus_auxilii@@thiamine_pyrophosphate-dependent_enzyme@WP_066065569.1_* WP_066065569.1 thiamine pyrophosphate-dependent enzyme [Candidatus Desulfofervidus auxilii]
RTHYCPGCGHSTLHKILGEIIEPIGCSVIALS-----YLKVDGIQGPHGRAPAIATAVKR
LVITYQGDGDLAAIGTNEIIHAANRGEMFTTIFVNNAVYGMTGGQMAPTTLLGQKSTTTP
EYCGYPLLNTLDAPVYLERVALINQGFSLVEVLSNCPTNWK--------------LGVFR
DK
>B___TDB__Deferrisoma_camini_Deferrisoma_camini@@3-methyl-2-oxobutanoate_dehydrogenase_subunit_beta@WP_025323794.1_* WP_025323794.1 3-methyl-2-oxobutanoate dehydrogenase subunit beta [Deferrisoma camini]
GHLACPGCGAAIAMRFLLKGSIPACCWSIIGGPFPYTALQVPVLHTAFETGGAVASGIRA
AVVTWAGDGGTFDIGLQSLSGAADRNENILYVCYDNEAYMNTGVQSSGATPTGAWTTTTP
PKPTRKKIMAAHRIPYAATAKVQKAGTKFLHVYAPCPTGWKLAVQTRIFPLVDEYQGRFK
HL
>B___TDB__Deferrisoma_camini_Deferrisoma_camini@@2-oxoacid_ferredoxin_oxidoreductase_subunit_beta@WP_025323906.1_* WP_025323906.1 2-oxoacid:ferredoxin oxidoreductase subunit beta [Deferrisoma camini]
PHIWCPGCGNGVVLGCLLRAVSGIGCSSRAPV-----YVDFNTLHTVHGRALAFATGVKL
AVVTLMGDGDSVGIGGNHFVHACRRNIDMTAVIINNQIYGMTGGQVSPATPQGALSTTTV
---DQPFLAEAAGATFVARSVLGQAGFSVVEVVAGCPTTYGGPVEMM---SVKKATGVLV
DR
>B___TDB__Desulfatibacillum_aliphaticivorans_Desulfatibacillum_aliphaticivorans@@thiamine_pyrophosphate-dependent_enzyme@WP_015947000.1_* WP_015947000.1 thiamine pyrophosphate-dependent enzyme [Desulfatibacillum aliphaticivorans]
KLSYCPGCLHGVAHRLIGESIAPVGCSVFAYN-----FFACDVIQVPHGRAPAVATGMRR
AVFTYQGDGDLAAIGTAETIHAANRSENITIFFVNNATYGMTGGQMAPTTLPGMKATTAP
SDTGYPMLSQLEMTNYIERVALQYNGLSFVEMISTCPTNWG--------------LGVFK
DR
>B___TDB__Desulfatiglans_anilini_Desulfatiglans_anilini@@thiamine_pyrophosphate-dependent_enzyme@WP_028319867.1_* WP_028319867.1 thiamine pyrophosphate-dependent enzyme [Desulfatiglans anilini]
PFHFCPGCHHGIIHRLTAECVASVGCSVFLYD-----YLDVDVLEAPHGRAAAVATGVKR
AVFTYQGDGDLAAIGTAEIIHAANRGDRITVIFVNNTVFGMTGGQMAPTTMPGQETTTTP
AVNGFPILGGLTGTTFVARGAFEVQGFGFVEILSACPTNWK--------------LGIFK
GG
>B___TDB__Desulfatiglans_anilini_Desulfatiglans_anilini@@2-oxoacid_ferredoxin_oxidoreductase_subunit_beta@WP_028322224.1_* WP_028322224.1 2-oxoacid:ferredoxin oxidoreductase subunit beta [Desulfatiglans anilini]
PHIWCPGCGHGIVLRGLITAVSGIGCSSRISG-----YVDFHSLHTLHGRALAFATGVKI
TVIVPMGDGDALAIGGNHFIHAARRNIEMTAIVMNNRIYGMTGGQYSPLSGYGSKATTAP
---DHDFLSKAAGASFVARTILKKAGFSVVEIMSQCPTYFGDAADMM---PTGSERGIFV
QE
>B___TDB__Desulfatiglans_anilini_Desulfatiglans_anilini@@2-oxoacid_ferredoxin_oxidoreductase_subunit_beta@WP_028322982.1_* WP_028322982.1 2-oxoacid:ferredoxin oxidoreductase subunit beta [Desulfatiglans anilini]
PHIWCPGCGIGTVFSASLYAVSGIGCSGRGAG-----YVNLDSYHTTHGRAIPFATGMKL
AVVVFSGDGDLFAIGGNHFIHAARRNVDLTVICVNNFNYGMTGGQVAATTPLKARTTTTP
---ETPFLAFASGATYVARWSIVEAGFSFVEVLAPCPINYGP-LETL---VRNEALGKFV
DV
>B___TDB__Desulfatirhabdium_butyrativorans_Desulfatirhabdium_butyrativorans@@thiamine_pyrophosphate-dependent_enzyme@WP_028324979.1_* WP_028324979.1 thiamine pyrophosphate-dependent enzyme [Desulfatirhabdium butyrativorans]
PTHYCPGCTHGVIHRLIAEVIAPVGCAVLAYN-----YFTFDFQEAAHGRAPAMATGIKR
VVFTYQGDGDLASIGMGEIVHAANRGEKFTTIFVNNAVYGMTGGQMAPTTMPNQRTTTSP
AEVGMPILASLQTPAYITRQAFEYQCYSFVEVVSTCPTNWG--------------LGDKK
VP
>B___TDB__Desulfatirhabdium_butyrativorans_Desulfatirhabdium_butyrativorans@@2-oxoacid_ferredoxin_oxidoreductase_subunit_beta@WP_028325536.1_* WP_028325536.1 2-oxoacid:ferredoxin oxidoreductase subunit beta [Desulfatirhabdium butyrativorans]
PHMWCPGCGHGVILNAMLHAVSGIGCSSRISG-----YVDFHTLHTIHGRALAFATGVKL
SLIVPMGDGDALAIGGNHFIHAARRNIDMTAIVMNNRIYGMTGGQYSPLSGEGILATTAP
---DQSFLATAAGASFVARSIIEKAGFSVVEVMSQCPTYFGGAVEMM---PKDSKRGIFV
DK
>B___TDB__Desulfobacter_postgatei_Desulfobacter_postgatei@@thiamine_pyrophosphate-dependent_enzyme@WP_004070497.1_* WP_004070497.1 thiamine pyrophosphate-dependent enzyme [Desulfobacter postgatei]
YTHYCPGCTHGIVHRLVAEAIAPVGCAVLIYN-----YFDCDFQEAAHGRAPAMATGIKR
VVFTYQGDGDLASIGMGEIIHAANRGEKITVIFINNAIYGMTGGQMAPTTMPGQRATTAP
ALTGMPIMSEIVTPGYVTRQAFEYQCFSFVEVISTCPTNWG--------------LGDYK
TP
>B___TDB__Desulfobulbus_propionicus_Desulfobulbus_propionicus@@2-oxoacid_ferredoxin_oxidoreductase_subunit_beta@WP_015724059.1_* WP_015724059.1 2-oxoacid:ferredoxin oxidoreductase subunit beta [Desulfobulbus propionicus]
PHIWCPGCGIGTVFSSCLSAVSGIGCSARGAG-----YIKLDSFHTTHGRAIPFATGIKM
AVIVFSGDGDLFAIGGNHFIHAARRNMDLTVICVNNLTYGMTGGQVAATTPSMAKSTTTP
---DAPFLAYAAGASYVARWAINEAGFSFIEVLSPCPINYGP-LDTL---IKNGAIGTFI
DI
>B___TDB__Desulfocapsa_sulfexigens_Desulfocapsa_sulfexigens@@2-oxoacid_ferredoxin_oxidoreductase_subunit_beta@WP_015405112.1_* WP_015405112.1 2-oxoacid:ferredoxin oxidoreductase subunit beta [Desulfocapsa sulfexigens]
PHVWCPGCGNGIVMGALLRAASGIGCSGRLPT-----YVDFNTIHTTHGRALTFATGIKL
AVLTVMGDGDATAIGGNHFIHAARRNIDLTAIIINNATYGMTGGQYSPATPYGAKSTTSV
---EHAFLAVAAGASFVARSMIKKAGFSVMEIISNCHVQHGGAVEMI---TIGKAIGVLT
DV
>B___TDB__Desulfococcus_multivorans_Desulfococcus_multivorans@@thiamine_pyrophosphate-dependent_enzyme@WP_020875795.1_* WP_020875795.1 thiamine pyrophosphate-dependent enzyme [Desulfococcus multivorans]
HTHYCPGCTHGIIHRLVAEVIAPVGCAVLAYN-----YFACDFQEAAHGRAPAMATGIKR
VVFTYQGDGDLASIGMGEIIHAANRGEKFTTIFVNNAVYGMTGGQMAPTTMPGQRTTTSP
RETGMPILASLQTPAYISRQAFGYQCFSLVELVSTCPTNWG--------------LGDYK
TP
>B___TDB__Desulfococcus_multivorans_Desulfococcus_multivorans@@thiamine_pyrophosphate-dependent_enzyme@WP_020876385.1_* WP_020876385.1 thiamine pyrophosphate-dependent enzyme [Desulfococcus multivorans]
GHVGCPGCGATVAMKFALRAVIPACCWAIIAGSHPQSSLKVPILHTAFATAGAAASGLRA
AVVAWAGDGGTFDIGFQALSGAVERNEDFIYVCYDNEAYMNTGVQRSSSTPFGTRTTTTP
WKQTRKKALAAHRIPYAATAKFQRAGSRFIHVFATCPTGWRLAVQTRIFPPVRDYQGRFS
HL
>B___TDB__Desulfohalobium_retbaense_Desulfohalobium_retbaense@@thiamine_pyrophosphate-dependent_enzyme@WP_015750551.1_* WP_015750551.1 thiamine pyrophosphate-dependent enzyme [Desulfohalobium retbaense]
PTHYCPGCQHGTIHRLVGECIGSIGCSVFIYN-----YLNVDAVEAPHGRAPAVATGAKR
AVFAYQGDGDLASIGLAEIMHCANRGERVSVVFVNNTVYGMTGGQMAPTTMVGQKTTTCP
EREGLPMIGGLGGTAYSARVAFEVQGFGFVELLATCPTNWR--------------LGTYK
DI
>B___TDB__Desulfohalobium_retbaense_Desulfohalobium_retbaense@@2-oxoacid_ferredoxin_oxidoreductase_subunit_beta@WP_015751835.1_* WP_015751835.1 2-oxoacid:ferredoxin oxidoreductase subunit beta [Desulfohalobium retbaense]
PHVFCPGCGHGIVLGSLIRSVAGIGCSGRMAV-----YVDFNTLHTTHGRALTFATGIKT
AVIVVMGDGDALSIGGNHLIHAARRNVGITALILNNNIYGMTGGQSSPTSPDGCRTTTAP
---EAPFLLRGAGANFVARGLITTAGFNVVEVLTPCHTQYGTAVDMY---SLDGYIGIFE
QR
>B___TDB__Desulfoluna_butyratoxydans_Desulfoluna_butyratoxydans@@2-oxoacid_ferredoxin_oxidoreductase_subunit_beta@WP_180136686.1_* WP_180136686.1 2-oxoacid:ferredoxin oxidoreductase subunit beta [Desulfoluna butyratoxydans]
PHMWCPGCGHGTVLNCLVRATSGIGCSARISG-----YVDFHSLHTLHGRALAFATGVKF
TLIVPMGDGDALAIGGNHFIHAARRNIDITAVVMNNRIYGMTGGQYSPMTCPDAMATTAP
---DNAFLARAAGASFVARTILKKAGFSVVEFLSQCPTQFGDASAML---PIGSARGIFV
EE
>B___TDB__Desulfoluna_butyratoxydans_Desulfoluna_butyratoxydans@@thiamine_pyrophosphate-dependent_enzyme@WP_218951022.1_* WP_218951022.1 thiamine pyrophosphate-dependent enzyme [Desulfoluna butyratoxydans]
GNRACSGCGLGIVYRTALKAAVPPSCLTVLQGLYPVASTKLPCVNVTFASTAAAATGVRA
AVVAFAGDGGTGDIGIQALSGACERGEDIIYICYDNEAYMNTGVQRSGTTPKGVMTTTTP
GKLQHKKIIAAHGIDYVATAKVKKAGTRYIHVHTPCPSGWGLGVTTGLFDPVTEYQRRFS
SL
>B___TDB__Desulfomicrobium_baculatum_Desulfomicrobium_baculatum@@2-oxoacid_ferredoxin_oxidoreductase_subunit_beta@WP_012805304.1_* WP_012805304.1 2-oxoacid:ferredoxin oxidoreductase subunit beta [Desulfomicrobium baculatum]
PHVYCAGCGHGIVLGSLIRSVAGIGCSGRMAV-----YVDFNTVHTTHGRALTFATGIKM
AVIVVMGDGDAMSIGGNHLIHAARRNIGLTALVLNNNIYGMTGGQASPTSPEGTVSATSP
---ERSFMAMASGASYVARGLISDAGFNLVEILTPCHTQYGTVVDMY---KLDRYIGVFR
DE
>B___TDB__Desulfomicrobium_baculatum_Desulfomicrobium_baculatum@@thiamine_pyrophosphate-dependent_enzyme@WP_015774887.1_* WP_015774887.1 thiamine pyrophosphate-dependent enzyme [Desulfomicrobium baculatum]
ASHYCPGCHHGTAHRLVAEAVGSIGCSVFIYN-----YLTLDAIESPHGRAPAVATGVKR
AVFTYQGDGDLASIGMAEIMHCANRGENITTIFVNNTVYGMTGGQMAPTTLVGQKTTTCP
ENEGMPIIASLGGVAFAERVAFEYQGFSFVEILATCPTNWR--------------LGNFK
DV
>B___TDB__Desulfomonile_tiedjei_Desulfomonile_tiedjei@@thiamine_pyrophosphate-dependent_enzyme@WP_014810362.1_* WP_014810362.1 thiamine pyrophosphate-dependent enzyme [Desulfomonile tiedjei]
GTRSCAACGLMLTYRHALKAAVPASCMTVLHGVYPITPVKVICVNNPFAATGAAASGIVA
GVVAFAGDGGTYDIGIQSLSGAMERGTDFIYICYDNEGYMNTGTQRSSASPAGAVTTTTP
AKLQHKKIVEAHRIPYVASAKVRSAGSRYIEVHAPCPPGWGLAVDTGIHVTVASYQTRFR
RI
>B___TDB__Desulfomonile_tiedjei_Desulfomonile_tiedjei@@pyruvate_synthase_subunit_PorB@WP_014813283.1_* WP_014813283.1 pyruvate synthase subunit PorB [Desulfomonile tiedjei]
GHRACQGCAEVLAVRHVLKAAMATGCMEIISSPYPLTSWNIPWIHIAFENAAAVASGVES
GVVAMGGDGGTSDIGFQALSGMMERGHKVIYVCVDNEAYMNTGVQRSSSTPFGATTTTSP
GQTTWKKIAAAHGIPYTATAKVQKAGPAYLHVLSVCPTGWRLAVDSGVFPPVSDYQGRYR
HL
>B___TDB__Desulfonatronovibrio_hydrogenovorans_Desulfonatronovibrio_hydrogenovorans@@pyruvate_synthase_subunit_PorB@WP_028574401.1_* WP_028574401.1 pyruvate synthase subunit PorB [Desulfonatronovibrio hydrogenovorans]
GHRACQGCAEILALGMVMKIANATGCMEIVTSPFPQTAWKVPWIHVAFENTAAVASGIEA
GVIAVGGDGATADIGLQSLSGALERGHNFLYVCLDNEAYMNTGIQRSSSTPYGASTTTSP
GQQTWKKIAAAHNIPYVATAKVKKAGPAYIHIYSACPTGWRLAVQTNVFPPVREYQRRFG
HL
>B___TDB__Desulfonatronovibrio_hydrogenovorans_Desulfonatronovibrio_hydrogenovorans@@2-oxoacid_ferredoxin_oxidoreductase_subunit_beta@WP_028575276.1_* WP_028575276.1 2-oxoacid:ferredoxin oxidoreductase subunit beta [Desulfonatronovibrio hydrogenovorans]
PHVFCPGCGHGIVLGSLIRSVAGIGCSGRIPV-----YVDFNTVHTTHGRALTFATGIKL
AVIVVMGDGDALSIGGNHLIHAARRNIGLTTLVLNNHIYGMTGGQSSSTTPFGCYSTTTP
---EKEFVTKACGANFVARAMISTAGFNLVELITPCHTQFGSTVDMY---PVEKYTGIFV
QK
>B___TDB__Desulfonatronovibrio_hydrogenovorans_Desulfonatronovibrio_hydrogenovorans@@thiamine_pyrophosphate-dependent_enzyme@WP_084302012.1_* WP_084302012.1 thiamine pyrophosphate-dependent enzyme [Desulfonatronovibrio hydrogenovorans]
LSHYCPGCHHGTVHKLVAGCVGSIGCSVFIYN-----YLTLDTVEAPHGRAPAVATGVKR
SVFTYQGDGDLASIGLAEIMHAANRGERISVVFVNNTVYGMTGGQMAPTTMIGQKTTTCP
DREGLPMIAGLGGVRYSARVAFEIQGFGFVEFLASCPTNWR--------------LGVFK
DE
>B___TDB__Desulfonatronum_lacustre_Desulfonatronum_lacustre@@2-oxoacid_ferredoxin_oxidoreductase_subunit_beta@WP_028571327.1_* WP_028571327.1 2-oxoacid:ferredoxin oxidoreductase subunit beta [Desulfonatronum lacustre]
PHVLCPGCGHGIVLGSLVRCVAGIGCSGRIAV-----YVDFNTVHTTHGRALTFATGIKM
AVIAVMGDGDALSIGGNHFLHAARRNIGVTALILNNNIYGMTGGQSSSTTAENCYSTTSP
---EQSFLAKAAGAPYVARSILTTAGFNLVEVLTPCHTQFGTNVDMY---PIEALIGIFV
EE
>B___TDB__Desulfonatronum_lacustre_Desulfonatronum_lacustre@@thiamine_pyrophosphate-dependent_enzyme@WP_028572964.1_* WP_028572964.1 thiamine pyrophosphate-dependent enzyme [Desulfonatronum lacustre]
PTHYCPGCQHGVAQRLVAECIGSIGCSVFIYN-----YLMVDCVEAPHGRAPAVATGVKR
AVFTYQGDGDLASIGMAETMHCANRGERVTIIFVNNTVYGMTGGQMAPTTMIGQRTTTCP
DNEGEPIIASLGGTAYAARVAFEAPGLGFVEILATCPTNWK--------------LGTYK
DL
>B___TDB__Desulfonatronum_thiodismutans_Desulfonatronum_thiodismutans@@thiamine_pyrophosphate-dependent_enzyme@WP_031387021.1_* WP_031387021.1 thiamine pyrophosphate-dependent enzyme [Desulfonatronum thiodismutans]
PTHYCPGCQHGVAQRLVAECIGSIGCSVFIYN-----YLKVDCVEAPHGRAPAVATGVKR
AVFTYQGDGDLASIGMAETMHCANRGERVTIIFVNNTVYGMTGGQMAPTTMVGQRTTTCP
DNEGEPIIASLGGTAYAARVAFEAPGLGFVEILATCPTNWK--------------LGTYK
DL
>B___TDB__Desulfonauticus_submarinus_Desulfonauticus_submarinus@@thiamine_pyrophosphate-dependent_enzyme@WP_092063496.1_* WP_092063496.1 thiamine pyrophosphate-dependent enzyme [Desulfonauticus submarinus]
PTHYCPGCHHGTAHKLVAQVIGSIGCSVFIYN-----YIAVDTVEAPHGRAPAVATGVKR
AVFTYQGDGDLASIGLAEIMHCANRGEKVTVIFVNNTVYGMTGGQMAPTTMVGQKTTTCP
EREGEPIIASLGGTAYCARVAFKVQGFGFVEILAACPTNWK--------------LGEFK
NC
>B___TDB__Desulfonauticus_submarinus_Desulfonauticus_submarinus@@pyruvate_synthase_subunit_PorB@WP_092065656.1_* WP_092065656.1 pyruvate synthase subunit PorB [Desulfonauticus submarinus]
GHRACQGCGEILAMGMVMKAANATGCMEIVTSPFPQTAWKTPWIHVAFENTAAVASGIEA
AVIAFAGDGATADIGLQSLSGALERGHNFLYVCLDNEAYMNTGIQRSSSTPFGAATTTSP
GQYTWKKIAAAHDIPYVATAKVRKAGPAYIQIYSPCPTGWRLAVQTGVFPPVEEYQRRFR
HL
>B___TDB__Desulfoplanes_formicivorans_Desulfoplanes_formicivorans@@thiamine_pyrophosphate-dependent_enzyme@WP_069857859.1_* WP_069857859.1 thiamine pyrophosphate-dependent enzyme [Desulfoplanes formicivorans]
ATHYCPGCHHGTIHKLVAEAIGSIGCSVFIYN-----YLNLDTVEAPHGRAPAVATGVKR
AVFSYQGDGDLASIGMAEIMHCANRGENVSVVFVNNTVYGMTGGQMAPTTLLGQKATTCP
ELEGLPIIGGLGATAYSARVAFACQGFGFVEFLAACPTNWK--------------LGTFK
DT
>B___TDB__Desulfoplanes_formicivorans_Desulfoplanes_formicivorans@@2-oxoacid_ferredoxin_oxidoreductase_subunit_beta@WP_069859786.1_* WP_069859786.1 2-oxoacid:ferredoxin oxidoreductase subunit beta [Desulfoplanes formicivorans]
PHVYCPGCGHGIVLGSLIRCVAGIGCSGRMAV-----YVDFNTIHTTHGRALTFATGIKM
AVIVVMGDGDALAIGGNHLIHAARRNIGLTALILNNNIYGMTGGQKSPTSPEGTVSATTP
---EQAFLVRAAGAPFVARSLLVKGGFNLIEVMTPCHTQYGTVVDMY---SVEKYIGVFQ
DK
>B___TDB__Desulfosarcina_ovata_Desulfosarcina_ovata@@thiamine_pyrophosphate-dependent_enzyme@WP_155308458.1_* WP_155308458.1 thiamine pyrophosphate-dependent enzyme [Desulfosarcina ovata]
YTHYCPGCTHGVIHRLVAETIAPVGCAVMAYN-----YFDCDFQEAAHGRAPAMATGIKR
VVFTYQGDGDLASIGMGEIIHAANRGEKFTTIFVNNAIYGMTGGQMAPTTMPDQRTTTSP
AEVGMPILAALQTPAYITRQAFTYQCFSLVEVVSTCPTNWG--------------PGDYK
VP
>B___TDB__Desulfosarcina_ovata_Desulfosarcina_ovata@@2-oxoacid_ferredoxin_oxidoreductase_subunit_beta@WP_155308749.1_* WP_155308749.1 2-oxoacid:ferredoxin oxidoreductase subunit beta [Desulfosarcina ovata]
PHIWCPGCGIGTAFSACLRSVSGIGCSGRAAG-----YINLDSFHTTHGRAIPFATGLKL
GVVVFSGDGDLFAIGGNHFIHAARRNMDLTVICLNNLNYGMTGGQVAATTPHQAKTTTTQ
---EAPFLAFAAGATFVARWSIEKAGFSFIEVLGPCPINYGA-MDTL---IANHPLGEFV
DK
>B___TDB__Desulfosarcina_ovata_Desulfosarcina_ovata@@2-oxoacid_ferredoxin_oxidoreductase_subunit_beta@WP_155309551.1_* WP_155309551.1 2-oxoacid:ferredoxin oxidoreductase subunit beta [Desulfosarcina ovata]
PHMWCPGCGHGIVLNGMIRAVSGIGCSSRISG-----YVDFHTLHTIHGRALAFATGVKL
SVIVPMGDGDALAIGGNHFIHAARRNIDITAIVMNNRIYGMTGGQYSPLTGPGMMATTAP
---DQGFMARAAGATFVARTLIREAGFSVVEIMSQCPTYFGGAVEMM---PIGSKRGIFV
QV
>B___TDB__Desulfosudis_oleivorans_Desulfosudis_oleivorans@@thiamine_pyrophosphate-dependent_enzyme@WP_012174811.1_* WP_012174811.1 thiamine pyrophosphate-dependent enzyme [Desulfosudis oleivorans]
GNRACAGCGLSQIYRIGLKAVVPPSCLTVMQGLYPIAATQLPCLNVTFASTAAAATGVRA
AVVAWAGDGGTSDIGIQALSGACERGENLIYICYDNEAYMNTGIQRSGTTPAGAVTTTTP
GKRQQRKIVAAHDIAYVASCKLVKAGTRYFHVHTACPPGWGLAVETGLFEPVDLYQSRFK
TM
>B___TDB__Desulfosudis_oleivorans_Desulfosudis_oleivorans@@2-oxoacid_ferredoxin_oxidoreductase_subunit_beta@WP_012176434.1_* WP_012176434.1 2-oxoacid:ferredoxin oxidoreductase subunit beta [Desulfosudis oleivorans]
PHIWCPGCGHGVVLNGLLHAVSGIGCSARITG-----YVDVHSLHTLHGRALAFATGVKM
SLIVPMGDGDALAIGGNHFIHACRRNIDMTAIVMNNRIYGMTGGQYSPLSGVGTKATTAP
---DHDFLSTAAGATFVARTLIEKAGFSVVEIFSQCPTYFGDAVAMM---RLGAKRGIFV
EK
>B___TDB__Desulfovibrio_desulfuricans_Desulfovibrio_desulfuricans@@thiamine_pyrophosphate-dependent_enzyme@WP_374289180.1_* WP_374289180.1 thiamine pyrophosphate-dependent enzyme [Desulfovibrio desulfuricans]
PTHYCPGCHHGIAHRLVSEVVASVGCATFTYD-----YFNVDGLEAPHGRACAVATGVRR
AVFTYQGDGDMAAIGMAESLHAANRGEKITAVFINNTVYGMTGGQMAPTTLVGQKTTTSR
SNEGGPIMAQLDGVAYSARCAFEVQGFGFIELLSGCPTNWH--------------LGVYK
DM
>B___TDB__Desulfovibrio_fairfieldensis_Desulfovibrio_fairfieldensis@@thiamine_pyrophosphate-dependent_enzyme@WP_062254420.1_* WP_062254420.1 thiamine pyrophosphate-dependent enzyme [Desulfovibrio fairfieldensis]
PTHYCPGCHHGIAHRLVSEVVASVGCATFTYD-----YFNVDGLEAPHGRACAVATGVRR
AVFTYQGDGDMAAIGLAESLHAANRGEKITTIFINNTVYGMTGGQMAPTTLVGQKTTTTR
SNEGGPVIAQLEGVAYAERCAFEVQGFGFVELLSGCPTNWH--------------LGVFK
DA
>B___TDB__Desulfuromonas_acetexigens_Desulfuromonas_acetexigens@@2-oxoacid_ferredoxin_oxidoreductase_subunit_beta@WP_092053669.1_* WP_092053669.1 2-oxoacid:ferredoxin oxidoreductase subunit beta [Desulfuromonas acetexigens]
PHIWCPGCGHGIVMKGLIRAVSGIGCASRLPG-----YIDACTLHTAHGRAAAFATGVKM
AVICCGGDGDGTAIGGNHFIHACRRNIDMTYVLLNNHIYGMTGGQFSPCTPTGAKASTTP
---DPIFLAIGAGATFVARTLIAEGGMAVIEVVDDCPTTYGSVVDMM---PVAAATGVLY
KE
>B___TDB__Desulfuromonas_acetexigens_Desulfuromonas_acetexigens@@thiamine_pyrophosphate-dependent_enzyme@WP_276609533.1_* WP_276609533.1 thiamine pyrophosphate-dependent enzyme [Desulfuromonas acetexigens]
QTHFCPGCQHGTIHRLVAEAVASVGCSVFLYG-----YFDIDVVEAPHGRAPAVATGVKR
AVFTYQGDGDLAAIGTSEIIHAANRGEGMTVIFVNNTTYGMTGGQMAPTTLPSQKTSTSP
ANDGYPILAQLEGVAYSARVAFETQGFSFVEVLSACPTNWG--------------LAIFK
DT
>B___TDB__Desulfuromonas_acetoxidans_Desulfuromonas_acetoxidans@@thiamine_pyrophosphate-dependent_enzyme@WP_005999839.1_* WP_005999839.1 thiamine pyrophosphate-dependent enzyme [Desulfuromonas acetoxidans]
QTHFCPGCHHGTIHRLVADAVASVGCSVFLYG-----YFDIDVIEAPHGRAPAVATGAKR
VVFSYQGDGDLAAIGTSEIIHTANRGEPITVIFVNNTTYGMTGGQMAPTTLPSQKTTTSP
AKDGYPLLSNLEGVAYSVRVAFETSGFAFVEVLASCPTNWG--------------LGVYK
DC
>B___TDB__Dissulfuribacter_thermophilus_Dissulfuribacter_thermophilus@@pyruvate_synthase_subunit_PorB@WP_067615482.1_* WP_067615482.1 pyruvate synthase subunit PorB [Dissulfuribacter thermophilus]
GHRGCQGCGEVLALRMVMKACSATGCMEIITSPYPQSAWNVPWIHIAFENAAAVASGVES
AVVAIGGDGATGDIGLQWISGAFERGHDMVYVCLDNEAYMNTGVQRSGCTPYGAMTTTSP
GQVTWKKIMVAHNIPYVATAKIKKAGPAYVHIYAPCPTGWGLAVETKVFPPVSEYQRRFR
HL
>B___TDB__Geoalkalibacter_ferrihydriticus_Geoalkalibacter_ferrihydriticus@@thiamine_pyrophosphate-dependent_enzyme@WP_040097781.1_* WP_040097781.1 thiamine pyrophosphate-dependent enzyme [Geoalkalibacter ferrihydriticus]
VTHFCPGCQHGTVHRLVAEAVASVGCSVFLYE-----YFDIDVVEAPHGRAPAVATGVKR
AVFTYQGDGDLAAIGTSEIIHAANRGEGMTVIFVNNSTYGMTGGQMAPTTLPGQKTSTSP
ANDGRPILTQLDGTSYSARVAFQTQGFSFVEILSTCPTNWG--------------LGTFK
DW
>B___TDB__Geoalkalibacter_ferrihydriticus_Geoalkalibacter_ferrihydriticus@@2-oxoacid_ferredoxin_oxidoreductase_subunit_beta@WP_040098068.1_* WP_040098068.1 2-oxoacid:ferredoxin oxidoreductase subunit beta [Geoalkalibacter ferrihydriticus]
PHIWCPGCGHGIVMKGLIRAVSGIGCASRLPG-----YLDACTLHTAHGRAAAFATGVKM
AVLCVGGDGDGTAIGGNHFIHACRRNIDMTYVIMNNYIYGMTGGQFSPCTPTGHKASTTP
---DPIFLAIGSGATFVARTLIVEGGMAVIEVLDDCPTTYGSVVDMM---PVQAATGVLY
KE
>B___TDB__Geobacter_metallireducens_Geobacter_metallireducens@@thiamine_pyrophosphate-dependent_enzyme@WP_004512058.1_* WP_004512058.1 thiamine pyrophosphate-dependent enzyme [Geobacter metallireducens]
QTHFCPGCHHGTFHRLVAEAVASVGCSVFLYG-----YFDIDVVEAPHGRAPAVATGVKR
AVFTYQGDGDLAAIGTSEIIHAANRGEDMTVIFVNNTTYGMTGGQMAPTTLVGQRTSTSP
GKDGAPILAQLEGVAFSARVAFRYQGFSFIEALSSCPTNWG--------------LGVFK
NA
>B___TDB__Geobacter_metallireducens_Geobacter_metallireducens@@2-oxoacid_ferredoxin_oxidoreductase_subunit_beta@WP_004513145.1_* WP_004513145.1 2-oxoacid:ferredoxin oxidoreductase subunit beta [Geobacter metallireducens]
PHIWCPGCGHGIVMKGLIRAVSGIGCASRLPG-----YIDCCTLHTAHGRAAAFATGVKM
AVILCGGDGDGTAIGGNHFIHACRRNINMTYIIMNNYIYGMTGGQFSPCTPTGAKASTTP
---DPGFLAIGAGATFVARGLIAEAGFSVVEILDDCPTTYGSVIDMM---PVKAATGVLH
KI
>B___TDB__Geopsychrobacter_electrodiphilus_Geopsychrobacter_electrodiphilus@@thiamine_pyrophosphate-dependent_enzyme@WP_020677756.1_* WP_020677756.1 thiamine pyrophosphate-dependent enzyme [Geopsychrobacter electrodiphilus]
GNRACSGCSMSLLYRIGLKAVVPPSCMTVMQGLYPISASQMPIFNCTFASTAAVATGVRA
AVVAWAGDGGTSDIGIQALSGALERGEDIIYICYDNEAYMNTGVQRSGTTPQGGLTTTTP
GKKEQGKIVAAHNPTYVATCKLLKAGLKYFHIQTPCPPGWGAAVECGLFDPVEDYQVRFK
AL
>B___TDB__Geopsychrobacter_electrodiphilus_Geopsychrobacter_electrodiphilus@@thiamine_pyrophosphate-dependent_enzyme@WP_083928895.1_* WP_083928895.1 thiamine pyrophosphate-dependent enzyme [Geopsychrobacter electrodiphilus]
GNSNCGGCGMSNLLQMLRRAVVPACCAAVTGGSFPESVFGIPAIMSTFASAASVATGVAA
VVICLAGDGGTYDIGMGTLSAAAERNEDILYICYDNEIYGNTGGQRSSATPAGAATTSTP
-KQETKKIMAAHRIPYAASIKLQFAGFRFLHVLSPCPTGWKLAVRSGLFPALMMYQRRFR
NT
>B___TDB__Geothermobacter_ehrlichii_Geothermobacter_ehrlichii@@thiamine_pyrophosphate-dependent_enzyme@WP_148897032.1_* WP_148897032.1 thiamine pyrophosphate-dependent enzyme [Geothermobacter ehrlichii]
GNRACSGCSMGLLYRIGAKAVVPPSCMTVMQGLYPVSASQFPIFNCTFASTAAVATGVRA
AVVAWAGDGGTSDIGIQALSGALERGEDIIYICYDNEAYMNTGVQRSGTTPCSSLTTTTP
GKAQAAKIVAAHNPTFVATCKLLRAGLKYFHIQTPCPPGWGMAVESGLFVPVRDYQVRFR
HM
>B___TDB__Geothermobacter_ehrlichii_Geothermobacter_ehrlichii@@thiamine_pyrophosphate-dependent_enzyme@WP_148897038.1_* WP_148897038.1 thiamine pyrophosphate-dependent enzyme [Geothermobacter ehrlichii]
GNTNCGGCGMSIALQMFGREVIPACCGAVAAGSYPFTAFGVPVVLSTFASPAAVATGLAR
VVVCWAGDGGTYDIGMGTLSAAAERNEDVLYICYDNEIYGNTGGQRSSATPLGAATTSTP
-KPEVKKVMAAHRIPYAASVKFRQAGFRFLHILSPCPTGWKLAVQSGLYPALAEYQGRFR
KS
>B___TDB__Syntrophobacter_fumaroxidans_Syntrophobacter_fumaroxidans@@pyruvate_synthase_subunit_PorB@WP_011699640.1_* WP_011699640.1 pyruvate synthase subunit PorB [Syntrophobacter fumaroxidans]
GHRACQGCGEVLALRQAMKACSATGCMEIITSPFPQTAWRVPWIHVAFENAAAVVSGVES
AFVAYGGDGATADIGMQALSGALERGHNFIYMCFDNEAYMNTGVQRSSSTPFGAQTTTSP
GQSTQKKIAVAHGTPYVATAKVKKAGPAYIHIYSPCPTGWRLAVQSKVFPPVAEYQRRFR
HL
>B___TDB__Syntrophobacter_fumaroxidans_Syntrophobacter_fumaroxidans@@thiamine_pyrophosphate-dependent_enzyme@WP_041439512.1_* WP_041439512.1 thiamine pyrophosphate-dependent enzyme [Syntrophobacter fumaroxidans]
GTRTCAGCGLPIAYRHMLKATHPACCLTILHGIYPKTPVAINAVNNTFAGTAASASGLVA
GVVAMAGDGGTFDMGIQALSGAAERETDFIYVCYDNEAYMNTGVQRSSATPSGAVTTTTP
PKEQAKKIMEAHDPAYLATMKFLKAGTRFIHMAVPCPTGWSLAVESAVVVPVNEYQGRFK
RI
>B___TDB__Syntrophorhabdus_aromaticivorans_Syntrophorhabdus_aromaticivorans@@pyruvate_synthase_subunit_PorB@WP_028893265.1_* WP_028893265.1 pyruvate synthase subunit PorB [Syntrophorhabdus aromaticivorans]
GHRACQGCAEILALRLALKVAMATGCMEIISTPLPLTDWTLPWIHVAFENAAAVASGVEG
AVVAVAGDGGTSDIGLQALSGALERGTNFTYICLDNEAYMNTGIQRSSSTPYGAMTTTSP
GQSTWKKIAAAHNIPYVATAKVKKAGPSYLHILSVCPTGWRLAVKTGVFPPVTDYQGRFR
HL
>B___TDB__Syntrophorhabdus_aromaticivorans_Syntrophorhabdus_aromaticivorans@@thiamine_pyrophosphate-dependent_enzyme@WP_038002311.1_* WP_038002311.1 thiamine pyrophosphate-dependent enzyme [Syntrophorhabdus aromaticivorans]
HFHYCPGCGHAIVNRLLAEIVAPAGCGMLVYN-----YFDIDTLESAHGRGAAVATGIKR
VVFSYQGDGDLAAIGTAESFHAANRGELITVIFVNNGVYGMTGGQMAPTTVIDQVTTTTP
NQAGHPVLAVLDGTSYLERVAFQHQGFSMVEVLSPCPTNWK--------------LGVVK
EV
>B___TDB__Syntrophotalea_acetylenica_Syntrophotalea_acetylenica@@2-oxoacid_ferredoxin_oxidoreductase_subunit_beta@WP_072285660.1_* WP_072285660.1 2-oxoacid:ferredoxin oxidoreductase subunit beta [Syntrophotalea acetylenica]
PHIWCPGCGHGIILKGLLRAVSGIGCASRLPG-----YVDFNTLHTAHGRAAAFATGIKM
AVLVVGGDGDGVAIGGNHFIHACRRNIDMTYILCNNFIYGMTGGQFSPCTPTGDRASTTP
---DPVFLAIGAGASFVARTLIAEGGMAVIEVLDDCPTTYGSVVDMM---PVAKATGILH
QE
>B___TDB__Syntrophotalea_acetylenica_Syntrophotalea_acetylenica@@thiamine_pyrophosphate-dependent_enzyme@WP_072287315.1_* WP_072287315.1 thiamine pyrophosphate-dependent enzyme [Syntrophotalea acetylenica]
GTPMCAGCGGLQALHQIYDLVNAAGCMTLLS-IYPYTPFPGSWLYTAMACAPAGAQGIRD
APVVLTGDGAAYGIGLSATSAAIDRGLDFLYICYDNEGYGNTGHQSSAATPTGARTATSR
GFAGIKKIWCAHRPAYVATAKVKKAGPRLLLVLAPCPTGWGLAVETGSWPPLEDYQGRFR
HL
>B___TDB__Syntrophus_aciditrophicus_Syntrophus_aciditrophicus@@thiamine_pyrophosphate-dependent_enzyme@WP_041584988.1_* WP_041584988.1 thiamine pyrophosphate-dependent enzyme [Syntrophus aciditrophicus]
CSSSCAGCSDSLTLRYVLKAIVPACCTSVIQGMYPQTAFNVPVYNIAFGAAAACASGMSN
AVIVYAGDGGTLDIGIQALSGAFERGTDFLYICYDNEAYGNTGMQRSGATPLGARTTTTP
--MDVKKIVAAHSPPYMATAKVRKAGPSFLHVLAPCPPGWRLAVKSCMWVPLEEYQGRFE
GI
>B___TDB__Syntrophus_aciditrophicus_Syntrophus_aciditrophicus@@pyruvate_synthase_subunit_PorB@WP_041585202.1_* WP_041585202.1 pyruvate synthase subunit PorB [Syntrophus aciditrophicus]
GHRACQGCGEALAIRLMCKAVNATGCMEVVSTMYPTTAWKLPWMHVAFPNAAAVASGVEA
GTVGIGGDGGTVDIGLQALSGAMERGHDMLYVCFDNEAYMNTGIQRSGATPFGASTTTAP
GNPTWKKIMVAHNLPYVATAKVKKAGPSYIHCLSVCPTGWRLAVQTGAFPPLEDYQGRFR
HL
>B___TDB__Thermodesulfatator_atlanticus_Thermodesulfatator_atlanticus@@pyruvate_synthase_subunit_PorB@WP_022852721.1_* WP_022852721.1 pyruvate synthase subunit PorB [Thermodesulfatator atlanticus]
GHRACQGCGEILALRMAMKACNATGCMEIVTSPFPHTSWRVPWIHIAFENTAAVASGVEA
AVIAVAGDGGTADIGLQALSGALERGHDFVYICLDNEAYMNTGVQRSSCTPFGAMTTTSP
GQMTWKKIAVAHGIPYVATAKVKKAGPAYVHIYSPCPTGWGLAVDTKIFPPVEEYQRRFR
HL
>B___TDB__Thermodesulfatator_autotrophicus_Thermodesulfatator_autotrophicus@@pyruvate_synthase_subunit_PorB@WP_068542948.1_* WP_068542948.1 pyruvate synthase subunit PorB [Thermodesulfatator autotrophicus]
GHRGCQGCGEILALRMAMKAANATGCMEIITSPFPHTSWRVPWIHTAFENTAAVASGIEA
AVVAVAGDGGTADIGLQALSGALERGHDFVYICLDNEAYMNTGVQRSSCTPFGAMTTTSP
GQMTWKKIAVAHGIPYVATAKVKKAGPAYVHIYSPCPTGWGLAVDTKVFPPVEEYQRRFR
HL
>B___TDB__Thermodesulfatator_indicus_Thermodesulfatator_indicus@@pyruvate_synthase_subunit_PorB@WP_013908029.1_* WP_013908029.1 pyruvate synthase subunit PorB [Thermodesulfatator indicus]
GHRGCQGCGEILALRMAMKAANATGCMEIITSPFPHTSWRVPWIHTAFENTAAVASGIEA
AVVAVAGDGGTADIGLQALSGALERGHDFVYICLDNEAYMNTGVQRSSATPYGAMTTTSP
GQMTWKKIAVAHGIPYVATAKVKRAGPAYVHIYSPCPTGWGLAVDTKVFPPVEEYQRRFR
HL
>B___TDB__Thermodesulfobacteriota_Desulfopila_aestuarii@@thiamine_pyrophosphate-dependent_enzyme@WP_084553866.1 WP_084553866.1 thiamine pyrophosphate-dependent enzyme [Desulfopila aestuarii]
GVSTCAGCGLELAIRVILDVVIPPSCSALFSGFGNETTLRIPGVQGNLENTAAIAAGVRA
GVLGLAGDGGTADIGLQSLSGALERGDKILYVCYDNEAYMNTGIQGSSSTPMGAWTTTTP
-KPVKRKIVGAHGIPYAASAKVVKAGPAFLHIHAPCPTGWGLAVSTRCWNPAEEYQKRFT
GI
>B___TDB__Thermodesulfobacteriota_Desulfoprunum_benzoelyticum@@thiamine_pyrophosphate-dependent_enzyme@WP_183352043.1 WP_183352043.1 thiamine pyrophosphate-dependent enzyme [Desulfoprunum benzoelyticum]
GNRACTGCGLSIVYRIGLKAVVPPSCLTVLQGLYPVASTKLPCVNVTFASTAAAATGVRS
AVVAWAGDGGTSDIGIQALSGACERGDNIIYICYDNEAYMNTGVQRSGTTPQGVLTTTTP
GKLQVKKIIAAHGIPYVATAKVKKAGPKYIHVHTPCPPGWGLAVETGLFDPVSDYQGRFK
SL
>B___TDB__Thermodesulfobacteriota_Desulfovibrio_aminophilus@@pyruvate_synthase_subunit_PorB@WP_250785037.1 WP_250785037.1 pyruvate synthase subunit PorB [Desulfovibrio aminophilus]
GHRACQGCGEILAMGMVTKAANATGCMEIVTSPYPQTAWKLPWMHVAFENTAAVGSGIEA
GVICFAGDGATADIGLQALSGALERGHDMLYVCLDNEAYMNTGIQRSSSTPWGATTTTSP
GQHTQKKIAAAHGIPYVATAKVRKAGPAYLHVYAPCPTGWGLAVNTKVFPPVLDYQRRFR
HL
>B___TDB__Thermodesulfobacteriota_Pseudodesulfovibrio_indicus@@thiamine_pyrophosphate-dependent_enzyme@WP_199533829.1 WP_199533829.1 thiamine pyrophosphate-dependent enzyme [Pseudodesulfovibrio indicus]
-MSACAGCGLELGARYIMEAVIPPGCAALFSGYGKETVTKIPGFQGNLENTAAYAAGIKA
GVLGMAGDGATVDIGLQSLSGALERGDKILYVCYDNEAYMNTGVQGSASTPTYAWTTTTP
-KQGYRKIVDAHRIPYLATAKLAKAGPAFIHLFAPCPTGWRLAVTTRCWPPLTDYQGRFK
GI
>B___TDB__Thermodesulfobacteriota_Syntrophus_sp.__in__bacteria_@@MULTISPECIES__pyruvate_synthase_subunit_PorB@WP_367361421.1 WP_367361421.1 MULTISPECIES: pyruvate synthase subunit PorB [Syntrophus]
GHRACQGCGEALAIRLMCKAVNATGCMEVISTMYPTTAWKLPWMHVAFPNAAAVASGVEA
GTVGIGGDGGTVDIGLQALSGAMERGHDMLYVCFDNEAYMNTGIQRSGATPFGASTTTAP
GNRTWKKMMVAHNIPYVATAKVKKAGPSYIHCLSVCPTGWRLAVETGAFPPLEDYQGRFR
HL
>B___TDB__Thermodesulfobacteriota_Thermosulfurimonas_sp.@@pyruvate_synthase_subunit_PorB@WP_297056357.1 WP_297056357.1 pyruvate synthase subunit PorB [Thermosulfurimonas sp.]
GHRACQGCGEVLALRLALKAISATGCMEIISSPFPYTSWRVPWLHVAFENAAAVASGVEA
AVVAFAGDGGTADIGLQALSGALERGHDLVYICLDNEAYMNTGVQRSGCTPYGAMTTTSP
GQMTWKKIAAAHGIPYVATAKVKKAGPAYVHIYSPCPTGWGLAVETRIFPPVEEYQRRFR
HL
>B___TDB__Thermodesulfobacterium_commune_Thermodesulfobacterium_commune@@pyruvate_synthase_subunit_PorB@WP_038062215.1_* WP_038062215.1 pyruvate synthase subunit PorB [Thermodesulfobacterium commune]
GHRACQGCGTVLPLRLALKAVTATGCMEIVSSPFPYTSWNVPWIHVAFENSATVASGIEA
AVVVFAGDGATFDIGLQWLSGALERGHDFIYICLDNEAYMNTGVQRSGATPFGAHTTTSP
GQTTWKKIVVAHNIPYAATAKVKKAGPAFIHVYATCPTGWGLAVETRVFPPVEEYQRRFR
HL
>B___TDB__Thermodesulfobacterium_geofontis_Thermodesulfobacterium_geofontis@@thiamine_pyrophosphate-dependent_enzyme@WP_013909473.1_* WP_013909473.1 thiamine pyrophosphate-dependent enzyme [Thermodesulfobacterium geofontis]
LFHYCPGCHHSIAHRLLCEVIASIGCACFLYF-----YIDVDILEAPHGRACAVATGIKR
AVFTYQGDGDFAAIGFNESFHSALRGEKITAIMINNTVYGMTGGQLSPTTLPGQKTTTTP
NLYGYPPFANLEGVAFSGRFAFLAQGFGYIEILSSCPVNWK--------------LGTFK
DE
>B___TDB__Thermodesulforhabdus_norvegica_Thermodesulforhabdus_norvegica@@pyruvate_synthase_subunit_PorB@WP_093393390.1_* WP_093393390.1 pyruvate synthase subunit PorB [Thermodesulforhabdus norvegica]
GHRACQGCVEMLGLRLALKAASATGCMEIVTSPYPQTAWRVPWIHVAFENAAAVISGVEA
AFVGYGGDGGTADIGLQALSGALERGHNIVYLCLDNEAYMNTGIQRSSSTPYGAMTTTSP
GQATWKKIAAAHGIPYVATAKVKKAGPAYVHIFAVCPTGWRMAVATNVFPPVKEYQRRFR
HL
>B___TDB__Thermodesulforhabdus_norvegica_Thermodesulforhabdus_norvegica@@3-methyl-2-oxobutanoate_dehydrogenase_subunit_beta@WP_093396094.1_* WP_093396094.1 3-methyl-2-oxobutanoate dehydrogenase subunit beta [Thermodesulforhabdus norvegica]
GHVGCPGCGAAIAMRFLLKGVIPACCWSIIAGPYPQSALRVPVLHTAFETGGAVSSGIRA
AVVTWAGDGGTFDIGFQALSGAVERNEDIFYVCYDNEAYMNTGVQRSSSTPYGAWTTTTP
WKKMRKKILAAHRIPYVATAKVRKAGARFLHVYASCPTGWRMAVQTNIFPLVKEYQGRFR
HL
>B___TDB__Thermosulfurimonas_dismutans_Thermosulfurimonas_dismutans@@pyruvate_synthase_subunit_PorB@WP_068668288.1_* WP_068668288.1 pyruvate synthase subunit PorB [Thermosulfurimonas dismutans]
GHRACQGCGEVLALRLALKAVSATGCMEIISSPFPYTSWRVPWIHIAFENAAAVASGVES
AVVVFAGDGGTADIGLQALSGALERGHDFVYICLDNEAYMNTGVQRSSCTPYGAMTTTSP
GQMTWKKIAAAHGIPYVATAKVKKAGPAYVHIFAPCPTGWGLAVETRIFPPVEEYQRRFR
HL
>B___TDB__Thermosulfurimonas_dismutans_Thermosulfurimonas_dismutans@@thiamine_pyrophosphate-dependent_enzyme@WP_068668488.1_* WP_068668488.1 thiamine pyrophosphate-dependent enzyme [Thermosulfurimonas dismutans]
PFHYCPGCHHGIAHRLLAEVVASIGCSCFLYY-----YFDVDICEAPHGRACAAATGAKR
AVFTYQGDGDFAAIGLTESLHAAARGERITAIMINNTVYGMTGGQLSPTTLPGQRTTTTP
RVYGYPMLAEFPGVAFCARVAFLAQGFGYVEFLSACPVNWR--------------IKVFK
DE
>B___TDB__Thermosulfurimonas_marina_Thermosulfurimonas_marina@@pyruvate_synthase_subunit_PorB@WP_168719035.1_* WP_168719035.1 pyruvate synthase subunit PorB [Thermosulfurimonas marina]
GHRACQGCGEVLALRLALKAVSATGCMEIISSPFPYTSWRVPWLHVAFENAAAVASGVEA
AVVAFAGDGGTADIGLQALSGALERGHDFVYICLDNEAYMNTGVQRSSCTPYGAMTTTSP
GQMTWKKIAAAHNIPYVATAKVKKAGPAYVHIYSPCPTGWGLAVETRIFPPVEEYQRRFR
HL
>B___TDB__Thermosulfurimonas_marina_Thermosulfurimonas_marina@@thiamine_pyrophosphate-dependent_enzyme@WP_168719367.1_* WP_168719367.1 thiamine pyrophosphate-dependent enzyme [Thermosulfurimonas marina]
PFHYCPGCHHGIVHRLLAEVVASIGCACFLYY-----YYDIDICEAPHGRACAAATGAKR
AVFTYQGDGDFAAIGLNESLQAAARGERITAIMINNTVYGMTGGQLSPTTLPGQKTTTTP
RVYGYPLLAQFPGVAYCARVAFLAQGFGYVEVLSACPVNWK--------------LGVFR
TW
>B___TDB__Thermosulfuriphilus_ammonigenes_Thermosulfuriphilus_ammonigenes@@pyruvate_synthase_subunit_PorB@WP_166032505.1_* WP_166032505.1 pyruvate synthase subunit PorB [Thermosulfuriphilus ammonigenes]
GHRACQGCGEVLALRLALKAVSATGCMEIISSPFPQTAWRVPWIHIAFENAAAVASGVEA
AIVAFAGDGGTADIGLQALSGALERGHDFVYICLDNEAYMNTGVQRSSCTPYGAMTTTSP
GQVTWKKIAVAHGIPYVATAKVKKAGPAYVHIYSPCPTGWGLAVDTRIFPPVMEYQRRFR
HL
>B___TDB__Trichlorobacter_lovleyi_Trichlorobacter_lovleyi@@thiamine_pyrophosphate-dependent_enzyme@WP_012470358.1_* WP_012470358.1 thiamine pyrophosphate-dependent enzyme [Trichlorobacter lovleyi]
QTHFCPGCHHGSIHRLVAEACASVGCSVFLYG-----YFNIDVVESPHGRAPAVATGVKR
AVFTYQGDGDLAAIGTSEIIHAANRGEKITVIFVNNTTYGMTGGQMAPTTMPGQKTSTSP
ANDGKPFLSNLDGVAYSARVAFQYQGFAFIEALAACPTNWG--------------LGVFK
NN
>B_other_Brenneria_sp._g21c3@@thiamine_pyrophosphate-dependent_enzyme@WP_330519195.1 WP_330519195.1 thiamine pyrophosphate-dependent enzyme [Brenneria sp. g21c3]
GHKACAGCGGSLVVRLALKVVIPAGCMSAVGFIYPQMAVGVNAMIAPFAATGAVLSGLAA
AVVGFAGDGATADIGLQSLSGAFDRQERIIYICYDNEAYMNTGIQKSGATPWGARTTTSP
RRLNVKKIAAAHHVPYAATAKLEKAGPAFLHVFAPCPTGWGSVVDTGLWPPLESYQGRFK
SL
>B_other_Ectothiorhodospira_mobilis@@thiamine_pyrophosphate-dependent_enzyme@WP_090483740.1 WP_090483740.1 thiamine pyrophosphate-dependent enzyme [Ectothiorhodospira mobilis]
GHRACQGCGEALAARLVTEAANATGCLEVFTTPWPQSAWRLPWIHSVFGNAAAVAAGMEA
AVLAFAGDGGTFDIGFQALSGMMERGHDVLFVCFDNEAYMNTGVQRSGSTPHAAMTNTSP
GKRHMKKILAAHRIPYAATAKVRRAGPVFLQVHSPCPLGWGLAVQTGLFPPVTDYQQRFR
HL
>B_other_Thermosulfidibacter_takaii@@pyruvate_synthase_subunit_PorB@WP_070098487.1 WP_070098487.1 pyruvate synthase subunit PorB [Thermosulfidibacter takaii]
GHRACQGCGPALGIRYILKAVNATGCMEIISSPFPYTSWAVPWVHVAFENAAAVASGIEA
AIIALAGDGGTADIGLQALSGMLARRHQVLYVCYDNEAYMNTGVQGSSATPYGAHTTTTP
GQGYWKKIAAAHEVPYVATAKVKKAGASYIHMFSVCPTGWGLAVETGIFPPVAEYQKRFR
HL
>B_other_Thioalkalivibrio_nitratireducens@@thiamine_pyrophosphate-dependent_enzyme@WP_015258801.1 WP_015258801.1 thiamine pyrophosphate-dependent enzyme [Thioalkalivibrio nitratireducens]
GHRACQGCGEALAARLTTEAANATGCLEVFSTPWPQSAWRLPWVHSVFGNVAAVAAGMEA
AVVAFAGDGGTFDIGFQALSGMMERGHNVLFVCFDNEAYMNTGVQRSGSTPHAAMTTTSP
GKRHMKKIIAAHHIPYAATAKVRRAGASFLQIHSPCPLGWGLAVQTGLFPPVSDYQNRFR
HL
>B_other_uncultured_Tolumonas_sp.@@thiamine_pyrophosphate-dependent_enzyme@WP_321269971.1 WP_321269971.1 thiamine pyrophosphate-dependent enzyme [uncultured Tolumonas sp.]
GHKACAGCGGSLLIRLALKVVIPAGCMSAVGFIYPQMALGVNAMIAPFAATGAVLSGLAA
TVIGFAGDGATADIGLQSLSGAFDRRERIIYICYDNEAYMNTGIQKSGATPWGAKTTTSI
GSFGPKKIAAAHGVPYAATAKLQKAGPAFLHVFAPCPTGWGSAVDTGLWPPLSEYQGRYK
HL
