# Supplementary material for: Molecular evolution of the Wood-Ljungdahl pathway and the reductive glycine pathway in Desulfobacterota
Source: Front Microbiol. 2026 Jan 9;16:1708584. doi: 10.3389/fmicb.2025.1708584 (PMC12827605; doi:10.3389/fmicb.2025.1708584)
Supplement: Supplementary file 8 [file Data_Sheet_2.ZIP › Alignment data for phylogenetic tree/09_AcsA.fst]

>mta:Moth_1203 K00198 anaerobic carbon-monoxide dehydrogenase catalytic subunit [EC:1.2.7.4] | (GenBank) carbon-monoxide dehydrogenase, catalytic subunit (A)
DPAVLEMLVKSKDDKVITAFDRQQPQCKIGYEGICCRFCMAGPCRIGICGASAWTIVARN
VGLMILTGAAAHCEHGNHIAHALVEMAEGDYSVKDEAKLKEVCRRVGIEVGKSVLELAQE
VGEKALEDFRRLKGTINEGRKEKFTHNVVPFGIHASISELVNQAHMGMDNDPVNLVFSAI
RVALAD-YTGEHIATDFSDILFGTPQPVVSEANMGVLDPDQVNFVLHGHNPLLSEIIVQA
AR--EMEGEAKAAGAKGINLVGICCTGNEVLMRQGIPLVTSFASQELAICTGAIDAMCVD
VQCIMPSISAVAECYHTRIITTADNAKIPGAYHIDYQTATAESAKTAIRMAIEAFKERGW
SLEALTKLLVLNQAILDGELAGVALICGCNNLKGFQDHLTVMKELLKNNVFVVATGCSAQ
AAGKLGLLDPANVETYCGDGLKGFLKRLGPPVFHMGSCVDNSRAVDLLMAMALGVDTPKV
PFVASAPEAMSGKAAAIGTWWVSLGVPTHVGTMPPVEGSDLIYSILTQIASDVYGGYFIF
EMDPQVAARKILDALEYRTWKLG
>B_Acidobacteriota_Holophaga_foetida@@anaerobic_carbon-monoxide_dehydrogenase_catalytic_subunit@WP_005036686.1 WP_005036686.1 anaerobic carbon-monoxide dehydrogenase catalytic subunit [Holophaga foetida]
DLAAREMLDLAEAAKLTTSFDRQQPQCKFGQTGICCRICIQGPCRIGICGASAFTIVARN
IVRMMAGGASAHSDHAREIALTLLAVGEGDFKITDIKKLMAVAKRVGVPTGRTNEEVAKD
VALLALADFGKYNNNITEERKVKFHTGIAPSAIDRSVVQLLHQTHVGTDADPVNIIFGGL
KAALAD-LTGEHIATDLTDVLFGTPTAVITDANLGALDKEKINIAVHGHNPLLSQMVVYA
AR--ELEGEAKAAGAQGINLVGICCTGNEVLMREGVPSVANFGSQELVIMTGVLDSMVMD
VQCIAPGVKDLCNCFHTQLVTTSNISKIPGSVHIEFNEATADDARKIVRLAIKQYAKRGF
SFEAMTDLFVLTDAILAGEIKGVAAFAGCNNQKTIHDTLTIARELAAKDVFLVSTGCAAG
AFAKAGFLSSEGVEQFAGPGLKKFIKRLEPLVYHMGSCVDNSRVATLWTAMALKIPVAQL
PFVATAPEAMSEKAVVIGSWVISSGIPCHVGVLPPLEGSDLVYGVTTRIAKDVFGGYFIF
ETDPVKAAAQLYERLENRAWKLR
>B_Aquificota_Desulfurobacterium_thermolithotrophum@@anaerobic_carbon-monoxide_dehydrogenase_catalytic_subunit@WP_163327764.1 WP_163327764.1 anaerobic carbon-monoxide dehydrogenase catalytic subunit [Desulfurobacterium thermolithotrophum]
DKATQEMIRKAEKEGIETIWDRQLPQCGYGQLGVCCRICMQGPCRIGVCGATAETIVARN
LVRAIAAGAAGHSDHGRHVVLALKETLEHPYPIKDEKKLKDVAKKLGVPVGRKAEEIAKD
LVEIALGDFSKQDEYANEKRKEVWKTGVAPRNIDREIVEAMHRTTMGVDHDPLSLVAHGI
KTSIADGWGGSLIATEFQDILFGTPKIGKGEANLGVLKEDYVNIVIHGHEPVLSEKIIEA
AQDPELIELAKKYGAKGINAVGMCCTGLELLMRHGTPIAGNYLQQELAIVTGAVEAMVVD
VQCIMPSLVDVARCFHTKIIDTSSLATFPGAVHVKFDEMRAEIAREIVRIAVENFPNRGF
SVEAILEALPLEEAIISGKIRGVVGIVGCNNAKIRHNHIVLTDELIKNDILIIGTGCWAT
ACAEHGIFLP-EYAEKAGEGLKSVCKALGPPALNMGSCVDCSRMLVLADLMALGVDISDL
PLAGSAPEAMTEKAVCIGTYFVASGILTHLGIVPPTVGSVEVTKLLTKDAMNIVGGAFYV
EPDPIKAAKTLIDHIESKRKALG
>B_Bacillota_Aceticella_autotrophica@@anaerobic_carbon-monoxide_dehydrogenase_catalytic_subunit@WP_284679963.1 WP_284679963.1 anaerobic carbon-monoxide dehydrogenase catalytic subunit [Aceticella autotrophica]
ETATMKMIEKAKKDNVETAWDRMKPQCGFGETGVCCRICTMGPCRIGVCGADADTIVARN
LIRMIAGGAAAHSDHGRDISHTLLMAAEGDYEVKEPEKLIAVAKVFGVETGKDIKEIAKE
TAIKALEDFGRYEGTANEKRKKIWKNDVWPRSIDREIVQIMHQTHMGVDADYVNLIQQGV
RASIGDGWGGSMIATELSDVLFGLPKPIETEANLGVLEKNMVNIVAHGHEPTLSDMIVQA
SQDNELLERAKAVGAEGINVVGMCCTGNEIVMRHGTRMAGNFLQQEAAIVTGAVDAMIVD
VQCIMPSVTQVASCYHTKVISTSPKAKIPGAIHIQFDEKHAEIAKKIILEGVENFKNRGF
SVESIIKGLPLVDCIVSGVLRGAAGVVGCNNHKVQHNHVELIKDLIKHDVIVVVTGCTAY
ACAEAGLMKP-EAKELCGPGLKTVCELVGPPVLHMGSCVDCSRILILLNEVALNLDISDL
PAAGAAPEWMSEKAVSIGTYFVTSGVYTVLGVCPPVLGSKNVTKLLTEDVEGIYGGKFAV
EPDPHKAAQLMIDHIEAKRKALG
>B_Bacteroidota_Tannerella_serpentiformis@@anaerobic_carbon-monoxide_dehydrogenase_catalytic_subunit@WP_083206913.1 WP_083206913.1 anaerobic carbon-monoxide dehydrogenase catalytic subunit [Tannerella serpentiformis]
DPAVREMLLHMQEMGLETVFDRQQPQCNFGLAGTCCKNCFMGPCRIGVCGADADLISARN
LLRHVAAGTAAHGARGRESMLALKMAAEGPIAIEGEEKIRAVCKTFGIEQGRSLNELAGE
VADILLADLSRTVPFAPKERIEAWKAGIMPLGPYHEAFESLHRTSTGTDGDWRNCMHQFL
RTGVSFAWSSCLGSSIAMDSLYGLPQRSTSKINLGALRMGYVNIAVHGHSPLLVSEIVRV
GRSDEMVELAKSKGAKGIQFYGICCSGLSAMYRYGVIPLSNAVGSELVLGTGAIDLWVAD
VQDVFPSIMDVAYCFRTTVVTTSDSARLPGAEHYGFDHEHSSIARKIVTRGIESFVDRGF
SVEWAGKHFDLADALRSGKIRGIVNLVGCNNPRLVYEIVEVAQILLKNDILIFTNGCASF
GLLKLGFCSK-KALDWCGDGLREFLV--DPPVWHLGECLDNARASAFFSGIAAGAAIKDM
PYAFTSPEWSNEKGICAALAFRLLGINSYHSVYAPVQGSPGVAEFMATGTKEPLGSEMVV
DVDHISLANKIVEHISNKRQALW
>B_Betaproteobacteria_Rhodocyclus_tenuis@@anaerobic_carbon-monoxide_dehydrogenase_catalytic_subunit@WP_153114772.1 WP_153114772.1 anaerobic carbon-monoxide dehydrogenase catalytic subunit [Rhodocyclus tenuis]
DPAVRQMLKRLDEIGVETVFDRQKAHCGYGLEGTCCRICNMGPCSVGVCGADADVIVARN
ILRWVAAGVASHGARGREVLLALKAAAEGDRPIRGVDKTRAVAKSFGLDVNKSIEQLAGE
IADILLEDFSRAVPLAPPERIALWKLDILPIGAYHEVFEALHRTGTGTDGDWENLMKQLL
RCGLAFAWTSVLGSSIGMDILFGPPKRDTISANLGALDPDYVNIAIHGHSPVLPMTIVEA
GDDPEFQQLARDAGAKGIRFFGICCSGLSSLYRHGISPLANAVGAELVLGTGAIDLWVAD
VQDVYPGIMEVAKCFHTRVVTTSDSCRLPGAEHIAFDHQHSELARTIVTLGIRQYPLRGF
SVENIASAFKLLEKLRSGQIRGVINLVGCNNPKVLYEVSDIADGLLAADILILTNGCASF
PLLKLGFCNA-EARVKAGAGLRSVLDEFAPPALHMGECLDNARASGLFRALAAGQPIKAM
PFAFASPEWSNEKGVGAALGFRLMGISSFHCVPAPIGGSAAVSRFFYEDSEALLGGKMVV
ELNPQRLVQRIVEDLDRRRQNLA
>B_Betaproteobacteria_Rubrivivax_gelatinosus@@anaerobic_carbon-monoxide_dehydrogenase_catalytic_subunit@WP_043814147.1 WP_043814147.1 anaerobic carbon-monoxide dehydrogenase catalytic subunit [Rubrivivax gelatinosus]
DPTAHEMLVHARSIGVETAFDRQQPQCGFGSLGLCCRFCWKGPCRVGICGADRHTIAARQ
VARMMAAGAAGHSEHGRHVLHALDKVADGTFQITDERKLLEVARRMGFTTGRPVLEIAGD
VVAASFEDFSNQHELLPAKRLERLKLGVIAPNIDMGVAQLMSRTHIGCDADPLNIILGGI
RAAIGD-LNGMVLATELSDILFGTPAPVITEADLGVIKPTSVNIALNGHNPIVAEAVCRV
AA--EMKAQAQALGADGINLVGVCCTGNEVMLRHGVPLAANYLSQELVMLTGVMDAMVVD
VQCIMPGITAVAENFHTVVVTTHDENKIPGAVHRSVHPENAEVARGIVELAFDAYKRRGF
SAESIVDVLPLLDAVTSGAIQGIVLFAGCNTTQVDQDYKTMGRELARRNVLVLATGCGAG
AFAKDGLMTQEATEQYAGEGLKSVLRALGPLVFHMGSCVDNSRAVTVASALALGVDLSDL
PVVASAPEAMTEKAVAIGTWSVALGFPTHLGNIPQVTGSDQVVKIMTETAKDAFGGYFIV
EPDPVKAAEKLYAAIQERRRGLG
>B_Carboxydothermus_hydrogenoformans_Carboxydothermus_hydrogenoformans@@anaerobic_carbon-monoxide_dehydrogenase_catalytic_subunit@WP_011343033.1_* WP_011343033.1 anaerobic carbon-monoxide dehydrogenase catalytic subunit [Carboxydothermus hydrogenoformans]
DRAVQQMLDKAKREGIQTVWDRMKPQCGFGETGLCCRHCLQGPCRIGICGATAEVIVARG
LDRSIAAGAAGHSGHAKHLAHTLKKAVQGSYMIKDRTKLHSIAKRLGIPTGQKDEDIALE
VAKAALADFHEK--VLPPSRVKVLAHGLIPAGIDHEIAEIMHRTSMGCDADAQNLLLGGL
RCSLAD-LAGCYMGTDLADILFGTPAPVVTESNLGVLKADAVNVAVHGHNPVLSDIIVSV
SK--EMENEARAAGATGINVVGICCTGNEVLMRHGIPACTHSVSQEMAMITGALDAMILD
YQCIQPSVATIAECTGTTVITTMEMSKITGATHVNFAEEAAENAKQILRLAIDTFKRRGF
STEAIINALPLIDNVVNGNIRGVCLFAGCNNVKVPQDFTTIARKLLKQNVLVVATGCGAG
ALMRHGFMDPANVDELCGDGLKAVLTAIGPPVLHMGSCVDNSRAVALVAALALGVDLDRL
PVVASAAEAMHEKAVAIGTWAVTIGLPTHIGVLPPITGSLPVTQILTSSVKDITGGYFIV
ELDPETAADKLLAAINERRAGLG
>B_Carboxydothermus_hydrogenoformans_Carboxydothermus_hydrogenoformans@@anaerobic_carbon-monoxide_dehydrogenase_catalytic_subunit@WP_011343666.1_* WP_011343666.1 anaerobic carbon-monoxide dehydrogenase catalytic subunit [Carboxydothermus hydrogenoformans]
DPVIPNLYRKAREEGISTVFDRQQPQCGFGLTGLCCRHCVQGPCRIGICGATAEVITARN
LLRQVTAGAAAHVDHAYDVLEVLEQIAQGSYSIKDQEKLKQVAFTLGIDTNKTEQEIVEE
MCQIIYRDFANSGANSPRERLETWKLGVLPRNPDREIREALHQTTMGMDADPVNLILKTI
RLGLVDGFAGLKLATDLQDIIFGTPQPVVTEANLGVLKEDYVNIIVHGHVPLLSEKIVEW
SR--KLEDEAKKAGAKGINLAGICCTGNEVLMRQGVPLATNFLAQELAIITGAVDLMVVD
VQCIMPSLAEIAACYHTRLVTTMPIVKIPGAEHVPFTTETAEASQQIVRMAIESYQKRGF
SVEAIVKALPLIDNIVSGNILGVVATVGCNNVKVKHDHIELVKELIKNNVLVVTTGCSAH
ALAKAGLMDP-AAAEWAGEGLRAVLTAIGPPVLHMGSCVDNSRIGDLVIAVALKVSPKDL
PIAASAPEYQHEKALSIGTWAVAMGIMTHLGVVPPVVGSSKVTRILTQDAEALIGGKFYV
ETDPYKAAAGIIEHIKAKRALLN
>B_Chlamydiota_Chlamydiota_bacterium@@anaerobic_carbon-monoxide_dehydrogenase_catalytic_subunit@MFC1668235.1 MFC1668235.1 anaerobic carbon-monoxide dehydrogenase catalytic subunit [Chlamydiota bacterium]
DDASQEMLNKAREEQVKTVWDRMQPQCMFGKTGVCCRICNMGPCRIGVCGADVDTIVARN
LVRMIAGGVAAHSDHGRSTVHTLLMVAKDDYSIKNKDKLESLARIYRINTDKEFEEIIEE
LAHSLLHEFGKQIGQAPEKRVALWQLNIYPRSIDREIVELMHRTTMGVDTDFKNIIKQGM
RTALADGWGGSMIATEVSDILFGNPHPVRSQANLGVLKEDEVNVLVHGHEPTLSDVIAVV
SQEKELLELAHEKGAKGITVAGICCTANEILMRHGIPLAGSFLQQELALMTGAVDAMVVD
VQCLMPGLKKVASCFHTKLVTTSPKAKIIGVDHIEFDEKRAETAKEILAIAIDNYPRRGF
TAEVIPQFLPLNDAIISGRLRGAAGVIGCSNPNVQFEHLAIVKELIKNDTIVVTTGCNAV
SCAKHGLLKP-EAFSLAGKGLQEICQTVGPPVLHLGSCVDNSRILMILTNIVLGDDLSDL
PVAGAAPEWMSEKAVAIGFYFVASGVYTVIGHPLPIMGSANLYNYLTDEIEQETGGKWAF
EEDPVKAAQKMLAHIDKKRTALK
>B_Deferribacterota_Deferribacter_autotrophicus@@anaerobic_carbon-monoxide_dehydrogenase_catalytic_subunit@WP_149267424.1 WP_149267424.1 anaerobic carbon-monoxide dehydrogenase catalytic subunit [Deferribacter autotrophicus]
DQATQEMIKKAEKENIETIWDRQQPQCGYGQLGICCKNCFQGPCRIGVCGATADTIVARN
LARMIAAGAAAHSDHGRHVVIAMYEAIEHPYPIKDEKKLKSVAKKLGIAVNREIKEIAKD
VIKKAFEDFGKQDDYANDKRKQTWDAGVAPRNIDREVVEIMHRTTMGVDHDTVSLIAQGI
KASLGDGWGGSLIATEFQDILFGTPQIGKREANLGVLKEDYVNIVVHGHEPVLSEKIIEA
AQDPELIELAKKYGAKGINAVGMCCTGLELLVRHGTPIAGNYLQQELAIVTGAVEAMVVD
VQCIMPSLVDVARCFHTKIIDTSSLATFPGATHIKFDERKAEIAKEIVRTAVENFSNRGF
SVEATLEALPLEDAIKSGTIRGIVGIVGCNNVKVKHNHITLTNELIKNDILIIGTGCWAT
ACAEYGIFLP-EYAKNAGDGLRTICESLGPPALNMGSCVDCSRMLVLADLMALGVDISDL
PLAGSATEAMTEKAVSIGTYFVASGIFTHLGTTPPVLGSQEVVKVLTENAFDIVGGAFYV
EPDPVKAAKTLTEYIEKKRKALG
>B_Deltaproteobacteria_Dissulfurimicrobium_hydrothermale@@anaerobic_carbon-monoxide_dehydrogenase_catalytic_subunit@WP_237888988.1 WP_237888988.1 anaerobic carbon-monoxide dehydrogenase catalytic subunit [Dissulfurimicrobium hydrothermale]
CEANIDVLCQSCASGVVTAAHRATEPCLFGKGGTCCRNCNMGPCQIGICGADASTVAARN
FARIVAGGASAHIDHGRGLVMAFLATAKGPYTIKDEDKLRETALRLGIVPGKDKNDLAIE
VGTLLINEFGQQSGRAPKPRQELWRLGVMPRGIDREVVELMHRTHMGVDQDYRNILFQAA
RCSMADGWGASMIATELSDIMFGRPAPIRTKVNIGVLKEDEVNVTVHGHEPVLAEALAMA
ANDPEIIAEAKKVGARGINLAGVCCTGNEILMRRGLPIAGSFIQQEVVLATGAVEVMVVD
VQCIMQGVSPAANRYHTELITTSERAKMAGATHIQFEEHRADVAREILRRAIERYPRRGF
SHETINYILPLNDNIANGRIRGVAAIVGCDNYRVFD-HVELAKELIANDVLVVVTGCAAT
GVGRAGLLNPTA-LTMAGPGLREVLEAVGPPVLHMGSCVDNSRILVALTEMALGSDISDL
PAIGCAPQWMSEKAVAIGQYFVTSGAAVVFGPNFPTSGSRVVTDYCMKDMQNLYGATWDV
AQTPNEFANKMIDKINEKRRALG
>B_Deltaproteobacteria_Dissulfurirhabdus_thermomarina@@anaerobic_carbon-monoxide_dehydrogenase_catalytic_subunit@WP_163298668.1 WP_163298668.1 anaerobic carbon-monoxide dehydrogenase catalytic subunit [Dissulfurirhabdus thermomarina]
CETNQDVLCQSCASGVVTAAHRAAEPCLFGKGGTCCRNCNMGPCQIGVCGADAATVAARN
FARIVAGGSSAHMDHGRGMALAFLATARGPYEIKDAAKLRATAQRLGIDPDKATTDLAIE
VGTLLVNQFGQQEGRAPKARQEVWKLGVAPRGIDREVVELMHRTHMGVDQDAANLLFQAA
RCALADGWGASMIATELSDVMFGTPVPIRTKVNIGVLKEDEVNVTVHGHEPVVAEALAMA
ANDPEIVAEAKKVGAKGVNLAGVCCTGNEILMRRGLPIAGSFVQQEVVLATGAVEAMVVD
VQCIMQGVSPAAGQFHTRLVTTSEKAKIPGARHIAFDEHRADSAKEILRQAIAAYPERGF
SHETITYMLPLNDNIANGRIRGVAAIVGCDNYRVLE-HIELAKELIANDVLVLVTGCAAT
GMGRAGLLTPEA-LSMAGDGLKEVLEAVGPPVLHMGSCVDNSRILIAATEMVLGNDISDL
PAVGCAPQWMSEKAVAIGQYFVSSGASVIFGPSFPTTGSKVVTDYCFREMENLYGAHWDV
AQTSNEFANKMLDHINAKRKALG
>B_Epsilonproteobacteria_Sulfurospirillum_tamanense@@anaerobic_carbon-monoxide_dehydrogenase_catalytic_subunit@WP_205459978.1 WP_205459978.1 anaerobic carbon-monoxide dehydrogenase catalytic subunit [Sulfurospirillum tamanense]
DITAQQMIFKAELDKVETVWDRMQPQCGFGETGLCCRVCWKGPCRIGICGATADVIVARN
LLRSFCVGASAHTEHARHIAHTLYELSQNAYSIKDEAKLIDVAKRLKISTDKEILDIAKE
VAEVSMADFGKH--VLNPLRKEKLSLGILPHNLDSVVVNGLSRTHVGSESDPMNLLLAAA
RLAAAD-VSVMAMGTELSDVLFGTPMPSLTTANLSVLKKDAVNIALHGHNPLLCEIVCDV
AA--TMQEEAKKLGAEGINIVGVCCTGNEMMMRHGVPLAANYLSQELTMITGAVEAMVVD
TQCIMPAVVETASHYHTQVISTMDDNKIFGATHVSFHPESAEGAKQIVRLALEAYKRRGF
SYEAITAVLPLIDQIAGGNIQGVVLFGGCSNTKVVHDYVTMSRELIKRNVLVLATGCAAG
ALAKSGMQTSQATLDYAGDGLKAVLAALGPPVLNMGSCVDNTRAVRLANDIALGVDLDML
PVCVSAPELMSEKAQIIGTWAAVIGLPVHIGVVPHVTGSSLVTKFLTQDMEEVLGGKFIV
ELDPIEAANKLYGEIQKRRQKLG
>B_Moorella_thermoacetica_Moorella_thermoacetica@@anaerobic_carbon-monoxide_dehydrogenase_catalytic_subunit@WP_338828028.1_* WP_338828028.1 anaerobic carbon-monoxide dehydrogenase catalytic subunit [Moorella thermoacetica]
DPAVLEMLVKSKDDKVITAFDRQQPQCKIGYEGICCRFCMAGPCRIGICGASAWTIVARN
VGLMILTGTAAHCEHGNHIAHTMVEMAEGDYSVKDEAKLKEVCRRVGIDIGKSIMELAQE
VGEKALEDFRRLKGTINEGRKEKFTHNVVTYGIHSSISELVNQAHIGMDNDPVNLVFSAI
RVALAD-YTGEHIATDFSDILFGTPQPVVSEANMGVLDPDQVNFVLHGHNPLLSEIIVQA
AR--EMEGEAKAAGAKGINLVGICCTGNEVLMRQGIPLVTSFASQELAICTGAIDAMCVD
VQCIMPSISAVAECYHTRIITTADNAKIPGAYHIDYQTATADNAKTAIRMAIEAFKERGW
SLEALTKLLVLNQAILDGELAGVALICGCNNLKGFQDHLTVMKELLKNNVFVVATGCSAQ
AAGKLGLLDPANVETYCGDGLKGFLKRLGPPVFHMGSCVDNSRAVDLLMAMALGVDTPKV
PFVASAPEAMSGKAAAIGTWWVSLGVPTHVGTMPPVEGSDLIYSILTQIASDVYGGYFIF
EMDPQVAARKILDALEYRTWKLG
>B_Nitrospirota_Candidatus_Magnetobacterium_casense@@anaerobic_carbon-monoxide_dehydrogenase_catalytic_subunit@WP_040333243.1 WP_040333243.1 anaerobic carbon-monoxide dehydrogenase catalytic subunit [Candidatus Magnetobacterium casense]
DAVAEDIIQWAHSHGMKSAFDRDLKPCPIGHSGACCKICFMGPCRLGVCGASLPVVAARN
FLRMCAAGTAAHSDHARDMAFTLLEAATGDFEIKDEKKLKKVAGILGIETGKNKNEIGKE
VALAIIANFGQQKGRATKKRQEVWKWGITPRGIDREVAEAMHRTNMGVDQDPENLLMAAL
KVSLADGWGGSMFSTDITDILFGTPMPKLSTASLGVMKEDEVTVVLHGHEPTLAEMIVDV
SSEPEILAYAATKGAKGINLVGMCCTANEVLMRHGIPTAGGFLNQELAVMTGLAEAMVVD
VQCIMPAIADVAKKFHTKIITTSHKGKMVDATHIQYDEHRADIARQILRLACDNFPNRGF
SHEYIEYMQPLNDAIMAGRIRGVAGIVGCNNPRTSQDHDYLATEFIRNDVLVVSTGCGAA
ACAKAGYMTPEHAFEMAGVGLREVCVAIGPPILHLGSCVDNSRILTIATHMCLGDDIFDL
PAIGIAPEWMSEKALAIGAYCVASGMHTIFGSENPMGASETVVKLLTDFWEKRVGGKLEF
IPDPKDILERALSAIDSKRDALK
>B_Nitrospirota_Candidatus_Magnetominusculus_xianensis@@anaerobic_carbon-monoxide_dehydrogenase_catalytic_subunit@WP_085053396.1 WP_085053396.1 anaerobic carbon-monoxide dehydrogenase catalytic subunit [Candidatus Magnetominusculus xianensis]
DKVAEEILEWGKQHGVKSAFDRSLKPCPIGHTGACCKICYMGPCRLGICGATLPVVTARN
FLRMCAAGTASHSDHARDMAFTLLEAATGDFQIKDVKKLKKVAGILEIPTGKTKEQLGKE
VAEKIIENFGRQKGRAPKKRQEIWKWGVTPRGIDREVAEAMHRTHMGVDQEPENLMMSAI
KVSLADGWGGCMFSTDITDILFGTPTPVHSTASIGVMKGDEVNVILHGHEPTLAEMVVEV
STEPDIVAYAKSKGANGINLVGMCCTANEVMMRHGIPTAGGFLNQELSVMTGLAEAMVVD
VQCIMPAIAQIAKKFHTKVITTSLKGKMIDAIHIEYDEHRADIAREILRLACDNYPNRGF
SHEYIEYMQPLNDAIMAGRIRGVVGIVGCNNPRIAQDHNYLATEFIKNDILVVSTGCGAA
SCAKAGYMTPETALEKAGPGLREVCVAIGPPILHLGACVDNSRILTIASHMVLGDDISDL
PAVGIAPEWMSEKALAIGVYFVASGMYVIFGSESPVEASSVVKKIKTDLWEKRFGGKLEF
INDPQVIFEKTVAAIDGKRDALK
>B_Planctomycetota_Candidatus_Brocadia_sapporoensis@@anaerobic_carbon-monoxide_dehydrogenase_catalytic_subunit@WP_070065972.1 WP_070065972.1 anaerobic carbon-monoxide dehydrogenase catalytic subunit [Candidatus Brocadia sapporoensis]
KNIDQVMHDRMKEMKVETMYDRQLPQCGYGSLALCCRHCNYGPCNIGICGADANTFAARH
FLRMSGAGTACHSDHGRAVAHLLVATARGGYRIKDVDKLMMVAECFGIKTDRKINEIAEE
VGEMALMEFGKPYGRAPEARQKIWKIGIASRAIDREVCESFHRTGIGGDQDYRNLTKQAM
RVALADGWGGSMIATELQDILFGTPKPVQGRSSMGVLKKDFVNLIVHGHEPQLAEAVVLA
SSDPEVTKAVLATGAKGVVVAGLCCTANELLVRHGIPMAGHMTMQEPAISTGVVELMVVD
IQCVMQAIVETAKHFHTKIVTTLSKAKIFGAEHVEFSDEHAEAAKKILFMAIENYKNRGF
SHETIKYMLPLNDNIINGRIRGVVGIAGCTSPKIGLGYVNLAKELIANDILVVATGCAAG
QCADGGLMIPEM-KDVCGAGLKEVCEAVGPPVLHSGACVDNSRILIAVSEMALGNDISDL
PVAGVCLEWMSEKAIAIGQYFVASGVYTVFGTNSPVAGAPDMQRLLTSEMEELVGATWDF
EKDFKKIARMVMDHIEKKRDALG
>B_Thermotogota_Petrotoga_mexicana@@anaerobic_carbon-monoxide_dehydrogenase_catalytic_subunit@WP_103077266.1 WP_103077266.1 anaerobic carbon-monoxide dehydrogenase catalytic subunit [Petrotoga mexicana]
DESAKPLLERTLEEGIETAWDRQQPQCGFGQLGLCCNRCSMGPCRIGVCGADADLIVARN
LLDDLVTGAAAHSDHGREVVETLLMTAEGGYEILDKEKLYTVAKEIGITTGRNDTDIAKD
IALSFLEEYGTIKNRAPEPTQDKWKAGILPRSVDREIVEAMHRIHMGVGADYANILLHGL
RASLSDGWGGSMMATEVSDILFGTPEIKESWVNLGTLKEDMVNIVLHGHNPVLSEMVVKA
VKEQEMVDLAKQKGAKGINLVGMCCTGNELLMRRGIPIAGNLLNQELALATGAVDVMIID
YQCIFPSITQVASCFHTKIVSTSEKSKVPGAVHMEFHPETADTAKNIVKLAIETYEQRGF
SVEAIKKALPLIDAIANGSIKGAVGMVGCNNPKIKQDHVTLGKELIKRNILVVETGCAAI
ASGKAGLLLP-EAADLAGDGLKSVCHALGPPVLHMGSCVDCSRILVLAAELALNVGIDQL
PLAGAAPEWYSQKAVSIASYFVASGVYTVLGLPPKIFGSKNVIDLLTSGLNDVVGATYAV
EPGPVAAADLIEKHIDSKRKDLG
>B___TDB__Candidatus_Magnetomorum_sp._Candidatus_Magnetomorum_sp._HK-1@@carbon-monoxide_dehydrogenase__catalytic_subunit@KPA18457.1 KPA18457.1 carbon-monoxide dehydrogenase, catalytic subunit [Candidatus Magnetomorum sp. HK-1]
CPSTQQMLRRAERDGVEIAFHRSMKACPIGADSACCKHCAMGPCRLGVCGATIDTIQARN
FARMVVSGAAAHTDHGMSMLDVFREVVRGDFKIKDSDKLVSVAESIGIETDRDIKEIATD
LYEELESTYTGIEGRVPEKTLENWKLGVVPRGAMRELMEMMHRTHLGVDQEYNNICKQFT
RTALSDGWGGSMVATEISDILFGTPSPLSVEVDMGVLKEDHVNIIVNGHEPIFFESMIVS
CQDPDLIQAAKDAGAKGIVLAGMCCSGAEVLSRHAIPHAGNFMSTETVIVTGAVDAMAVD
VQCIKQGLTTVCECYGTKLFTTNPRAHIEGVEHIEFVEHEPKCTDEVVVQAITRFKNRGF
SHEYINYMLPLNDNIINGRIRGVAGVVGCTNPRVQQDHLEVVKELIKNDVLVLQTGCSQV
TLAKHGLYTPEAA-HLAGPGLQEVCETVGPPVLGLGSCVDNSRILVAASEMVLGTCLADL
PAAGSAPEWMSEKAIAIGQYFVASGVYTVFGATFPITQNTKFHKLLFEELE-DWGGKWDF
AVDPIEHAHKMIAHIEKKRDALG
>B___TDB__Deferrisoma_camini_Deferrisoma_camini@@anaerobic_carbon-monoxide_dehydrogenase_catalytic_subunit@WP_025323520.1_* WP_025323520.1 anaerobic carbon-monoxide dehydrogenase catalytic subunit [Deferrisoma camini]
CETTAEMLKKARDAGLSTAFDREMSACPIGAKSACCKHCVMGPCRLGVCGATIDTIQARN
FARMVAAGTAAHSDHGREMSELFLSIAKGDYQIRDEAKLLAVAKDLGVETGREVKDVAVE
VAEICLSQFGQQHGRAPEARFKKWELGLLPRGVDREVVEMMHRTAMGVDQDYKNLTLGAA
RCALADGWGGSMVSTELSDIMFGTPKPIRGEVDLGVLDANKVNVVVHGHEPHMLDMLCEL
AEDPEMLAKAKEAGAEGINLVGMCCSGNEQLIRRGLKHAGNFMQCDAVIITGAVDGMMVD
VQCIQQGLVSLSQCFHTKFFTTNYRCKIEGAEHIEFHGTENQSGVELLTKAIENFKNRGF
SHETINYMLPLNDNIINGRIRGVAGVVGCTNPRVKHDHYELVKELLANDVLVVQTGCSAI
TMAKMGFMQPEAAAKYCGPGLREVCEAVGPPVLHSGACVDNSRILVALSEMVLGDDISDL
PVAGAAPEYMSEKAIAIGHYFVASGVFTVFGVTFPAIEGTKWAEYLFGGIEEDLGGKWAF
ESDPNKMAALMIDHINKKREALG
>B___TDB__Deferrisoma_camini_Deferrisoma_camini@@anaerobic_carbon-monoxide_dehydrogenase_catalytic_subunit@WP_025323870.1_* WP_025323870.1 anaerobic carbon-monoxide dehydrogenase catalytic subunit [Deferrisoma camini]
TQDAPGLIDKARTDGVATVWDRQKPRCGYCDLGLSCRICAMGPCRIGVCGADADIMVARN
LGRMIAAGSASHSDHGRDLVETLLAVGEGGYTIADEGKLRALAAEFGIGTGKSS-QLARE
LADAMLEEFGMKKGRMPAARVAVWKLGILPRGIDREVTEMMHRTHMGVDNDYVNILLHGF
RTALADGLGGSMIGTELSDVLFGVPKPTTSQANLGVIRPDQVNILLHGHNPVVSEMVARA
VEDPELVQRARDAGAAGINLVGLCCTGNELLMRRGIPMAGNHLMTELVLVTGAVDMMIVD
YQCIMPALPQIAGCYHTKFVSTSPKAKFPGAEHREFTPENAALAREVVREAVDNYRSRGF
SVEAVLAALPLIDAITAGKIRGAVGVVGCNNPKVKHDHVELTRRLIEHDVLVLDTGCAAV
ANAKAGFKVP-EAADLAGPGLREVCGSLGPPVLHVGSCVDNTRILHLAGALALNVDTAQL
PLAGAAPEWYSEKAVAIAFYVVAAGITTFLGVVPPILGSPNVVKLATQGLDEVIGARFVV
EPDPARCADAIVAHIDGKRKALG
>B___TDB__Desulfatibacillum_aliphaticivorans_Desulfatibacillum_aliphaticivorans@@anaerobic_carbon-monoxide_dehydrogenase_catalytic_subunit@WP_028313485.1_* WP_028313485.1 anaerobic carbon-monoxide dehydrogenase catalytic subunit [Desulfatibacillum aliphaticivorans]
CEATAQMIDKARRDGVELVFDRTMKACPIGADSACCKHCSMGPCRLGVCGATIDTIQARN
FARMVASGAAAHTDHGMSILHLFGEVVKGDYEIKDTQKLLQVAQTLEIETGRAYQDIGLD
IYEELMKTYTQVEGAVPEKTLETWKHNIVPRGAMREIMEIMHRTHMGVDQDYENIVNQCS
RTALSDGWGGSMVATEISDIMFGTPRPVMAEVNMGVLKEDHVNIIVHGHEPNLFESIMIS
TSDATMVEAAKAAGAKGINLVGMCCSGAEMMSRHGVPHAGNFMSTEAVLVTGAVDAMAVD
VQCIKQGLGKVADCYGTELFTTNPRCHIEGVKHIEFDEDDPACTDEVVIKAISRFKNRGF
SKEYIGYMLPLNENIINGRIRGVAGVVGCTQPRTKQDHVELVKELIKNDVLVLQTGCSQI
ALAKAGLLIPEAA-HLAGDGLAEVCETVGPPILGLGSCVDNSRILTAASEMVLGHSIADL
PAAGAAPEWMSEKAISIGHYFVASGVYTVFGTTFPITEGTKFHKHLFEELE-EMGGKWGF
SNDPIEMAHMMIAHIDKKREQLG
>B___TDB__Desulfatiglans_anilini_Desulfatiglans_anilini@@anaerobic_carbon-monoxide_dehydrogenase_catalytic_subunit@WP_028319830.1_* WP_028319830.1 anaerobic carbon-monoxide dehydrogenase catalytic subunit [Desulfatiglans anilini]
DPASAQMIERAWDLEIETIFDRSMKPCNIGVQGTCCKNCAQGPCRLGLCGATAETIAARN
FARMVAAGAAAHSDHGRGVAETFLAAARKDYHIRDTKKLLEIAPDFGVDIDRDIDEIAVE
VGEAALGQWGQQQGRAPVPRYELWKLGVVPRGIDREIVEIMHRTHIGVDQHYENIVEQCS
RAAIGDGWGGSMIATDLQDVLFGCPYPIKSSANLGILKADHVNIVIHGHEPLLSEMIVQA
AELPEMVQLAKEKGAHGIQLGGICCTANEILMRHGVPLCGDFLQQELAIVTGAVDAMVVD
VQCIMENIANVAQCFHTKVITTNPRAKIASTIHIEFDEHTAEDAKKIVRTAIENFPNRGF
SYEAINYHLPLNDNIINGRIRGIGGVVGCNNARTVHNHLTVVKELIKHDVIVLTTGCNAI
ACAKAGLLTPESAKVFCGPGLAEVCETVGPPVLHMGSCVDNSRILMAAAEVVLGNDISDL
PAAGSAPEWMSEKAISIGHYFVVSGVYTVFGVTLPVSGAPVFENYLYKELEDIYGGMWDL
VADPYEHAHKMIAHIDKKRKALG
>B___TDB__Desulfatiglans_anilini_Desulfatiglans_anilini@@anaerobic_carbon-monoxide_dehydrogenase_catalytic_subunit@WP_035254079.1_* WP_035254079.1 anaerobic carbon-monoxide dehydrogenase catalytic subunit [Desulfatiglans anilini]
CDATAQMLRKAEKDGVETAFHRTMKACPIGADSACCKHCSMGPCRLGVCGATIDTIQARN
FARMVASGAAAHTDHGMSMLDLFREVVNGEYRIKDTIKLEEVCREIGIEVGRTPEEMAMD
LYHELERTYTQVEGRVPEKTLETWKHGVVPRGAMREIMELMHRTHMGVDQHYENITKQCS
RTALSDGWGGSMVATEISDILFGTPVPVRAEVNMGCLKEDEVNVIIHGHEPNLFESMLDS
VNDPSLIQAAKDAGAKGINLVGMCCSGAEMLSRHGIPHAGNFMSTEAILITGAVDAMGVD
VQCIKQGLAKVAECYGTNLFTTNPRCHIEGVEHIQFEEHAPECTDAIVERAIVRFKNRGF
SHEYINYMLPLNDNIINGRIRGVAGVVGCTNPRVKQDHVELVKELIKRDVLVVQTGCSQI
ALAKAGLYTPEAA-HLAGAGLREVCETVGPPVLGLGSCVDNSRILIACAEMVLGESIADL
PVAGAAPEWMSEKAISIGHYFVASGVYTVFGVTFPIVEGTKFHKLLFEGLA-DMGGTWGF
TPDPYEMARMMVAHIDAKRKALG
>B___TDB__Desulfatirhabdium_butyrativorans_Desulfatirhabdium_butyrativorans@@anaerobic_carbon-monoxide_dehydrogenase_catalytic_subunit@WP_028324864.1_* WP_028324864.1 anaerobic carbon-monoxide dehydrogenase catalytic subunit [Desulfatirhabdium butyrativorans]
DIATQQMIRRAQELGIDTVFDRAMKPCNIGIQGTCCKNCSMGPCRLGLCGASANTIAARN
FIRMVAGGAAAHSDHGRGVAEVFMAVARGDYKIKDVNKLLAIAPHYGVETDRDVNEIALE
VGQKALDEWGKAEGRAPQPLYEKWKAGVLPRNIDREIVEIMHRTHMGVDQDYKNLIKQGT
RAALADGWGGSMIATDLQDVLFGTPYPLQSEANLGIMKEDHVNLIIHGHEPILSEMIVAA
AQSQEMIDYAKTVGAKGIQLGGICCTGNEILQRHGVPPAGTFLQQELAIITGACDAMVVD
IQCVMQNLANVAKCFHTKLITTHRIARMEQVIHIEFDEHHAEDAKRIVKMAIDNFQNRGF
GVESIRYHLTLNDNIINGRIRGIAGVVGCNNARTRHNHITIVKELIKNDVIVLTTGCNGI
ACAMEGLLTPETAAVFCGPGLAEVCETVGPPVLHMGSCVDNSRILLAATEVVLGNDISDL
PAAGSAPEWMSEKAISIGQYFVASGFYTVFGVTFPTTGAPVFQDYLFHELEKIYGGMWDF
EIDPIKHAHKMIAHIDKKRKALG
>B___TDB__Desulfatirhabdium_butyrativorans_Desulfatirhabdium_butyrativorans@@anaerobic_carbon-monoxide_dehydrogenase_catalytic_subunit@WP_028325318.1_* WP_028325318.1 anaerobic carbon-monoxide dehydrogenase catalytic subunit [Desulfatirhabdium butyrativorans]
AQDTRLMLKRAEQESVETVWDRQSPHCGFCEMGLSCRICVMGPCRIGVCGADADIIVARN
LGRMIAAGAAAHSDHGRDLVEVLEKVAEGGYSIQDANKLRLVAAEYGIEAEREP-LIAKD
LAFAMQEDYGTRKKRAPSQRRALWNLGITPRGIDRETSEMMHRTHMGVDNDWVSLLLHGL
RNALSDGWGGSMIATDVSDILYGTPMPAFSQVNMGVLKEDMVNILVHGHNPVVSETILQA
CASPELIALAKEKGAAGINLAGLCCTGNELLMRHGVPMAGNHLCTELALTTGAVEMMIVD
YQCIMPAISKVAACFHTKMISTSDKAKFPGMVHREFHPENAELAHGLVREAVENFARRGF
SIEAIVKALPLIDAIKSGAIRGAVGIVGCNNPKIKQDHVTLAKRLIENDILVVDTGCAAV
ASAKAGLKVP-EAAVMAGAGLRSVCQSLGPPVLHFGSCVDNVRILNLAAALALGVDISDL
PIAGAAPEWYSEKAVSIGAYFVASGVFTVLGPMPPITGSLNVVKLLTEGLNGVVGAAFAV
EPDPEKAAILIKEHIDAKRKALG
>B___TDB__Desulfocapsa_sulfexigens_Desulfocapsa_sulfexigens@@anaerobic_carbon-monoxide_dehydrogenase_catalytic_subunit@WP_015403546.1_* WP_015403546.1 anaerobic carbon-monoxide dehydrogenase catalytic subunit [Desulfocapsa sulfexigens]
WEDAHQMLRKAERDGIETAWDRQTPHCKFGESGVCCRICTMGPCRIGVCGADADVIVARN
FGRFLAGGAAGHSDHGRDCIEAFHAVAHGDYHIQDSKKMLRIAEELGIATNRELLDVAKD
LADKFFDSFGSKHERVPEKQQENWNLGIMPRGVDREITEMMHRTHMGCDNDASNTMLQAA
RMCLGDGWAGSMIATEVSDILFGTPSPRKAQVNLGVLKKDQVNILVHGHNPIVSEKILEA
VNEQELIDLAKTKGAKGINLAGLCCTGNELMMRQGIPMAGNHLMTELAIITGAVEIIVVD
YQCIMPSLVQVGNCYHTKMITTADKAKFTGAEHVKFEMHNGEQARKVVRMAIERYGMRGF
SNEALLDALPLIDAIKAGKIRGVVGIVGCNNPKYKHDNVNLTRELIKKDILVIVTGCVTT
AAGKAGLLVP-ESIEQAGPGLREICGSLGPPVIHMGSCVDNARILQLAALLAIGVAISDL
PLAASSPEWYSEKAATIGTYAVASGIYTHLGHPPNITGSPIVTNLALSGLDDLVGACFGI
EPDPFKAAELINERIKAKRKGLG
>B___TDB__Desulfocapsa_sulfexigens_Desulfocapsa_sulfexigens@@anaerobic_carbon-monoxide_dehydrogenase_catalytic_subunit@WP_015405375.1_* WP_015405375.1 anaerobic carbon-monoxide dehydrogenase catalytic subunit [Desulfocapsa sulfexigens]
-ASTKDLLNQDLAKQVRTAYDRGVSACLFGSGGTCCRICNMGPCQIGICGATAATVVARN
FARIVAAGTAAHTDHAREMVMGFIETAKGPHEIKDVEKLHAMAETFGIEIGRDKNEIALE
LGEKALAEFGQQQGRAPKKQQEIWAKGVEPRGIDREVVETMHRTHMGVDQEYKNIMKQAA
RCSLADGWGASMLSTELTDIMFGTPVPRRALIDLGVLKEDQVNVTVHGHEPLLAESLCMA
AEDPEILALAKKVGAKGINLAGVCCTGNEILMRRGIPVAGSFIQQEMVLATGAVEAMVVD
VQCVMQSVAQVVKGKHTDIITTNYRAKMPDAIHMQFEEDDPGSAKAILTHAINNFKKRGF
SHETINYMLPLNDNIINGRIKGLGALVGCEHYKYSD-HFKIAVELLKNNVLVLATGCAAQ
ALGRMGLMRPEAAAEYCGESLAEVCETVGPPVLHVGSCVDNSRLLIALTAMVLGEDISEL
PACGTAPLWMSEKAVAIGQYFVTSGAHVIFQ-NLPVTGSKEMNEFITNGMKEEYGACWDY
EEDPIKLAQKMIKAIDGKREALG
>B___TDB__Desulfococcus_multivorans_Desulfococcus_multivorans@@anaerobic_carbon-monoxide_dehydrogenase_catalytic_subunit@WP_020876859.1_* WP_020876859.1 anaerobic carbon-monoxide dehydrogenase catalytic subunit [Desulfococcus multivorans]
CDATVQMLEKARRDGVETAFDRSMKACPIGADSACCKHCFMGPCRLGVCGATIDTIMARN
FARAVASGSAAHTDHGMGMLDLFREVVKGEYRIKDVQKLEQVAQSIGIEVGRTPEDIAMD
LYKELERTYTQVEGRAPKKTQETWKYDMIPRGSMREIMEMMHRTHMGVDQDFENLTKQFS
RTALADGWGGSMVATEISDILFGTPKPVAVEVNMGVLKEDHVNVIVHGHEPNMFESMLVS
VNEPTLIQAAKDAGAKGINLVGMCCSGAEMMSRHGVPHAGNFMSTEAILVTGAVDAMVVD
VQCIKQGLVKVAECYGTPLLTTNYRCHIEGAQHIQFNETKPECTDEMVIKAITRFKSRGF
SHEYINYMLPLNDNIINGRIRGVAGVVGCTNPRVKQDHVELVKELIRNDVLVVQTGCSQV
ALAKAGLLTPEAA-HLAGPGLSEVCETVGPPVLGLGSCVDNSRILIACTEMVLGDSIADL
PVAGAAPEYMSEKAIAIGQYFVASGVYTVFGVTFPIVKDTKFHDMLFRRMEEEWGGKWGF
TPDPYEMARLMIAHIDKKRKALG
>B___TDB__Desulfococcus_multivorans_Desulfococcus_multivorans@@anaerobic_carbon-monoxide_dehydrogenase_catalytic_subunit@WP_020877670.1_* WP_020877670.1 anaerobic carbon-monoxide dehydrogenase catalytic subunit [Desulfococcus multivorans]
DAATQIMIKRAQDLGIDTCFDRTLKPCSIGNQGTCCKNCSMGPCRLGICGATANTIAARN
FIRMVAGGAAAHSDHGRSVAEVFLSAARKAYQIKDVRKLLEIAPFLGVATDRDIDEIAVE
VGEKAMEEWGKAEGRAPKPRYELWKQGVLPRNIDREIVEIMHRTHMGVDQDYKNLMKQGV
RASIADGWGGSMLATDLQDILFGTPYPLASEANLGVLKEDHVNIVIHGHEPVLSEMIVTT
AQKPEMVAYAKSKGAKGIQLSGICCTANEILQRHGVPLCGTFLQQELAIITGAVDAMVVD
IQCIFQNVANVAKCFHTKLITTHPIAKMEQAIHIEFDEHHAEDAEKIVRMAIDNFANRGF
GVESVEYHLTLNDNIINGRIRGVAGVVGCNNARVKHNHITVVKELIKNDVLVLTTGCNAI
ACAMEGLLTPESAKVFCGPGLAEVCETVGPPVLHLGSCVDNSRILLAATEVVLGNDISDL
PVAGSAPEWMSEKAISIGQYVVASGIYTVFGAVFPTAGAPVFQRYLFEEMEKMYGGMWDF
EADPVKHAWKMINHIDAKRKALG
>B___TDB__Desulfohalobium_retbaense_Desulfohalobium_retbaense@@anaerobic_carbon-monoxide_dehydrogenase_catalytic_subunit@WP_015751669.1_* WP_015751669.1 anaerobic carbon-monoxide dehydrogenase catalytic subunit [Desulfohalobium retbaense]
WEDAQRMIAKAQREGVETVWDRQTPHCTFCEQGLTCQKCVMGPCRIGVCGAGADLTVARN
FGRFIAAGAASHSDHGRDLVEVLEAVGQGDYAVRDEDKLRRLADEVGVEHDKSVQETAAA
LAEVFMDDYSFRRNRAPEKRRRVWETGITPRGVDRDVVEMMHRTHMGVDSDATSICLHSA
RVALTDGWGGSMIATELSDTLFGTPQPRQSTANLSVLKEDQINILVHGHSPIVSEMLLTA
VQDPDLLQEARDAGAAGINLAGLCCTGNELLMRQGVPMAGNHLMTELALITGAVELMVVD
YQCIMPSLVTIAGCYHTQFVSTSEKAHFTGATHVEFTYTNAEQARNVVRMAIEAYRNRGF
SNEAILEALPLLDALKNGSVRGVVGIVGCNNPKLKHDHVNLARELIKKDVLVLATGCATV
ALGKAGLLMP-DAAGEAGSGLQSVCQSLGPPVLHVGSCVDNARILHLCGVLALGVDISDL
PVAASAPEWYSEKAAAIGLYAVASGIYTHLGLPPNIQGSQMVTDLALNGLNDVVGAAFGV
SPDPFEAADMIDARIREKRKGLG
>B___TDB__Desulfoluna_butyratoxydans_Desulfoluna_butyratoxydans@@anaerobic_carbon-monoxide_dehydrogenase_catalytic_subunit@WP_180136972.1_* WP_180136972.1 anaerobic carbon-monoxide dehydrogenase catalytic subunit [Desulfoluna butyratoxydans]
WDDARAMIKKARTEGIETAWERQTPHCKFCELGTTCRNCTMGPCRIGVCGADADVVVARN
FGRFIAGGAAGHSDHGRDLIEVLAGVAEGDYGIRDRDKLMRIAGELGVETDRPDTEIAGD
LAEVLFGDFGSRKARVPARRRETWELGMTPRGVDREIAEMMHRTHMGCDNDAPSTLIHAA
RTALADGWAGSMIGTELSDIIFGTPTPSKSTASLGVLKKDQVNILAHGHNPVVSEMILAA
ARLPELVDRARAVGASGINVCGLCCTGNELLMRQGIPMAGNHLMTELSIVTGAVEAVVVD
YQCIMPSMVQISGCYHTRFITTSGKARFTGATHFDIHPENAEKATEIVSMAVDAFAERGF
SNEAILAAVPLIEAMERGAIRGVVGIVGCNNPKFTQDNVGLAKALIKKDILVLVTGCVTT
AAGKAGLLVP-EGIDMAGPGLKEVCGSLGPPVLHMGSCVDNARILQLCALLACGVDISDL
PVAASSPEWYSEKAAAIGLYAVASGIETHLGHPPNILGSDTVTHLATEGLEDLVGARFII
EKDPEEAAERLDRRITAKRVGLG
>B___TDB__Desulfoluna_butyratoxydans_Desulfoluna_butyratoxydans@@anaerobic_carbon-monoxide_dehydrogenase_catalytic_subunit@WP_180141521.1_* WP_180141521.1 anaerobic carbon-monoxide dehydrogenase catalytic subunit [Desulfoluna butyratoxydans]
DPATQQMIRRAQELGVETVFDRNMKPCNIGIQGICCKNCAMGPCRLGLCGATANTIAARN
FARMVAGGASAHSDHGRGVAEVFLSVARKDYEIKDYHKLLAIAPHFDVDTDRDMDEIALE
VAEKAMNEWGKPDSRAPEATYNRWELGVLPRNVDREIVEIMHRTHMGVDQDYKNLIKQST
RAALADGWVGSMIATDLQDVMFGTPSPVQSEVNLGIMKADHVNLVVHGHEPILSEMIVAA
SQSKEMMDYAAEKGAKGIQLGGICCTANELAQRHGVPIVGTFLQQELAIITGACDAMVVD
VQCIFQNLANVAKCFHTKLITTHPIARMEQVIHIEFDEHHAEDAKRIVKMAIDNFENRGF
GVESIEYHLTLNDNIINGRIRGIAGVVGCNNARTKHNHITVIKELIKNDVIVLTTGCSAI
AAGMAGLLSPECAAVHCGPGLAEVCETVGPPVLHLGSCVDNSRILLAATEVVLGKEIKDL
PVAGSAPEWMSEKAISIGHYFVTSGVYTVFGVTLPVDGAPAFKDHLYTDLEGLYGGMWDC
EPDPVKHAQKMIAHIDKKRQELG
>B___TDB__Desulfomicrobium_baculatum_Desulfomicrobium_baculatum@@anaerobic_carbon-monoxide_dehydrogenase_catalytic_subunit@WP_015773149.1_* WP_015773149.1 anaerobic carbon-monoxide dehydrogenase catalytic subunit [Desulfomicrobium baculatum]
WEDAQKMIAKAGREGVNLVWDRQTPHCTFCEQGLTCSKCVMGPCRIGVCGADADLTVARN
FGRFVAAGAAAHSDHGRDLLETLAAIGEGDYGIRDEAKLERICKELGIDVGLSVQERAKA
LANLFFEDYGCRSHRAPQKRKDLWRFGCTPRGIDRDCVEMLHRTHMGVDCDPVSICLHAG
RVALGDGWGGSMIATEVSDIIFGTPKPVKSTVNLGVLREDQVNILVHGHSPIVSEMILAA
TREPAILAKAKEAGATGINIAGLCCTGNELLMRQGVPMAGNHLMTELAIVTGAVEMVIVD
YQCIMPSLVNVAGCYHTKFVSTSDKAKFPGGIHMEFNYNNAEKAREAVLMAIEAYSLRGF
SNEAILGALPLIQALQAGKVRGVVGIVGCNNPKLKHDHVNLAQELIKRDILVLATGCATV
AMGKAGLLEP-EASSRAGAGLAEICQALGPPVLHVGSCVDNSRILHICAVLAAGLDISDL
PVAASAPEWYSEKAAAIGLYAVASGIYTHLGLPPHILGSSMITTLALKGLDDVFGACFAV
EPGPLQAAELIDERIKAKRVALG
>B___TDB__Desulfonatronovibrio_hydrogenovorans_Desulfonatronovibrio_hydrogenovorans@@anaerobic_carbon-monoxide_dehydrogenase_catalytic_subunit@WP_028575134.1_* WP_028575134.1 anaerobic carbon-monoxide dehydrogenase catalytic subunit [Desulfonatronovibrio hydrogenovorans]
CQDAREMINKAGEENIETVWDRQQPHCGFCELGLSCTNCVMGPCRIGVCGADADVVVARN
FGRMIAAGAASHSDHGRDLLEVLEAVAQGDYGLADPAKLKRIALEAGVAVGKDDLEVARE
LAHILFEDFGSRKSRVPEKRIKIWKLGVVPRGIDREVVEMMHRTHMGVDNDALNLCLHSA
RVSLSDGWAGSMVATELSDIIFGTPSPLTSKVNLGVLKEDHVNILVHGHSPVVSEMVLAA
ARDSEFVAKAQEAGAAGINVAGLCCTGNELLMRQGVPMAGNHLMTELVLVTGAVEVIVAD
YQCIMPSLVNIAGCYHSKIVSTSSKARFTGAVHIEMNVENAEKGREVVALAIETFRNRGF
SNEAVLDALPLLEAVKAGKIRGVIGIVGCNNPKIKQDTFNLARECIKRDILVLVTGCATI
STGKQGLLMP-EAAGQAGPGLAEVCQALGPPVLHVGSCVDNSRIMQLCALLALGVDISDL
PVAAAAPEWYSEKAATIGLYAVASGIFTVLGVAPPILGSKFVTDLATRGLEDAFGAAFAV
EPDPFAAAQLVDERIKAKRKKLG
>B___TDB__Desulfonatronum_thiodismutans_Desulfonatronum_thiodismutans@@anaerobic_carbon-monoxide_dehydrogenase_catalytic_subunit@WP_031387072.1_* WP_031387072.1 anaerobic carbon-monoxide dehydrogenase catalytic subunit [Desulfonatronum thiodismutans]
WPDAQQMIEKARRDNVETVWDRQRPGCTFCEQGLSCSKCVMGPCRIGVCGADADLTVARN
FGRFVAAGAASHSDHGRDLVETLLAIGQGDYTIRDPEKLRRIAAEVGVAVDKSDMEIARA
LAEAFIEDFGFATPRVPEKRRELWKLGITPRGIDRDVVEMMHRTHMGVDSDAVSLCLHAA
RVSLTDGWGGSMIATELSDIIFGTPTPRMAKVNLGVLKADQVNVVVHGHSPIVSEMILAA
ARDPEMIRKAQDVGASGINVAGLCCTGNEVLMRQGIPMAGNHLMTELALVTGAVDCIVVD
YQCIMPSLVTIAGCYQTRFISTSDKAKFTGAEHVEFNYANAQKAVQVVEAAIDAFTKRGF
SNEAILGALPLLEAIKAGQVRGAVGIVGCNNPRLKHDHTELCKELIKRDILVLVTGCATV
AMGKAGLMVP-EAADKAGEGLKAVCRSLGPPVLHVGSCVDNSRIIHLCAVLALGVDISDL
PVAASAPEWYSEKAAAIGLYAVASGIYTHLGLPPHITGSEAVTNLALSGLEGVVGACFGV
EADPYKAAEAIDSRIAAKRRALG
>B___TDB__Desulfoplanes_formicivorans_Desulfoplanes_formicivorans@@anaerobic_carbon-monoxide_dehydrogenase_catalytic_subunit@WP_069856808.1_* WP_069856808.1 anaerobic carbon-monoxide dehydrogenase catalytic subunit [Desulfoplanes formicivorans]
WDDAKAMLRKARAEGIQTVHDRQTPHCKFCELGTTCRNCTMGPCRVGVCGADADVIVARN
FGRFVTGGAAGHSDHGRDLIEVLEAIVEGDYRIVAEDKLRAIAGEVGIQTGRSTMEVARD
VMDCFFADFGSRKKRVPQVRKDKWGLKMTPRGVDREIAEMMHRTHMGCDNDAPNTMIHAA
RTALADGWGGSMIGTELSDVIFGVPTPKMSTANLGVIKADKVNILVHGHNPVVSEMILAA
SREPELVNRAKELGATGINVAGLCCTGNELLMRQGIPMAGNHLMTELAIITGAVEAIVVD
YQCIMPSLVQISGCYHTKFIDTANKARFTGAIHFDFQPRTAKQAREIVSIAVEAFAQRGF
SNEAVIAALPMVQAIAAGDIRGAVGIVGCNNPKIKQDNVKLAEELIKKDILVLVTGCVTT
AAGKAGLLVP-GAIEKAGPGLQKVCGSLGPPVLHYGSCVDNARILQLCAALALKVDISDL
PVGASSPEWYSEKAAAIGLYAVASGIYTHLGHPPNILGSKTVTDLAVSGLEDLVGATFFI
EPDMVKAADMFDQRIRTKRKALG
>B___TDB__Desulfosarcina_ovata_Desulfosarcina_ovata@@anaerobic_carbon-monoxide_dehydrogenase_catalytic_subunit@WP_155323338.1_* WP_155323338.1 anaerobic carbon-monoxide dehydrogenase catalytic subunit [Desulfosarcina ovata]
CKTTQQMLEKARRDGVETAFDRNMKACPIGADSACCKHCSMGPCRLGVCGATIDTIQARN
FARMVASGAAAHTDHGMAMVDLFREVVTGEYRIKDVGKLISVAQSIGIETDRSVEEIATD
LYKELERTYTQVEGRVPEKTLETWKLGIVPRGSMREIMELMHRTHIGVDQHYENITKQSS
RTALADGWGGSMVATEISDILFGTPTPIAVDVNMGVLKEDHVNVIIHGHEPNMFESMLVS
VNELTLVQAAKDAGAQGINLVGMCCSGAEMMSRHGIPHAGNFMSTEAILVTGAVDVMCVD
IQCIKQGLVSVADCYQTPLITTNTRAHIEGATHIEFDDHDPKCTDEVVIKAITRFKNRGF
SHEYINYMLPLNDNIINGRIRGVAGVVGCTNPRIKQDHVELVKELIKNDVLVLQTGCSQI
SLAKEGFLTPEAA-YLAGPGLKEVCETVGPPVLGMGSCVDNSRILIAASEMVLGTSIADL
PVVGAAPEWMSEKAISIGHYFVASGVYTVFGVTFPIVKETKFHKLLFDGLE-KQGGKWGF
SADPYEMARMMIAHIDKKRKELG
>B___TDB__Desulfosudis_oleivorans_Desulfosudis_oleivorans@@anaerobic_carbon-monoxide_dehydrogenase_catalytic_subunit@WP_012174881.1_* WP_012174881.1 anaerobic carbon-monoxide dehydrogenase catalytic subunit [Desulfosudis oleivorans]
CEATRQMLDKAQRDGVETAFDRSMKPCPIGADSACCKHCSMGPCRLGVCGADIDTIMSRN
FARMVASGAAAHTDHGMSMLDLFREVVNGEYGIKDVKKLMEVAQSVGIETSREVSDIAMD
LYNELEKTYTQIEGRVPPKTLETWKQGIVPRGAMREIMELMHRTHMGVDQQYENITRQIS
RTALADGWGGSLVATEISDILFGTPSPVQVEVNMGVLKENMVNIIVHGHEPNLFESMLVS
VNAPVLVEAAKAAGADGINLVGMCCSGAEMLVRHGIPHAGNFMSTEAVLVTGAVDAMCVD
VQCIKQGLAKVADCYNTPLFTTNTRCHIEGAVHIDFNEHKPDCTDEIVIKAISRFKNRGF
SYEYINYMLPLNENIINGRIRGVAGVVGCTNPRVRQDHVELVKELIKNDVLVLQTGCSQI
ALAKAGLTTPEAA-VLAGPGLQEVCEAVGPPVLGLGSCVDNSRILIAAAEMVLGESIADL
PAAGAAPEWMSEKAISIGHYFVASGVYTVFGVTFPVVDGTRFQKLLFEELE-EKGGKWGF
AVDPYEMARMMIAHIDKKRQQLG
>B___TDB__Desulfosudis_oleivorans_Desulfosudis_oleivorans@@anaerobic_carbon-monoxide_dehydrogenase_catalytic_subunit@WP_012176598.1_* WP_012176598.1 anaerobic carbon-monoxide dehydrogenase catalytic subunit [Desulfosudis oleivorans]
DPATQQMIARAQELGIDTVFDRAMKPCAIGATGICCKNCSMGPCRLGLCGATPNTIAARN
FIRMIAGGASAHSDHGRSVAEVFMSAARKAYQIKDTQKLLAVAEALDVATARDMDEIALE
TAEKALNEWGKSEGRAPKPRYELWKMGVLPRNIDREIVEIMHRTHMGVDQDYRNLIKQGT
RAALADGWGGSMLATDLQDIVFGTPSPIQSEANLGIMKEDHVNIIVHGHEPVLSEIVVAV
AQSPEMLDYAKKKGAKGIQLGGICCTANEILQRHGIPTAATFLQQELAIITGACDAMVVD
IQCIFQNLANVAKCFHTKLITTHPIAKMEQVIHIEFDEHHADDAKKIVKMAIDNFENRGF
GVESIEYHLTLNDNIINGRIRGVAGVVGCNNARTRHNHITVVKELIKNDVLVLTTGCNAI
ACAMEGLLTPEAAGVYCGPGLTEVCETVGPPVLHLGSCVDNSRILLAATEVVLGNDLSDL
PVAGSAPEWMSEKAISIGHYFVASGVYTVFGVGLPVEGAPVFQNYIFNEFEKLYGGMWDL
EIDPIKHAHKMIAHIDKKRKALG
>B___TDB__Desulfurivibrio_alkaliphilus_Desulfurivibrio_alkaliphilus@@anaerobic_carbon-monoxide_dehydrogenase_catalytic_subunit@WP_013162574.1_* WP_013162574.1 anaerobic carbon-monoxide dehydrogenase catalytic subunit [Desulfurivibrio alkaliphilus]
WEDARAMLRKAEQDGVETAWDRQTPHCKFCELGTSCRNCVMGPCRIGVCGADADVVVARN
FGRFIAGGSAGHSDHGRDLIEVLEAIVEGDYQIKDEAKLRRIAGELGVADGGGALAVARA
VMEILYADFGSRKKRVPEKRRAIWSLGMTPRGVDREIAEMMHRTHMGCDNDAASTLIHAA
RTALADGWAGSMIGTELSDVIFGTPSPKKSTVNLGVINQEQVNILVHGHNPVVSEMIVAA
ANDPEMLARAEAAGAGGINVAGLCCTGNEILARRGIPMAGNHLMTELAVVTGAVEAVVVD
YQCIMPSLLQAAGCYHTQFITTANKARFSGAVHFDIKPATAAQAKEIVQLAIDGFSKRGF
SNEAILNALPLLEAIKAGKIRGVVGIVGCNNPKFQQDNIGLTKALIQRDILVLVTGCVTT
AAGKAGLLLP-QAIDQAGPGLQEICGALGPPVVHFGSCVDNSRIIHLCALIALGVDISDL
PVAASSPEWYSEKAAAIGLYAVASGIYTHLGLPPNILGSPAVTDLALNGLESLVGASFVV
EPDPDKAADLLEARIVSKRKALG
>B___TDB__Desulfurivibrio_alkaliphilus_Desulfurivibrio_alkaliphilus@@anaerobic_carbon-monoxide_dehydrogenase_catalytic_subunit@WP_013163061.1_* WP_013163061.1 anaerobic carbon-monoxide dehydrogenase catalytic subunit [Desulfurivibrio alkaliphilus]
CGSSKDVLAAKPAQNVITAYDRGMSACLFGSGGTCCRNCNMGPCQIGICGVSADTVAARN
FARIVAAGSASHTDHAREMVKGFIETAKGPHQIKDVEKLKSLAAVFDVATDREINEIALE
VGEKALAEFGKQDDRATAKRQALWKLNIFPRGVDREVVEMMHRTHMGVDQDYENIMLQAS
RCALSDGWGSSMLSTELTDIMFGTPVPRRSIVDLGVLKPDQVNIAVHGHEPLLAESLCIA
AQDPEMVELAKKQGAKGINLAGVCCTGNEILMRRGIPVAAGFVQQEIAIATGALEAMVVD
VQCTMESLAQVANGFHTDIITTNYRAKMPGGVHIQFDEHEANSAKQILTHAIKNFKKRGF
SHETINYMLPLNDNIINGRIRGIGVMVGCDNFRLAD-HELIARHLIKNNVLVLATGCAAT
SLGRAGLVNPEA-ARFCGDSLAEICETVGPPVLHMGSCVDNSRILVAATQIVLGEDITDL
PAIGTAPLWMSEKAVAIGQYFVASGAQVVFQ-DLPVSGAKKFNKYLLEGLMGPLGAHWNV
ESDPQKLAELMVAKIDAKREALG
>B___TDB__Dissulfuribacter_thermophilus_Dissulfuribacter_thermophilus@@anaerobic_carbon-monoxide_dehydrogenase_catalytic_subunit@WP_067618866.1_* WP_067618866.1 anaerobic carbon-monoxide dehydrogenase catalytic subunit [Dissulfuribacter thermophilus]
WEDAKQMLLKAKNDGVETAWDRQAPHCKFGESGVCCRICTMGPCRVGVCGADADVIVARN
FGRFIAGGAAGHSDHGRDCIEALHAVAHGDYTIKDAEKLMRIAKEVGIETGREPLEVAKD
LAADFFENYGTTKGRVPEKRRKIWKLGITPRGVDREIAEMMHRTHMGCDNDAANTVLHAA
RTSLADGWAGSMIATEVSDILFGTPTPNKTQVNLGVLKEDHVNILVHGHNPIVSEKIMEA
VNDPELIALAKEKGAKGINLAGLCCTGNELMMRHGIPMAGNHLMTELAIVTGAVELIVVD
YQCIMPSLVQVGSCYHTKMVTTADKARFTGAEHIKFEIHNGEQAKKVVRMAIERFPLRGF
SNEALLDALPLIDAIKAGKIRGAVAIVGCNNPKYKHDNLNLAKELIKRDILVIVTGCVTV
AAGKAGLLVP-DAIDQAGPGLKEICGALGPPVIHMGSCVDNARILQLCALIALGVDISDL
PVAASSPEWYSEKAAAIGTYAVASGIYTHLGHPPNITGSEVVTNLALSGLDELVGACFLI
EPDPFKAAELIDERIKSKRLALG
>B___TDB__Geothermobacter_ehrlichii_Geothermobacter_ehrlichii@@anaerobic_carbon-monoxide_dehydrogenase_catalytic_subunit@WP_148895936.1_* WP_148895936.1 anaerobic carbon-monoxide dehydrogenase catalytic subunit [Geothermobacter ehrlichii]
DASANELLEVAKKEGIETVWDRMKPHCGFGELGVCCRLCWKGPCRIGVCGADAHTIVARN
LIRMMAAGAAAHSEHGRHIALCLLEVADDAYSIKDKDKLRRIAERLHLAPGKDIKQIARE
VATATLDDFSRQQATMTEERVDRLQLGVMPHNIDAVVTQIMGRTHVGCDADPVNLLLGGI
KGALAD-YTGMYMATELSDALFGTPQPVISSANLGVLKEDAVNIALHGHNPLLSEVVCDV
AI--GMNEEAKKAGAEGINIVGICCTGNEVMMRHNIPLATNYLSQELALVTGAVDALVVD
VQCIMPSVAKISECYHTEVITTMAENKIPGATHIQFQEKTAEDARKTVELAIEAFKKRGF
SAEALIGALPIIDNIVDGSIQGIALFVGCGNPRATQDFMTIAKELARNNVMILATGCASG
AFAKNGLMTQEATEAYAGDGLKGVLTAVGPLVLHMGSCVDTTRAANVAVAIALGVDLDKL
PLVASAPEAMSEKAVAIGTWSVALGLPTHIGITPQITGSSEVVKFLTETAKEALGGYFIV
ETDPVKAADKLFDVIKERRQGLG
>B___TDB__Syntrophobacter_fumaroxidans_Syntrophobacter_fumaroxidans@@anaerobic_carbon-monoxide_dehydrogenase_catalytic_subunit@WP_011699717.1_* WP_011699717.1 anaerobic carbon-monoxide dehydrogenase catalytic subunit [Syntrophobacter fumaroxidans]
TRDGQLLLEKAEKDRVETVWDRQLPQCGYCEMGLSCRICVMGPCRIGVCGADADIIVARN
LCRMIAAGAASHSDHGRDLIEVLDEVAKGGYRIRDAEKLKRVASEYGISSGKDD-LIAEQ
LAYAMQEDFGTRKKRAPAKRRQVWKLGIAPRGIDRETAEMMHRTHMGVDNNWQSLLLQAL
RNALSDGWGGSMIATELSDILFGTPKPATTAVNVGVLKKDQVNIIVHGHNPVVSEMVLLA
CRSEDLLQLAASKGAAGINLAGVCCTGNELLMRSGVAMAGNHLTTELVLTTGAVDMMIVD
YQCIMPSLGTVAACYHTRMVSTSDKARFPGMEHREFHPDNAEEARALVKEAIENFTNRGF
SVETILGALPLIDALKSGTIRGAVGIVGCNNPRIRQDHVTLAKRLIENDILVVDTGCAAV
ATAKAGFKAS-DAAQMAGPGLRGICSALGPPVLHMGSCVDNVRILVLASALALGTDISDL
PIAGAAPEWYSEKAVAIGAYFVASGVYTVLGPMPPVTGSMNVVKLLTEGLQDVVGATFSV
EPDPEKAALAIRRHIEEKRRGLG
>B___TDB__Syntrophorhabdus_aromaticivorans_Syntrophorhabdus_aromaticivorans@@anaerobic_carbon-monoxide_dehydrogenase_catalytic_subunit@WP_084218827.1_* WP_084218827.1 anaerobic carbon-monoxide dehydrogenase catalytic subunit [Syntrophorhabdus aromaticivorans]
DKATVELLEKARKEEISTVFSRRIKPCPIGAEDSCCKVCAMGPCRLGVCGATIDTIVARN
FARKVAAGTASHSDHAREVVETFLKTARGGFAIKDEVKLLEVALDFGIDIGKDATAIATE
LGEKALNEFGRQHGKAPLKRQEIWKYGVMPRGIDREVVEIMHRTHMGVDQDYRHILLQTT
RCALADGWGGSMISTDLQDIMFGTPVPVLGSINLGVLKEDQVNVIVHGHEPLLPELLVVA
SRDPEIKKLTEEVGAKGVNLAGMCCSANEVLMRHGIPCAGNFLQQELALVTGAVEVMTVD
VQCQMQGLQGVAECFHTKLITTSDRAMIEGATHIEFHPEKGETAKQILKMAIENYPKRGF
SHETINYLLPLNDNIINGRIRGVAGVVGCNNVRTVHDHIAMIRELIKNDVLVLTTGCAAM
ACGKAGLLTPEAAREYAGSGLAEVCEAVGPPVLHMGACVDNSRILVAATAMVLGDDISDL
PAAGAAPEWMSEKALAIGQYFVASGIFTIFGTTWPTVGSENVTRHLFEEFEGMFKGTWAY
EQDPVKGARLMIDHIDKKRKALG
>B___TDB__Thermodesulfatator_atlanticus_Thermodesulfatator_atlanticus@@anaerobic_carbon-monoxide_dehydrogenase_catalytic_subunit@WP_022853655.1_* WP_022853655.1 anaerobic carbon-monoxide dehydrogenase catalytic subunit [Thermodesulfatator atlanticus]
DPAVIDVLKLAKEKEYETVWDRQSPHCKFGVQGVCCRNCIMGPCRIGVCGADASVIVSRN
LIRALAAGAAAHSDHGRAVAVLFNEVAHEDYRITDEAKLKAVAKRLGVDT-KPILEIAKE
VAAQALADFGKQDEYAPSKRKETWKMGVLPRNIDREVTECMHRTTMGVDNDAVSLLIHGV
RTALADGWGGSLIATELQDVLFGTPNKKTIRANLGVLSKDKVNIIVHGHEPILSEQVVEA
AMSEEMQQKAKQAGAKGINVAGICCTANEVLMRRGVPVAGNMIHQELAIMTGAVEAMVVD
VQCIFPALGRLAKCFHTQFISTSDRARFPGAVHIQFDEKRAETARKIVETAIEAFPKRGF
SVEEILNMLPLVDAILEGKIKGVVGIVGCNNPKVKHDHIALTKELIKRDILVIGTGCWAI
AAAKAGLMQL-QTQELAGEGLKAVCKLLEPPVLHMGSCVDCSRMLVLAGALALKVDISDL
PLVGSAPEWMTEKAVSIGTYFVASGVPVHLWPAPPIGGSPEVGHILTETIKDLLGGYFFV
EEDPQKTAEIMENIILEKRKAF-
>B___TDB__Thermodesulfatator_atlanticus_Thermodesulfatator_atlanticus@@anaerobic_carbon-monoxide_dehydrogenase_catalytic_subunit@WP_022854025.1_* WP_022854025.1 anaerobic carbon-monoxide dehydrogenase catalytic subunit [Thermodesulfatator atlanticus]
CVVNQDVYE-KIQGKVLTAPDRGTKPCLFGKGGTCCHVCNMGPCQIGVCGATAATVAARN
FCRMVAAGSSAHSDHGRGIAEVFYATVHGDFEIKDEKKLRMVAYYFGLDHK-PVKELAKE
VAVKALEEFGKQHGRAPEKRQEIWKLGVVPRGVDREVVEMLHRTTVGVDQDYRSLLKASV
RCALADGWGGSMIATELQDILLGTPQPIRATVNLGVLKEDMVNVTVHGHEPEVAEALAIA
AQDPEILEEAKKVGAKGINLAGICCTGNEVLMRRGIPIAGSFVQQELALATGAVEAMIVD
VQCIMQNVATVAQAYHTAVITVSDKAEIEGAMHMPFDHHHPESAKKILREAISRFPKRGF
SHETILYILPLNENIINGRVLGVAAIVGCDNFRVFE-HAELAKELIANNILVVVTGCAAT
AIAREGLLSPEA-ASLAGDSLREVLEAVGPPVLHMGSCVDNSRILIALTEMVLGEDFDDL
PAIGCAPQWMSEKAVAIGNYFVGSGACVVFGPNFPTEKSQVATDYLFHEFYNIFGAPWVV
ARDAKDFAAVMIDKIKEKRKRLG
>B___TDB__Thermodesulfatator_indicus_Thermodesulfatator_indicus@@anaerobic_carbon-monoxide_dehydrogenase_catalytic_subunit@WP_013908030.1_* WP_013908030.1 anaerobic carbon-monoxide dehydrogenase catalytic subunit [Thermodesulfatator indicus]
DPAVLDILSLAKQKNYETVWDRQSPHCKFGSSGLCCRNCVMGPCRIGVCGADAATIVARN
LIRALAAGAAAHSDHGRAVAVLFNEVAQGDYQIADEAKLKSIAEKFHIHT-QDITSIAKE
VARVALEDFGKQDEYAPQKRKETWKMGILPRNIDREITECMHRTHMGVDNQALSLLVQGV
RTALADGWGGSLIATELQDVLFGTPDKKVIKANLGVLKEDQVNIIVHGHEPILSEQVVAA
AMSPEMQEKAKEVGAQGINVAGICCTANEVLMRLGVPVAGNMIHQELAIMTGVVEAMVVD
VQCIFPSLGPLAKCFHTKFISTSDRAAFPEAVHIQFDEHHAEVAQKIVETAIEAFKERGF
SVEEIIKILPLVDAILAGKIKGVVGIVGCNNPKIKHDHISLTKELIKKDILVIGTGCWAI
AAAKAGFMKL-DAQALAGEGLKEVCKALDPPVLHMGSCVDCSRMLVLAAALALKVDISDL
PLVGSAPEWTTEKAVSIGTYFVASGVPVHLWPMPPIGGSEEVVGILTEGVKDLLGGYFFI
EEDPVKTASRMERIIMEKRKAF-
>B___TDB__Thermodesulfatator_indicus_Thermodesulfatator_indicus@@anaerobic_carbon-monoxide_dehydrogenase_catalytic_subunit@WP_013908774.1_* WP_013908774.1 anaerobic carbon-monoxide dehydrogenase catalytic subunit [Thermodesulfatator indicus]
CLINQDVYE-RIKGKVLTAPERGMKPCLFGKGGTCCNVCHMGPCQIGVCGATASTVAARN
FCRMVAAGTATHSDHGRGIAEAFYSVVHNDFEIKEKAKLRMVAHYLGLDRK-PIKELAKE
VAVKALEEFGKQHGRAPEKRQEKWELGVESRGVDREVVELIHRTTVGVDQDYRSLLKASI
RCALADGWGGSMLATELQDILFGIPQPIKSVVNLGVLKEDMVNITVHGHEPEVAEALAIA
AQLPEMIKEAQKVGAKGINLAGICCTGNEVLMRRGIPIAGSFVQQEIALATGAVEAMVVD
VQCIMQNVTTVAEAYHTAIITTSDKAKIEGAIHIAFDHHKPESAKNILREAIARFPKRGF
SHETILYMLPLNENIINGRILGVAAIIGCDNFRVKE-HIEIAKELIANNVLVVVTGCAAS
AIGRDGLLSPDA-LDLAGESYREVLEAIGPPVLHMGSCVDNSRILIALTEMVLGDDIDEL
PVVGSAPEWMSEKAIAIGNYFVGSGTTVVFGPTFPTENSKIATNYLREDFNQMFGASWRI
ARNASEFVSIMIDHIRKKRENLG
>B___TDB__Thermodesulfobacteriota_Desulfoferula_mesophila@@anaerobic_carbon-monoxide_dehydrogenase_catalytic_subunit@WP_338603976.1 WP_338603976.1 anaerobic carbon-monoxide dehydrogenase catalytic subunit [Desulfoferula mesophila]
DQATIQMLAKAQADNVETIFDRTMKPCNIGEQGTCCKTCSQGPCRLGLCGATPETIAARN
FARMVAAGAAAHSDHGRGVAEVFLAAARKDYGIQDVEKLLEVAVDFEVPTERDIYKIAEE
VGVKALGEWGKQEGRAPEARYELWELDVVPRGIDREIVEIMHRTHMGVDQDYHNIVKQCS
RAALGDGWAGSMIATDLQDIMFGTPYPIQGEINLGVLKADEVNIIVHGHEPLLSEMIVVA
SQDPEMLAYAKTKGAHGITLAGMCCTANEILVRHGLPIAGNYLQQELAIVTGAVDAMVVD
VQCIMENIANVADCYHTKVITTNPRAMMESTVHIEFDEHHAEDAKRIVKEAIDNFPNRGF
SQEAIKYHLPLNDNIINGRIRGIGGVVGCNNARTCHDHLTIVKELLKNDVIVLTTGCNAM
ACGKAGLLTPESAAVYCGPGLAEVCETVGPPVLHMGSCVDNSRILMAATQVVLGKDISDL
PAAGSAPEWMSEKAISIGHYFVASGVYTIFGVGLPVTGAPRLQKHLFEELEDIYGGMWDL
EVDPYEHAKKMIAHIDKKRAALG
>B___TDB__Thermodesulfobacteriota_Dethiosulfatarculus_sandiegensis@@anaerobic_carbon-monoxide_dehydrogenase_catalytic_subunit@WP_044347739.1 WP_044347739.1 anaerobic carbon-monoxide dehydrogenase catalytic subunit [Dethiosulfatarculus sandiegensis]
DPATQQMIIKAHNDEVETIFDRTLKPCNIGEQGTCCKNCSQGPCRLGLCGATPETIAARN
FIRMVAGGAAAHSDHGRGVAETFLAAARKDYTIKDTEKLLEVAKYCNVPTDRDIYDIATD
VGELALAQWGQQEGQAPEARIQLWDLDVMPRGIDREIVEIMHRTHMGVDQDYRNLIKQGS
RAAIADGWGGSMLATDLQDILFGTPYPVQGEINLGVMKEDHVNVIVHGHEPLLSEMIVVA
SQDPELLKLAEEKGAKGIVLAGMCCTANEILMRHGLPIAGNYLQQELAIVTGAVDAMVVD
VQCIMESVANVAMCYHTKLITTNPRAMIESTIHIEFDEHSAEDAKKIVRTAIENFPNRGF
SQEAVKYHLPLNDNIINGRIRGIAGVVGCNNARTTHDHLIVVKELLKNDVIVLTTGCNAM
ACGKAGLLTPEAAKVYCGAGLAEVCETVGPPVLHMGSCVDNSRILLAASEVVLGKDISDL
PVAGSAPEWMSEKAISIGHYFVVSGVYTVFGVGLPVTGAPRFQKYLFEELEDIYGGMWDL
EVDPYEHARKMIQHIDKKRKALG
>B___TDB__Thermodesulforhabdus_norvegica_Thermodesulforhabdus_norvegica@@anaerobic_carbon-monoxide_dehydrogenase_catalytic_subunit@WP_093392594.1_* WP_093392594.1 anaerobic carbon-monoxide dehydrogenase catalytic subunit [Thermodesulforhabdus norvegica]
CESTLMMLQKAAAEGVDNAFFREMKPCPIGMESACCKHCAMGPCRLGVCGATIDTIAARN
FARMVASGAAAHTDHGMTMLDVFRDVVNGDYKIKDEVKLREVAKSVGIEVGKETLEIAKE
LYHELEKTYTQVEGRVPPKTLETWKLGIVPRGAMREIMELMHRSHMGVDQDYRNIVLQCS
RTALADGWGGSMVATEISDILFGTPKPLVAAVNMGNLKEDHVNIIVHGHEPNLFESMIDS
VNDPKLIEKAKEAGAKGIQLLGMCCSGAEALSRHGIPHAGNFMSTEAVLVTGAVDAMAVD
VQCIKQGLSTVAKCYGTRLFTTNPRCKIEGVEHIEFHEREPKCTDKIVEMAIERFKNGGF
SHEYINYMLPLNENIINGKIRGVAGVVGCTNPRVRQDHVELVKELIKNNVLVVQTGCSQI
ALAKAGLMKPDAA-VLAGDGLAEVCEAVGPPVLGLGSCVDNSRILIACAEMVLGESIADL
PVAGAAPEYMSEKAICIGQYFVASGVYTVFGVTFPTIEGTKFHKHLFEELE-EMGGKWGF
ATDPIEMAHKMIAHIDKKREALG
>B___TDB__Thermodesulforhabdus_norvegica_Thermodesulforhabdus_norvegica@@anaerobic_carbon-monoxide_dehydrogenase_catalytic_subunit@WP_093394158.1_* WP_093394158.1 anaerobic carbon-monoxide dehydrogenase catalytic subunit [Thermodesulforhabdus norvegica]
TEDGRLMLARMAKEGIETAWDRQLPHCGFCELGLSCRNCVMGPCRIGVCGADADIIVARN
LCRMIAAGAASHSDHGRDLLEILKAVSEGGYTIRDEAKLRRLAAELGINADHGDLLLAGA
VAERLEEDFGTRKKRVPEKRLALWKLNIVPRGIDREVVEMMHRTHMGVDNDWKSLLLHGL
RTALADGWGGSMIATEISDVLFGVPKPVESSVNLGVLKKDQVNIVLHGHNPLVSEMIAQA
SQDESLLELARKKGASGINLAGLCCTGNEILMRRGIPMAGNHLMTELVLATGAVEMMIVD
YQCIMPALGDLARCYHTRMISTSEKARFPHMEHREFHPEGAELAYQLVKEAVENFPNRGF
SVEALLEAMPLLDAVKNGLIKGAVGVVGCNNPRIRHDHVTLTGRLIANDILVVDTGCAAV
AHGKAGLKQL-KAAEKAGPGLRKVCETLSPPVLHVGSCVDNIRILVLAAALALGVDISDL
PIAAAAPEWYSEKAVAIACYAVASGIYTVLGVTPPIMGSRNIVGLLTSGLKEVVGATFAV
ESDPERAADLIIAHVNSKRKALG
>B___TDB__Thermosulfurimonas_dismutans_Thermosulfurimonas_dismutans@@anaerobic_carbon-monoxide_dehydrogenase_catalytic_subunit@WP_068669139.1_* WP_068669139.1 anaerobic carbon-monoxide dehydrogenase catalytic subunit [Thermosulfurimonas dismutans]
DPAVQEILQLASEKGYETVWDRQSPHCKFGLNGLCCKNCIMGPCRIGVCGAEADTIVARN
IVRGIAAGVAAHSDHGRAVAILLKEVACQDYTIFDTEKLKAVATKLGVDT-RDIHEIAKD
VAEIALKDFGKQDDYAPKKRLERWKTGVIPRNIDREVADSMHRTTMGVDHDPLSLLIQGV
RASLADGWGGSLIATELQDILFGTPRIRTIMANLGVISPDHINIVIHGHEPILSEKVVEI
ANTPDMQKLAQEYGAKGINVVGMCCTGNEILMRQGVPVAGNELHQELAILTGAVEAIVVD
VQCIYPALGKLAKCFHTKFISTSDRAKFPGSLHIQFEEEHAEVAKKIVKTAIEAFPKRGF
SNEQLLKILPLVDAILAGDIKGIAGIVGCNNPKVKHDHVTLTKELIKRDILVIGTGCWAI
AAAKAGLMRI-ETQELAGERLRKVCKALNPPVIHMGSCVDCSRMLTLAGAIALEADISDL
PLVGSAPEWTTEKAVSIGTYFVASGVPVHLWPAPPISGSPKVVSLLTQEIKNLLGGYFFV
EEDPIKTVDIMEAIIQEKRKAL-
>B___TDB__Thermosulfurimonas_dismutans_Thermosulfurimonas_dismutans@@anaerobic_carbon-monoxide_dehydrogenase_catalytic_subunit@WP_068669939.1_* WP_068669939.1 anaerobic carbon-monoxide dehydrogenase catalytic subunit [Thermosulfurimonas dismutans]
NKTAQVIYE-SLGEEILTAPARGTTPCLFGKGGTCCRVCNMGPCQVGVCGASAATVVARN
FGRMVASGGSAHSDHGRQVAIDFYETVHGPFEVKDKRKLRVVAQALGVDPQ-EEPELLKQ
IAEVALRVFNQQEGRAPEKRQALWELGVVPRGVDREVVELLHRTTIGVDQDYRNILMACA
RTALADGWGGSMIATELQDLLFGNPGPIKAKVNISVIREDMVNVAVHGHEPVLAEALAMA
ASDPEIVEEAKKVGAKGVNLAGICCTGNEILMRRGIPVAGSFLQQEAAIATGALEAVVVD
VQCIMQNVVEIAKHFHTAVITTNPRAKMEGGIHLEFDARKADCAKAILREAIARFPKRGF
SHETILYMLPLNENIINGKILGVAAIVGCDNYRVTE-QVELAKELIANNVLVLTTGCAAT
GLGRAGLLRPEA-AELAGDSLREVLEAVGPPVLHMGSCVDNSRILVAASEMVLGEDVNEL
PVVGCAPQWMSEKAITIGQYFVASGATVVFGPDFPTLQSQVATDFLFHEMEKIFGAAWRV
ARTAEEFASIMIDHIKNKRKALG
>B___TDB__Thermosulfurimonas_marina_Thermosulfurimonas_marina@@anaerobic_carbon-monoxide_dehydrogenase_catalytic_subunit@WP_168718678.1_* WP_168718678.1 anaerobic carbon-monoxide dehydrogenase catalytic subunit [Thermosulfurimonas marina]
NETARVIYE-RLGDEVLTTPARGTTPCLFGKGGTCCRVCNMGPCQVGVCGASAATVVARN
FGRMVAGGASAHSDHGRQVAIDFYETVHGPFEVKDKRKLRVVAQALGVNPQ-EEQALLQE
MAEAALRVFNQQEGRAPEKRKQLWELGVWPRGVDREVVELLHRTTIGVDQDHRNIFMACA
RTALADGWGGSMIATEFQDLLFGNPGPIKARVNISVIREDMVNVAVHGHEPVLAEALAIA
ASDPEIVEEAKKVGAKGVNLAGICCTGNEVLMRRGIPVAGSFLQQEAAIATGALEAVVVD
VQCIMQNVAEIARHFHTAVITTNPRARMEGAIHIEFDARKAECAKQILREAIARFPKRGF
SHETILYMLPLNENIINGKILGVAAIVGCDNFRVDE-HVELAKELIANNVLVLTTGCAAT
GLGRAGLLRPEA-AELAGDSLREVLEAVGPPVLHMGSCVDNSRILIAATEMVLGEDISDL
PAVGCAPQWMSEKAITIGQYFVASGATVVFGPDFPTLKSQVATDFLFHEMERIFGAGWRV
ARKAGEFAAIMIDHIQAKRKALG
>B___TDB__Thermosulfuriphilus_ammonigenes_Thermosulfuriphilus_ammonigenes@@anaerobic_carbon-monoxide_dehydrogenase_catalytic_subunit@WP_166031284.1_* WP_166031284.1 anaerobic carbon-monoxide dehydrogenase catalytic subunit [Thermosulfuriphilus ammonigenes]
CLVNREVLCQEPAQGVTTAAHRGATPCLFGQGGTCCRNCNMGPCQIGICGATASTVAARN
FARIVAAGTASHSDHARETVLAFIATAKGPYEIKDTLKLRRMAAWLGIDPEKDIQQLALE
VGETALAEFGKQEGRAPQKRQEIWELGVVPRGIDREVVETMHRTHMGVDQDFRHIFRQAA
RCALADGWGGSMLATELQDIMFGTPVPIRTVVNLGVLKEDMVNITVHGHEPVLAEALAMA
AQDPEIIAEAKKVGAKGINLAGICCTGNEILMRRGIPIAGSFVQQEIALTTGAVEAMVVD
VQCVMQSLPEIARCFHTEVITTSDRAEIVGATHVPFDHHRAEVAKDIVRRAIARFPKRGF
SHETILYIQPLNDNIINGRILGVAAIVGCDNFRIQD-HVELAKELIANNVLVLTTGCAAT
GLGRAGLLSPEA-AELAGEGLREVLEAVGPPVLHMGSCVDNSRILIAATEMVLGEDISDL
PAIGCAPQWMSEKAIAIGQYFVASGASVVFGPTFPTTKSQEATDHLFKEMEEIYGARWFL
AKEAKDFASIMIDQIRQKRKALG
>B_other_Rhodospirillum_rubrum@@anaerobic_carbon-monoxide_dehydrogenase_catalytic_subunit@WP_011389181.1 WP_011389181.1 anaerobic carbon-monoxide dehydrogenase catalytic subunit [Rhodospirillum rubrum]
DACATEMLNLAEANSIETAWHRQQPQCGFGSAGLCCRICLKGPCRIGVCGADRDTIVARH
LVRMIAAGTAAHSEHGRHIALAMQHISQGDYSIRDEAKLYAIAKTLGVATGRGLLAIVGD
LAAITLGDFQNQDYSLTPRRVKRLDLGLLPHNIDASVAQTMSRTHVGCDADPTNLILGGL
RVAMAD-LDGSMLATELSDALFGTPQPVVSAANLGVMKRGAVNIAVNGHNPMLSDIICDV
AA--DLRDEAIAAGAEGINIIGICCTGHEVMMRHGVPLATNYLSQELPILTGALEAMVVD
VQCIMPSLPRIAECFHTQIITTDKHNKISGATHVPFDEHKAETAKTIIRMAIAAFGRRGF
SAEAVVAALPLVDNVVNGNIQGIVLFVGCNTTKVQQDYVDLAKSLAKRNVLVLATGCAAG
AFAKAGLMTSEATTQYAGEGLKGVLSAIGPLVMHMGSCVDNSRAVALATALALGVDLSDL
PLVASAPECMSEKALAIGSWAVTIGLPTHVGSVPPVIGSQIVTKLVTETAKDLVGGYFIV
DTDPKSAGDKLYAAIQERRAGLG
>A_Methanobacteriota_Methanothrix@@MULTISPECIES__anaerobic_carbon-monoxide_dehydrogenase_catalytic_subunit@WP_013720260.1 WP_013720260.1 MULTISPECIES: anaerobic carbon-monoxide dehydrogenase catalytic subunit [Methanothrix]
DPACQEMLRACEKSGLETAWDRQQPQCGFGELGICCRNCNMGPCRIGVCGATADIIVARN
LLRSIAAGAAAHSDHGRDVAHAFQLIVEGSYCIKDPEKLDRLMKEYGLDSA--------L
LAAAIMNEFGKQDGRVPPQRLELWKLGIDPRGVDREIVECMHRTHIGVDNDYVNLILHGL
RTSISDGWGGSMIATELQDVIFGTPKPLFSEANMGVIKPDQVNLIVHGHEPLLSEMIVAA
ASDPDMIELARNEGAKGINLAGICCTANELLMRQGVPMAGNFLSQELIMATGAVEAMVVD
VQCIMPALGPLASCFHTKFISTSPKAKFPGATHMEFHEDTAETAKEIVRTAIKNFRNRGF
SVEAIVSALPLIEAIKSGSIRGIGAVVGCNNPKITQDHIGMVRELIKNNVLVLTTGCNAQ
ACAKAGLLQP-EAAEKAGDGLKGVCQALGPPVLHMGSCVDISRILVAAAALALGVDISDL
PAAGAAPEWMSEKAVSIGAYVVSSGVFTVLGTVPPVMGSKAVAELLTSGAKDVVGACFAV
EPDPVKAASLMIEHIDSQRRKLG
>A_Methanobacteriota_Methanotorris_igneus@@anaerobic_carbon-monoxide_dehydrogenase_catalytic_subunit@WP_013798453.1 WP_013798453.1 anaerobic carbon-monoxide dehydrogenase catalytic subunit [Methanotorris igneus]
SQPTKEMLSIAKEKGIETTWDRQEPHCGFGQLGICCRNCTMGPCRIGVCGATADTIVARN
FARMVAAGTAAHSDHGRGVALTLLEGAEGPYPIKDKEKLKSVATKLGIEIGKSDEEIAKE
IAKKALEDFSRQNEYAPKKRFELWSLGVLPRNIDREVVDIMHRTSIGVDNDPLSLIVQSI
KTSLADGWGGSLLATELQDILFGTPQPVKGFADLGVLDEKKVNIIVHGHEPILSEKIVEA
AESEEMQKLAKEVGAEGINVCGMCCTGNELLVRHGVPVAGNFLQQELAIITGAVEAMVVD
VQCIMPSLPDIAKCYHTKIISTSKQAKFPGAVHIEFNEENAEIAKEIVKTAIENFKNRGF
SVEAILSALALIDAIKSGKIKGAVGIVGCNNPKVKHNHVELTKELIKNDILVVQTGCAAI
ACAEAGLLSL-DAIELAGDGLKEVCKALNPPVLHLGSCVDCSRILVLLGALALGVDISDL
PVAGAAPEWMSEKAVAIGTYFVASGVFTVLGVVPPILGSKEVVKIATQDAEKLVGGKFAV
ETDPVKAAKLIIKHIEEKREKLG
>A_Thermoproteota_Pyrofollis_japonicus@@anaerobic_carbon-monoxide_dehydrogenase_catalytic_subunit@WP_317895176.1 WP_317895176.1 anaerobic carbon-monoxide dehydrogenase catalytic subunit [Pyrofollis japonicus]
DPTVRQLLEKAEAEGIETAWHRQQPQCGFGLLGICCRNCLMGPCRIGVCGATADTIVARN
FIRMIAGGAAAHIDHGREIALVLYEVATGYYKIADEKKLIAIAQRLGVPTGRDIMEIAKD
VAEIALRDFGKQDDYATKRRLELWKLGVLPRAYDREVTEVMHRTHMGVDADPLNLLLGGI
KLAIADGWGGSMVATEFSDVLFGTPKPIKSVVNLGVLKEDYVNIIVHGHIPLLSAKVVEA
ARDPELVKLAQDLGAKGINVVGMCCTGIEVLQRLGVPMAGNMLQQELAIVTGAVEATVVD
VQCIMPALANVARCYHTKLITTIPIAKIPGSVYIEFTPEKAEVAREIVRIAVENFPNRGF
SVEALLEHLPFLEAVKRGDIRGVVGIVGCNNPKVKHDHVTITKELIKNDVLVVGTGCWAT
AAGKAGLLIPEKAAEMAGPGLRKVYEELKPPVIHMGSCVDNSRILVLLGAVALGVDINQL
PVVGSAPEAYSEKAVSIGTYFLAAGVDVHIGVIPPIYGSDVVTNILTKEAEKYGLGRLII
ETDPHAAAKIMLDIIDEKRKKLG
>A_Thermoproteota_Thermofilum_sp.@@anaerobic_carbon-monoxide_dehydrogenase_catalytic_subunit@WP_287913216.1 WP_287913216.1 anaerobic carbon-monoxide dehydrogenase catalytic subunit [Thermofilum sp.]
NPAAQELIEKAEKEGVETAWHRQQPQCGFGLLGVCCRNCLLGPCRIGVCGADADTIVARN
LLRMIAAGAAAHSDHARDIVHVLELVAEGSYSIHDVEKLITVAKSLGIPTGRDTLEIARD
VAHVLAHEFGKHDELAPKRRKEVWKAGVMPRAIDREVNECMHRTHMGVDADPVNLLLHGA
RTSLADGWSGSMMATLLSDILFGTPKPIEYVINLGVLKEDYVNIVLHGHNPVLSMKIAEV
AMSREMNELARKYGAKGVNVAGMCCTGNEVLMRLGIPVIGNLLLQELAIITGAVEAMIVD
YQCIMPSLATLADCYHTKLITTEPKAKIPGSVYIEFDPANAEIAKKIVTIAIENYPRRGF
SVEALLNILPLINALKDGTIKGIVGMVGCNNVKVKQDHITLAQKLIENDILVVGTGCWAH
AAAIHGLFT-KEAAEKAGPGLRKVCQALGPPALHMGSCVDCSRILLVLGALALGVDIPDL
PVAGSAPEPMSEKAVAIGTYFVASGVFTHLGVVPPVLGSKKVTKILTEDIEGILGGKFYI
EPDPVKAAETIINVIKEKRRKLG
>B_Actinomycetota_Candidatus_Hakubella_thermalkaliphila@@anaerobic_carbon-monoxide_dehydrogenase_catalytic_subunit@WP_176233078.1 WP_176233078.1 anaerobic carbon-monoxide dehydrogenase catalytic subunit [Candidatus Hakubella thermalkaliphila]
DLASKAVLQIAEREGYSTIWDRQVPQCGFGELGTCCRICLQGPCRIGACGATADTIVARN
LGRAIAAGTAAHSGHAKHLAHTLLRSAQGDYPIKDEAKLKAVAARLGILAGKAIDELAKE
VAQAALADFSEK--NVTQGRVETFKHGVVPTGIDSAISEVMHRTSYGCDADPVNLLLGGV
KCALAD-FAGMHMATDLADILFGTPKPVVTQANLGVLKPDAVNIAVHGHNPVLSDIIAQV
AH--ELDQEARAAGAAGVNLVGICCTGNEVLMRHGIPSATHSVSQELAVLTGALEAIVVD
YQCIMPGLATAAECYHTRLITTMPIVKISGATHIEFSEEKAETALKIIRQGIEAFKQRGF
STEAIVGALPLIDNIVNGNVLGVCLFAGCNNVRVPQDYIAMAKELASKNVLLLATGCGAG
AFARQGLLTGDATSEYAGDGLKAVLTAVGPLVLHMGSCVDNTRAADVAVAVALGVDLDRL
PVVASAPEATTEKAIAIGTWAVAAGLPTHVGVVPPVLGGPTVAKVLTEDLKSLFGGYFIV
ETDPVTAAEKLLGAIEERRRGLA
>B_Actinomycetota_Candidatus_Oleimmundimicrobium_sp.@@anaerobic_carbon-monoxide_dehydrogenase_catalytic_subunit@WP_308752436.1 WP_308752436.1 anaerobic carbon-monoxide dehydrogenase catalytic subunit [Candidatus Oleimmundimicrobium sp.]
CTASAKMIDKAKKDGVETAFERSLKSCSFGAGGTCCRICSMGPCRVGVCGATASTVAARN
FARMIAAGAAAHSDHAREVIFTFIAAAKGGYEIKNETKLHALAKIFDINIGKDKNRIALE
LGEKALAEMGKQQGQAPKKRQERWKEGISPRGVDREIVETMHRTHMGVDQDYKNILLHGC
RTSLADGWGGSMIATELQDVLFGTPVPVRSKVNLGVLKENQVNVIIHGHEPLLSEMIVTA
ARDPELIEEAKKAGAKGINIAGICCTANELLMRKGVPVAGNFLQQELAICTGAVDAMVVD
VQCIMQSLPTVAKCYHTEVITTSAKGKILGATHMEFDHHKAEVAKDIVRRAIKNYPKRGF
SHETIKYLLPLNDNIINGRIKGVVGVVGCNNPRVKHDHTTVVKELIANNVLVLVTGCAAI
SCAKEGLLIPEA-AELAGAGLREVCEAVGPPVLHCGSCVDNSRILMAASEIVLGEDLDEI
PAAGCAPEWMSEKAVAIGQYFVSSGVPVGFGVSFPTTNSEVLSNYLFKEIEETTGGKWFY
EPDPVEMAKILIKNIDKKRKALG
>B_Bacillota_Moorella_glycerini@@anaerobic_carbon-monoxide_dehydrogenase_catalytic_subunit@WP_156275103.1 WP_156275103.1 anaerobic carbon-monoxide dehydrogenase catalytic subunit [Moorella glycerini]
DPAALKMLAKSRDDKVITAFDRQQPQCKIGYEGICCRFCMAGPCRIGICGASAWTIVARN
VGLMLLTGAAAHSEHGNHIAHALVEMANGDYTVKDEAKLKEVCRRVGIEVGKSVMELARE
VGEKALEDFRRLKGTITEGRREKFTHNVVPYGIHASISELVNQAHMGMDNDPVNLVFSAI
RVALAD-YTGEHIATDFSDILFGTPQPVVSEANMGVLDPDEVNFVLHGHNPLLSEIIVQA
AR--EMEGEARAAGAKGINLVGICCTGNEVLMRQGIPLVTSFASQELAICTGAIDAMCVD
VQCIMPSISAVAECYHTRIITTADNAKIPGAYHLDYQTATADNAKTAIRMAIAAFKERGW
SLEALQQLLVLNKAILDGELAGVALICGCNNLKGFQDHLVVMKELLKNNVFVIATGCSAQ
GAAKAGLMDPANVETYCGDGLKAFLKRLSPPVFHMGSCVDNSRAADLLMAMALGVDTPKV
PFVASAPEAMSGKAVAIGTWWVSLGVPTHVGTMPPVEGSDLIYSILTQIASDVYGGYFMF
EMDPHVAARKILDALEYRTWKLG
>B_Bacillota_Moorella_sulfitireducens@@anaerobic_carbon-monoxide_dehydrogenase_catalytic_subunit@WP_258360590.1 WP_258360590.1 anaerobic carbon-monoxide dehydrogenase catalytic subunit [Moorella sulfitireducens]
DPAVLEMLAKSRDDRVITAFDRQQPQCKIGYEGICCRFCLAGPCRIGICGASAWTIVARN
VGLMLLTGTAAHSEHGNHIAHALVEMAQGDYGVKDEAKLKEVCRRVGIEVGKSVLELAQE
VGEKALEDFRRLKGTITEGRREKFTHNVVPYGIHATISELVNQAHMGMDNDPVNLIFSAV
RVALAD-YTGEHIATDFSDILFGTPQPVVSEANMGVLDPDQVNFVLHGHNPLLSEIIVQA
AG--EMEGEARAAGAKGINLLGICCTGNEVLMRQGIPLVTSFASQELAICTGAIDAMCVD
VQCIMPSISAVAECYHTRIITTADNAKIPGAYHLDYQTATADNARTAIRMAIEAFKERGW
SLEALQQLLVLNKAILNGELAGVALICGCNNLKGFQDHLVVMKELLKNNVFVIATGCSAQ
GAAKAGFMDPANVATYCGDGLKAFLNRLSPPVFHMGSCVDNTRAADLLMAMALGVDTPKV
PFVASAPEAMSGKAVAIGTWWVSLGVPTHVGTMPPVEGSDLIYSILTQIASDVYGGYFMF
EMDPLVAARKILDALEYRTWKLG
>B_Bacillota_Thermanaeromonas_sp.@@anaerobic_carbon-monoxide_dehydrogenase_catalytic_subunit@WP_297198221.1 WP_297198221.1 anaerobic carbon-monoxide dehydrogenase catalytic subunit [Thermanaeromonas sp.]
DPAALEVLEHSKKTNVITAFDRQQPQCKFGYEGICCRFCIAGPCRIGICGASPWTVVARS
VGLLILTGAAAHSEHGNHLAHTLLEMAEGDYTIKDQEKLYQVCRRVGITVGKSENELAWE
LARKALEDFSRLKGTVTPGRVEKFTHNVMPHGIHATISDLASQAHIGNDDDPVNLVFSAI
RVGLAD-YAGMHIATDISDILFGTPSPVVSQSNMGVLDPDKVNFVLHGHNPLLSEMIVQA
AR--ELEGEAQTAGAKGINLVGICCTGNEVLMRQGIPLVTSYASQELAICTGAVDAMCVD
VQCIMPGLQAVAECFHTRLITTSDIAKIPGSYHLEFDTHNAEKAKQALRLGIEAFKERGW
SLEALLKLFVLNEAILSGELAGVCLMAGCNNLKVYQDHLTIMRELLKNNVFVIATGCSAQ
SAAKLGLMDPARVDELCGEGLKRFLYRLAPPVFHLGSCVDNTRASDLLMAMALGVDTPKV
PFAASAPEAMSGKATSIGTWCVALGLPTHVGCMPPVEGSDLIYSLLTQIASDVYGGYFIF
EMDPEVAARKILNALEYRTWKLG
>B_Carboxydothermus_hydrogenoformans_Carboxydothermus_hydrogenoformans@@anaerobic_carbon-monoxide_dehydrogenase_catalytic_subunit@WP_011344718.1_* WP_011344718.1 anaerobic carbon-monoxide dehydrogenase catalytic subunit [Carboxydothermus hydrogenoformans]
DPAVDYLLPIAKKAGIETAWDRMQPQCGFGELGVCCRICWKGPCRIGVCGADAHTIVARN
LIRMIAAGAAAHSEHGRHIALTLLEVGEGAYRIKDEQKLRKIAEKLNLAPGKDIRQVAKE
VALASLDDYSRQKRTLTAERVDKLELGVMPHNIDAVITEIMGRTHVGCDADAVNLLLGGI
KGALAD-YTGMCLSTELSDVIFGTPKPVITQANLGVLKEDAVNIAVHGHNPLLSEIICDV
AL--KMNEEAKKAGAEGINVVGICCTGNEVMMRRGIPLATNYLSQEMAIITGALDAMVVD
VQCIMPALTSVAECFHTEIITTMAENKITGATHIEFREDSAESAKKIVEVAIEAFKKRGF
SAEAIMAVLPLIDNIINGNIQGIALFAGCNNPKAIHDFITIAKELAKNNVLMLATGCGAG
AFAKNGLMTQEATEAYAGESLKAVLTALGPLVLHMGSCVDNSRAVNVAVAIALGVDLDKL
PLVASAPEFMSEKAVAIGTWAVTLGIPTHIGIVPQIMGSSVVVEFLTEKAKDLLGGYFIV
ETNPELAAAKLVAVIKERRRGLG
>B_Carboxydothermus_hydrogenoformans_Carboxydothermus_hydrogenoformans_Z-2901@@IGNORE=pdb_7ZKK_A_Chain_A__Carbon_monoxide_dehydrogenase@7ZKK_A_* pdb|7ZKK|A Chain A, Carbon monoxide dehydrogenase
DPAALEMLEKAEKDGVKTAFDRMQPQCQFGYKGLCCRFCLQGPCRLGICGASAWTIAARS
VGTLILTGAAAHNEHARHIAHALKELAEGDYKITDPDKLRRIAQRLGLDTGKDDMTLAKE
VAELALEDFARLPGTLNKERLEKYECNIMPSGIFGDISDLLHQAHIGNDDDPVNITFSAL
RVALTD-YAGMHIATDFSDVLFGTPKPIVTEANLGVLDANKVNIAVHGHNPLLSEKVVDA
AK--ELEEEAKAAGAEGINIVGMCCTGNEVLMRRGVHLATSFASSELAIVTGAMDAVVVD
VQCIMPGLKQVTECYHTRLITTSNIAKMPGTYHVPFHIENAESAKEIVRLGIEAFKQRGF
SFEALMEIFVLNDAILSGQLKGVVLFAGCNNLKRPQDHITILKEMLKNDVFVVTTGCSAQ
AFAKHGFLRPEAL-ELAGEGLKSFIKMLEPPAFFMGSCVDNTRASDILVAMALGVDTPKV
PFVASAPEAMSGKAVSIGTWFVTLGVPVHVGTMPPLEGSELFYSITTQIASDVYGGYFMF
EVDPVVAARKILNALEYRTWKLG
>B_Epsilonproteobacteria_Sulfurospirillum_diekertiae@@anaerobic_carbon-monoxide_dehydrogenase_catalytic_subunit@WP_167749370.1 WP_167749370.1 anaerobic carbon-monoxide dehydrogenase catalytic subunit [Sulfurospirillum diekertiae]
DISAQKMIFKAELDKVETAWDRMQPQCGFGETGLCCRVCWKGPCRIGICGADADTIVARN
LLRSLCVGASAHTEHARHIAHTLYALSENAYAIKDEHKLLDVAKRLKIDTGRSITEIAKE
VASVSLEDFARF--VINPLRKAKFALGIMPQNLDSVVVNGLARTHVGSESDPLNLLLAGA
RVAIAD-VSTMAMGTELSDILFGTPQPTMTTANLSVLKKDAINIALHGHNPLLCEIVCDV
AA--TMNDEAKRLGAEGINIVGVCCTGNELMMRHGIPLAANYLSQELTIITGAVEAMIVD
TQCIMPAVVETANNYHTVVISTLDDNKMAGATHISFHPETAEGARKIVQLALDAYSRRGF
SYEAIIAALPLIDNIVNGNIQGVVLFGGCNNTRVVHDYITMTKELAKRNVLVLATGCAAG
ALAKFGFMTQQATEDYAGDGLKTVLTAIGPLVLNMGSCVDNTRAVRLANEIALGVDLDSL
PVCVSAPELMSEKAQIIGTWATVLGLPVHIGIVPQIIGSPFVTSFLTQGIEETLGGKFIV
EVDPIEAANKLYTEIQKRRQKLG
>B_MAG_Chloroflexota_Candidatus_Limnocylindrales_bacterium@@MAG_TPA__anaerobic_carbon-monoxide_dehydrogenase_catalytic_subunit@HSW36287.1 HSW36287.1 MAG TPA: anaerobic carbon-monoxide dehydrogenase catalytic subunit [Candidatus Limnocylindrales bacterium]
DPAVQQFLTRN--LPADTAYDRQQPQCDYGDTGLCCRICIQGPCRIGVCGATAYTIVARN
LLRSVLAGAAAHSDHAKHILLTLKALAEGDYTIGSPKKLQVVAERFGIPTSREQLAILHD
LVELGLADFSRLTGTVAPGRIRKFETDILPSGIFDTLATGMAQTHLGMDADPVSLVFKTL
EAALAD-YAGMHLGTDLSDVLFGIPSPIYTEANLGVIDQAKVNIAVHGHNPLLSEMIVQA
VR--EQEGEALAVGAAGIQLMGVCCTGNEVLMRQGVPLATNFMSQELPIMTGALDAMVVD
VQCIMPSIQVVAECFHTRIITTSKNARIPGSHFLDFTPENPETAREVVRIAIAAYQERGF
SLEALQELFVLTEALEIGELRGVVLFAGCNNLKTTQDYLTMAKVLSKNNVLLLATGCAAG
AFAKLGLLAPSAVDVYAGEGLKSFIQRLEPLVFHMGSCVDNTRASDLATAIAWGVDMPKI
PFAASAPEAMTEKSLSIGSWNVAMGLPVHVGVIPPVTGSDLVNGLLLQIARDVYGGHFIW
ETDPEKAAQKILDELDLRSWKLK
>B_MAG_Spirochaetota_Spirochaetia_bacterium@@MAG_TPA__anaerobic_carbon-monoxide_dehydrogenase_catalytic_subunit@HUW63133.1 HUW63133.1 MAG TPA: anaerobic carbon-monoxide dehydrogenase catalytic subunit [Spirochaetia bacterium]
DPAALEMLDVAKERGVTTYFDRQQPQCQFGYKGICCRFCMVGPCRIGACGIHDWTIAARS
TGLMLLTGASAHSEHGHHIVETLHNFTIGDYQIKDSAKLHRVCAKVGIAAGKDDIQLAKE
LTELAFEDFKRLDGNATKGRVEKFDCNVMPTGIYNSISNLVNQAHLGMDDDPVNLIFSAI
RVALSD-YIGEHIATDLSDILFGTPQPILSQANMGVLDKEKVNIALYGHNPVLSEIICDA
AL--AMEGDAKAAGAKGINLVGICCTGNEVLMRRGVPIVTSYASSELAIVTGAVDAMIVD
VQCIMPSIRTVADCFHTKIVTTSSAAKIPGSIHIDYHTDHAANAKEAIQVAIDAYKQRGF
SLEAIYEIFVLTDAILSGEIKGVAHFAGCNNIKRFQDHTIIAKEMLKNDVFVIGTGCAMQ
GCAKAGLLDPENTKSLVGPGLAKFLARLEPAIFHMGSCVDNSRIVDLMTDMALGVDTPKI
PFVASAPEAMTGKAVAIGTWFVALGAPTHVGAMPPLEGSDVIYSIATQIASDVYGGYFIF
EMDPYEAAKKILSALEYRTWKLG
>B_Nitrospirota_Thermodesulfovibrio_yellowstonii@@anaerobic_carbon-monoxide_dehydrogenase_catalytic_subunit@WP_283166510.1 WP_283166510.1 anaerobic carbon-monoxide dehydrogenase catalytic subunit [Thermodesulfovibrio yellowstonii]
NETDKEIIEKSILDGIETAWDRQQPQCGFGLLGVCCNRCVLGPCRIGVCGATSDLIVARN
LLDTLATGAAAHSDHGREVLEVLLHTAEGGYQITDEEKLKAVAEDYGIKIGRTKEEIAKE
LAVAMLEEFGTLTHRVPEKTKQMWKLSIVPRSVDREIVEAMHRVQMGVDSDYVNILLHAL
RTALSDGWGGSMMATDCSDILFGTPTPKTSIFNLSVLSKDKVNVILHGHNPILSEMIVKA
SEDPEILKLAEQKGAKGINLAGMCCTGNELLMRKGVPIAGTLLDQELAIVTGAVEAMIID
YQCIFPSITFTASCYHTKVISTSSKAKFPGAIHMEFNPGSADTAKQILRIAVENFPNRGF
SEEVIRKALPLIDLIVSGKIKGAVGIVGCNNPKIKMDHVTLAKELIKRDILVVETGCSAV
ACGKAGLLQP-EAADIAGEGLRQVCKTLGPPVLHMGSCVDCSRILVMASKIALGVGIEDL
PLGGAAPEWYSQKAVSIGSYFVASGVYTVLGIPPTVMGSKNVVELLTDKIKGLTNSAFAV
EPDPLKAADLLESEIIRKRKALG
>B_Synergistota_Synergistales_bacterium@@carbon-monoxide_dehydrogenase_catalytic_subunit@GHS85229.1 GHS85229.1 carbon-monoxide dehydrogenase catalytic subunit [Synergistales bacterium]
DPAAQEMLEIAERLGISTQFDRQQPQCKFGLTGVCCKVCIQGPCRVGICGARDYTIVSRN
VARSIAGGASAHSDHGREIAHTLLATAEGDYRIKDSDKLHKVAERVGVAVGRKDVDIAKD
VAVLALNDYGKYTENIDDERKKKFKTRISPPAIDRAVVQLFHETHMGTDADPVNIIFGGL
QAALAD-FTGMSLSTDLSDILFGTPEPVKTSANLGTLRKEYVNIAIHGHNPVLSEMIVDI
AD--ELQDEAKKIGASGINLVGICCTGNEVLMRRGVPMATNFGTQELAIMTGVLDAMVVD
VQCIAPGVQEVCNCYHTLTISTIKFSKIPGAAHIEFNPATAESAREIIRLAIDNFKNRGF
SVEALLDVLVLSDAIRNGEIKGICAFAGCNNQKTVHDIIKIAEYLAKNDVFLVSTGCSAG
AFAKFGMMSPEGVEKFAGPGLKKVIKRIQPLVFHMGSCVDNSRIQQLWHRLAMGVSVPHL
PFVASAPEATSEKAVSIGSWMVAMGIPTHVGVMPPIDGSPLVFDLVTQVARDVFGGYFIF
ETDAEKGAQKLLERLEKRLWRLG
>B___TDB__Caldimicrobium_thiodismutans_Caldimicrobium_thiodismutans@@anaerobic_carbon-monoxide_dehydrogenase_catalytic_subunit@WP_068516304.1_* WP_068516304.1 anaerobic carbon-monoxide dehydrogenase catalytic subunit [Caldimicrobium thiodismutans]
TQTAEELYS-KLKEDVLTAPRRGTLPCAFGKGGTCCRVCNMGPCQVGVCGASAATVVARN
FARMVAAGTSAHSDHGRHVAKLFYEAVHGPFEVRDKRKLRVVAQAFGVDPL-PEGDLLKE
LADAALRIFSQQEGRAPKPLLEKWQYGVVPRGVDREVVELTHRTTIGVDQNYKNILMGAA
RCSLADGWGGSMLATELQDLLLGNPQPIRAKVNIGVLRPDHVNVAVHGHDPLLADALAQA
SYDPEIIEEAKRVGAKGINLSGICCTGNEVLMRKGIPIAGSFIQQEVAIATGALEAVVVD
VQCIMQNVVEIAKHFHTAVITTSPIAMMEGATHIPFDEKRAEVAKEILRTAIARFPQRGF
SHEAIMYILPLNENIINGKILGIAAIVGCDQYRVNE-QVELAKELIANNVLVLATGCSAT
NMAMAGLLSPEA-AKLAGDGLREVLEAVGPPVLHMGACVDNSRILIAATEIVLGDDIFQI
PAVGCAPQWMSEKAIAIGMYFVTTGVQVVFGPDFPTLGSKTVTDFLFYEIENYFNGCWRV
ARTANEFANIMIDRINGGRRALG
>B___TDB__Desulfococcus_multivorans_Desulfococcus_multivorans@@anaerobic_carbon-monoxide_dehydrogenase_catalytic_subunit@WP_020878242.1_* WP_020878242.1 anaerobic carbon-monoxide dehydrogenase catalytic subunit [Desulfococcus multivorans]
TEDGRLMLEKAEKDRIETVWDRQTPQCGYCEMGLSCRICNMGPCRIGVCGADADIIVARN
LGRMVAAGAAAHSDHGRDLVEVLAAVAEGGYGIADPDKLKRVAAEYGIETGKPP-HVAGA
LADAMMGDFGSRRKRAPAKRRELWKTGIMPRGIDRETSEMMHRTHMGVDNGWQSLLLHAL
RNALSDGWGGSMIATEVSDILFGTPKPSANTVNVGVLKADQVNIIVHGHNPVVSEMLLQA
CQSPDIIDLAKAKGAAGINLAGLCCTGNELLMRHGIPMAGNHLMTELVIATGAVDMMLVD
YQCIMPSLGKTASCYHTLMISTSDKARFPGMTHREFHPENADLARDLVKEAVENFGRRGF
SVEAILGALPLLDAVKDGRIRGAAGVVGCNNPKIKHDHITLTRQLIENDILVLDTGCAAI
ANAKAGFKVA-EAAEYAGPGLKAVCSALGPPVLHMGSCVDNVRILLLASALALGCDISDL
PVAGSAPEWYSEKAVSIGAYFVASGVYTVLGPMPPITGSMNVVKLLTEGLNDVVGAGFAV
EPDPEKAGILIRRHIESKRKQLG
>B___TDB__Desulfosarcina_ovata_Desulfosarcina_ovata@@anaerobic_carbon-monoxide_dehydrogenase_catalytic_subunit@WP_155323057.1_* WP_155323057.1 anaerobic carbon-monoxide dehydrogenase catalytic subunit [Desulfosarcina ovata]
DPAVHQMLDRAEQLGLETVWDRMLPECGFGELGVCCRNCNMGPCRIGICGATADIIVARN
LIRMIAGGAAAHSDHGRDLAHTLLLTAEGGYEIKDEAKLAALAAEYGIATQRSKEAIAED
LAKAVYAEFGKQEGRAPQKRVAQWKMGIDPRGIDREIVEIMHRTHIGVDNDPVNLILQGL
KASIADGWGGSMVATEISDVLFGTPMPVKSEANLGVLKEDHVNIIAHGHEPVLSEMILAA
AGDPSLVAKAKTAGAKGINVVGMCCTGNEIVMRHGIPLAGNFMQQELAIITGAVDAMIVD
VQCIMPALGDLCECFHTRFISTSPKAKFPGAVHMQFSEESAAIAKEIVGSAVENYAHRGF
STEAILKALPLIDAIKSGAVRGIAGVVGCNNPKIKHDHVGLVRHLIENNVLVVTTGCNAI
ACAKVGLMLP-EAADDAGDGLKGVCKALGPPVLHMGSCVDISRILSVCAAVALGVDISDL
PVAGAAPEWMSEKAVSIGAYVVSSGIFTVLGTVPPVLGSPVVTEVLTQAANDVVGAAFAV
ETDPVKAAGLMIDNIDKKRQALG
>B___TDB__Desulfovibrio_desulfuricans_Desulfovibrio_desulfuricans@@anaerobic_carbon-monoxide_dehydrogenase_catalytic_subunit@WP_227119217.1_* WP_227119217.1 anaerobic carbon-monoxide dehydrogenase catalytic subunit [Desulfovibrio desulfuricans]
WDDAKSMLAKARADGVETAWDRQTPHCRFCELGTTCRNCVMGPCRIGVCGADADVIVARN
FGRFIAGGSAGHSDHGRDVIEALEAVVEGGYQIRDEAKLRRIAAELGVATGRDALDVAAD
VVDACYSDFGSRRKRVPAKRRELWKLDITPRGVDREIAEMMHRTHMGCDNDAPNTMLHAA
RCALADGWAGSMIATELCDVLFGTPKPKMSTANLGVIKKDTVNILVHGHNPVVSEMILDA
ARDPEMIELAKKNGATGITVAGLCCTGNELLMRQGIPMAGNHLMTELAIVTGAVEVVVVD
YQCIMPSLVQVAGCYHTRFIDTAAKARFTGAIHFNFHPENAEEARKIVRMAVDAFVERGF
SNEAILEALPLLDAVKAGTVRGFVGVVGCNNPKIKHDNVGLMKALIKKDIMVLATGCVTT
AAGKAGLLVP-EGASMAGPGLQSLCGALGPPVLHLGSCVDNARILQLCALIALGVDISDL
PVGASSPEWYSEKAAAIGLYAVASGIYTHLGLPPNILGSEKVTDIALNGLEQIVGASFVV
NDDPEKAADLLDARIRQKRQGLG
>B___TDB__Dissulfuribacter_thermophilus_Dissulfuribacter_thermophilus@@anaerobic_carbon-monoxide_dehydrogenase_catalytic_subunit@WP_067616755.1_* WP_067616755.1 anaerobic carbon-monoxide dehydrogenase catalytic subunit [Dissulfuribacter thermophilus]
TETNREVLKNAPVENIVTAAHRSVEPCLFGQGGTCCRNCNMGPCQIGVCGADASTVAARN
FARIVAGGAASHMDHARGVVMAFLATAKGPYEIKDGIKLRQVAMSIGIDVEKSKEDLAIE
VGEKLMAEFGQQEGRAPKPRQELWKLGIGPRGVDREITEIMHRTHMGVDQHYENLLFQAA
RTALADGWGASMIATELSDVMFGTPVPIRSRVDIGVLKEDEVNVTVHGHEPILAEALGMA
ARDPEILEECKKVGAKGINLAGVCCTGNEILMRKGFPIAGSFIQQEVVLATGAVEAMVVD
VQCIMQNVSRVAEQFHTELITTSDKAKIPGATHISFDEHRADIAKEILKRAIKKFPERGF
SHETINYMLPLNDNIINGRIRGVAAIVGCDNYRVTE-HVEIAKELIANDVLVLVTGCAAT
SIGRTGLLSPEA-LDQAGPGLREVLEAVGPPVLHMGSCVDNSRILIAATEMVLGEDIYQL
PAVGAAPQWMSEKAVAIGQYFVSSGVDVVFGPTFPITGSKVVSDYCFNKMKDVYGGSWHL
AKKPSEFVNIMVDTINQARKDLG
>B___TDB__Thermodesulfobacteriota_Geobacter_pickeringii@@anaerobic_carbon-monoxide_dehydrogenase_catalytic_subunit@WP_039743311.1 WP_039743311.1 anaerobic carbon-monoxide dehydrogenase catalytic subunit [Geobacter pickeringii]
DPAVAALLPLAKKEGIATVWDRMQPQCGFGQLGVCCRICWKGPCRIGICGADADTIVARN
VIRMIASGAASHSEHGRHVALALLGVAEGDYRIRDEEKLRAVAAKLGLETGKEIPAIARE
VALATLGDFQNQDHTLTEKRLERLGLHALPHNIDAVVTQILARTHVGCDADPANLILGGV
KGALAD-YDGMCLATELSDVLFGTPRPAVTAANLGVLKEDAVNIAVHGHNPLLSEVVCDL
AL--LMDDEARRAGAGGINIVGICCTGNEVMVRHGIPLATNYLSQEMALVTGAVDAMVVD
VQCIMPSVSEIGACFHTEIITTMDDNRIPGATHVRFRETTAENAREIVSLAIAAFRRRGF
GTEAIVGALPLIDSIANGSIRGIALFAGCNNTRTTQDFVTMAKKLARNNVLLLATGCGAG
SFAKHGLMTQEATEEHAGDSLKGVLTAVGPLVLHMGSCVDNSRAVEVAVAVALGVDLDQL
PLVASAPEAMSEKAVAIGTWSVALGIPTHLGTMPQVTGSPAVTELLTETAKDLLGGYFMV
ELDPDKAADRLLAVIDERRQGLG
>B___TDB__Thermodesulfobacteriota_Thermodesulfobacterium_thermophilum@@anaerobic_carbon-monoxide_dehydrogenase_catalytic_subunit@WP_022856204.1 WP_022856204.1 anaerobic carbon-monoxide dehydrogenase catalytic subunit [Thermodesulfobacterium thermophilum]
DPAVCEMVEKARSAKVETVWDRMLPQCGFGETGLCCRHCLQGPCRIGICGATADVIVARG
LDRAIAAGAASHSGHARHLAHTLKLAAKGDYTIKDKAKLRSVAARLGIPTGRNIAEIALD
VAEAALADFHEK--TVTKKRARLFEKGLLPKGIDYEVSDIMHRTHYGVDADPVNLLLGGL
RCGVAD-LAGCYMGTDMADILFGTPQPVVTEANMGVLKADAVNVAVHGHNPVLSEVIVAV
AK--EMEAEAKAAGASGINVVGICCTGNEVLMRHGIPACTHSVSQEMALVTGALDAMVVD
YQCIMPSLATVAECMGTKLITTMEIAKIPGAIHIEFSEEKAEKAREILRLAIETFTRRGF
SVEAIVKALPLIDQIAAGNIRGVCLFAGCNNVKVPQDFTAIARRLLKENVLVLATGCGAG
ALMRHGFMDPANVGELCGEGLKAVLTAIGPPVLHVGSCVDTSRAVALAVAVALGVDTDQL
PVVASAAEAVAEKAVSIGTYAVALGLPTHVGVMLPVLGGPLVTKVLTDKVKELTGGYFIV
DLDPESAAEKLLAAIDERRAALG
>B___TDB__Thermosulfuriphilus_ammonigenes_Thermosulfuriphilus_ammonigenes@@anaerobic_carbon-monoxide_dehydrogenase_catalytic_subunit@WP_166031122.1_* WP_166031122.1 anaerobic carbon-monoxide dehydrogenase catalytic subunit [Thermosulfuriphilus ammonigenes]
DPAIKGLLKV--SQSYETVWDRQTPHCKFGLQGVCCRNCIMGPCRIGVCGANEDTIVARN
VVRAIAAGVAAHSDHARAVAILLAEIASGDYRIADPEKLKAVAGRLGLET-KELLVLAKE
VAGVAMEDFGRQAEYVPPQRLKRWKMGILPRNIDREIAESLHRTTMGVDHDPLSLLLQGV
RTSLADGWGGSLMATELQDIIFGTPRVRAISTNLGVLSADKVNIVIHGHEPILSEKIVEM
ASHPEMERLAHEVGAEGINVVGICCTGNEILMRQGVPVAGNELHQEMAILTGAVEAMVVD
VQCIYPALGKLAKCFHTKFISTSDRAKFPESLHIQFEEKNAEVARKIIETAIKAFPLRGF
SNEALIDLLPLIEAMISGDIKGVVGIVGCNNPKVKHDHTTLTQELIKRDILVIGTGCWAI
AAAKAGLMRL-QTQEISGPGLKKVCKALKPPVIHMGSCVDCSRMLNLAGALALKSDISDL
PLVGSAPEWTTEKAMAIGTYFIASGIPVHLWPIPPVTGSQTVVKMLTEDINQSTK-----
-----------------------
