# Supplementary material for: Molecular evolution of the Wood-Ljungdahl pathway and the reductive glycine pathway in Desulfobacterota
Source: Front Microbiol. 2026 Jan 9;16:1708584. doi: 10.3389/fmicb.2025.1708584 (PMC12827605; doi:10.3389/fmicb.2025.1708584)
Supplement: Supplementary file 8 [file Data_Sheet_2.ZIP › Alignment data for phylogenetic tree/17_PFO-g.fst]

>A_MAG_Methanobacteriota_Methanobacteriaceae_archaeon@@pyruvate_ferredoxin_oxidoreductase_gamma_subunit@MDI3484297.1 MDI3484297.1 MAG: pyruvate ferredoxin oxidoreductase gamma subunit [Methanobacteriaceae archaeon]
EIRFHGRGGQGAVTAAEILAKA-AFEDGKSQAFPFFGVERRGAPVMAFTRLDEPDYVVVL
DDGLLGAVIINIDATGIANTTMLGANAEAAKKA
>A_MAG_Methanobacteriota_Thermococcaceae_archaeon@@2-oxoisovalerate/pyruvate_ferredoxin_oxidoreductase_gamma_subunit@MDI3476148.1 MDI3476148.1 MAG: 2-oxoisovalerate/pyruvate ferredoxin oxidoreductase gamma subunit [Thermococcaceae archaeon]
EIRFHGRGGQGAVTAANILAAA-AFKEGKVQAFPFFGVERRGAPVTAFTRIDDPDIVVVL
DPSLLGIVIVNVDATGIANTSILGANAKAAEEA
>A_MAG_Nanobdellota_Candidatus_Nanoarchaeia_archaeon@@MAG_TPA__pyruvate_ferredoxin_oxidoreductase_subunit_gamma@HUW66579.1 HUW66579.1 MAG TPA: pyruvate ferredoxin oxidoreductase subunit gamma [Candidatus Nanoarchaeia archaeon]
QIRIHGRGGQGSVTAAELLAVA-AFEDGKSQAFPAFGVERRGAPVTAFTRIGDPDYVIVQ
DPTLIGKILINIDATRIANTILLGANSKAVLEA
>A_MAG_Promethearchaeati_Candidatus_Asgardarchaeum_sp.@@2-oxoacid_acceptor_oxidoreductase_family_protein@MEQ9715009.1 MEQ9715009.1 MAG: 2-oxoacid:acceptor oxidoreductase family protein [Candidatus Asgardarchaeum sp.]
ELRFGGIGGQGIITMGILVGHAAVVYDGKAVQTQSYGPEARGSACRSEVVISNPDIFVCM
SQEAYGYLIVEIPALKIANMVMLGANLRAFDTG
>A_MAG_Promethearchaeati_Candidatus_Jordarchaeaceae_archaeon@@pyruvate_ferredoxin_oxidoreductase_subunit_gamma@MEM3585710.1 MEM3585710.1 MAG: pyruvate ferredoxin oxidoreductase subunit gamma [Candidatus Jordarchaeaceae archaeon]
KIRFHGRGGQGVVTASRLVAEA-ALKEGKVQSFPSFGAERKGAPIKAFTKISNPDIVVVL
DPTLLGTLLVNLDATKIANTPILGANINAIKRA
>A_MAG_Thermoproteota_Thermoprotei_archaeon@@pyruvate_synthase@RLF15870.1 RLF15870.1 MAG: pyruvate synthase [Thermoprotei archaeon]
EVRWHGRGGQGAVTAAEILAHA-AIEEGFAQAMPSFGAERRGAPVQAFNRISDPDVVVVI
DETLLGVFVASVDALKVANTSMLGANVEAVKRA
>A_MAG_Thermoproteota_Thermoproteota_archaeon@@2-oxoacid_acceptor_oxidoreductase_family_protein@MEM2058277.1 MEM2058277.1 MAG: 2-oxoacid:acceptor oxidoreductase family protein [Thermoproteota archaeon]
EIRWHGRGGQGSVTAAEILATA-AINEGKSQAFAAFGPERRGAPVLAFTRIDDPDVVVVL
DHHLSGIIVLNVDATGIANTAILGANVAAVRAA
>A_MAG_other_Candidatus_Bathyarchaeota_archaeon@@hypothetical_protein_DRO51_04345@RLI30979.1 RLI30979.1 MAG: hypothetical protein DRO51_04345 [Candidatus Bathyarchaeota archaeon]
EVRWHGRGGQGAVTAAEILAHA-AINEGKAQAFPSFGPERRGAPVLAFNRFDEPDVVVVL
DPTLLGILILNVNATRIANTSMLGANINAVTRA
>A_Methanobacteriota_Methanocaldococcus_jannaschii@@2-oxoacid_ferredoxin_oxidoreductase_subunit_gamma@WP_064496537.1 WP_064496537.1 2-oxoacid:ferredoxin oxidoreductase subunit gamma [Methanocaldococcus jannaschii]
EIRLSGFGGQGIILAGVILGRAAALYDNKAVQTQSYGPEARGGASKSEVVISDPDILVCL
SQQAYGVVLVDIPFTRIANIVMLGANLLAFSKG
>A_Methanobacteriota_Methanothermobacter_sp._EMTCatA1@@pyruvate_synthase_subunit_PorC@WP_286708845.1 WP_286708845.1 pyruvate synthase subunit PorC [Methanothermobacter sp. EMTCatA1]
EIRFHGRGGQGAVTAAEILAKA-AFEDGKSQAFPFFGVERRGAPVMAFTRIDDPDYVVVL
DEGLVGVVVLNIDATGIANTVMLGANAEAARMA
>A_Methanobacteriota_Thermococcus_kodakarensis@@pyruvate/ketoisovalerate_ferredoxin_oxidoreductase_subunit_gamma@WP_011250928.1 WP_011250928.1 pyruvate/ketoisovalerate ferredoxin oxidoreductase subunit gamma [Thermococcus kodakarensis]
EIRFHGRGGQGAVTAANILASA-AFKEGKVQAFPFFGVERRGAPVTAFTRIDDPDVVVVL
DPSLLGIVIVNVDATGIANTAILGANAKAAEEA
>A_Methanobacteriota_Thermococcus_waiotapuensis@@pyruvate/ketoisovalerate_ferredoxin_oxidoreductase_subunit_gamma@WP_315342043.1 WP_315342043.1 pyruvate/ketoisovalerate ferredoxin oxidoreductase subunit gamma [Thermococcus waiotapuensis]
EIRFHGRGGQGAVTAANILASA-AFKEGKVQAFPFFGVERRGAPVTAFTRIDDPDVVVVL
DPSLLGTVIVNVDATGIANTAILGANAKAAEES
>A_Methanosarcina_barkeri_Methanosarcina_barkeri@@pyruvate_ferredoxin_oxidoreductase_subunit_gamma@WP_011306019.1_* WP_011306019.1 pyruvate ferredoxin oxidoreductase subunit gamma [Methanosarcina barkeri]
EIRIHGRGGQGSVTAAEMLSVA-AFEDGKSQAFPAFGVERRGAPVQAFTRINNPDYVIVQ
DATLLGIIIVNVDATKVANTVLLGANANAIQKA
>A_Thermoproteota_Ignicoccus_islandicus@@pyruvate_ferredoxin_oxidoreductase_subunit_gamma@WP_075049767.1 WP_075049767.1 pyruvate ferredoxin oxidoreductase subunit gamma [Ignicoccus islandicus]
EVRWHGRGGQGAVTASEIVAIA-AISEGKAQAFPSFGVERRGAPVEAYTRISDPDIMVVL
DPTLLGTVIVNVDATKIANTAILGANIEAVKRA
>A_Thermoproteota_Pyrobaculum_aerophilum@@2-oxoacid_acceptor_oxidoreductase_family_protein@WP_116421546.1 WP_116421546.1 2-oxoacid:acceptor oxidoreductase family protein [Pyrobaculum aerophilum]
EVRFHGRGGQGMVTAAQVLAAA-AILEGKAQAFPEFGPERRGAPVKSYLRISDPDVIVVA
DQSLFTILVVNVDATSLANTAIIGANLKLVETA
>A_Thermoproteota_Staphylothermus_hellenicus@@pyruvate_ferredoxin_oxidoreductase_subunit_gamma@WP_052833644.1 WP_052833644.1 pyruvate ferredoxin oxidoreductase subunit gamma [Staphylothermus hellenicus]
EIRWHGRGGQGAWTAANLLAMA-AAYDGKVQSFPAFGPERSGAPILAFTRISDPDIVIVL
DPTLLGLIIVNTPATKLANTPMIGANIALIKEA
>A_Thermoproteota_Thermocladium_modestius@@2-oxoacid_acceptor_oxidoreductase_family_protein@WP_188596037.1 WP_188596037.1 2-oxoacid:acceptor oxidoreductase family protein [Thermocladium modestius]
ELRWHGRGGQGAVTASQALATA-AIIEGRAQSYPEYGAERRGAPVRAYTKISTPDIIVIL
DKSLLGYVVVNLDATGLANTAMLGANRELVLKA
>A_other_Candidatus_Aciduliprofundum_boonei@@pyruvate_ferredoxin_oxidoreductase_subunit_gamma@WP_012997425.1 WP_012997425.1 pyruvate ferredoxin oxidoreductase subunit gamma [Candidatus Aciduliprofundum boonei]
EVRFHGRGGQGAVTAANILAIA-AVKQGFAQSFPYFGVERRGAPVQAFTRIDDPDAVVVL
DPSLMGIIVINVDATRVANTAILGANALAAEDA
>A_other_Candidatus_Hadarchaeum_sp.@@pyruvate_ferredoxin_oxidoreductase_subunit_gamma@WP_342812221.1 WP_342812221.1 pyruvate ferredoxin oxidoreductase subunit gamma [Candidatus Hadarchaeum sp.]
EIRFHGRGGQGAVTAARLLAEA-SFLEGNCQAFPFFGAERRGAPVVAFTRINKPDYVVVL
DPTLIGVVILNVDATKISNTTMLGANINAARQA
>A_other_Candidatus_Hecatella_orcuttiae@@pyruvate_ferredoxin_oxidoreductase_subunit_gamma@WP_309492625.1 WP_309492625.1 pyruvate ferredoxin oxidoreductase subunit gamma [Candidatus Hecatella orcuttiae]
EIRWHGRGGQGVVTVSQLLAYA-ALREGKVQAFPEFGPERTGAPVLGFTRISEPDVAVVL
DPTLMGCLVVNVNATRIANTAMLGANIAAIRRA
>B_Acidobacteriota_Acidobacteriota_bacterium@@2-oxoacid_acceptor_oxidoreductase_family_protein@MFC2141172.1 MFC2141172.1 2-oxoacid:acceptor oxidoreductase family protein [Acidobacteriota bacterium]
KIKLYGLGGQGVVTAANILSHAVSINENKAKTVPAYGHERRGAPVFSDVMMDNPDIVVVF
DVSVVTRLVINVNATRIANGPMLGANVQAAEEA
>B_Acidobacteriota_Paludibaculum_fermentans@@2-oxoacid_acceptor_oxidoreductase_family_protein@WP_228486429.1 WP_228486429.1 2-oxoacid:acceptor oxidoreductase family protein [Paludibaculum fermentans]
EIRIAGFGGQGVILAAHILGRAVSIHEGGATMTQNYGPEARGGAASAALVISDPEILVVM
SQEAFGVLIVEIPATRIANVVMVGFNLDAFENG
>B_Acidobacteriota_Thermoanaerobaculum_aquaticum@@2-oxoacid_acceptor_oxidoreductase_family_protein@WP_038046858.1 WP_038046858.1 2-oxoacid:acceptor oxidoreductase family protein [Thermoanaerobaculum aquaticum]
EIRVGGLGGQGVILCGMIIGKAASIFDGKATLIQAFGPEARGSAASAQVTLSDPDVLVVM
SPDAYGTLLYEVPATRLANIVMVGFNLKAFEAG
>B_Actinomycetota_Actinomyces_minihominis@@2-oxoacid_acceptor_oxidoreductase_family_protein@WP_099332852.1 WP_099332852.1 2-oxoacid:acceptor oxidoreductase family protein [Actinomyces minihominis]
EIRIHGRGGQGVVTASDLVAMA-AFHEGHAQAFPSFGSERTGAPVVSYCRVEDPDIVIVQ
DPTLLGYAVINVPASEIANAALLGANSAAARAA
>B_Actinomycetota_Actinospica_acidithermotolerans@@2-oxoacid_acceptor_oxidoreductase_family_protein@WP_212521063.1 WP_212521063.1 2-oxoacid:acceptor oxidoreductase family protein [Actinospica acidithermotolerans]
RIRVHGRTGQGVATTAELIGWA-AIYDGHALATPGFGSDRADATVDAYCRIDDPDAVLVL
DAKLLGLALVNVPATRIANVPMLGASREAADEA
>B_Actinomycetota_Adlercreutzia_wanghongyangiae@@2-oxoacid_acceptor_oxidoreductase_family_protein@WP_338209475.1 WP_338209475.1 2-oxoacid:acceptor oxidoreductase family protein [Adlercreutzia wanghongyangiae]
EVIWHARGGQGAFTAARCLGAAAALSAGKALAFPTFGPERRGAPMRAFTKISHAQLLVYL
DETLLGLMLLNIDADGISNTVFLGANIAIVDAA
>B_Actinomycetota_Streptomyces_caeni@@2-oxoacid_acceptor_oxidoreductase_family_protein@WP_381078654.1 WP_381078654.1 2-oxoacid:acceptor oxidoreductase family protein [Streptomyces caeni]
QVRIHGRGGQGAVTAAELLSVA-AFLEGRAQAFPSFGSERTGAPVVAFCRIDDPDALVVQ
DATLLGAVLINVPATALANAVLLGGNAAAAREA
>B_Aquificota_Desulfurobacterium_pacificum@@2-oxoacid_acceptor_oxidoreductase_family_protein@WP_283400583.1 WP_283400583.1 2-oxoacid:acceptor oxidoreductase family protein [Desulfurobacterium pacificum]
EIRWHARGGQGAVTASKILASA-VIREGKAQSNPDYGAERSGAPLRTYNRVSEPDIVVVV
DPTLLAVLVINVDATKIANIPMLGANIKALYRA
>B_Aquificota_Sulfurihydrogenibium_sp.@@2-oxoacid_acceptor_oxidoreductase_family_protein@WP_299238085.1 WP_299238085.1 2-oxoacid:acceptor oxidoreductase family protein [Sulfurihydrogenibium sp.]
EIRWHGRGGQGTVTAAKMLASA-AIIRGKGQAMPEFGLERSGTPVKVSTRISDPEIVIIT
DPSLMTIFIINVDASKIANTAVLGANLKALRRG
>B_Aquificota_Thermovibrio_ammonificans@@2-oxoacid_acceptor_oxidoreductase_family_protein@WP_013538144.1 WP_013538144.1 2-oxoacid:acceptor oxidoreductase family protein [Thermovibrio ammonificans]
EIRWHARGGQGAVTASKILASA-VIREGKAQSNPDYGAERSGAPLRAYNRVSEPDIVVVV
DPTLLAVLVINVDATKIANVPMLGANVRALYRA
>B_Bacillota_Caldanaerovirga_acetigignens@@2-oxoacid_acceptor_oxidoreductase_family_protein@WP_073258045.1 WP_073258045.1 2-oxoacid:acceptor oxidoreductase family protein [Caldanaerovirga acetigignens]
QLKLYGLGGQGVVTAGKLLATAVAIYENKAQTVPAYGHERRGAPVYADVILGEPDYVMVF
DLAVLTCFVVNVDATKIANSAMLGANVEAAKRC
>B_Bacillota_Caldicoprobacter_faecalis@@2-oxoacid_acceptor_oxidoreductase_family_protein@WP_025748644.1 WP_025748644.1 2-oxoacid:acceptor oxidoreductase family protein [Caldicoprobacter faecalis]
EIRWHGRGGQGAKTASLLLAEA-AFDTGKVQGFPEYGPERMGAPITAYNRISDPDYVIVV
DETLVGAIVINIDARKISNVPMLGANMRALKRA
>B_Bacillota_Candidatus_Formimonas_warabiya@@pyruvate_ferredoxin_oxidoreductase_subunit_gamma@WP_148135618.1 WP_148135618.1 pyruvate ferredoxin oxidoreductase subunit gamma [Candidatus Formimonas warabiya]
EIRIHGRGGQGGVTAAGIIGGA-AVKEGKAQAFPAFGAERRGAPVLSFTRISDPDIVIVF
DEGLLGMIIINVDATSISNTTILGTNVKALEEA
>B_Bacillota_Moorella_thermoacetica@@2-oxoacid_acceptor_oxidoreductase_family_protein@WP_011391919.1_* WP_011391919.1 2-oxoacid:acceptor oxidoreductase family protein [Moorella thermoacetica]
QLKLYGLGGQGVVTAAKVLASAIAIQEGRAQAVPAYGHERRGAPVYADLIVDDPDYVLIF
DLAVITCFVANADATKIANSAMLGANVEAARRC
>B_Bacillota_Moorella_thermoacetica@@2-oxoacid_acceptor_oxidoreductase_family_protein@WP_011393424.1_* WP_011393424.1 2-oxoacid:acceptor oxidoreductase family protein [Moorella thermoacetica]
QIRWHGRGGQGAVTAARIFGLAAALYAGWAQSFPSFGTERRGAPVTAFTRLDDPDYIVVL
DATLLGVVLINLDATHLANTAMVGANAAVARQA
>B_Bacteroidota_Ancylomarina_longa@@2-oxoacid_acceptor_oxidoreductase_family_protein@WP_127345016.1 WP_127345016.1 2-oxoacid:acceptor oxidoreductase family protein [Ancylomarina longa]
EIRWHGRGGQGGFTASRLLGIAASVHGGKALAFPSFGPERRGAPVLAFTKIDDSDFVVVM
DETLIACILINLDATALANTAMYGANVKIVAKA
>B_Bacteroidota_Labilibaculum_sp.@@2-oxoacid_acceptor_oxidoreductase_family_protein@WP_321319040.1 WP_321319040.1 2-oxoacid:acceptor oxidoreductase family protein [Labilibaculum sp.]
EIRWHGRGGQGGFTASRLLGIAASVHGGKALAFPSFGPERRGAPVLAFTKIDDSDYVVVM
DETLIATILVNIDASSLANTAMYGANVKIVERA
>B_Bacteroidota_Mangrovibacterium_lignilyticum@@2-oxoacid_acceptor_oxidoreductase_family_protein@WP_163708271.1 WP_163708271.1 2-oxoacid:acceptor oxidoreductase family protein [Mangrovibacterium lignilyticum]
EIIIAGFGGQGVLSMGKILAYSG-VMQGKVTWFPSYGPEMRGGTANVTVILSDFDTAIIL
NQQSLGTLLYDIDGTKIANMVVLGANLQAIEAG
>B_Bacteroidota_Parabacteroides_goldsteinii@@indolepyruvate_oxidoreductase_subunit_beta@WP_305302499.1 WP_305302499.1 indolepyruvate oxidoreductase subunit beta [Parabacteroides goldsteinii]
DIILSGVGGQGILSIAAVIGEAA-LKEGLMKQAEVHGMSQRGGDVQSNLRLSDADLIISL
EPMESGWLVTNLDVEAIANIVMLGANLKALKAG
>B_Bacteroidota_Porphyromonas_catoniae@@2-oxoacid_acceptor_oxidoreductase_family_protein@WP_005468821.1 WP_005468821.1 2-oxoacid:acceptor oxidoreductase family protein [Porphyromonas catoniae]
EIVIAGFGGQGVLSMGKILAYSG-LMEDKVSWMPSYGPEQRGGTANVTVIISDYDVVIAL
NQPSVGTLIYDVPATDEANMLILGANMQALERG
>B_Betaproteobacteria_Ideonella_sp._A_288@@2-oxoacid_acceptor_oxidoreductase_family_protein@WP_088279409.1 WP_088279409.1 2-oxoacid:acceptor oxidoreductase family protein [Ideonella sp. A 288]
QIRIHGRGGQGVVTAADMLAIA-AFQQGRAQSFPSFGSERTGAPVVAFCRIDDPDVLIVQ
DPTLLGYVLINVPATDIANAVLLGGNIAAARQA
>B_Betaproteobacteria_Noviherbaspirillum_sp.@@2-oxoacid_acceptor_oxidoreductase_family_protein@WP_292938561.1 WP_292938561.1 2-oxoacid:acceptor oxidoreductase family protein [Noviherbaspirillum sp.]
QVRIHGRGGQGVVSAAEMLSVA-AFLEGKAQAFPSFGSERMGAPVMAFCRIDDPDALIIQ
DPTLLGYILINVPATELANVALLGGNIAAAREA
>B_Betaproteobacteria_Ramlibacter_sp.@@2-oxoacid_acceptor_oxidoreductase_family_protein@WP_325108853.1 WP_325108853.1 2-oxoacid:acceptor oxidoreductase family protein [Ramlibacter sp.]
QIRLHGRGGQGVVTAAEMLSLA-AFEQGRAQAFPSFGSERTGAPVVAFCRIDDPDVLIVQ
DPTLLGYVLINVPATEIANAVLLGGNEAAAAEA
>B_Betaproteobacteria_Sphaerotilus_microaerophilus@@2-oxoacid_acceptor_oxidoreductase_family_protein@WP_251971780.1 WP_251971780.1 2-oxoacid:acceptor oxidoreductase family protein [Sphaerotilus microaerophilus]
QIRIHGRGGQGVVTAAELLSVA-AFEQGRAQAFPSFGSERTGAPVVAFCRIDDPDVLIVQ
DPTLLGYVLINVPATEIANAVLLGGNIAAASEA
>B_Caldisericota_Caldisericum_exile@@2-oxoacid_acceptor_oxidoreductase_family_protein@WP_014452748.1 WP_014452748.1 2-oxoacid:acceptor oxidoreductase family protein [Caldisericum exile]
GVVIAGFGGQGVMLAGEILAEAG-KDEGKVTFLPSYGPEQRGGTANCHVIVSDPEAAIIL
NLPSLGIMILNIDAHDVANMILLGANIRAVEEG
>B_Caldisericota_Caldisericum_exile@@2-oxoacid_acceptor_oxidoreductase_family_protein@WP_014453213.1 WP_014453213.1 2-oxoacid:acceptor oxidoreductase family protein [Caldisericum exile]
EVRFHGRAGQGAKSGSQMLALA-AFKEGKIQAFPEYGSERRGAPTVAYTRISDPDAVLVF
DFGLAGVLIVNVDATGISNVPMLGANIIGLKRG
>B_Caldisericota_Caldisericum_exile@@2-oxoacid_acceptor_oxidoreductase_family_protein@WP_014453543.1 WP_014453543.1 2-oxoacid:acceptor oxidoreductase family protein [Caldisericum exile]
EIRIAGSGGQGIISASIILAEASGIYDGKVLQSQVYGAAARGEMSKADVIISDPDVLIAL
TQDAYSIVILDFSITKTSNIVALGINIKALEKG
>B_Carboxydothermus_hydrogenoformans_Carboxydothermus_hydrogenoformans@@2-oxoacid_acceptor_oxidoreductase_family_protein@WP_011343507.1_* WP_011343507.1 2-oxoacid:acceptor oxidoreductase family protein [Carboxydothermus hydrogenoformans]
EFIFAGFGGQGIMAMGMLLAHAA-IKEGFSSFIPSYGPEMRGGTANCSVVIEKPDVLVAM
NYPSLGHLFINIPANELANMVMLGANEKALKTG
>B_Carboxydothermus_hydrogenoformans_Carboxydothermus_hydrogenoformans@@2-oxoacid_acceptor_oxidoreductase_family_protein@WP_041537688.1_* WP_041537688.1 2-oxoacid:acceptor oxidoreductase family protein [Carboxydothermus hydrogenoformans]
ATIFAGFGGQGVMRIGQLLTYAG-LKEGKVIWYPAYGSEQRGGTANCTVIIDEPTSLVIL
NEPSLGKLFYNIPANKIANMVMLGANELALEKG
>B_Chlorobiota_Chlorobium_sp._N1@@indolepyruvate_oxidoreductase_subunit_beta@WP_131355820.1 WP_131355820.1 indolepyruvate oxidoreductase subunit beta [Chlorobium sp. N1]
DIILAGVGGQGILSIAAVIDLAA-LHGGLIRQAEVHGMSQRGGAVESHLRLSDADLLISV
EPLEAGRLVTAVEAHRIANMVVLGANIRAFQRG
>B_Chlorobiota_Prosthecochloris_ethylica@@indolepyruvate_oxidoreductase_subunit_beta@WP_175187884.1 WP_175187884.1 indolepyruvate oxidoreductase subunit beta [Prosthecochloris ethylica]
NIILAGVGGQGILSIAAVIDLAA-IHSGLIKQAEVHGMSQRGGAVQSHLRIADADLILSV
EPMEAGMIVTSIDALQLSNMVMLGANITAFRSG
>B_Chloroflexota_Anaerolinea@@MULTISPECIES__2-oxoacid_acceptor_oxidoreductase_family_protein@WP_298005304.1 WP_298005304.1 MULTISPECIES: 2-oxoacid:acceptor oxidoreductase family protein [Anaerolinea]
EIIIAGFGGQGVLFAGQLLSYAA-MDAGKVTWIPSYGPEMRGGTANCTVVISDPQAVIAM
NLPSLGVLIVNVPGNEIANMVMLGANVEALKRG
>B_Chloroflexota_Bellilinea_caldifistulae@@2-oxoacid_acceptor_oxidoreductase_family_protein@WP_061919195.1 WP_061919195.1 2-oxoacid:acceptor oxidoreductase family protein [Bellilinea caldifistulae]
EIIIAGFGGQGILFAGQLLAYAA-MDNGLTTWIPSYGPEMRGGTANCTVIIADPQVAIVM
NRPSLGLLVVNVPANDIANMVMLGANYQALREG
>B_Chloroflexota_Dehalogenimonas_alkenigignens@@2-oxoacid_acceptor_oxidoreductase_family_protein@WP_058440078.1 WP_058440078.1 2-oxoacid:acceptor oxidoreductase family protein [Dehalogenimonas alkenigignens]
EIRWHGRGGQGAVTSAELIAQA-AINEGKAQGFPSFGPERRGAPVMAFNRVNQPDVMVIL
DPSLLGTIIINIDATRIANTTMLGANIKALSRA
>B_Chloroflexota_Thermoflexus_sp.@@2-oxoacid_acceptor_oxidoreductase_family_protein@WP_376792643.1 WP_376792643.1 2-oxoacid:acceptor oxidoreductase family protein [Thermoflexus sp.]
EIRIAGFGGQGVVLAGYILGKAFAVYEGLAVMTQSYGPEARGGSSSSNVVVSDPDILVLL
SQEAYALVIIEIPATRLANMVVLGFNLKAFATG
>B_Clostridium_drakei_Clostridium_drakei@@2-oxoacid_acceptor_oxidoreductase_family_protein@WP_032078088.1_* WP_032078088.1 2-oxoacid:acceptor oxidoreductase family protein [Clostridium drakei]
EIRWHGRGGQGAKTASLLMADA-AFNTGCVQGFPEYGPERMGAPITAYNRISTPDYVVVV
DESLLGAIVINIAAGKISNTPMLGANMEALKRS
>B_Clostridium_drakei_Clostridium_drakei@@2-oxoacid_acceptor_oxidoreductase_family_protein@WP_084572329.1_* WP_084572329.1 2-oxoacid:acceptor oxidoreductase family protein [Clostridium drakei]
QIIFAGFGGQGILSMGKFLAYAG-MDANLVSWLPSYGPEMRGGTANCSVILTDADTIVVM
NRPSLGVIIMDIPAQTIANMILLGA--------
>B_Coprothermobacterota_Coprothermobacter_platensis@@2-oxoacid_acceptor_oxidoreductase_family_protein@WP_018963112.1 WP_018963112.1 2-oxoacid:acceptor oxidoreductase family protein [Coprothermobacter platensis]
NVVIAGFGGQGVMLMGQILALAA-TEKNLATWLPSYGPEQRGGTANCTTVISDPQIAVIM
NNPSMGTVLLNVPANELANMVMLGVNKKAIELG
>B_Coprothermobacterota_Coprothermobacter_platensis@@2-oxoacid_acceptor_oxidoreductase_family_protein@WP_040363490.1 WP_040363490.1 2-oxoacid:acceptor oxidoreductase family protein [Coprothermobacter platensis]
EIRWHGRAGQGVKTAAYLLAEA-AMDTGKIQAFPEYGAERSGAPIAAFTRIGDPDVVVVV
DESLIGILLVNVDATQIANIPIMGANVKALKRG
>B_Deferribacterota_Deferribacter_desulfuricans@@2-oxoacid_acceptor_oxidoreductase_family_protein@WP_013007365.1 WP_013007365.1 2-oxoacid:acceptor oxidoreductase family protein [Deferribacter desulfuricans]
DCVMAGFGGQGILSAGMILAQMA-VRKDLVTWWPSYGAEQRGGTANCTVVISDPNYGFIM
NRPSLANVIVDINATEIANMVMIGANRDALKTG
>B_Deferribacterota_Deferrivibrio_essentukiensis@@2-oxoacid_acceptor_oxidoreductase_family_protein@WP_242819535.1 WP_242819535.1 2-oxoacid:acceptor oxidoreductase family protein [Deferrivibrio essentukiensis]
DCVMAGFGGQGILSAGMILAHMA-VSQDLVTWFPSYGAEQRGGTANCAVVISDPKYGFIM
NYPSMAIVVVDINASEIANMVMIGANRQALREG
>B_Deferribacterota_Denitrovibrio_acetiphilus@@2-oxoacid_acceptor_oxidoreductase_family_protein@WP_013011604.1 WP_013011604.1 2-oxoacid:acceptor oxidoreductase family protein [Denitrovibrio acetiphilus]
QIRLSGSGGQGMITAGIILAAGAAVFEGKSIQSQSYGPEARGGASKAEVIISDPDILVAL
TQEAAGILILDMPIIRTANVVTLGANKNAILAG
>B_Deferribacterota_Limisalsivibrio_acetivorans@@2-oxoacid_acceptor_oxidoreductase_family_protein@WP_022851181.1 WP_022851181.1 2-oxoacid:acceptor oxidoreductase family protein [Limisalsivibrio acetivorans]
DSVMAGFGGQGILSAGMMLAHMA-ASQDYVTWFPSYGAEQRGGTANCNVVISDPGHGIIM
NMPSFAKAVLDIGASDIANMVMIGANEEALRKG
>B_Deferribacterota_Limisalsivibrio_acetivorans@@2-oxoacid_acceptor_oxidoreductase_family_protein@WP_022852089.1 WP_022852089.1 2-oxoacid:acceptor oxidoreductase family protein [Limisalsivibrio acetivorans]
EIRLSGSGGQGMITAGIILAMAASVHEGKAIQSQSYGPEARGGASKAEVIISDPDVLVAL
TQEAAGILILDMDIIRTANVVTLGANKRALEAG
>B_Deltaproteobacteria_Dissulfurimicrobium_hydrothermale@@2-oxoacid_acceptor_oxidoreductase_family_protein@WP_237889657.1 WP_237889657.1 2-oxoacid:acceptor oxidoreductase family protein [Dissulfurimicrobium hydrothermale]
EVRLHGRGGQGGVTSAELVAIA-AIDEGKAQAFPSFGPERRGAPVTAFIRVSDPDIVVVL
DSSLPGIVILNVDANTIANTTMLGANKAAMRRA
>B_Deltaproteobacteria_Dissulfurirhabdus_thermomarina@@2-oxoacid_acceptor_oxidoreductase_family_protein@WP_163298246.1 WP_163298246.1 2-oxoacid:acceptor oxidoreductase family protein [Dissulfurirhabdus thermomarina]
EVRIHGRGGQGGVTSAELVAIA-AINEGGAQAFPSFGPERRGAPVAAFIRVSEPDIVLVL
DGALPGIVVLNVDANRIANTTMLGANKAALHRA
>B_Dictyoglomota_Dictyoglomus_thermophilum@@2-oxoacid_acceptor_oxidoreductase_family_protein@WP_012547593.1 WP_012547593.1 2-oxoacid:acceptor oxidoreductase family protein [Dictyoglomus thermophilum]
EIRWHARAGQGAKTASYLLAET-AMEAGKIQAFPEYGPERTGAPMKAYTRISDPDVVVVL
DKTLIGIIIVNVDATGIANTPMLGANLQAIKRA
>B_Elusimicrobiota_Elusimicrobium_minutum@@2-oxoacid_acceptor_oxidoreductase_family_protein@WP_012415641.1 WP_012415641.1 2-oxoacid:acceptor oxidoreductase family protein [Elusimicrobium minutum]
GIRISGFGGQGVVSAGILLAQAG-LIDGKVSWLPSYGPEMRGGTANCSVVIASPDTVIVM
NEPSLGLLIINVPCNEIATLVAMGANKKALEEG
>B_Endomicrobiia_Candidatus_Endomicrobiellum_agilis@@2-oxoacid_acceptor_oxidoreductase_family_protein@WP_374128441.1 WP_374128441.1 2-oxoacid:acceptor oxidoreductase family protein [Candidatus Endomicrobiellum agilis]
EVRWHGRGGQGAKTAALLFAEA-VLATGKIQAFPEYGPERMGAPVQSFNRVSEPNYVVIL
DPSLMGKVIVNVNASQIANTPMLGANLASIKRA
>B_Endomicrobiia_Candidatus_Endomicrobiellum_agilis@@2-oxoacid_acceptor_oxidoreductase_family_protein@WP_374128971.1 WP_374128971.1 2-oxoacid:acceptor oxidoreductase family protein [Candidatus Endomicrobiellum agilis]
EIIIAGFGGQGVLLAGTLIAQAA-VEQGLTTWFPSYGAEMRGGTANSTVVVSSPNALIAL
NEPSLAVIIANIPATDIANTVAVGTNKKAIQAG
>B_Endomicrobiia_Candidatus_Ruminimicrobiellum_ovillum@@2-oxoacid_acceptor_oxidoreductase_family_protein@WP_372519373.1 WP_372519373.1 2-oxoacid:acceptor oxidoreductase family protein [Candidatus Ruminimicrobiellum ovillum]
EVRWHGRGGQGAKTAALLFAQA-VLSTGKIQAFPEYGPERMGAPVQSFNRVSDPNYVVIL
DPSLIGKVIVNVDASKISNTPMLGANITSIQRA
>B_Endomicrobiia_Candidatus_Ruminimicrobiellum_ovillum@@2-oxoacid_acceptor_oxidoreductase_family_protein@WP_372519581.1 WP_372519581.1 2-oxoacid:acceptor oxidoreductase family protein [Candidatus Ruminimicrobiellum ovillum]
EIISAGFGGQGVLLAGTLLAQSA-LEQDLTTWFPSYGAEMRGGTANSTVIISDPTALIAL
NKPSLAVVIANIPITEIANMVAVGANIKAVDAG
>B_Escherichia_coli_Escherichia_coli@@2-oxoacid_acceptor_oxidoreductase_family_protein__partial@WP_159337875.1 WP_159337875.1 2-oxoacid:acceptor oxidoreductase family protein, partial [Escherichia coli]
-----------------------------------------------------ATAAILL
NIPAFGKIIVNIPANELANMIMLGANREALQKG
>B_Escherichia_coli_Escherichia_coli@@2-oxoacid_acceptor_oxidoreductase_family_protein__partial@WP_262825069.1 WP_262825069.1 2-oxoacid:acceptor oxidoreductase family protein, partial [Escherichia coli]
---------------------------GKVTWMPAYGPTMRGGKAYSVVKFSDIDVLVAM
NKPSLGTVVININCQELANIVVLGANEAAFMEG
>B_Fusobacteriota_Candidatus_Cetobacterium_colombiensis@@2-oxoacid_acceptor_oxidoreductase_family_protein@WP_320313275.1 WP_320313275.1 2-oxoacid:acceptor oxidoreductase family protein [Candidatus Cetobacterium colombiensis]
EIRWHGRGGQGAKTASLLLADV-AFSSGMVQGFPEYGPERMGAPITAYNRIGEPNFVVVV
DESLIGAIIINCNARKISNTPMLGANMCALKRS
>B_Fusobacteriota_Cetobacterium_ceti@@2-oxoacid_acceptor_oxidoreductase_family_protein@WP_078694370.1 WP_078694370.1 2-oxoacid:acceptor oxidoreductase family protein [Cetobacterium ceti]
NIICAGFGGQGIMSLGKVLAYGG-MLENKVSWLPSYGAEMRGGTANCSVIVSDGTVAIVM
NKPSLGILFINIPATDISNMVMLGANLKAIEEG
>B_Fusobacteriota_Fusobacterium_sp._IOR10@@2-oxoacid_acceptor_oxidoreductase_family_protein@WP_163468618.1 WP_163468618.1 2-oxoacid:acceptor oxidoreductase family protein [Fusobacterium sp. IOR10]
EIRWHGRGGQGAKTASLLLADS-AFSTGKVQGFPEYGPERMGAPITAYNRISDPEFVVVV
DETLLGAIVINCDARKISNTPMLGANMEALVRS
>B_Fusobacteriota_Propionigenium_maris@@2-oxoacid_acceptor_oxidoreductase_family_protein@WP_281838188.1 WP_281838188.1 2-oxoacid:acceptor oxidoreductase family protein [Propionigenium maris]
QIICSGFGGQGVMSLGQLLAYAG-MLENKVSWLPSYGPEMRGGTANCSVIVSEATCAIVM
NKPSLGKLLINVDANAIANMVMLGANELALAKG
>B_Fusobacteriota_uncultured_Ilyobacter_sp.@@2-oxoacid_acceptor_oxidoreductase_family_protein@WP_319204025.1 WP_319204025.1 2-oxoacid:acceptor oxidoreductase family protein [uncultured Ilyobacter sp.]
EIRWHGRGGQGAKTASLLLADA-AFTIGKVQGFPEYGPERMGAPITAYNRISGPDFVVVV
DDTLLGAIIINCDARKISNTPMLGANMKALKVS
>B_Lentisphaerota_uncultured_Victivallis_sp.@@indolepyruvate_oxidoreductase_subunit_beta@WP_294480822.1 WP_294480822.1 indolepyruvate oxidoreductase subunit beta [uncultured Victivallis sp.]
NITVSGLGGQGVLKVTDILAEVL-FRAGYVKKSEVHGMSQRGGSVSSEVRFGDSDFLVVL
DPTQIGTLITT------MNIMMLGANIEMFRLG
>B_MAG_Acidobacteriota_Thermoanaerobaculaceae_bacterium@@2-oxoacid_acceptor_oxidoreductase_family_protein@MCJ7440044.1 MCJ7440044.1 MAG: 2-oxoacid:acceptor oxidoreductase family protein [Thermoanaerobaculaceae bacterium]
EIRVGGLGGQGVILCGMIIGKAASIYDGKATLIQSFGPEARGSACSAQVSVADPDVLIVM
SPDAYGVLLYEIPATRLANIVMTGFNLRAFRKG
>B_MAG_Aquificota_Aquificota_bacterium@@pyruvate_synthase@RLD93239.1 RLD93239.1 MAG: pyruvate synthase [Aquificota bacterium]
EIRFHGRGGQGAVTSAELLALA-AIKEGKAQAFPAFGAERRGAPVLAFTRISDPDVVIVL
DPSLVGLVVLNVDATSIANVVMLGAEIKAFRRA
>B_MAG_Aquificota_Aquificota_bacterium@@pyruvate_ferredoxin_oxidoreductase@RLD96640.1 RLD96640.1 MAG: pyruvate ferredoxin oxidoreductase [Aquificota bacterium]
EIRFHGRGGQGAVVASRLLALA-FFKEGKVQAFPTFGAERRGAPVAAFTRVDEPDILVVL
DATLLGQAIVNVDASAIANTAMVGANVRAAREA
>B_MAG_Aquificota_Aquificota_bacterium@@pyruvate_ferredoxin_oxidoreductase@RLD99182.1 RLD99182.1 MAG: pyruvate ferredoxin oxidoreductase [Aquificota bacterium]
EVRIGGFGGQGVILMGIIMGKAYSIFEGKATLTQSFGPEARGGACSAQVVLEDVDCLIVM
SQEAYGILLIEIPSTRIANIVMLGFNLRAFDRG
>B_MAG_Armatimonadota_Armatimonadota_bacterium@@2-oxoacid_acceptor_oxidoreductase_family_protein@MDR7415452.1 MDR7415452.1 MAG: 2-oxoacid:acceptor oxidoreductase family protein [Armatimonadota bacterium]
EIRISGFGGQGIVLAGYILGKAAAVYEDKATLVQSYGPEARGGAASAEVVISDPDVLVLM
SAEAYGILLVDVPATRLANMVMLGANLRALETG
>B_MAG_Armatimonadota_Armatimonadota_bacterium@@pyruvate_ferredoxin_oxidoreductase_subunit_gamma@MFB3880368.1 MFB3880368.1 MAG: pyruvate ferredoxin oxidoreductase subunit gamma [Armatimonadota bacterium]
EIRIHGRGGQGSVTAAELLAVA-AFDDGRAQAFPAFGVERRGAPVQAFCRISEPDYVVVQ
DPTLMGTVLINVPATQIANTAIMGANVKAARRA
>B_MAG_Bacteroidota_Bacteroidota_bacterium@@MAG_TPA__pyruvate_synthase@HFE53858.1 HFE53858.1 MAG TPA: pyruvate synthase [Bacteroidetes bacterium]
EVRWHGRGGQGAKTAALLLAEA-AIDVGKAQAFPEYGPERTGAPMRAYTRISDPDIVLVF
DETLIGTILVNIDAVKVANTAMLGANVEAIKRA
>B_MAG_Bacteroidota_Bacteroidota_bacterium@@2-oxoacid_acceptor_oxidoreductase_family_protein@MCL4535117.1 MCL4535117.1 MAG: 2-oxoacid:acceptor oxidoreductase family protein [Bacteroidetes bacterium]
EIRFHGRGGQGVVLAATILGTAAAIYEGKATSFPSFGAERRGAPVTAFTRIADPTIVVVL
DDSLFGWLVVNVDATAIANTTMLGANQAAARAA
>B_MAG_Bacteroidota_Bacteroidota_bacterium@@2-oxoacid_acceptor_oxidoreductase_family_protein@MEJ5287459.1 MEJ5287459.1 MAG: 2-oxoacid:acceptor oxidoreductase family protein [Bacteroidota bacterium]
ETVFSGFGGQGVLTMGMILGYAA-IFEGKVTWMPSYGPEMRGGTANCITIVSDFDTVVAL
NQPSIGNILYDLPAGDIANMIMLGANQEAFMRG
>B_MAG_Betaproteobacteria_Burkholderiales_bacterium@@2-oxoacid_acceptor_oxidoreductase_family_protein@MDE2371330.1 MDE2371330.1 MAG: 2-oxoacid:acceptor oxidoreductase family protein [Burkholderiales bacterium]
QIRIHGRGGQGVVTAAEMLSIA-AFEQGRAQAFPSFGSERTGAPVVAFCRIDDPDVLIVQ
DPTLLGYVLINVPATEIANAVLLGGNIAAATQA
>B_MAG_Betaproteobacteria_Usitatibacteraceae_bacterium@@MAG_TPA__2-oxoacid_acceptor_oxidoreductase_family_protein@HRE13067.1 HRE13067.1 MAG TPA: 2-oxoacid:acceptor oxidoreductase family protein [Usitatibacteraceae bacterium]
QIRIHGRGGQGVVTAAEMLSVA-AFLEGRAQAFPSFGSERTGAPVVAYCRLDDPDALIIQ
DPTLLGLVLINVPGSEIANAALLGGNAKAAAAA
>B_MAG_Caldisericota_Caldisericota_bacterium@@2-oxoacid_acceptor_oxidoreductase_family_protein@MCR4428919.1 MCR4428919.1 MAG: 2-oxoacid:acceptor oxidoreductase family protein [Caldiserica bacterium]
ELVCAGFGGQGVMLMGQLLAYAA-ALEGKATWFPSYGPEMRGGTANCQVVISDPQTAIVL
NKPSFGFLFVNIPATEIANLVLLGANKEALKRG
>B_MAG_Calditrichota_Calditrichota_bacterium@@pyruvate_ferredoxin_oxidoreductase@MQY63367.1 MQY63367.1 MAG: pyruvate ferredoxin oxidoreductase [Calditrichaeota bacterium]
DIRFSGFGGQGIIKSGILVGKAASLFDNKGTMTQNFGPEARGGACSAQLVIDDPEILVTM
SQEAYGILLTDIPSTRIANVVMIGFNIEAFDRG
>B_MAG_Calditrichota_Calditrichota_bacterium@@pyruvate_synthase@NOZ55905.1 NOZ55905.1 MAG: pyruvate synthase [Calditrichaeota bacterium]
EVRWHGRGGQGAKTAALLLAEA-AIDVGKAQAFPEYGPERTGAPMRAYTRISDPDIVLVF
DETLIGTILVNIDAVKVANTAMLGANVEAIKRA
>B_MAG_Candidatus_Pelagibacter_Candidatus_Pelagibacter_sp.@@2-oxoacid_acceptor_oxidoreductase@MAH53744.1 MAH53744.1 MAG: 2-oxoacid:acceptor oxidoreductase [Candidatus Pelagibacter sp.]
QTRIHGRGGQGVVTAAELLSVA-AFIEGRAQAFPSFGSERTGAPVVSYCRIDDPDALIIQ
DPTLFGYVLVNVPATEIANAVLLGGNIAAALAA
>B_MAG_Candidatus_Tectimicrobiota_Candidatus_Tectomicrobia_bacterium@@2-oxoacid_acceptor_oxidoreductase_family_protein@MBI4596091.1 MBI4596091.1 MAG: 2-oxoacid:acceptor oxidoreductase family protein [Candidatus Tectomicrobia bacterium]
EFRFHGRGGQGAVTAAQLLAVA-AFNEGRAQSFPLFGGERRGAPVAAFTRISDPDYVIVL
DASLLGWAILNVDANKISNISILGANAQAARRA
>B_MAG_Chlamydiota_Chlamydiota_bacterium@@2-oxoacid_acceptor_oxidoreductase_family_protein@MEI6633939.1 MEI6633939.1 MAG: 2-oxoacid:acceptor oxidoreductase family protein [Chlamydiota bacterium]
EIRWHGRGGQGVKTACEFVAVV-AIHSGKSQGFPEYGPERSGAPMKGFTRISAPGVVLVL
DESLVGSVIINLDATTIANMPMVGANLRAIRRA
>B_MAG_Chlamydiota_Chlamydiota_bacterium@@2-oxoacid_ferredoxin_oxidoreductase_subunit_gamma@NLW93890.1 NLW93890.1 MAG: 2-oxoacid:ferredoxin oxidoreductase subunit gamma [Chlamydiae bacterium]
RVIIAGFGGQGIMFMGKLLCYAG-MLEGKVTYMPSYGAEVRGGTAYCNVIISAPTSAIIM
NLPSLGLLVVNIQATGIANMVALGANRRALREG
>B_MAG_Chlorobiota_Chlorobaculum_sp.@@MAG_TPA__2-oxoacid_acceptor_oxidoreductase_family_protein@HWQ25753.1 HWQ25753.1 MAG TPA: 2-oxoacid:acceptor oxidoreductase family protein [Chlorobaculum sp.]
EVRWHGRGGQGAFTAARLLGVAAVLFENRALAFPSFGPERRGAPVLGFTRIDDCDVVAVL
DDTLLGLFLVNIDATSLANTAMLGANIALAEAA
>B_MAG_Chloroflexota_Anaerolineae_bacterium@@MAG_TPA__2-oxoacid_acceptor_oxidoreductase_family_protein@HUW10718.1 HUW10718.1 MAG TPA: 2-oxoacid:acceptor oxidoreductase family protein [Anaerolineae bacterium]
QTKMYGLGGQGVVTASEILVHAAVIHEHKARSLPAYGHERRGAPVFADVMIDDPDYVLVF
DPAVVTILLVNVDATQIANAAMLGANVRAAREA
>B_MAG_Chloroflexota_Chloroflexota_bacterium@@2-oxoacid_acceptor_oxidoreductase_family_protein@MDP3061830.1 MDP3061830.1 MAG: 2-oxoacid:acceptor oxidoreductase family protein [Chloroflexota bacterium]
EVRWHGRGGQGAVLGATILGTAASIYEGKALSFPSFGAERRGAPVLAFNRIAVPTVLLVL
DDSLLADVLVNLDATSIANTAMLGANLAAAKAA
>B_MAG_Chrysiogenota_Chrysiogenales_bacterium@@2-oxoacid_ferredoxin_oxidoreductase_subunit_gamma@TFG78649.1 TFG78649.1 MAG: 2-oxoacid:ferredoxin oxidoreductase subunit gamma [Chrysiogenales bacterium]
GIRISGFGGQGIISAGILLAQAG-MIENKVSWFPAYGAEMRGGTANCSVVVSSPDTVIVM
NEPSLGLLIINVTCNKIANMVALGANVQALKKG
>B_MAG_Coprothermobacterota_Coprothermobacterota_bacterium@@2-oxoacid_acceptor_oxidoreductase_family_protein@MDI6868334.1 MDI6868334.1 MAG: 2-oxoacid:acceptor oxidoreductase family protein [Coprothermobacterota bacterium]
ELVCAGFGGQGVMLMGQILAYAA-ALEGKATWFPSYGPEMRGGTANCQIVISEPKAAIVL
NKPSFGYLFVNIPATDIANFVLLGANKEALKRG
>B_MAG_Cyanobacteriota_Stenomitos_sp.@@MAG_TPA__2-oxoacid_acceptor_oxidoreductase_family_protein@HEY9857298.1 HEY9857298.1 MAG TPA: 2-oxoacid:acceptor oxidoreductase family protein [Stenomitos sp.]
EILIAGFGGQGVLTAGQLLAYAG-NFEGKVSWVPAYGPEQRGGTANCSVVVSDPTACIVM
NQPSLGVLIINLPATEIANMVALGANREAIHRG
>B_MAG_Deferribacterota_Deferribacteres_bacterium@@pyruvate_ferredoxin_oxidoreductase_subunit_gamma@NPA16015.1 NPA16015.1 MAG: pyruvate ferredoxin oxidoreductase subunit gamma [Deferribacteres bacterium]
EIRFHGRGGQGAVTSAEILALA-VIEEGRAQAFPAFGAERRGAPVLAFTRISDPDIVIVL
DPTLLGIAVINVDATSIANVVMLGAEVRAFRRA
>B_MAG_Deinococcota_Deinococcales_bacterium@@2-oxoacid_acceptor_oxidoreductase_family_protein@MEJ2668541.1 MEJ2668541.1 MAG: 2-oxoacid:acceptor oxidoreductase family protein [Deinococcales bacterium]
EIVISGFGGQGALFAGQLLAYAA-LDAGMTTWFPSYGPEMRGGTAHCTTILSDPRAAVVL
NLPSLGVLAVNVPADEVANLVLLGANLEALTRG
>B_MAG_Deinococcota_Deinococcota_bacterium@@2-oxoacid_acceptor_oxidoreductase@NBC96598.1 NBC96598.1 MAG: 2-oxoacid:acceptor oxidoreductase [Deinococcus-Thermus bacterium]
QVRLHGRGGQGVVTAAEMMSIA-AFLEGRAQAFPNFGSERMGAPVVSFCRMDDPDAVIVQ
DVTLLGYVLVNVPATELANAALLGANVTAARAA
>B_MAG_Deinococcota_Truepera_sp.@@2-oxoacid_acceptor_oxidoreductase_family_protein@MBS3967322.1 MBS3967322.1 MAG: 2-oxoacid:acceptor oxidoreductase family protein [Truepera sp.]
EIIISGFGGQGSLFAGQLLAHAA-LASDLTTWYPSYGPEMRGGTAHCIVIIADPQAAIAM
NIPSLGVLVVNVPADAMANVVLVGANVRALEAG
>B_MAG_Deltaproteobacteria_Deltaproteobacteria_bacterium_RBG_13_43_22@@pyruvate_synthase@OGP49558.1 OGP49558.1 MAG: pyruvate synthase [Deltaproteobacteria bacterium RBG_13_43_22]
EVRFHGRGGQGAVTSAELIALA-AIDEGQAQAFPSFGPERRGAPVVAFLRVSKPDIVVVL
DPTLMGILVINVDADRIANTTMLGANKKAMQRA
>B_MAG_Deltaproteobacteria_Deltaproteobacteria_bacterium_RBG_16_58_17@@hypothetical_protein_A2V87_08115@OGP85455.1 OGP85455.1 MAG: hypothetical protein A2V87_08115 [Deltaproteobacteria bacterium RBG_16_58_17]
EVIWHGRGGQGVVIAAQILAESAYLQGFKVTSAPTFGPERRGAQLMASTRISDADIAVIL
DPSLFGLILINLDAAAIANTPMLGVNIAALRAA
>B_MAG_Dictyoglomota_Dictyoglomota_bacterium@@pyruvate_synthase@NOZ91909.1 NOZ91909.1 MAG: pyruvate synthase [Dictyoglomi bacterium]
EIRWHGRAGQGVKTASYLLAEA-AMDLGKIQAFPEYGPERMGAPMAAYTRISDPDIIVVI
DPTLVGIVIINVDATGIANVPMLGANLKALERG
>B_MAG_Elusimicrobiota_Elusimicrobiota_bacterium@@2-oxoacid_acceptor_oxidoreductase_family_protein@MBU2614279.1 MBU2614279.1 MAG: 2-oxoacid:acceptor oxidoreductase family protein [Elusimicrobia bacterium]
EIRLHGRGGQGAKTAADLLALT-ALEAGKIQSFPEYGPERAGAPIKAFVRISDPDIVAVI
DPTLLGILLVNVDATKIANTPMLGANFKAIDRA
>B_MAG_Elusimicrobiota_Elusimicrobiota_bacterium@@2-oxoacid_acceptor_oxidoreductase_family_protein@MFA6318142.1 MFA6318142.1 MAG: 2-oxoacid:acceptor oxidoreductase family protein [Elusimicrobiota bacterium]
EIRVGGLGGQGVILCGGIIGKAAAIHDGKAVMIQAFGPEARGSACSAQVIVSDPDVLVLM
SPDAYGLVLHEIPATRIANIVMTGFNARALKKG
>B_MAG_Endomicrobiia_Candidatus_Liberimonas_magnetica@@2-oxoacid_acceptor_oxidoreductase_family_protein@MCB4790332.1 MCB4790332.1 MAG: 2-oxoacid:acceptor oxidoreductase family protein [Elusimicrobia bacterium]
EIIIAGFGGQGVLLTGMILAQAA-LEEDKTTWFPSYGAEMRGGTANSSVIISDPSTLIAL
NEQSLSMIIYNIPATELANMITLGVNQAALELG
>B_MAG_Endomicrobiia_Candidatus_Liberimonas_magnetica@@2-oxoacid_acceptor_oxidoreductase_family_protein@MCB4792085.1 MCB4792085.1 MAG: 2-oxoacid:acceptor oxidoreductase family protein [Elusimicrobia bacterium]
EIRWHGRGGQGAKTAALLFAEA-ALATGKIQAFPEYGPERMGAPVQSFDRISDPDFVVIL
DPTLMGKVIVNVNASQIANTPMLGANLASIKRA
>B_MAG_Endomicrobiia_Endomicrobiaceae_bacterium@@2-oxoacid_acceptor_oxidoreductase_family_protein@MDD3065696.1 MDD3065696.1 MAG: 2-oxoacid:acceptor oxidoreductase family protein [Endomicrobiaceae bacterium]
EVRWHGRGGQGAKTAALLFGEA-VLATGKIQAFPEYGPERMGAPVQSFNRISDPNFVVIL
DPTLMGKVIVNVNASQIANTPMLGANIACIKRA
>B_MAG_Epsilonproteobacteria_Arcobacteraceae_bacterium@@2-oxoacid_acceptor_oxidoreductase_family_protein__partial@MFA7575338.1 MFA7575338.1 MAG: 2-oxoacid:acceptor oxidoreductase family protein, partial [Arcobacteraceae bacterium]
--------GQGAVTACKLLATS-ALAEDKIQAFPEYGPERMGAPIQSFTRISDPDMVAVL
DPTLIGIIVVNVDASKIANTPMIGANVNAINRA
>B_MAG_Epsilonproteobacteria_Campylobacteraceae_bacterium@@2-oxoacid_acceptor_oxidoreductase_family_protein@MDR1285143.1 MDR1285143.1 MAG: 2-oxoacid:acceptor oxidoreductase family protein [Campylobacteraceae bacterium]
EIIWHGRGGGGAFTAARLLGVAA-NFENKALAFPTFGPERRGALVLGFTKLDEADFAIVL
DETLFGILLINLDATSLANTALLGANIELLKAS
>B_MAG_Fibrobacterota_Fibrobacter_sp.@@pyruvate_ferredoxin_oxidoreductase@NLE00020.1 NLE00020.1 MAG: pyruvate ferredoxin oxidoreductase [Fibrobacter sp.]
EIVWHGRGGQGAFTAARLLGIAASLYSGKALSFPTFGPERRGAPVLGFTKIDDANVRLFL
DKTLLGLILVNIDATGLANTAMLGANLLLLHEA
>B_MAG_Fibrobacterota_Fibrobacteraceae_bacterium@@2-oxoacid_acceptor_oxidoreductase_family_protein@MFA6342924.1 MFA6342924.1 MAG: 2-oxoacid:acceptor oxidoreductase family protein [Fibrobacteraceae bacterium]
QIRWLGRGGQGCFTATRLLGLAA-MIQGQALAFPSFGPERRGAPVLGFTKISNPDVVVVL
DAAMLGFLLVNFDATAWANTAMLGVNIELLRLS
>B_MAG_Fibrobacterota_Fibrobacterota_bacterium@@2-oxoacid_acceptor_oxidoreductase_family_protein@MBL8026767.1 MBL8026767.1 MAG: 2-oxoacid:acceptor oxidoreductase family protein [Fibrobacteres bacterium]
RCIFAGFGGQGVISMGMMLAYAG-MVDGKSTFFPAYGIAMRGGTANCTVVVSDPTVMVVM
NDLSFGTMFVNVAANDIANMAMLGANIAVLENG
>B_MAG_Fibrobacterota_Fibrobacterota_bacterium@@2-oxoacid_acceptor_oxidoreductase_family_protein@MFH0921705.1 MFH0921705.1 MAG: 2-oxoacid:acceptor oxidoreductase family protein [Fibrobacterota bacterium]
RCKFAGFGGQGIISMGMLAAYAG-MIDGKVTFFPEYGIAMRGGMANCTVIVSDPNVVVAM
NDLSFGTLVVNINATVIANMVMLGGNQEVLRLG
>B_MAG_Gemmatimonadota_Gemmatimonadota_bacterium@@2-oxoacid_acceptor_oxidoreductase_family_protein@UCE19767.1 UCE19767.1 MAG: 2-oxoacid:acceptor oxidoreductase family protein [Gemmatimonadota bacterium]
EIRIHGRGGQGAVVASQVLAAA-LFQEGKVQSFPTFGVERRGAPVAAFTRMDDPDHLMVL
DPTLIGWIVINVDANAIANTAILGANAAACREA
>B_MAG_Gemmatimonadota_Gemmatimonadota_bacterium@@2-oxoacid_acceptor_oxidoreductase_family_protein@UCE20120.1 UCE20120.1 MAG: 2-oxoacid:acceptor oxidoreductase family protein [Gemmatimonadota bacterium]
EVRWHGRGGQGAKTAATLLAEA-ALSEGKSQGFPEYGPEREGAPMRGFTRISDPDVVVVL
DDTLLGTVVVNVNATQIANTPMLGANIHAVKRA
>B_MAG_Kiritimatiellota_Kiritimatiellia_bacterium@@MAG_TPA__2-oxoacid_acceptor_oxidoreductase_family_protein@HEY8241150.1 HEY8241150.1 MAG TPA: 2-oxoacid:acceptor oxidoreductase family protein [Kiritimatiellia bacterium]
EIRIAGFGGQGVILCGMIIGKSASIFGGRATLIQSFGPEARGSACSAQVTIADPDILISM
SPDAHGLILFEIPATRIANIVMVGFNLAAFKRG
>B_MAG_Kiritimatiellota_Kiritimatiellia_bacterium@@2-oxoacid_acceptor_oxidoreductase_family_protein@MBQ2630131.1 MBQ2630131.1 MAG: 2-oxoacid:acceptor oxidoreductase family protein [Kiritimatiellae bacterium]
ETVMAGFGGQGLLFSGKVLAYAG-LLEGRLSWLPSYGPEMRGGTCNCSVIISDPNVLMVM
NEPSLGTIFVDIPATQMANMIMLGANLKAVEAG
>B_MAG_Mycoplasmatota_Acholeplasmataceae_bacterium@@2-oxoacid_ferredoxin_oxidoreductase_subunit_gamma@NLF48767.1 NLF48767.1 MAG: 2-oxoacid:ferredoxin oxidoreductase subunit gamma [Acholeplasmataceae bacterium]
NIKVAGFGGQGVMMFGQLLAYCS-THDELSLWFPSYGPETRGGTANCSVIISKADHLVAF
NEPSLGLILYNVPINDIANMVMLGANIDAISAG
>B_MAG_Mycoplasmatota_Haloplasmataceae_bacterium@@MAG_TPA__2-oxoacid_acceptor_oxidoreductase_family_protein@HEY8365134.1 HEY8365134.1 MAG TPA: 2-oxoacid:acceptor oxidoreductase family protein [Haloplasmataceae bacterium]
KVICAGFGGQGVMLMGQLLAYAA-NDSNLTLWYPSYGPETRGGTANCSVTISEADTIFIM
NNPSLGRILINIPANEIANMIMIGANDKAIEAG
>B_MAG_Nitrospinota_Nitrospinaceae_bacterium@@2-oxoacid_acceptor_oxidoreductase_family_protein@MDP6736421.1 MDP6736421.1 MAG: 2-oxoacid:acceptor oxidoreductase family protein [Nitrospinaceae bacterium]
QVRIHGRGGQGVVSAAEMLSVS-AFLEGKAQAVPSFGSERMGAPVVAFCRIDDPNALIVQ
DPTLFGYLLINVPATEIANAVLLGANIAAARAA
>B_MAG_Nitrospinota_Nitrospinota_bacterium@@2-oxoacid_acceptor_oxidoreductase_family_protein@MBI5183349.1 MBI5183349.1 MAG: 2-oxoacid:acceptor oxidoreductase family protein [Nitrospinae bacterium]
EIRIHGRGGQGAFTASNLLASA-LFKEGRAQAFPSFNAERRGVPTAAFVRIDDPDHIIVL
DPTLFGWIIINVDANSIANTAILGANVAAAKET
>B_MAG_Planctomycetota_Planctomycetota_bacterium@@2-oxoacid_acceptor_oxidoreductase_family_protein@MBI4603964.1 MBI4603964.1 MAG: 2-oxoacid:acceptor oxidoreductase family protein [Planctomycetes bacterium]
EIRIGGLGGQGVILCGMVIGKAASIYDGKATLIQSFGPEARGSACSAQVIVAEPDVLVLL
SRDAYGLLLYEIPATRFANIVMAGFNLRALRKG
>B_MAG_Rhodothermota_Rhodothermaceae_bacterium@@2-oxoacid_acceptor_oxidoreductase_family_protein@MFA8341645.1 MFA8341645.1 MAG: 2-oxoacid:acceptor oxidoreductase family protein [Rhodothermaceae bacterium]
EIVIAGFGGQGVLSMGQILSYSA-MMEEKVSWMPSYGPEMRGGTANCIVIVSDFDTVIAL
NQPSVGTLIYEIPAASEANMIVLGANESAMQKG
>B_MAG_Spirochaetota_Spirochaetia_bacterium@@MAG_TPA__2-oxoacid_acceptor_oxidoreductase_family_protein@HUW65080.1 HUW65080.1 MAG TPA: 2-oxoacid:acceptor oxidoreductase family protein [Spirochaetia bacterium]
QIKLYGLGGQGVVTAAKVLALAAGIYEGRAQAIPAYGHERRGAPVFADLFLADPDYVIIF
DLSVRTRYVVNVDARGISNGAMLGSNAQAARRA
>B_MAG_Spirochaetota_Spirochaetota_bacterium@@2-oxoacid_acceptor_oxidoreductase_family_protein@MCK4803861.1 MCK4803861.1 MAG: 2-oxoacid:acceptor oxidoreductase family protein [Spirochaetes bacterium]
EVRWHGRGGQGCWTAARLLGLAAVKFEGKALAFPSFGPERRGAPVLGFTKIDDCDYIVVL
DETLIGIVVINIDATSIANTAMLGANVQVVKLA
>B_MAG_Synergistota_Synergistaceae_bacterium@@2-oxoacid_acceptor_oxidoreductase_family_protein@MDR1874134.1 MDR1874134.1 MAG: 2-oxoacid:acceptor oxidoreductase family protein [Synergistaceae bacterium]
EIRWHGRGGNGAFTAARLLGLAASVYGGHAQAFPSFGPERRGAPVLGFTRIDDCDCVIVL
DETLIGVMVSNLDGTSIANTVMLGANKDALRTA
>B_MAG_Synergistota_Synergistales_bacterium@@pyruvate_ferredoxin_oxidoreductase_subunit_gamma@MDD3134838.1 MDD3134838.1 MAG: pyruvate ferredoxin oxidoreductase subunit gamma [Synergistales bacterium]
ELRIHGRGGQGSVAMAEMIAGA-AFAEGKAQAFPYLGGERRGAPVQAYARISDPDLVIVQ
DPTIMGVILVNVPAGRIANTALIGANVLAVRKA
>B_MAG_Synergistota_Thermovirgaceae_bacterium@@2-oxoacid_acceptor_oxidoreductase_family_protein__partial@MDT8284723.1 MDT8284723.1 MAG: 2-oxoacid:acceptor oxidoreductase family protein, partial [Thermovirgaceae bacterium]
------------------------FAEGKAQAFPYLGGERRGAPVQAYARISDPDLVIVQ
DPSIMGILLINVPAEKIANTALIGANILAVKKA
>B_MAG_Verrucomicrobiota_Opitutaceae_bacterium@@2-oxoacid_acceptor_oxidoreductase_family_protein@MDD2763498.1 MDD2763498.1 MAG: 2-oxoacid:acceptor oxidoreductase family protein [Opitutaceae bacterium]
RIIIAGFGGQGVLMIGKLLAHAG-MMEGKVTWLPAYGPEMRGGTANCNVIISDATCVIAM
NLPSLGWLLANIPVNDLANVVMLGANLNALAAG
>B_MAG_Verrucomicrobiota_Verrucomicrobiia_bacterium@@MAG_TPA__2-oxoacid_acceptor_oxidoreductase_family_protein@HXK04561.1 HXK04561.1 MAG TPA: 2-oxoacid:acceptor oxidoreductase family protein [Verrucomicrobiae bacterium]
EIRIAGFGGQGVILAASVIGKAAAIFEGGATMTQSFGPEARGGSSSAQVILSRPDVLVVM
SQEAYGILITEVPATRLANIVMVGFNLQAFDKG
>B_MAG_Verrucomicrobiota_Verrucomicrobiia_bacterium@@2-oxoacid_acceptor_oxidoreductase_family_protein@MFA5193320.1 MFA5193320.1 MAG: 2-oxoacid:acceptor oxidoreductase family protein [Verrucomicrobiia bacterium]
EIRVGGLGGQGVILCGMIIGKAASIYDGKATLIQAFGPEARGSACSAQVMISDPDMLVLM
SQDAAGLLLYEIPATRFANIVMVGFNLRALRRG
>B_MAG___TDB__Caldimicrobium_thiodismutans_Caldimicrobium_thiodismutans@@pyruvate_synthase@PMP61194.1_* PMP61194.1 MAG: pyruvate synthase [Caldimicrobium thiodismutans]
EIRLHGRGGQGGVTSAELIAVA-AIHQGKAQAFPSFGPERRGAPVQAFARISDPDVVLVL
DASLPGIVILNVDATKIANTTMLGANIKAFHRA
>B_MAG___TDB__Candidatus_Adiutrix_intracellularis_Candidatus_Adiutrix_intracellularis@@pyruvate_synthase@KXS56396.1_* KXS56396.1 MAG: pyruvate synthase [Candidatus Adiutrix intracellularis]
EIRFHGRGGQGAVTSAELMART-AIGSGKAQAFPSFGPERRGAPVTSFLRISDPNVVVVL
DPSIMGLLIINIDALHIANTVMIGSNQKAFERA
>B_MAG___TDB__Candidatus_Dadabacteria_bacterium_Candidatus_Dadabacteria_bacterium@@pyruvate_ferredoxin_oxidoreductase@RMG89949.1_* RMG89949.1 MAG: pyruvate ferredoxin oxidoreductase [Candidatus Dadabacteria bacterium]
EIRFHGRGGQGAVVASNILAAA-CFLEGKVQAFPAFGVERRGAPVEAYIRVDDPAHVVVL
DPTLIGTLLLNVDASRIANTAILGANIDAAREA
>B_MAG___TDB__Smithella_sp._Smithella_sp.@@2-oxoacid_acceptor_oxidoreductase_family_protein@MEN6638491.1_* MEN6638491.1 MAG: 2-oxoacid:acceptor oxidoreductase family protein [Smithella sp.]
HIVFTGFGGQGIVLAGDILGKAATLYDHKATMTQNYGPEARGGACSSQVIISGPEVLVCM
SQEAYGTLIWDVPATRFANIVMLGFNIRAFNKG
>B_MAG___TDB__Thermodesulfobacteriota_Thermodesulfobacteriota_bacterium@@pyruvate_ferredoxin_oxidoreductase_subunit_gamma@NPB09894.1 NPB09894.1 MAG: pyruvate ferredoxin oxidoreductase subunit gamma [Thermodesulfobacteria bacterium]
EVRLHGRGGQGAVTSAELIAIS-AINEGKAQAFPSFGPERRGAPVMAFVRVSDPDIVVVL
DPSLPGWAIINVDATKIANTTMLGANKAAMQRA
>B_MAG___TDB__Thermodesulforhabdus_norvegica_Thermodesulforhabdus_norvegica@@MAG_TPA__pyruvate_synthase@HDL89515.1_* HDL89515.1 MAG TPA: pyruvate synthase [Thermodesulforhabdus norvegica]
EVRFHGRGGQGAVTSAELTALA-AIAQGKGQAFPSFGPERRGAPVMAFVRVGEPDVVVVL
DPSLPGTVVLNVDAMSIANTTMLGANFEACRRA
>B_MAG_other_Candidatus_Buchananbacteria_bacterium@@pyruvate_ferredoxin_oxidoreductase_subunit_gamma@MFA6594106.1 MFA6594106.1 MAG: pyruvate ferredoxin oxidoreductase subunit gamma [Candidatus Buchananbacteria bacterium]
EIRIHGRGGQGSVTLAELLAEA-AFYSGQAQAFPSFGVERRGAPVMAFVRLDNPDYAIVQ
DPTLLSIVLININASGLANTIFLGANIAAAKRG
>B_Magnetococcus_Magnetococcus_sp._PR-3@@2-oxoacid_acceptor_oxidoreductase_family_protein@WP_332889299.1 WP_332889299.1 2-oxoacid:acceptor oxidoreductase family protein [Magnetococcus sp. PR-3]
QIRIHGRGGQGVVTGAELLSVA-AFQEGKAQAFPSFGSERMGAPVISYCRIDTPDAILIQ
DPTLLGYLLINVAATEIANAALLAGNLKAVEAA
>B_Magnetococcus_Magnetococcus_sp._PR-3@@indolepyruvate_oxidoreductase_subunit_beta@WP_332890495.1 WP_332890495.1 indolepyruvate oxidoreductase subunit beta [Magnetococcus sp. PR-3]
NILVCGIGGQGIMTAAEVLSEAA-IATGHVKKTEVAGMAQRGGVVTSHVRFGEADFILGF
EAAEGAAALVNFDAGEAANSIMLGANDQAFEKG
>B_Mycoplasmatota_Candidatus_Izemoplasma_sp._B36@@2-oxoacid_acceptor_oxidoreductase_family_protein@WP_372485412.1 WP_372485412.1 2-oxoacid:acceptor oxidoreductase family protein [Candidatus Izemoplasma sp. B36]
NVKVAGFGGQGVMMFGQILAYSA-TKDELGLWFPSYGPETRGGTANCSVIVSDADHLVAF
NAPSLGLILYNVPVNDIANMVMMGANIKALEAG
>B_Mycoplasmatota_Candidatus_Xianfuyuplasma_coldseepsis@@2-oxoacid_acceptor_oxidoreductase_family_protein@WP_258877922.1 WP_258877922.1 2-oxoacid:acceptor oxidoreductase family protein [Candidatus Xianfuyuplasma coldseepsis]
KVIIAGFGGQGVMLMGQILSYCA-TEKDVTLWFPSYGPETRGGTANCSVTISEPDSIIIM
NKPSLGLCFVNVPANDLANMVMLGANRQALEVG
>B_Mycoplasmatota_Peloplasma_aerotolerans@@2-oxoacid_acceptor_oxidoreductase_family_protein@WP_282840019.1 WP_282840019.1 2-oxoacid:acceptor oxidoreductase family protein [Peloplasma aerotolerans]
TIRISGFGGQGVMLTGQLLAHAA-NEQGLSLWVPTYGPETRGGTANCSITISDSDDLLIF
NEPSLGNIFYNVPMSELANMVMLGANQKAIAIG
>B_Nitrospinota_Nitrospina_watsonii@@2-oxoacid_acceptor_oxidoreductase_family_protein@WP_282010265.1 WP_282010265.1 2-oxoacid:acceptor oxidoreductase family protein [Nitrospina watsonii]
NIRISGLGGQGAVTAAHLLAMA-ANKMGKSISNPFFGAEKRMAPAESYVRIGPPEIIMVF
HPQVIGLIIINCDATHLANMAMIGANNNTIKKS
>B_Nitrospirota_Candidatus_Nitrospira_allomarina@@2-oxoacid_acceptor_oxidoreductase_family_protein@WP_312644697.1 WP_312644697.1 2-oxoacid:acceptor oxidoreductase family protein [Candidatus Nitrospira allomarina]
NIRMSGLGGQGAVTAAHVMAMA-AAKDGKAISNPFFGAEKRMAPAESYCRIGLPDVIQVF
HPQVIGLVIINIPGTNIANMTMIGSNLDTVARS
>B_Nitrospirota_Candidatus_Nitrospira_allomarina@@2-oxoacid_acceptor_oxidoreductase_family_protein@WP_312646857.1 WP_312646857.1 2-oxoacid:acceptor oxidoreductase family protein [Candidatus Nitrospira allomarina]
QIRIHGRGGQGVVTAAELLALA-AFRDGKAQAFPSFGSERTGAPVTAFCRINSPNVLLIG
DSTLLAFVLINLPASDLANIGMVAGNGAVAAEV
>B_Nitrospirota_Dissulfurispira_thermophila@@2-oxoacid_acceptor_oxidoreductase_family_protein@WP_203471480.1 WP_203471480.1 2-oxoacid:acceptor oxidoreductase family protein [Dissulfurispira thermophila]
RIIIAGSGGQGILFLGKLLVYAG-MIENKVTWFPSYGAEMRGGTANCTVIVSDPDILIAM
NEASYGILIYDVPATEVSNMIMMGANKELIRKG
>B_Nitrospirota_Thermodesulfovibrio_sp._1176@@2-oxoacid_acceptor_oxidoreductase_family_protein@WP_281321021.1 WP_281321021.1 2-oxoacid:acceptor oxidoreductase family protein [Thermodesulfovibrio sp. 1176]
EVRWHGRGGQGTVTAAKVFADA-CLSGGRVQAFPEYGPERAGAPLRAYNRISSPDVVVVV
DPTLIASFIVNVDATKIANSPMVGANLLAVKRG
>B_Planctomycetota_Candidatus_Brocadia_sinica@@pyruvate_ferredoxin_oxidoreductase_subunit_gamma@WP_052562517.1 WP_052562517.1 pyruvate ferredoxin oxidoreductase subunit gamma [Candidatus Brocadia sinica]
EIRVHGRGGQGSVTAAELLGFA-AHSDGKAQAFPSFGSERMGAPVQAFVRISDPNYVIVQ
DPTLLGLLLINIPAMEIANTTLLGANIAAVLRA
>B_Planctomycetota_Candidatus_Jettenia_sp._AMX1@@2-oxoacid_acceptor_oxidoreductase_family_protein@WP_007223182.1 WP_007223182.1 2-oxoacid:acceptor oxidoreductase family protein [Candidatus Jettenia sp. AMX1]
KIILAGFGGQGMMLLGKLLAQTA-MTDGKVTYFPSYGTEVRGGTAVYHLIISTADTLIIM
NQPSYGLLILNVPATEIANIVMLGANKQAFESG
>B_Spirochaetota_Brachyspira_catarrhinii@@2-oxoacid_acceptor_oxidoreductase_family_protein@WP_137997162.1 WP_137997162.1 2-oxoacid:acceptor oxidoreductase family protein [Brachyspira catarrhinii]
RIIFAGFGGQGVMSMGQMLAYAG-MIENKVTWCPSYGPEMRGGTANCSVVISDATAAVIM
NLPSLGVLLINVEANKIANMVMLGANEKALNAG
>B_Spirochaetota_Leadbettera_azotonutricia@@2-oxoacid_acceptor_oxidoreductase_family_protein@WP_015710215.1 WP_015710215.1 2-oxoacid:acceptor oxidoreductase family protein [Leadbettera azotonutricia]
KSFFAGFGGQGIISLGQIWVYCA-MKEGKVTFFPFYGAEKRGGIARAGVIVSDPDSVLVM
NPDSLGLMLINIEASGIANMVALGANVEAIRAG
>B_Spirochaetota_Spirochaeta_isovalerica@@2-oxoacid_acceptor_oxidoreductase_family_protein@WP_221439865.1 WP_221439865.1 2-oxoacid:acceptor oxidoreductase family protein [Spirochaeta isovalerica]
EIRWHGRGGQGSFTGAKLLGTAASLHDDRAQAFPSFGPERRGAPVLGFNRISDCDFIIFL
DDTLWALILINIDATGLANTAMLGANLILLEKA
>B_Synergistota_Acetomicrobium@@2-oxoacid_acceptor_oxidoreductase_family_protein@WP_014806666.1 WP_014806666.1 2-oxoacid:acceptor oxidoreductase family protein [Acetomicrobium flavidum]
EMIAAGFGGQGIMLMGQIIAHAA-MYDGKVIWIPSYGPEMRGGTANCSVVVSDPDILVVM
NQPSLGILVYNVNANSIANIVVLGANLKAFEKG
>B_Synergistota_Acetomicrobium_sp._S15_=_DSM_107314@@2-oxoacid_acceptor_oxidoreductase_family_protein@WP_198468335.1 WP_198468335.1 2-oxoacid:acceptor oxidoreductase family protein [Acetomicrobium sp. S15 = DSM 107314]
NIRICGFGGQGIVLSAIILGTAAVTKRGLAVQTQSYGSEARGGQCQAELIVSDKDILVAM
FQSALGILIVDVPATETANMVMLGYNERAIDAG
>B_Synergistota_Acetomicrobium_sp._S15_=_DSM_107314@@2-oxoacid_acceptor_oxidoreductase_family_protein@WP_342449334.1 WP_342449334.1 2-oxoacid:acceptor oxidoreductase family protein [Acetomicrobium sp. S15 = DSM 107314]
EIRIHGRGGQGSVAMAEMIAAA-AFAAGKAQAFPYLGGERRGAPVQAYARISDPDIVVVQ
DPSIMGIVLVNVPATKIANTALIGANILAVRKA
>B_Synergistota_Pyramidobacter_piscolens@@2-oxoacid_acceptor_oxidoreductase_family_protein@WP_244388923.1 WP_244388923.1 2-oxoacid:acceptor oxidoreductase family protein [Pyramidobacter piscolens]
EIRWHGRGGQGAKTASLLLADA-AFNTGKVQGFPEYGPERMGAPITAYNRISEPDFVVVV
DETLLGAIVINIDASKISNTPMLGANMRALKRS
>B_Synergistota_Thermanaerovibrio_acidaminovorans@@2-oxoacid_acceptor_oxidoreductase_family_protein@WP_012869337.1 WP_012869337.1 2-oxoacid:acceptor oxidoreductase family protein [Thermanaerovibrio acidaminovorans]
RMIFAGFGGQGVMLMGQIISYAG-MLEGKVTWMPSYGPEMRGGTANCTVVISDAEVVVAM
NIPSLGCLLINVPCNEIANMVMLGANKNAIERG
>B_Thermotogota_Athalassotoga_saccharophila@@2-oxoacid_acceptor_oxidoreductase_family_protein@WP_161848593.1 WP_161848593.1 2-oxoacid:acceptor oxidoreductase family protein [Athalassotoga saccharophila]
SIIIAGFGGQGVMLMGKIIAESA-MLDGLVTWLPSYGPEMRGGTANCTVIVGDPDVVIAM
NIPSMGIMILNIDANKIANMVTLGANLEAVRQG
>B_Thermotogota_Mesoaciditoga_lauensis@@2-oxoacid_acceptor_oxidoreductase_family_protein@WP_036225265.1 WP_036225265.1 2-oxoacid:acceptor oxidoreductase family protein [Mesoaciditoga lauensis]
SVIAAGFGGQGVMLMGKIIAEAA-MHDGKVTWLPSYGPEMRGGTANCTVVISDPDVVIAM
NIPSMGILLLNIDANKIANMVTLGANIKAVQEG
>B_Thermotogota_Pseudothermotoga@@MULTISPECIES__2-oxoacid_acceptor_oxidoreductase_family_protein@WP_031503916.1 WP_031503916.1 MULTISPECIES: 2-oxoacid:acceptor oxidoreductase family protein [Pseudothermotoga]
SFVLAGFGGQGVMLMGQILAQAG-MQEGKVTWFPSYGPEMRGGTANCTVVISDPDVVVAM
NIPSLGFLFLNVPANEIANMVMLGANIEAIEAG
>B_Thermotogota_Tepiditoga_spiralis@@2-oxoacid_acceptor_oxidoreductase_family_protein@WP_190615110.1 WP_190615110.1 2-oxoacid:acceptor oxidoreductase family protein [Tepiditoga spiralis]
EVRWHGRGGQGSFTAARLLGSAAALFENKSLSFPSFGPERRGAPVLGFTKIDDSDYVIIL
DETLIAKIIINIDATTMANTAMLGANIKILEIA
>B_Thermotogota_Thermotoga_sp.@@pyruvate_synthase_subunit_PorC@WP_296903915.1 WP_296903915.1 pyruvate synthase subunit PorC [Thermotoga sp.]
EIRWHARAGQGAKSASQMLAEA-ALEAGKVQAFPEYGAERRGAPMRAFNRIGDPDVVVVI
DETLLGILLVNVDATDIANTPMLGANKRALKRG
>B_Thermotogota_Thermotoga_sp.@@2-oxoacid_acceptor_oxidoreductase_family_protein@WP_296904142.1 WP_296904142.1 2-oxoacid:acceptor oxidoreductase family protein [Thermotoga sp.]
GVVIAGFGGQGVMLTGKLLTTAA-VKEGKATWLPSYGPEMRGGTANCTVVIDEPTEVIAM
NLPSMGTLFVNIPANDIANMVLLGANLEAIRKG
>B___TDB__Caldimicrobium_thiodismutans_Caldimicrobium_thiodismutans@@2-oxoacid_acceptor_oxidoreductase_family_protein@WP_068511524.1_* WP_068511524.1 2-oxoacid:acceptor oxidoreductase family protein [Caldimicrobium thiodismutans]
EIRLHGRGGQGGVTSAELIAIA-AINQGKAQAFPSFGPERRGAPVQAFARISDPDVVLVL
DASLPGIAILNVDANKIANTTMLGANIKAFQRA
>B___TDB__Caldimicrobium_thiodismutans_Caldimicrobium_thiodismutans@@2-oxoacid_acceptor_oxidoreductase_family_protein@WP_068516262.1_* WP_068516262.1 2-oxoacid:acceptor oxidoreductase family protein [Caldimicrobium thiodismutans]
EIILSGFGGQGILFAGNLLALAG-MYQGYVSFLPVYGPEMRGGTCHCTVIISDPGYLIIL
NLPSFGLALVNLPLNTLANLCALGANLKAYLRG
>B___TDB__Candidatus_Desulfofervidus_auxilii_Candidatus_Desulfofervidus_auxilii@@pyruvate_ferredoxin_oxidoreductase_subunit_gamma@WP_066063346.1_* WP_066063346.1 pyruvate ferredoxin oxidoreductase subunit gamma [Candidatus Desulfofervidus auxilii]
EIRFHGRGGQGAVTCTELIAKA-AIAEGKAQAFPSFGAERRGAPVTAFLRVSDPDVIVVL
DPTLLGFIITNVDATKIANTTMLGANQQAMERA
>B___TDB__Candidatus_Desulfofervidus_auxilii_Candidatus_Desulfofervidus_auxilii@@2-oxoacid_acceptor_oxidoreductase_family_protein@WP_066065571.1_* WP_066065571.1 2-oxoacid:acceptor oxidoreductase family protein [Candidatus Desulfofervidus auxilii]
KTIIAGFGGQGVLFLGDLIAYCA-MKEGKVTWVPSYGPESRGGTCNCQVIYADPDILIVF
NVPSLGILFYDVPAFQL-NMVMMGANKEAIEQG
>B___TDB__Candidatus_Magnetomorum_sp._Candidatus_Magnetomorum_sp._HK-1@@2-oxoglutarate_ferredoxin_oxidoreductase_subunit_gamma@KPA17328.1 KPA17328.1 2-oxoglutarate ferredoxin oxidoreductase subunit gamma [Candidatus Magnetomorum sp. HK-1]
DMMFTGFGGQGILMMGKIIALAA-LKEGKVAWVPSYGPEMRGGTAYCTVVIGDPMYLIAM
NQPSMGMVLKNIAANEIANVVALGANLKAIERG
>B___TDB__Deferrisoma_camini_Deferrisoma_camini@@2-oxoacid_acceptor_oxidoreductase_family_protein@WP_025321982.1_* WP_025321982.1 2-oxoacid:acceptor oxidoreductase family protein [Deferrisoma camini]
DIVMAGFGGQGILMIGNLLAVGA-LRQGYVTFFPAYGVEMRGGTANCTVTVSDPLGLVAM
NEPSLGVVVVNVPCNDVASMVALGANQKALEAG
>B___TDB__Deferrisoma_camini_Deferrisoma_camini@@2-oxoacid_acceptor_oxidoreductase_family_protein@WP_025323797.1_* WP_025323797.1 2-oxoacid:acceptor oxidoreductase family protein [Deferrisoma camini]
EIRFHGRGGQGAVVASNILAAA-CFLEGRVQAFPAFGVERRGAPVEAYIRIDHPDHVVVL
DPTLIATLLLNVDASRIANTAILGANIAAAREA
>B___TDB__Deferrisoma_camini_Deferrisoma_camini@@2-oxoacid_acceptor_oxidoreductase_family_protein@WP_025323905.1_* WP_025323905.1 2-oxoacid:acceptor oxidoreductase family protein [Deferrisoma camini]
EVRLAGSGGQGLITAGIILAEAAGLHEGKVVQTQSYGPEARGGASKAEVVIADLDILLAM
TQEACGALLVDVPIVRKVNIAALGVNRKALELG
>B___TDB__Desulfatibacillum_aliphaticivorans_Desulfatibacillum_aliphaticivorans@@2-oxoacid_acceptor_oxidoreductase_family_protein@WP_012610759.1_* WP_012610759.1 2-oxoacid:acceptor oxidoreductase family protein [Desulfatibacillum aliphaticivorans]
EVIITGFGGQGIVLAGRILGQAASLGDHKSTLIQSYGPESRGGACSAQVIISDPDILAAM
SQAGFGFILIDVPSTRMANIIMIGFNIKAFSKG
>B___TDB__Desulfatibacillum_aliphaticivorans_Desulfatibacillum_aliphaticivorans@@2-oxoacid_acceptor_oxidoreductase_family_protein@WP_015947001.1_* WP_015947001.1 2-oxoacid:acceptor oxidoreductase family protein [Desulfatibacillum aliphaticivorans]
RILCAGFGGQGALLIGKLVAEAG-MAEGKVTWLPSYGPEMRGGTANVMVVVSDMDVLVAL
NQPSLGLIITNVPLTKIANMVGVGANMAAIDKG
>B___TDB__Desulfatiglans_anilini_Desulfatiglans_anilini@@2-oxoacid_acceptor_oxidoreductase_family_protein@WP_028320193.1_* WP_028320193.1 2-oxoacid:acceptor oxidoreductase family protein [Desulfatiglans anilini]
KTIFAGFGGQGVLMMGYVLAVSA-MRDGKVTYLPSYGAEVRGGTANCTVVVSDPEYAVIM
NKPSLGVIVLNVPANDMANMIMLGANRKGLDKG
>B___TDB__Desulfatiglans_anilini_Desulfatiglans_anilini@@2-oxoacid_acceptor_oxidoreductase_family_protein__partial@WP_028322433.1_* WP_028322433.1 2-oxoacid:acceptor oxidoreductase family protein, partial [Desulfatiglans anilini]
EMRFHGRGGQGAVTSAELLART-AIHLGRAQAFPSFGPERRGAPVVAFCRIDDPDLVMVL
DPSILGVIVSNVDATRIANTTMLGA--------
>B___TDB__Desulfatiglans_anilini_Desulfatiglans_anilini@@2-oxoacid_acceptor_oxidoreductase_family_protein@WP_028322981.1_* WP_028322981.1 2-oxoacid:acceptor oxidoreductase family protein [Desulfatiglans anilini]
EIIFTGFGGQGIVLAGKILGEAVALGDHKSTLVQSYGPEARGGACSAQVIISEADILVCM
SQGGFGILILDIPATRLANIIMLGFNLKAFSKG
>B___TDB__Desulfatirhabdium_butyrativorans_Desulfatirhabdium_butyrativorans@@2-oxoacid_acceptor_oxidoreductase_family_protein@WP_028324980.1_* WP_028324980.1 2-oxoacid:acceptor oxidoreductase family protein [Desulfatirhabdium butyrativorans]
EVMFAGFGGQGILLSAKLLAHAG-MEQGFVGWVPSYGPEMRGGTAYCTVVIADPKHLVAM
NRPSLGVILINVPVNEIANIVALAANMKAFDEG
>B___TDB__Desulfatirhabdium_butyrativorans_Desulfatirhabdium_butyrativorans@@2-oxoacid_acceptor_oxidoreductase_family_protein@WP_028325667.1_* WP_028325667.1 2-oxoacid:acceptor oxidoreductase family protein [Desulfatirhabdium butyrativorans]
EILITGFGGQGVVLAGQIVGKAASLIDHKSTLTQSYGPEARGGSCSAQVIISDPDILVCL
SQGGFSIVIVDIPATRLANIVMVGFNLAAFDKG
>B___TDB__Desulfobacter_postgatei_Desulfobacter_postgatei@@2-oxoacid_acceptor_oxidoreductase_family_protein@WP_004070498.1_* WP_004070498.1 2-oxoacid:acceptor oxidoreductase family protein [Desulfobacter postgatei]
EIKFAGFGGQGILLSAKLLAYAA-MKQGYVAWIPSYGPEMRGGTAYCTVVISDPTHLVAM
NRPSLGVVFINVPVNDIANIVALAANMEAFDRG
>B___TDB__Desulfobulbus_propionicus_Desulfobulbus_propionicus@@2-oxoacid_acceptor_oxidoreductase_family_protein@WP_015724058.1_* WP_015724058.1 2-oxoacid:acceptor oxidoreductase family protein [Desulfobulbus propionicus]
EIIVTGFGGQGIILAGRILGMAASLGDKKSTLVQAYGPESRGGACNAQVIISDPKILVAM
SQAGYSVLLVDIAATRMANIIMLGFNIEAFTKG
>B___TDB__Desulfobulbus_propionicus_Desulfobulbus_propionicus@@2-oxoacid_acceptor_oxidoreductase_family_protein@WP_015724458.1_* WP_015724458.1 2-oxoacid:acceptor oxidoreductase family protein [Desulfobulbus propionicus]
EMRFSGSGGQGLIMAAVVFAEAVGVYDGKVCQTQSYGPEARGGKSKAEVVISDLDLLLAM
NQTACGLLVVDIPFTRIANMVALGANRAALHRG
>B___TDB__Desulfocapsa_sulfexigens_Desulfocapsa_sulfexigens@@indolepyruvate_oxidoreductase_subunit_beta@WP_015402382.1_* WP_015402382.1 indolepyruvate oxidoreductase subunit beta [Desulfocapsa sulfexigens]
NILFSGVGGQGILLASEVTAYAL-LAAGYAKKSEVHGMAQRGGSVTAQLRYGDADILISF
EMMEASKVIVNVDAFDIANIVMVGANMKAFAAG
>B___TDB__Desulfocapsa_sulfexigens_Desulfocapsa_sulfexigens@@indolepyruvate_oxidoreductase_subunit_beta@WP_015405273.1_* WP_015405273.1 indolepyruvate oxidoreductase subunit beta [Desulfocapsa sulfexigens]
RLMIVAVGGQGNLLATKVLGEAA-LLAGIFRMSEIHGMAQRGGVVESAMIFGDADILAGF
EPLETTVVITNFDATTLANMVILGANLKAFDLG
>B___TDB__Desulfocapsa_sulfexigens_Desulfocapsa_sulfexigens@@2-oxoacid_acceptor_oxidoreductase_family_protein@WP_228130020.1_* WP_228130020.1 2-oxoacid:acceptor oxidoreductase family protein [Desulfocapsa sulfexigens]
EIRFSGSGGQGIITAAVVMADGVGAFDNKVCQTQSYGPEARGGKSKAEVVISGVDLLLAM
TQTACGLLVVDIPFTQIANMVALGANSDALHAG
>B___TDB__Desulfococcus_multivorans_Desulfococcus_multivorans@@2-oxoacid_acceptor_oxidoreductase_family_protein@WP_020875794.1_* WP_020875794.1 2-oxoacid:acceptor oxidoreductase family protein [Desulfococcus multivorans]
EVMFAGFGGQGILMIGKILAHAA-MEEGYVVWIPSYGPEMRGGTAYCTVVISDPMHLIAM
NRPSLGVILVNVPATDIANIVALSANMEAMDRG
>B___TDB__Desulfococcus_multivorans_Desulfococcus_multivorans@@2-oxoacid_acceptor_oxidoreductase_family_protein@WP_020876382.1_* WP_020876382.1 2-oxoacid:acceptor oxidoreductase family protein [Desulfococcus multivorans]
EIRFHGRGGQGTVVASIILAKA-FFKAGYVQTFPVFGVERRGAPVEAYLRLDHPDHVLVQ
DVKLLGWILLNVDAARIANTAMIGANIAAAKQA
>B___TDB__Desulfococcus_multivorans_Desulfococcus_multivorans@@2-oxoacid_acceptor_oxidoreductase_family_protein@WP_020876772.1_* WP_020876772.1 2-oxoacid:acceptor oxidoreductase family protein [Desulfococcus multivorans]
EVIVTGFGGQGIVLAGRILGMAAALGDHRSTLVQSYGPESRGGACCAQVIISDPDILICM
SQSAYGRLLTDIPATRMANIIMMGFNLAAFVKG
>B___TDB__Desulfohalobium_retbaense_Desulfohalobium_retbaense@@2-oxoacid_acceptor_oxidoreductase_family_protein@WP_015750550.1_* WP_015750550.1 2-oxoacid:acceptor oxidoreductase family protein [Desulfohalobium retbaense]
DVIIAGFGGQGVMLIGNLLAYAA-MDAGLVTYIPVYGPEMRGGTANCTVVISDPQSLIAM
NRPSLGIQIVNVPANDLANMVALGANQAALQAG
>B___TDB__Desulfohalobium_retbaense_Desulfohalobium_retbaense@@2-oxoacid_acceptor_oxidoreductase_family_protein@WP_015751834.1_* WP_015751834.1 2-oxoacid:acceptor oxidoreductase family protein [Desulfohalobium retbaense]
EIRLSGTGGQGVLTLGRILGHGLAIEHGYVTQTQSYGPEARGGASRADLVVNSLDFLVAL
SQEACGRLFVDLPCTEIANIVALGANLKAFTAG
>B___TDB__Desulfoluna_butyratoxydans_Desulfoluna_butyratoxydans@@2-oxoacid_acceptor_oxidoreductase_family_protein@WP_180136685.1_* WP_180136685.1 2-oxoacid:acceptor oxidoreductase family protein [Desulfoluna butyratoxydans]
RMVFSGSGGQGVITAAIILAEAAVLHEGLAVQSQSYGAEARGGATRGDLIISEPNVLVCL
TQEAYGLLLSDLPMFQSVNICMLGANSKALDLG
>B___TDB__Desulfoluna_butyratoxydans_Desulfoluna_butyratoxydans@@2-oxoacid_acceptor_oxidoreductase_family_protein@WP_218951020.1_* WP_218951020.1 2-oxoacid:acceptor oxidoreductase family protein [Desulfoluna butyratoxydans]
EIRWHGRGGQGAITAAKVVANA-VFKAGYVVMAPTFGTERRGAPVFTSLKISRPDMVVVL
DHTLLGQIILNSDVTSHANTGIIGANARAAALT
>B___TDB__Desulfomicrobium_baculatum_Desulfomicrobium_baculatum@@2-oxoacid_acceptor_oxidoreductase_family_protein@WP_012805305.1_* WP_012805305.1 2-oxoacid:acceptor oxidoreductase family protein [Desulfomicrobium baculatum]
EMRLSGTGGQGILTLGKIMGQVLAIDHGFVTQTQSYGPEARGGASRADLVISSLDMLVAL
SQEACGFLLVDLPFTSMANIICLGANVKALTLG
>B___TDB__Desulfomicrobium_baculatum_Desulfomicrobium_baculatum@@2-oxoacid_acceptor_oxidoreductase_family_protein@WP_015774888.1_* WP_015774888.1 2-oxoacid:acceptor oxidoreductase family protein [Desulfomicrobium baculatum]
DAIIAGFGGQGVMLIGNLLAYAG-MNAGLVTYIPVYGPEMRGGTANCTVVVSDPVSLIIM
NGPSLGILILNVPVNEIANMVAIGANAAAIQAG
>B___TDB__Desulfomonile_tiedjei_Desulfomonile_tiedjei@@2-oxoacid_acceptor_oxidoreductase_family_protein@WP_014807922.1_* WP_014807922.1 2-oxoacid:acceptor oxidoreductase family protein [Desulfomonile tiedjei]
EIRLAGFGGQGIILSGHILGKAAALFEKKAVFTQSYGPEARGGSCSADVVISDPAVLVIM
SQGAWGTLILDVPATRLANIVMLGANISAFDRG
>B___TDB__Desulfomonile_tiedjei_Desulfomonile_tiedjei@@2-oxoacid_acceptor_oxidoreductase_family_protein@WP_014810839.1_* WP_014810839.1 2-oxoacid:acceptor oxidoreductase family protein [Desulfomonile tiedjei]
KIVFSGFGGQGVLMMGYVLAVAG-MNEDKVTFLPAYGAEVRGGTANCTVVVSDPEYVVAM
NYPSMGTMFLNIPANSLANMVMLGANQKALFEG
>B___TDB__Desulfomonile_tiedjei_Desulfomonile_tiedjei@@2-oxoacid_acceptor_oxidoreductase_family_protein@WP_014813280.1_* WP_014813280.1 2-oxoacid:acceptor oxidoreductase family protein [Desulfomonile tiedjei]
EMRFHGRGGQGAVTCAELVAQA-AIDTGRATAFPSFGPERRGAPVIAFARVDEPDVVVVL
DPSLLGILIVNVDAGRIANTTMVGANIQAMERA
>B___TDB__Desulfonatronovibrio_hydrogenovorans_Desulfonatronovibrio_hydrogenovorans@@pyruvate_ferredoxin_oxidoreductase_subunit_gamma@WP_028574404.1_* WP_028574404.1 pyruvate ferredoxin oxidoreductase subunit gamma [Desulfonatronovibrio hydrogenovorans]
EIRLHGRGGQGAVTSAELLARA-VIAKGKAQAFPSFGPERRGAPVQAFVRVDDPNMVMVL
DPTLLGIVVVNVNATKLANTTMLGANFTALSKA
>B___TDB__Desulfonatronovibrio_hydrogenovorans_Desulfonatronovibrio_hydrogenovorans@@2-oxoacid_acceptor_oxidoreductase_family_protein@WP_028575277.1_* WP_028575277.1 2-oxoacid:acceptor oxidoreductase family protein [Desulfonatronovibrio hydrogenovorans]
EIRLSGLGGQGILTLGKIMGQALALDHGYVTQTQSYGPEARGGASRSDLVISSLDLLVAL
SQEACGVLVVDLPFTDMANIVTLGANIKAFNAG
>B___TDB__Desulfonatronovibrio_hydrogenovorans_Desulfonatronovibrio_hydrogenovorans@@2-oxoacid_acceptor_oxidoreductase_family_protein@WP_028575757.1_* WP_028575757.1 2-oxoacid:acceptor oxidoreductase family protein [Desulfonatronovibrio hydrogenovorans]
DAIIAGFGGQGVMLIGNLLAYSA-MENGLVTYIPVYGPEMRGGTANCTVVISQPLGLIAL
NRPSLGIVIVNVPANEIANMVALGANAEALEAG
>B___TDB__Desulfonatronum_lacustre_Desulfonatronum_lacustre@@2-oxoacid_acceptor_oxidoreductase_family_protein@WP_028572965.1_* WP_028572965.1 2-oxoacid:acceptor oxidoreductase family protein [Desulfonatronum lacustre]
DVIVAGFGGQGVMLIGTLLAYAA-MEDGLVTYLPVYGPEMRGGTANCTVVVSKPKSLIAM
NRPSLGVVVVNVPANEIANMVAIGANEQAIQAG
>B___TDB__Desulfonatronum_lacustre_Desulfonatronum_lacustre@@2-oxoacid_acceptor_oxidoreductase_family_protein@WP_035261286.1_* WP_035261286.1 2-oxoacid:acceptor oxidoreductase family protein [Desulfonatronum lacustre]
ELRLSGLGGQGILTLGKVLGAGLALEEGYVAQTQSYGPEARGGASRSDLVISSLDLLVAL
SQEACGYLLVDLPFTTLANMVLLGANLKAFQLG
>B___TDB__Desulfonatronum_thiodismutans_Desulfonatronum_thiodismutans@@2-oxoacid_acceptor_oxidoreductase_family_protein@WP_031387020.1_* WP_031387020.1 2-oxoacid:acceptor oxidoreductase family protein [Desulfonatronum thiodismutans]
DVIVAGFGGQGVMLIGTLLAYAA-MEDGLVTYLPVYGPEMRGGTANCTVVVSKPKSLIAM
NRPSLGIVVVNVPANEIANMVAIGANEQAIQAG
>B___TDB__Desulfonauticus_submarinus_Desulfonauticus_submarinus@@2-oxoacid_acceptor_oxidoreductase_family_protein@WP_092062019.1_* WP_092062019.1 2-oxoacid:acceptor oxidoreductase family protein [Desulfonauticus submarinus]
EIRLSGLGGQGILTLGKIMGQALALEHGYVTQTQSYGPEARGGASRSDVVISSLDVLVAL
SQEACGLLIVDLPFTKWANIITLGANVKALNLG
>B___TDB__Desulfonauticus_submarinus_Desulfonauticus_submarinus@@pyruvate_ferredoxin_oxidoreductase_subunit_gamma@WP_092062423.1_* WP_092062423.1 pyruvate ferredoxin oxidoreductase subunit gamma [Desulfonauticus submarinus]
EIRLHGRGGQGGVTSAELLAKA-AIDKGKAQAFPSFGPERRGAPVEAFVRVSDPDVVLVL
DPTLLGIVIVNVDALKIANTTMLGANFEALNEA
>B___TDB__Desulfonauticus_submarinus_Desulfonauticus_submarinus@@2-oxoacid_acceptor_oxidoreductase_family_protein@WP_092063499.1_* WP_092063499.1 2-oxoacid:acceptor oxidoreductase family protein [Desulfonauticus submarinus]
DVIIAGFGGQGVMLIGNLLAYAA-MEENLVTYIPVYGPEMRGGTANCTVVISEPISLIVM
NRPSLGILILNVPANEIANMVALGANAKALEAG
>B___TDB__Desulfoplanes_formicivorans_Desulfoplanes_formicivorans@@2-oxoacid_acceptor_oxidoreductase_family_protein@WP_069857860.1_* WP_069857860.1 2-oxoacid:acceptor oxidoreductase family protein [Desulfoplanes formicivorans]
DVVIAGFGGQGVMLIGNLLAYSA-MEAGLVTYMPVYGPEMRGGTANCAVVISDPLSLIIM
NRPSLGIMILNVPCNDIANMVAAGANSQAIAAG
>B___TDB__Desulfoplanes_formicivorans_Desulfoplanes_formicivorans@@2-oxoacid_acceptor_oxidoreductase_family_protein@WP_069859513.1_* WP_069859513.1 2-oxoacid:acceptor oxidoreductase family protein [Desulfoplanes formicivorans]
EIRLSGLGGQGILTLGKIMGQALALDHGYVCQTQSYGPEARGGASRSDVVLSSLDLLVAL
SQEACGRLLIDLPFTQMANVITLGANKKAYNLG
>B___TDB__Desulforegula_conservatrix_Desulforegula_conservatrix@@indolepyruvate_ferredoxin_oxidoreductase_subunit_beta@WP_027359603.1_* WP_027359603.1 indolepyruvate ferredoxin oxidoreductase subunit beta [Desulforegula conservatrix]
RLIMVAVGGQGNLLASKILGEAA-LAAGVVRMSEIHGMAQRGGVVESAIVFGDADIFLSF
EPSEATVVITNFDATVLANMVLLGANIKAFDLG
>B___TDB__Desulfosarcina_ovata_Desulfosarcina_ovata@@2-oxoacid_acceptor_oxidoreductase_family_protein@WP_155308459.1_* WP_155308459.1 2-oxoacid:acceptor oxidoreductase family protein [Desulfosarcina ovata]
EIMFAGFGGQGIMLIGKILAHAA-MEEGFVAWVPSYGPEMRGGTAYCTVVVADPLHLVAM
NGPSLGIIFINVPVMEIANIVCLAANMDAVAAG
>B___TDB__Desulfosarcina_ovata_Desulfosarcina_ovata@@2-oxoacid_acceptor_oxidoreductase_family_protein@WP_155308750.1_* WP_155308750.1 2-oxoacid:acceptor oxidoreductase family protein [Desulfosarcina ovata]
KIVITGFGGQGVVLAGRIVGKAAAIRDGLSTLVQSYGPESRGGACSAQVTIADPDILVAM
SQAGYGILIVDVPSTRFANIIMVGFNLKAFEKG
>B___TDB__Desulfosudis_oleivorans_Desulfosudis_oleivorans@@2-oxoacid_acceptor_oxidoreductase_family_protein@WP_012174814.1_* WP_012174814.1 2-oxoacid:acceptor oxidoreductase family protein [Desulfosudis oleivorans]
DIRWHGRGGQGAITAAKIVANV-AFASGYVAMIPTFGTERRGAPVFTSLKLSTPDVIVIL
DEHLIGTIIINADVSEIANTGIIGANAEAARLA
>B___TDB__Desulfosudis_oleivorans_Desulfosudis_oleivorans@@2-oxoacid_acceptor_oxidoreductase_family_protein@WP_012176433.1_* WP_012176433.1 2-oxoacid:acceptor oxidoreductase family protein [Desulfosudis oleivorans]
RFIFSGSGGQGVITAAVILGEAAAIYEGLAVQAQSYGPEARGGAARAELIISDANVLVCL
TQAAYGLLVTDLPLFQAANICMVGANQQAFALG
>B___TDB__Desulfosudis_oleivorans_Desulfosudis_oleivorans@@indolepyruvate_oxidoreductase_subunit_beta@WP_153304336.1_* WP_153304336.1 indolepyruvate oxidoreductase subunit beta [Desulfosudis oleivorans]
RLILVAVGGQGNLLASKVLTEAC-LLSGVVRMSEVHGMAQRGGVVESALVFGDADVLVGF
EPSEATVAIINLDANALANMVLLGANCKAFDMG
>B___TDB__Desulfovibrio_desulfuricans_Desulfovibrio_desulfuricans@@2-oxoacid_acceptor_oxidoreductase_family_protein@WP_136400751.1_* WP_136400751.1 2-oxoacid:acceptor oxidoreductase family protein [Desulfovibrio desulfuricans]
DVIMAGFGGQGVMLIGNLLAQAG-MEHGLVSFIPVYGAEMRGGTANCTVVLDEPMSTIIL
NGPSLGVQIVNIPVNDMANMVALGANAKALEQG
>B___TDB__Desulfovibrio_desulfuricans_Desulfovibrio_desulfuricans@@2-oxoacid_acceptor_oxidoreductase_family_protein@WP_374289361.1_* WP_374289361.1 2-oxoacid:acceptor oxidoreductase family protein [Desulfovibrio desulfuricans]
RFLLSGSGGQGIITMAILLAEAAVLYEGLAVQSQSYGPEARGGATRSDVIISDPNVLVAL
TDEAAGMCLYDLPMLHSVNICVLGANKKALHLG
>B___TDB__Desulfovibrio_fairfieldensis_Desulfovibrio_fairfieldensis@@indolepyruvate_oxidoreductase_subunit_beta@WP_062251297.1_* WP_062251297.1 indolepyruvate oxidoreductase subunit beta [Desulfovibrio fairfieldensis]
RIYFTGVGGQGTLTATTLLARTA-LQAGLVVAGEVHGMAQRGGVVESVLLLGGADVLLGF
EPLETGTVFSSIPCRELGNTVLLSANLKALELG
>B___TDB__Desulfovibrio_fairfieldensis_Desulfovibrio_fairfieldensis@@2-oxoacid_acceptor_oxidoreductase_family_protein@WP_062254422.1_* WP_062254422.1 2-oxoacid:acceptor oxidoreductase family protein [Desulfovibrio fairfieldensis]
DVIMAGFGGQGVMLIGNLLAQAG-MEQGLVSFIPVYGAEMRGGTANCTVVLDSPLSTIVL
NEPSLGVQIVNIPANDMANMVALGANAQALEAG
>B___TDB__Desulfurivibrio_alkaliphilus_Desulfurivibrio_alkaliphilus@@indolepyruvate_oxidoreductase_subunit_beta@WP_013162352.1_* WP_013162352.1 indolepyruvate oxidoreductase subunit beta [Desulfurivibrio alkaliphilus]
NIHFVGVGGQGILLASEMTAYAL-INAGFLKKSEVHGMAQRGGSVEAHLRFDQVDFQLAF
ETMEASKVIVNVDAYAIANVVLVGANLQAFKAG
>B___TDB__Desulfuromonas_acetexigens_Desulfuromonas_acetexigens@@indolepyruvate_oxidoreductase_subunit_beta@WP_092052747.1_* WP_092052747.1 indolepyruvate oxidoreductase subunit beta [Desulfuromonas acetexigens]
NILLAGVGGQGTLLASEILSETL-MLAGFVKKSEVHGMSQRGGSVTSHVRYGKVDVLFGF
ELLETGAVVVNVDGLDLANTVLLGANLAAFQLG
>B___TDB__Desulfuromonas_acetexigens_Desulfuromonas_acetexigens@@2-oxoacid_acceptor_oxidoreductase_family_protein@WP_092053047.1_* WP_092053047.1 2-oxoacid:acceptor oxidoreductase family protein [Desulfuromonas acetexigens]
EVFMAGFGGQGILLIGNLLAYAA-IREGRTSYFPAYGVEKRGGAATCTVVVADPGAAILL
NPLSMGLCIVNLPLNELANMIAIGANVQAIDLG
>B___TDB__Desulfuromonas_acetexigens_Desulfuromonas_acetexigens@@2-oxoacid_acceptor_oxidoreductase_family_protein@WP_092053672.1_* WP_092053672.1 2-oxoacid:acceptor oxidoreductase family protein [Desulfuromonas acetexigens]
EIRFSGAGGQGLITAGIILAEAAAIVEKRAAQSQSYGPEARGGASKSEVIISDVDACLAM
TQESAGILLIDMQITRTANVVALGANKKAYALG
>B___TDB__Desulfuromonas_acetoxidans_Desulfuromonas_acetoxidans@@2-oxoacid_acceptor_oxidoreductase_family_protein@WP_005999838.1_* WP_005999838.1 2-oxoacid:acceptor oxidoreductase family protein [Desulfuromonas acetoxidans]
DVFMAGFGGQGVLLIGNLLAYAT-IMEGNASYFPAYGVEKRGGAATCTIVMSDPEASLLL
NPLSMGFALINIPANDMANMIVLGANYQALEKG
>B___TDB__Desulfuromonas_acetoxidans_Desulfuromonas_acetoxidans@@2-oxoacid_acceptor_oxidoreductase_family_protein@WP_006001630.1_* WP_006001630.1 2-oxoacid:acceptor oxidoreductase family protein [Desulfuromonas acetoxidans]
QIIVSGIGGQGVLFLTRVIAQVA-VNRGIVLTSETHGMAQRGGTVLSSIKVGDADVGLLL
WDANLTLVISSIAAAKLANLILLGLNLAAFRLG
>B___TDB__Dissulfuribacter_thermophilus_Dissulfuribacter_thermophilus@@2-oxoacid_acceptor_oxidoreductase_family_protein@WP_067615476.1_* WP_067615476.1 2-oxoacid:acceptor oxidoreductase family protein [Dissulfuribacter thermophilus]
EVRLHGRGGQGGVTSAELVAIA-AIEEGKAQAFPSFGPERRGAPVAAFIRVSDPDIVLVL
DAALPGITILNVDANKIANTTMLGANKVAMKRA
>B___TDB__Geoalkalibacter_ferrihydriticus_Geoalkalibacter_ferrihydriticus@@indolepyruvate_oxidoreductase_subunit_beta@WP_040095449.1_* WP_040095449.1 indolepyruvate oxidoreductase subunit beta [Geoalkalibacter ferrihydriticus]
NILLVGVGGQGILLASEILSEVL-MLGGYVKKAEVHGMAQRGGSVVSHVRYGEADILFGF
ELLESAQVVVSVNSMDLANTVLLGANLKAFSLG
>B___TDB__Geoalkalibacter_ferrihydriticus_Geoalkalibacter_ferrihydriticus@@2-oxoacid_acceptor_oxidoreductase_family_protein@WP_040097778.1_* WP_040097778.1 2-oxoacid:acceptor oxidoreductase family protein [Geoalkalibacter ferrihydriticus]
DVFIAGFGGQGVLLLGNLLACAA-IREGKVSYFPAYGVEKRGGAATCTVVISAPQAAILL
NQLSLGFALVNIPMNEVANMVAAGANVEAMRRG
>B___TDB__Geoalkalibacter_ferrihydriticus_Geoalkalibacter_ferrihydriticus@@2-oxoacid_acceptor_oxidoreductase_family_protein@WP_040098066.1_* WP_040098066.1 2-oxoacid:acceptor oxidoreductase family protein [Geoalkalibacter ferrihydriticus]
EIRFSGAGGQGLITAGIILAEAASIIEGKATQSQSYGPEARGGASKSEVIVSDVDACLAM
TQEAAGLLLIDMPIMRTANVVALGANKKAYSLG
>B___TDB__Geobacter_metallireducens_Geobacter_metallireducens@@2-oxoacid_acceptor_oxidoreductase_family_protein@WP_004512057.1_* WP_004512057.1 2-oxoacid:acceptor oxidoreductase family protein [Geobacter metallireducens]
DVFISGFGGQGVLLAGNLLGYAA-MGEGKVSFYPSYGVEKRGGAAMCTVVIADPSVSVIL
NQTSFGVCIVNIPMNEIANMVAVGANVRAIEAG
>B___TDB__Geobacter_metallireducens_Geobacter_metallireducens@@2-oxoacid_acceptor_oxidoreductase_family_protein@WP_004513144.1_* WP_004513144.1 2-oxoacid:acceptor oxidoreductase family protein [Geobacter metallireducens]
EIRFSGAGGQGLILAGVIMAEAASIYDGIAVQSQSYGPEARGGASKSEVIISDCDALLAL
TQEACGLLLIDFNITNTANIVALGANKKAFHVG
>B___TDB__Geopsychrobacter_electrodiphilus_Geopsychrobacter_electrodiphilus@@2-oxoacid_acceptor_oxidoreductase_family_protein@WP_020676452.1_* WP_020676452.1 2-oxoacid:acceptor oxidoreductase family protein [Geopsychrobacter electrodiphilus]
EIRFSGAGGQGLITAGIILAEAASIVEGKAVQSQSYGPEARGGASKSEVIISDVDACLAM
TQVAAGVLLIDIPIMRTANVVALGANKKAYSIG
>B___TDB__Geopsychrobacter_electrodiphilus_Geopsychrobacter_electrodiphilus@@2-oxoacid_acceptor_oxidoreductase_family_protein@WP_020677753.1_* WP_020677753.1 2-oxoacid:acceptor oxidoreductase family protein [Geopsychrobacter electrodiphilus]
QIRWHGRGGQGAITAAKVVAEA-TFKSGYVVMAPSFGTERRGAPVSTSLKISRPDIVVVL
DHLILGLLIINVNVTRLGNSGIIGANAKAAQLA
>B___TDB__Geothermobacter_ehrlichii_Geothermobacter_ehrlichii@@2-oxoacid_acceptor_oxidoreductase_family_protein@WP_148894104.1_* WP_148894104.1 2-oxoacid:acceptor oxidoreductase family protein [Geothermobacter ehrlichii]
EIRFSGAGGQGLITAGIILAEAATIVEGKAVQSQSYGPEARGGASKSEVIISDVDACLAM
TQEACGLLLLDIPIMRIANVVALGANEKAYNLG
>B___TDB__Geothermobacter_ehrlichii_Geothermobacter_ehrlichii@@2-oxoacid_acceptor_oxidoreductase_family_protein@WP_148897029.1_* WP_148897029.1 2-oxoacid:acceptor oxidoreductase family protein [Geothermobacter ehrlichii]
QIRWHGRGGQGAITAAKVVAKA-AFASGYVVMAPTFGTERRGAPVSTSLKIARPDIVVVL
DHLILGLLVINANVARIGNSGIIGVNVRAARLA
>B___TDB__Smithella_sp._Smithella_sp._SCADC@@pyruvate_synthase@KFO68433.1 KFO68433.1 pyruvate synthase [Smithella sp. SCADC]
EVRWHGRGGQGAVTSVELLAVS-AIAAGKAQGFPSFGPERRGAPVAAFTRIDDPDVVLVL
DSSLIGKLIVNVDGTGIANTTMIGANLNAMKRA
>B___TDB__Syntrophobacter_fumaroxidans_Syntrophobacter_fumaroxidans@@2-oxoacid_acceptor_oxidoreductase_family_protein@WP_011696891.1_* WP_011696891.1 2-oxoacid:acceptor oxidoreductase family protein [Syntrophobacter fumaroxidans]
EIIITGFGGQGIVLAGQIVGKAAGLRDRKSTLTQSYGPEARGGACSAQVIISDPDILICM
SQGGFSILIVDIPATRLANIVMLGFNLAAFNKG
>B___TDB__Syntrophobacter_fumaroxidans_Syntrophobacter_fumaroxidans@@2-oxoacid_acceptor_oxidoreductase_family_protein@WP_011699637.1_* WP_011699637.1 2-oxoacid:acceptor oxidoreductase family protein [Syntrophobacter fumaroxidans]
EIRIHGRGGQGAVTSAELAALA-AIEEGKAQAFPSFGPERRGAPVMAFVRVSDPNYVVVL
DPTLLGIVIVNVDASKIANTTMLGANIASCNRA
>B___TDB__Syntrophobacter_fumaroxidans_Syntrophobacter_fumaroxidans@@2-oxoacid_acceptor_oxidoreductase_family_protein@WP_011699938.1_* WP_011699938.1 2-oxoacid:acceptor oxidoreductase family protein [Syntrophobacter fumaroxidans]
EVTIAGVGGQGSILAGQILGAAAVMYDGKAAQTQAYSSELRGGFAAAWLIICEPDVLVAQ
AQDSIGTLIIDVAATTISNMVILGANLEAFDAG
>B___TDB__Syntrophorhabdus_aromaticivorans_Syntrophorhabdus_aromaticivorans@@2-oxoacid_acceptor_oxidoreductase_family_protein@WP_028893319.1_* WP_028893319.1 2-oxoacid:acceptor oxidoreductase family protein [Syntrophorhabdus aromaticivorans]
DIRLSGSGGQGLILMGIILAEAIGLYDGKVAQTQSYGPEARGGSSKAEVVVSDLDLLVAM
NQKSCGVLIVDIPFTGMANIIALGANRDALRMG
>B___TDB__Syntrophorhabdus_aromaticivorans_Syntrophorhabdus_aromaticivorans@@2-oxoacid_acceptor_oxidoreductase_family_protein@WP_028894009.1_* WP_028894009.1 2-oxoacid:acceptor oxidoreductase family protein [Syntrophorhabdus aromaticivorans]
KTIFSGFGGQGVLSMGYTLATAA-MLEGKVTYFPSYGVEVRGGTANCTVAVSDPEFVVAM
NQPSFGLIFVNVPTSELANMVMLGANKDALELG
>B___TDB__Syntrophorhabdus_aromaticivorans_Syntrophorhabdus_aromaticivorans@@2-oxoacid_acceptor_oxidoreductase_family_protein@WP_028894158.1_* WP_028894158.1 2-oxoacid:acceptor oxidoreductase family protein [Syntrophorhabdus aromaticivorans]
EVRFHGRGGQGAVTSAELIAQA-AIGMGLAQAFPSFGPERRGAPVQAFLRVSDPDHVIIL
DPTLLGFVIINVDASTIANTTMLGCNVNAYARA
>B___TDB__Syntrophotalea_acetylenica_Syntrophotalea_acetylenica@@2-oxoacid_acceptor_oxidoreductase_family_protein@WP_072285661.1_* WP_072285661.1 2-oxoacid:acceptor oxidoreductase family protein [Syntrophotalea acetylenica]
EIRFSGAGGQGLITAGIILAEAASIVEDQAVQSQSYGPEARGGASKSEVIISDVDACLAL
TQEAAGLLLLDFPIINTANVVALGANKRAYNAG
>B___TDB__Syntrophotalea_acetylenica_Syntrophotalea_acetylenica@@2-oxoacid_acceptor_oxidoreductase_family_protein@WP_072287743.1_* WP_072287743.1 2-oxoacid:acceptor oxidoreductase family protein [Syntrophotalea acetylenica]
NVFMAGYGGQGILLIGNLLAYGA-ILENNATYFPAYGPEKRGGAATCTVIVSDPCSALLF
NQLAMGLCIYNVPANELANMIILGANIEALDRG
>B___TDB__Syntrophus_aciditrophicus_Syntrophus_aciditrophicus@@2-oxoacid_acceptor_oxidoreductase_family_protein@WP_011415997.1_* WP_011415997.1 2-oxoacid:acceptor oxidoreductase family protein [Syntrophus aciditrophicus]
EVRWHGRGGQGAVTSVELLALA-AIGEGRAQGFPSFGPERRGAPVEAFNRINDPDVVVVL
DPGLIGLLIINVDATAIANTTMLGANLAAMKLA
>B___TDB__Syntrophus_aciditrophicus_Syntrophus_aciditrophicus@@2-oxoacid_acceptor_oxidoreductase_family_protein@WP_011418009.1_* WP_011418009.1 2-oxoacid:acceptor oxidoreductase family protein [Syntrophus aciditrophicus]
EIRIHSRGGQGGVTGARLLALA-AIHDGKATASVFYGPQRRGAPVMSFVRIDDPDMVVIL
DASVMGRIFINADLTGIANTPMLGCNVRAAEAG
>B___TDB__Syntrophus_aciditrophicus_Syntrophus_aciditrophicus@@2-oxoacid_acceptor_oxidoreductase_family_protein@WP_011418312.1_* WP_011418312.1 2-oxoacid:acceptor oxidoreductase family protein [Syntrophus aciditrophicus]
DIRLSGSGGQGIIVMGIVLAEAIGVYDGKVAQTQSYGPQSRGGSSKAEIVVSDLDLLLAM
NQISCGLLIADIPFTRIANMIAIGTNLKAMRAG
>B___TDB__Thermodesulfatator_atlanticus_Thermodesulfatator_atlanticus@@indolepyruvate_oxidoreductase_subunit_beta@WP_022852343.1_* WP_022852343.1 indolepyruvate oxidoreductase subunit beta [Thermodesulfatator atlanticus]
RILTVGVGGQGILLFSQVLGRAC-LKADIVVMSEVHGMAQRGGVVETNILIGGADVLVGL
EPAEVTVIVSSFPGEKLANMVALGANFKAFEAG
>B___TDB__Thermodesulfatator_atlanticus_Thermodesulfatator_atlanticus@@2-oxoacid_acceptor_oxidoreductase_family_protein@WP_022852724.1_* WP_022852724.1 2-oxoacid:acceptor oxidoreductase family protein [Thermodesulfatator atlanticus]
EVRLHGRGGQGAVTSAELIAIS-AINQDKAQAFPSFGPERRGAPVMAFVRVSEPDIVVVL
DPSLPGWVILNVDATKIANTTMLGANKAAMARA
>B___TDB__Thermodesulfatator_autotrophicus_Thermodesulfatator_autotrophicus@@indolepyruvate_oxidoreductase_subunit_beta@WP_068541713.1_* WP_068541713.1 indolepyruvate oxidoreductase subunit beta [Thermodesulfatator autotrophicus]
RILTVGVGGQGILLFSKILGEAC-LKADIVAMSEVHGMAQRGGVVETNIVMGGADVLVGL
EPVETTVIVSSFPGEQLANVVTLGANLKAFELG
>B___TDB__Thermodesulfatator_autotrophicus_Thermodesulfatator_autotrophicus@@pyruvate_ferredoxin_oxidoreductase_subunit_gamma@WP_068542954.1_* WP_068542954.1 pyruvate ferredoxin oxidoreductase subunit gamma [Thermodesulfatator autotrophicus]
EVRLHGRGGQGGVTSAELIAIS-AINQGKAQAFPSFGPERRGAPVMAFVRISDPDIVVVL
DPSLPGWVILNVDATKIANTTMLGANKAAMARA
>B___TDB__Thermodesulfatator_indicus_Thermodesulfatator_indicus@@indolepyruvate_oxidoreductase_subunit_beta@WP_013906726.1_* WP_013906726.1 indolepyruvate oxidoreductase subunit beta [Thermodesulfatator indicus]
RILTVGVGGQGILLFSKILGEAC-LRADIVTMSEVHGMAQRGGVVETNIVLGGADVLVGL
EPVETTVIISSFPGEKLANVVTLGANLKAFDLG
>B___TDB__Thermodesulfatator_indicus_Thermodesulfatator_indicus@@pyruvate_ferredoxin_oxidoreductase_subunit_gamma@WP_013908026.1_* WP_013908026.1 pyruvate ferredoxin oxidoreductase subunit gamma [Thermodesulfatator indicus]
EVRLHGRGGQGAVTSAELIAIS-AINQGNAQAFPSFGPERRGAPVMAFVRISDPDIVVVL
DPSLPGWVVLNVDATKIANTTMLGANKAAMARA
>B___TDB__Thermodesulfobacteriota_Desulfoferrobacter_suflitae@@2-oxoacid_acceptor_oxidoreductase_family_protein@WP_258927675.1 WP_258927675.1 2-oxoacid:acceptor oxidoreductase family protein [Desulfoferrobacter suflitae]
EIRFHGRGGQGAVTSAELTALA-AIEEGKAQAFPSFGPERRGAPVMAFVRVSEPNIVVVL
DPSLLGLVVLNVDATKIANTTMLGANLAACLRA
>B___TDB__Thermodesulfobacteriota_Desulfopila_aestuarii@@2-oxoacid_acceptor_oxidoreductase_family_protein@WP_073613469.1 WP_073613469.1 2-oxoacid:acceptor oxidoreductase family protein [Desulfopila aestuarii]
QIKIYGLGGQGVVTAAKVLCEAVAIHEDAAQAIPAYGHERRGAPVYADAVISRPDYVVLF
DDSVITVFIVNVDAQAVANTAMLGANVEAAEEA
>B___TDB__Thermodesulfobacteriota_Desulforhabdus_sp._TSK@@pyruvate_ferredoxin_oxidoreductase_subunit_gamma@WP_244086151.1 WP_244086151.1 pyruvate ferredoxin oxidoreductase subunit gamma [Desulforhabdus sp. TSK]
EIRFHGRGGQGAVTSAELTALA-AIEEGKAQAFPSFGPERRGAPVMAFVRVSDPNIVVVL
DPTLLGIVILNVDASKIANTTMLGANIKACARA
>B___TDB__Thermodesulfobacteriota_Desulfovibrio_aminophilus@@pyruvate_ferredoxin_oxidoreductase_subunit_gamma@WP_353910292.1 WP_353910292.1 pyruvate ferredoxin oxidoreductase subunit gamma [Desulfovibrio aminophilus]
EIRIHGRGGQGGVTSAELLARA-AIADGRAQAFPSFGPERRGAPVQAFVRVDGPDLVLVL
DPTLLGMVVVNVDAGRVANTTMLGANYKALERA
>B___TDB__Thermodesulfobacteriota_Pseudodesulfovibrio_indicus@@2-oxoacid_acceptor_oxidoreductase_family_protein@WP_066799659.1 WP_066799659.1 2-oxoacid:acceptor oxidoreductase family protein [Pseudodesulfovibrio indicus]
QIKLYGIGGQGVVTAAKIIAEAVAIEEGQAQAVPAYGHERRGAPVYSDVMLSDPDYVVIF
DMSVLTVFIINVGARRIANSSMCGANAAAAQQA
>B___TDB__Thermodesulfobacterium_commune_Thermodesulfobacterium_commune@@2-oxoacid_acceptor_oxidoreductase_family_protein@WP_038061001.1_* WP_038061001.1 2-oxoacid:acceptor oxidoreductase family protein [Thermodesulfobacterium commune]
ELIIAGFGGQGVLFTGNLIAQAS-MLADYVTYLPVYGPEMRGGTCNCTVIISDPSFLIIL
NLPSFGRAIINVPVNSLANICALGANLKAFELG
>B___TDB__Thermodesulfobacterium_commune_Thermodesulfobacterium_commune@@2-oxoacid_acceptor_oxidoreductase_family_protein__partial@WP_038062757.1_* WP_038062757.1 2-oxoacid:acceptor oxidoreductase family protein, partial [Thermodesulfobacterium commune]
EIRLHGRGGQGAVTSAELIAVA-AISQGDAQAFPSFGPERRGAPVQAFARIDKPDVILVL
DPTLPGIAILNVDATKIANTTMLGA--------
>B___TDB__Thermodesulfobacterium_geofontis_Thermodesulfobacterium_geofontis@@2-oxoacid_acceptor_oxidoreductase_family_protein@WP_013909472.1_* WP_013909472.1 2-oxoacid:acceptor oxidoreductase family protein [Thermodesulfobacterium geofontis]
DLIISGFGGQGVLFAGNLIALAA-MREGYVTYLPVYGPEMRGGTCNCTVIISKPSFLIIM
NYPSFGKAIINVPVTSLANLCAVGANLKAFELG
>B___TDB__Thermodesulfobacterium_geofontis_Thermodesulfobacterium_geofontis@@2-oxoacid_acceptor_oxidoreductase_family_protein@WP_013910374.1_* WP_013910374.1 2-oxoacid:acceptor oxidoreductase family protein [Thermodesulfobacterium geofontis]
EIRIHGRGGQGAVTSAELIAVA-AINEGKAQAFPSFGPERRGAPVQAFARIGEPDIILVL
DPSLPGVAILNVNATKIANTTMLGANIKALHRA
>B___TDB__Thermodesulfobacterium_geofontis_Thermodesulfobacterium_geofontis@@indolepyruvate_oxidoreductase_subunit_beta@WP_041430544.1_* WP_041430544.1 indolepyruvate oxidoreductase subunit beta [Thermodesulfobacterium geofontis]
NLILVGTGGQGIVLASRIIAWCA-FKSGFVKESEIHGMAQRGGSVIGQVRFGKAHIMLAL
EEIEAGLIILNIKAEDLANTILLGVNLKAFEEG
>B___TDB__Thermodesulforhabdus_norvegica_Thermodesulforhabdus_norvegica@@pyruvate_ferredoxin_oxidoreductase_subunit_gamma@WP_093393386.1_* WP_093393386.1 pyruvate ferredoxin oxidoreductase subunit gamma [Thermodesulforhabdus norvegica]
EIRLHGRGGQGAVTSAELTALA-AISKGLAQAFPSFGPERRGAPVMAFVRVSEPDIVVVL
DPSLMGWLIVNVDAMKIANTTMLGANFAACKKA
>B___TDB__Thermodesulforhabdus_norvegica_Thermodesulforhabdus_norvegica@@2-oxoacid_acceptor_oxidoreductase_family_protein@WP_093394290.1_* WP_093394290.1 2-oxoacid:acceptor oxidoreductase family protein [Thermodesulforhabdus norvegica]
ELRLSGSGGQGLILAGIILAEAAGIYDGKVCQTQSYGPEARGGASKSEVVISDPDVLLAM
NQKSCGMLIVDLPFTAAANVVALGANRKALELG
>B___TDB__Thermosulfurimonas_dismutans_Thermosulfurimonas_dismutans@@pyruvate_ferredoxin_oxidoreductase_subunit_gamma@WP_068668292.1_* WP_068668292.1 pyruvate ferredoxin oxidoreductase subunit gamma [Thermosulfurimonas dismutans]
EVRLHGRGGQGAVTSAELIAVA-AINQGKAQAFPSFGPERRGAPVMAFVRVSEPDVILVL
DPSLPGLVIVNVDATKIANTTMLGANKKAMARA
>B___TDB__Thermosulfurimonas_dismutans_Thermosulfurimonas_dismutans@@2-oxoacid_acceptor_oxidoreductase_family_protein@WP_068668485.1_* WP_068668485.1 2-oxoacid:acceptor oxidoreductase family protein [Thermosulfurimonas dismutans]
EVILAGFGGQGILFAGNLLAQAG-MEAGLVTFLPVYGPEMRGGTCNCTVVLSDPKALLIM
NRPSFGLAVVNVPADDLANMAALGANRKVFRRG
>B___TDB__Thermosulfurimonas_marina_Thermosulfurimonas_marina@@pyruvate_ferredoxin_oxidoreductase_subunit_gamma@WP_168719038.1_* WP_168719038.1 pyruvate ferredoxin oxidoreductase subunit gamma [Thermosulfurimonas marina]
EVRLHGRGGQGAVTSAELIAVA-AIRGGKAQAFPSFGPERRGAPVQAFVRVSEPDVVVVL
DPSLPGIVILNVDATKIANTTMLGANKKALARA
>B___TDB__Thermosulfurimonas_marina_Thermosulfurimonas_marina@@2-oxoacid_acceptor_oxidoreductase_family_protein@WP_168719366.1_* WP_168719366.1 2-oxoacid:acceptor oxidoreductase family protein [Thermosulfurimonas marina]
EVILAGFGGQGILFAGNLLAQAG-LESGLVTFLPVYGPEMRGGTCNCTVVLSDPSALVIM
NRPSFGLAVVNVPADRLANMAALGANRRVFEQG
>B___TDB__Thermosulfuriphilus_ammonigenes_Thermosulfuriphilus_ammonigenes@@pyruvate_ferredoxin_oxidoreductase_subunit_gamma@WP_166032502.1_* WP_166032502.1 pyruvate ferredoxin oxidoreductase subunit gamma [Thermosulfuriphilus ammonigenes]
EVRLHGRGGQGAVTSAELVAIA-AINQGKAQAFPSFGPERRGAPVAAFVRVSDPDIILVL
DPSLPGWAIVNVDATKIANTTMLGANKEALHRA
>B___TDB__Thermosulfuriphilus_ammonigenes_Thermosulfuriphilus_ammonigenes@@indolepyruvate_oxidoreductase_subunit_beta@WP_166032778.1_* WP_166032778.1 indolepyruvate oxidoreductase subunit beta [Thermosulfuriphilus ammonigenes]
KILFVGVGGQGILLATRVLAEAA-LKDGVVVASEVHGMAQRGGVVEANVLLGGADILVSF
EPVEASIIITSYDAAALANIALLGTNLKAFELG
>B___TDB__Trichlorobacter_lovleyi_Trichlorobacter_lovleyi@@2-oxoacid_acceptor_oxidoreductase_family_protein@WP_012469687.1_* WP_012469687.1 2-oxoacid:acceptor oxidoreductase family protein [Trichlorobacter lovleyi]
ELRFSGAGGQGLITAGIILAEAASIHEGKAVQSQSYGPEARGGASKSEVIIDDVDALLAL
TQEACGILLYDFNIINTANIVALGANEKAYAAG
>B___TDB__Trichlorobacter_lovleyi_Trichlorobacter_lovleyi@@2-oxoacid_acceptor_oxidoreductase_family_protein@WP_265550281.1_* WP_265550281.1 2-oxoacid:acceptor oxidoreductase family protein [Trichlorobacter lovleyi]
DVFFAGYGGQGVLLAGNLLSYAA-IREGKVSFFPAYGVEKRGGAAMCTVVFADPSVSVIL
NQLSFGICLVNVPMNQIANMVACGANIKAIEAG
>B_other_Brenneria_tiliae@@2-oxoacid_acceptor_oxidoreductase_family_protein@WP_249229650.1 WP_249229650.1 2-oxoacid:acceptor oxidoreductase family protein [Brenneria tiliae]
DILWLGRGGQGAFTAARLLGLAAVRFADLAMAFPSFGPERRGAPVYAYTRLSRAQVAVVM
DETLLALILIDVPARALANTVLLGINLAAFAAA
>B_other_Halomonas_sp.@@2-oxoacid_acceptor_oxidoreductase_family_protein@WP_290908572.1 WP_290908572.1 2-oxoacid:acceptor oxidoreductase family protein [Halomonas sp.]
QIRIHGRGGQGVVTAAEMLSIA-AFEEGRAQAFPSFGSERTGAPVVAFCRIDDPDVLIIQ
DATLLGYVLINLSATDIANAVLLGGNIAAATEA
>B_other_Rhodobium_orientis@@2-oxoacid_acceptor_oxidoreductase_family_protein@WP_111434507.1 WP_111434507.1 2-oxoacid:acceptor oxidoreductase family protein [Rhodobium orientis]
EIRIHGRGGQGVVTAAEVLSVA-AFDEGMAQAFPSFGSERMGAPVISYCRIDDPDALIIQ
DPTLLGYILINIGATEIANAALLGGNIAAAREA
>B_other_Thermosulfidibacter_takaii@@2-oxoacid_acceptor_oxidoreductase_family_protein@WP_068548486.1 WP_068548486.1 2-oxoacid:acceptor oxidoreductase family protein [Thermosulfidibacter takaii]
EIRFHGRGGQGAVTSAELLAKA-AIAEGRAQAFPAFGAERRGAPVQAFTRISDPDIVVVL
DPTLLGILVLNVDATKIANVVMLGAEIKAFRRA
