# Supplementary material for: Molecular evolution of the Wood-Ljungdahl pathway and the reductive glycine pathway in Desulfobacterota
Source: Front Microbiol. 2026 Jan 9;16:1708584. doi: 10.3389/fmicb.2025.1708584 (PMC12827605; doi:10.3389/fmicb.2025.1708584)
Supplement: Supplementary file 8 [file Data_Sheet_2.ZIP › Alignment data for phylogenetic tree/27_iPSP1.fst]

>WP_012962753.1 phosphoserine phosphatase PspA [Hydrogenobacter thermophilus]
LVRHAESEWNDLSERGKKQADVIYSSPLKRTYLTAIIEIDHGMWSGGESLASVYNRVVVV
SHTVPMRAM
>A_MAG_Nitrososphaerota_Nitrososphaerota_archaeon@@histidine_phosphatase_family_protein@MCH7968795.1 MCH7968795.1 MAG: histidine phosphatase family protein [Thaumarchaeota archaeon]
FLRHGQAKNNPLTEKGINQASAVYTSPIERAQKTALIELDMGKFTGVETFYEVSKRIVLV
THMDPIKSM
>A_Methanobacteriota_Haloarcula_salina@@histidine_phosphatase_family_protein@WP_162413423.1 WP_162413423.1 histidine phosphatase family protein [Haloarcula salina]
VARHGETTWNRLTDDGRRQADRVLASDLARTRDTAWRERGFGTLQGGESVRAFRGRTLVV
THGGVIKVL
>A_Methanobacteriota_Haloarcula_terrestris@@histidine_phosphatase_family_protein@WP_310895051.1 WP_310895051.1 histidine phosphatase family protein [Haloarcula terrestris]
VARHGQTTWNRLTDQGHDQADRVFASDLRRTRETAWRERGFGTVQGGEGIPTFRQRTLVV
THGGVIKVL
>A_Nanobdellota_Candidatus_Nanobsidianus_stetteri@@2_3-bisphosphoglycerate-dependent_phosphoglycerate_mutase@WP_228615092.1 WP_228615092.1 2,3-bisphosphoglycerate-dependent phosphoglycerate mutase [Candidatus Nanobsidianus stetteri]
LIRHGESLWNPLTDEGREQADIAYTSLLSRAIEALLNERHYGDLQGGESLEDTQKRVLVV
AHGNSLRSI
>A_Nanobdellota_Candidatus_Nanopusillus_massiliensis@@2_3-bisphosphoglycerate-dependent_phosphoglycerate_mutase@WP_231434203.1 WP_231434203.1 2,3-bisphosphoglycerate-dependent phosphoglycerate mutase [Candidatus Nanopusillus massiliensis]
---MANHYGIHITDEGREQADIAYTSILSRAIETLLNERHYGDLQGGESLEDTQKRVLIS
AHGNSLRSI
>A_Nitrososphaerota_Candidatus_Nitrosotenuis_aquarius@@histidine_phosphatase_family_protein@WP_100182720.1 WP_100182720.1 histidine phosphatase family protein [Candidatus Nitrosotenuis aquarius]
FLRHGQAQNNALTPKGVTQASHIYASPIERAHKTALYELEMGRFSGVETFAQVKNRVLLV
THMDPIKAM
>A_Thermoproteota_Acidianus_manzaensis@@2_3-diphosphoglycerate-dependent_phosphoglycerate_mutase@WP_148690769.1 WP_148690769.1 2,3-diphosphoglycerate-dependent phosphoglycerate mutase [Acidianus manzaensis]
FIRHGFAISNPLTEEGEKQASKIYTSPVLRAYQTALRERYLGELNNLENWISMQKRIVAV
SHYDPIRAL
>A_Thermoproteota_Sulfolobus_acidocaldarius@@2_3-diphosphoglycerate-dependent_phosphoglycerate_mutase@WP_011276974.1 WP_011276974.1 2,3-diphosphoglycerate-dependent phosphoglycerate mutase [Sulfolobus acidocaldarius]
FIRHAQSNANPLTDEGQRQASKIYTSPILRAYQTALKERRLGELNNLESWDELTKRVIVV
SHHDPIKSL
>B_Acidobacteriota_Bryocella_elongata@@histidine_phosphatase_family_protein@WP_103934349.1 WP_103934349.1 histidine phosphatase family protein [Bryocella elongata]
LVRHGETEWSPLTEHGRERATAVFVSPMQRARETCLVEWNYGEAEGGETPDEVGARVALF
AHAHILRIL
>B_Acidobacteriota_Edaphobacter_modestus@@histidine_phosphatase_family_protein@WP_130418784.1 WP_130418784.1 histidine phosphatase family protein [Edaphobacter modestus]
LARHGETAWSPLTRQGERTAAKVFTSPLQRARQTCLVEWNYGKYEGGETPQQVSARVLLF
TSGHFMRIL
>B_Actinomycetota_Actinomadura_rubrobrunea@@histidine_phosphatase_family_protein@WP_083950906.1 WP_083950906.1 histidine phosphatase family protein [Actinomadura rubrobrunea]
LLRHGDTPLSGLSEEGVAQASTVLSSPLRRARQTALRETDFGAWEGGESFTDTLARVLLV
THVGAIKTL
>B_Actinomycetota_unclassified_Corynebacterium@@MULTISPECIES__bifunctional_RNase_H/acid_phosphatase@WP_370913764.1 WP_370913764.1 MULTISPECIES: bifunctional RNase H/acid phosphatase [unclassified Corynebacterium]
LLRHGQTAMSELTDLGRRQADAIVCSPLTRARQTALTELDFGAWDGGESLQAAYRRVLVV
SHVTPIKGI
>B_Aquificota_Hydrogenobacter_thermophilus@@phosphoserine_phosphatase_PspA@WP_304091157.1 WP_304091157.1 phosphoserine phosphatase PspA [Hydrogenobacter thermophilus]
LVRHAESEWNDLSERGKKQADVIYSSPLKRTYLTAIIEIDHGVWSGGESLASVYNRVVVV
SHTVPMRAM
>B_Armatimonadota_Chthonomonas@@MULTISPECIES__2_3-bisphosphoglycerate-dependent_phosphoglycerate_mutase@WP_016483687.1 WP_016483687.1 MULTISPECIES: 2,3-bisphosphoglycerate-dependent phosphoglycerate mutase [Chthonomonas]
LLRHGQSLWNPLTPQGEQEADKAFTSVLDRAKQTLLNERHYGDLQGGESLADTAARVLVS
AHGNSLRAI
>B_Bacillota_Phascolarctobacterium_faecium@@histidine_phosphatase_family_protein@WP_289546182.1 WP_289546182.1 histidine phosphatase family protein [Phascolarctobacterium faecium]
LIRHGETNWNRLSEKGFAQADLCISSPLKRSFLTCLTEINHGAWEGGENLEDVRKRILVA
AHDAVNKAI
>B_Bacteroidota_Parapedobacter_sp._SGR-10@@histidine_phosphatase_family_protein@WP_163875794.1 WP_163875794.1 histidine phosphatase family protein [Parapedobacter sp. SGR-10]
FIRHGQTDLNPLNTNGLKQADKIYTSTLLRTHQTVLDEISWGIYEGGESPNELVARVLVC
MHGRALRIL
>B_Bacteroidota_Pedobacter_indicus@@histidine_phosphatase_family_protein@WP_118194739.1 WP_118194739.1 histidine phosphatase family protein [Albibacterium indicum]
IIRHGQTDLNPLNEHGRKQADRVVTSTLQRTQQTVLDEISWGIYEGGESPNEMKKRVLIC
THGRALRML
>B_Bdellovibrio_bacteriovorus_Bdellovibrio_bacteriovorus@@histidine_phosphatase_family_protein@WP_262552406.1_* WP_262552406.1 histidine phosphatase family protein [Bdellovibrio bacteriovorus]
LFRHGLTDWNPLNNEGRNQADFFISSDLTRARQTAFREVYLGEIEGAESSKEAIKRVGLC
THGLIMRRF
>B_Bdellovibrio_bacteriovorus_Bdellovibrio_bacteriovorus@@MULTISPECIES__histidine_phosphatase_family_protein@WP_374079824.1_* WP_374079824.1 MULTISPECIES: histidine phosphatase family protein [Bdellovibrio]
IFRHGQTDWNPLNEEGRKQADVIFCSDLLRAQETAFREVSLGVLEGAESAREAIDRAGLS
THGFVMRRF
>B_Betaproteobacteria_Paenalcaligenes_suwonensis@@histidine_phosphatase_family_protein@WP_166409355.1 WP_166409355.1 histidine phosphatase family protein [Paenalcaligenes suwonensis]
LIRHGETSWNPLNDVGEQQADHVVSSDLQRAAQTALRERGFGVLEGGESIQQFQQRLAVF
AHGGVIDMV
>B_Betaproteobacteria_Thiomonas_bhubaneswarensis@@histidine_phosphatase_family_protein@WP_055451548.1 WP_055451548.1 histidine phosphatase family protein [Thiomonas bhubaneswarensis]
LTRHGEVEGIELTAHGRQQAQAVYTSPMGRCRDTGVNDLDYGAWQWGESLQDLALRVVLV
GHDSVNRAL
>B_Caldisericota_Caldisericum_exile@@2_3-diphosphoglycerate-dependent_phosphoglycerate_mutase@WP_014452876.1 WP_014452876.1 2,3-diphosphoglycerate-dependent phosphoglycerate mutase [Caldisericum exile]
LLRHGESEWNDLSERGVEEADVAFTSVLKRAIKTLLNERHYGALQGSESLKDTLNRVIIA
AHGNSLRAL
>B_Candidatus_Tectimicrobiota_Candidatus_Entotheonella_palauensis@@histidine_phosphatase_family_protein@WP_089720145.1 WP_089720145.1 histidine phosphatase family protein [Candidatus Entotheonella palauensis]
LIRHGATSWNPLSDKGRQQAQTLYASDLRRAWETACREVSFGAWEGGETLSQVTHRVVLV
AHGGALRVL
>B_Candidatus_Tectimicrobiota_Candidatus_Entotheonella_palauensis@@alpha-ribazole_phosphatase@WP_179137566.1 WP_179137566.1 alpha-ribazole phosphatase [Candidatus Entotheonella palauensis]
LIRHGETHWNPLNERGQQQAQALYASDLQRAWETALREMSFGGWEGGETLSQVTGRVALV
AHGGTLRVL
>B_Chlamydiota_Candidatus_Neptunochlamydia_vexilliferae@@2_3-bisphosphoglycerate-dependent_phosphoglycerate_mutase@WP_194847687.1 WP_194847687.1 2,3-bisphosphoglycerate-dependent phosphoglycerate mutase [Candidatus Neptunochlamydia vexilliferae]
LLRHGKSDWNPLSKVGVEEADAIFISTLMRAQMTALNERMYGELQGGESLEMTAKRILIS
AHGNSLRSI
>B_Chlamydiota_Chlamydia_pecorum@@2_3-bisphosphoglycerate-dependent_phosphoglycerate_mutase@WP_013712275.1 WP_013712275.1 2,3-bisphosphoglycerate-dependent phosphoglycerate mutase [Chlamydia pecorum]
LLRHGQSVWNPLSAQGIEEADCIYTSTLVRSLMTALNERMYGELQGGESLYDTKQRVFIS
AHGNSLRSL
>B_Chlorobiota_Chloroherpeton_thalassium@@alpha-ribazole_phosphatase@WP_012498664.1 WP_012498664.1 alpha-ribazole phosphatase [Chloroherpeton thalassium]
LVRHLEIPSYALTETGLANIEVIITSDLQRCKKLAWREINFGEWENGESFFQLFERIIIV
THSGAIRSA
>B_Chlorobiota_Prosthecochloris_sp.@@2_3-diphosphoglycerate-dependent_phosphoglycerate_mutase@WP_287222877.1 WP_287222877.1 2,3-diphosphoglycerate-dependent phosphoglycerate mutase [Prosthecochloris sp.]
LLRHGESQWNDLSEKGLAEADIAYTSVLKRAIRTLLNERHYGSLQGAECLKDTVARVLIV
AHGNSLRAL
>B_Chloroflexota_Chloroflexus_sp._MS-G@@histidine_phosphatase_family_protein@WP_031458351.1 WP_031458351.1 histidine phosphatase family protein [Chloroflexus sp. MS-G]
IVRHGESEWNPLSELGRKQADVVYSSRLQRAAHTALLEINHGEWEGGESFSNVLKRVLIS
THDVIVKIL
>B_Chrysiogenota_Desulfurispirillum_indicum@@histidine_phosphatase_family_protein@WP_226507855.1 WP_226507855.1 histidine phosphatase family protein [Desulfurispirillum indicum]
LARHGQVEEAGLSDLGHQQADACYSSDLQRCHHSLLREKNMGKAEGGESLAQFTGRSLIM
CHGGVIRVV
>B_Clostridium_drakei_Clostridium_drakei@@histidine_phosphatase_family_protein@WP_242983125.1_* WP_242983125.1 histidine phosphatase family protein [Clostridium drakei]
ITRHGETEWNNLTEKGIEDADLIYSSPLKRALDTAFKEMNFGLWEGGETFTELVKRILIV
AHAVVIKAI
>B_Cyanobacteriota_Nodosilinea_sp._E11@@histidine_phosphatase_family_protein@WP_317033599.1 WP_317033599.1 histidine phosphatase family protein [Nodosilinea sp. E11]
LIRHGQTALNGLDEIGRWQARSLLASPEQRALETALKERNWGQWSGGESWQQMEQRVAVV
AHGGLLRAL
>B_Cyanobacteriota_Pseudocalidococcus_azoricus@@histidine_phosphatase_family_protein@WP_322878062.1 WP_322878062.1 histidine phosphatase family protein [Pseudocalidococcus azoricus]
LIRHGEAEGNPLTPIGIQQSTQILTSPLQRASQTALREINLGIFTGAETPTQTNERLWLV
SHAGFLQYL
>B_Deferribacterota_Denitrovibrio_acetiphilus@@bifunctional_nucleoside/nucleotide_kinase/histidine_phosphatase_family_protein@WP_013010897.1 WP_013010897.1 bifunctional nucleoside/nucleotide kinase/histidine phosphatase family protein [Denitrovibrio acetiphilus]
LVRHGQTYFNELTERGIRQGHYIFTSTKKRTMAIAFDEINTGDCDSGESYRTMRERIVII
GHRGVNRII
>B_Deinococcota_Deinococcus_sp.@@histidine_phosphatase_family_protein@WP_293912797.1 WP_293912797.1 histidine phosphatase family protein [Deinococcus sp.]
LARHGRTAYNPLDETGLEQATRIWSSDLLRAEQTALREQNFGEYEGGESFAQVTGRILAV
SHGLALTAL
>B_Dictyoglomota_Dictyoglomus@@MULTISPECIES__histidine_phosphatase_family_protein@WP_012583945.1 WP_012583945.1 MULTISPECIES: histidine phosphatase family protein [Dictyoglomus]
LIRHGETDWNPLNSKGKSQADYIYSSPLKRAIETAWIEFDFGEWEGGESFEDAYKRIVIF
THGAIIRAA
>B_Dictyoglomota_Dictyoglomus_thermophilum@@histidine_phosphatase_family_protein@WP_276899207.1 WP_276899207.1 histidine phosphatase family protein [Dictyoglomus thermophilum]
LIRHGETDWNSLNSKGKNQADYIYSSPLKRAIETAWIEFDFGEWEGGESFKEAYERIAIF
THGAIIRAA
>B_Elusimicrobiota_Candidatus_Endomicrobiellum_cubanum@@2_3-diphosphoglycerate-dependent_phosphoglycerate_mutase@WP_373470391.1 WP_373470391.1 2,3-diphosphoglycerate-dependent phosphoglycerate mutase [Candidatus Endomicrobiellum cubanum]
LIRHGESVWNDLSQKGYQEADLAYTSVLSRAIKTLLNERHYGALQGTECLKDTVERIIIA
AHGNSLRAL
>B_Elusimicrobiota_Elusimicrobium_minutum@@2_3-diphosphoglycerate-dependent_phosphoglycerate_mutase@WP_012414463.1 WP_012414463.1 2,3-diphosphoglycerate-dependent phosphoglycerate mutase [Elusimicrobium minutum]
LLRHGESTWNDLTEKGVAEADKAYTSYLKRAVKTLLNEKHYGTLQGTESLKDTIARLIVV
AHGNSLRGV
>B_Epsilonproteobacteria_Campylobacter_sp._RM12654@@histidine_phosphatase_family_protein@WP_336613873.1 WP_336613873.1 histidine phosphatase family protein [Campylobacter sp. RM12654]
LLRHGQTNWNDLSDLGKEQADFFIASPLKRAYETALLEINHGTWEGGESLEDILNRIAVF
AHDAVNKVI
>B_Escherichia_coli_Escherichia_coli@@adenosylcobalamin/alpha-ribazole_phosphatase@EEC9991558.1 EEC9991558.1 adenosylcobalamin/alpha-ribazole phosphatase [Escherichia coli]
LIRHGETQANPLTARGIEQADLVLCSELERAQHTALNEMFFGDWEMGEGFQAFSQRILVV
SHQGVLSLL
>B_Fusobacteriota_Sebaldella_sp._S0638@@histidine_phosphatase_family_protein@WP_253349248.1 WP_253349248.1 histidine phosphatase family protein [Sebaldella sp. S0638]
FVRHGITELNPLIAEGIQQISLFYSSDLKRCTESAFRELNFGIFEGGESIHDFMMRILIT
THSGVIQAV
>B_Fusobacteriota_Sebaldella_termitidis@@histidine_phosphatase_family_protein@WP_012862765.1 WP_012862765.1 histidine phosphatase family protein [Sebaldella termitidis]
IVRHGQTLFNPLTPEGIEVASAAYSSTSERAADTALKEMFFGDLEGGESIDDLVERILVV
SHGTSILNF
>B_Gemmatimonadota_Gemmatimonas_sp._UBA7669@@histidine_phosphatase_family_protein@WP_291158662.1 WP_291158662.1 histidine phosphatase family protein [Gemmatimonas sp. UBA7669]
LLRHADA--IPLSDTGRAQCLHVESSDLSRARDTALREMHFGAWDGGESLAHMQRRVLVV
SHAGWIRLA
>B_Gemmatimonadota_Longimicrobium_sp.@@histidine_phosphatase_family_protein@WP_331052396.1 WP_331052396.1 histidine phosphatase family protein [Longimicrobium sp.]
LVRHARTDA-GLSEEGRAAAARLVASDLRRALDSALREVHFGAWEGGESFVQLVSRLLAV
AHAGSIRAL
>B_Kiritimatiellota_Pontiella_agarivorans@@histidine_phosphatase_family_protein@WP_322609120.1 WP_322609120.1 histidine phosphatase family protein [Pontiella agarivorans]
GFRHGQSRANGLTEEGRRQVSVLFSSDFRRARETALRERFFGDWEGAESSASVQRRIVLV
SHGDPLMLL
>B_Magnetococcus_Magnetococcus_marinus@@histidine_phosphatase_family_protein@WP_011712384.1 WP_011712384.1 histidine phosphatase family protein [Magnetococcus marinus]
LLRHGEP--CPLSETGWQQMTHIISSPLQRCLHFALQELRFGRWEGGETLKDFEQRLLIV
AHGGILRLA
>B_Moorella_thermoacetica_Moorella_thermoacetica@@alpha-ribazole_phosphatase@WP_071554508.1_* WP_071554508.1 alpha-ribazole phosphatase [Moorella thermoacetica]
LVRHGETEWNALSPNGRRQADAVFTSDLRRARETALREINFGVWEGGESFQQVKERLLVV
AHGGSLRAL
>B_Mycoplasmatota_Candidatus_Izemoplasma_sp._B36@@histidine_phosphatase_family_protein@WP_372485605.1 WP_372485605.1 histidine phosphatase family protein [Candidatus Izemoplasma sp. B36]
LIRHGETEANPLNEVGLEQADMVISSPLKRAYKTAIIERNFGDFDGMETNEVLEKRLLIV
SHSHVIKAL
>B_Myxococcus_fulvus_Myxococcus_fulvus@@histidine_phosphatase_family_protein@WP_046711094.1_* WP_046711094.1 histidine phosphatase family protein [Myxococcus fulvus]
LVRHGKPSEEGLAPEGHVQAHGLYSSPRLRALDTAFREIDFGLFEGGETFSEMRERFALV
SHGGVNRTL
>B_Nitrospinota_Nitrospina_gracilis@@2_3-diphosphoglycerate-dependent_phosphoglycerate_mutase@WP_237099836.1 WP_237099836.1 2,3-diphosphoglycerate-dependent phosphoglycerate mutase [Nitrospina gracilis]
LMRHGQSTWNDLTDQGREEADVAYTSVLKRAIRTLLNERHYGNLQGTEALKHTVDRVLIC
AHGNSLRAL
>B_Nitrospirota_Candidatus_Nitrospira_allomarina@@2_3-bisphosphoglycerate-dependent_phosphoglycerate_mutase@WP_312643805.1 WP_312643805.1 2,3-bisphosphoglycerate-dependent phosphoglycerate mutase [Candidatus Nitrospira allomarina]
LLRHGESLWNGLSQKGVNEADLCFSSVLSRAHETALNERHYGALQGTESLQDTQRRILLV
AHNNSIRSL
>B_Nitrospirota_uncultured_Nitrospira_sp.@@histidine_phosphatase_family_protein@WP_342346376.1 WP_342346376.1 histidine phosphatase family protein [uncultured Nitrospira sp.]
VIRHGETEWSPLTENGRQLADLVLTSPLQRARETCLVEWNYGEYEGGETPAEIGARVALF
AHGHILRVL
>B_Rhodothermota_Salinibacter_ruber@@histidine_phosphatase_family_protein@WP_251964354.1 WP_251964354.1 histidine phosphatase family protein [Salinibacter ruber]
LVRHGETGYNTLNATGREQADALYASTLRRATQTALNEMDWGVYEGGESIREVQGRALVV
THGRYLRVL
>B_Spirochaetota_Bullifex_porci@@histidine_phosphatase_family_protein@WP_276987579.1 WP_276987579.1 histidine phosphatase family protein [Bullifex porci]
LVRHGRQNSNPLAPEGVLQADIMYTSTLIRAIQTGINEIDWGDIVGGESGEECFNRILVV
THGGLIRAL
>B_Synergistota_Cloacibacillus_sp.@@histidine_phosphatase_family_protein@WP_291953101.1 WP_291953101.1 histidine phosphatase family protein [Cloacibacillus sp.]
LMRHAKPELPPLAPQGVAAADYLYASDMIRAQQTALREVNLGEWEGGETFRELQRRILIV
AHGAAIWSI
>B_Synergistota_Cloacibacillus_sp._An23@@histidine_phosphatase_family_protein@WP_087365929.1 WP_087365929.1 histidine phosphatase family protein [Cloacibacillus sp. An23]
LMRHAKPELPPLSEEGREAADALYTSGMKRAVETALREIDLGEWDGGETFEELQRRILIV
AHGGAIWSI
>B_Verrucomicrobiota_Prosthecobacter_algae@@histidine_phosphatase_family_protein@WP_345737675.1 WP_345737675.1 histidine phosphatase family protein [Prosthecobacter algae]
LIRHGEVEERELSSLGQQHGDALYASPMVRVQQTLLREVDFGDWTGGETAAALAQRVAIF
CHGGIIRVI
>B___TDB__Caldimicrobium_thiodismutans_Caldimicrobium_thiodismutans@@histidine_phosphatase_family_protein@WP_068514295.1_* WP_068514295.1 histidine phosphatase family protein [Caldimicrobium thiodismutans]
IFRHGPIAEEPLSSQGEKLSKKLFSSPLKRALYPALKEINYGTWAGGESLRDLRERYAIF
THGGFIRAL
>B___TDB__Desulfococcus_multivorans_Desulfococcus_multivorans@@histidine_phosphatase_family_protein@WP_020877499.1_* WP_020877499.1 histidine phosphatase family protein [Desulfococcus multivorans]
VLRHAPTVWNPLTGEGERMADRILVSDLGRTLRTALREKDWGEWAGGEDRTEVWSRILVV
THEGMIKCL
>B___TDB__Desulfonatronum_lacustre_Desulfonatronum_lacustre@@bifunctional_nucleoside/nucleotide_kinase/histidine_phosphatase_family_protein@WP_028571222.1_* WP_028571222.1 bifunctional nucleoside/nucleotide kinase/histidine phosphatase family protein [Desulfonatronum lacustre]
LIRHGETYFNPLTEKGLSQAPFIFTSTKRRTIQMAFDEIRSGTCDAGEGYVTLQSRIVII
GHQAVNRMI
>B___TDB__Thermodesulfatator_autotrophicus_Thermodesulfatator_autotrophicus@@histidine_phosphatase_family_protein@WP_068541590.1_* WP_068541590.1 histidine phosphatase family protein [Thermodesulfatator autotrophicus]
LVRHGEVKGPPLSEKGLKQSAAVYTSDLTRARLPGLREINFGAWAGGETLEELLSRVVFF
IHGGLIRVL
>B___TDB__Thermodesulfobacteriota_Deferrisoma_camini@@histidine_phosphatase_family_protein@WP_029734358.1_* WP_029734358.1 histidine phosphatase family protein [Deferrisoma camini]
LIRHGSVGGDPLTAQGRAEAAAVYCSDLCRARETALRELHMGRWDGGESLSDLSARVAVV
AHGGTNRVI
>B___TDB__Thermodesulfobacteriota_Desulfomicrobium_macestii@@histidine_phosphatase_family_protein@WP_192624583.1 WP_192624583.1 histidine phosphatase family protein [Desulfomicrobium macestii]
LIRHGEITQSPLTDRGREQIGRLLCSPISRCVESALREIALGAWEGGESFADVQRRLAIV
AHGGVNRVL
>B___TDB__Thermosulfurimonas_dismutans_Thermosulfurimonas_dismutans@@histidine_phosphatase_family_protein@WP_068671148.1_* WP_068671148.1 histidine phosphatase family protein [Thermosulfurimonas dismutans]
LLRHEETENPPLSPVGRKKTKAVYGSDLSRSSYGALREIDFGKWTGGESLKDLSERVVIF
SHGGLNRVL
>B___TDB__Thermosulfurimonas_dismutans_Thermosulfurimonas_dismutans@@histidine_phosphatase_family_protein@WP_068671727.1_* WP_068671727.1 histidine phosphatase family protein [Thermosulfurimonas dismutans]
ILRHGQTFANPLTEEGERQASRIYISPLHRTRRTAFFEISIPPWEGCETLPEVYGRVAVV
THMVVVRVL
>B___TDB__Thermosulfuriphilus_ammonigenes_Thermosulfuriphilus_ammonigenes@@histidine_phosphatase_family_protein@WP_166031194.1_* WP_166031194.1 histidine phosphatase family protein [Thermosulfuriphilus ammonigenes]
LIRHGEVKGPPLSLEGQQKMPCVASSDLSRTTYGAFREIDFGAWSGGESLLDLKERVALF
AHGGVNRVI
>B___TDB__Thermosulfuriphilus_ammonigenes_Thermosulfuriphilus_ammonigenes@@histidine_phosphatase_family_protein@WP_166031650.1_* WP_166031650.1 histidine phosphatase family protein [Thermosulfuriphilus ammonigenes]
LVRHGLTRANPLTPEGRLQAVAIYTSPVARTMETALGEIRIPQWEGAETLEALQQRVALV
SHLAVIRCL
>B___TDB__Trichlorobacter_lovleyi_Trichlorobacter_lovleyi@@alpha-ribazole_phosphatase@WP_012471115.1_* WP_012471115.1 alpha-ribazole phosphatase [Trichlorobacter lovleyi]
LIRHGQVQGFALTDLGVEQYSACYSSDLTRCKIGALRELNIGIWESGENLLDVEARLLLV
GHGGLNRII
>B_other_Buttiauxella_sp.@@adenosylcobalamin/alpha-ribazole_phosphatase@WP_324116156.1 WP_324116156.1 adenosylcobalamin/alpha-ribazole phosphatase [Buttiauxella sp.]
LVRHGQTQANPLTEQGIMQAEKVLCSELGRAKHTTLNEMNFGDWEMGEGFQLFSQRLLIV
SHQGVLSLL
>E_Alveolata_Gregarina_niphandrodes@@bisphosphoglycerate_mutase@XP_011133626.1 XP_011133626.1 bisphosphoglycerate mutase [Gregarina niphandrodes]
LVRHGESTWNPLSETGRQEADVAFTSVLKRAVTTCLNERHYGALQGTESLKTCIDRVLIA
AHGNSLRGL
>E_Alveolata_Plasmodium_vinckei_brucechwatti@@phosphoglycerate_mutase__putative@CAD2091532.1 CAD2091532.1 phosphoglycerate mutase, putative [Plasmodium vinckei brucechwatti]
LLRHGESTWNPLSEKGEQEADVVFTSVLKRAITTALNERHYGSLQGTECLKDTVERVLVT
AHGNSLRGL
>E_Amoebozoa_Cavenderia_fasciculata@@phosphoglycerate_mutase@XP_004366859.1 XP_004366859.1 phosphoglycerate mutase [Cavenderia fasciculata]
LVRHGESTWNELSEQGVTEADIAYTSFLKRANNTLLNERMYGALQGTECLKDTVERVIIA
AHGNSIRAL
>E_Amoebozoa_Planoprotostelium_fungivorum@@hypothetical_protein_PROFUN_06629@PRP74768.1 PRP74768.1 hypothetical protein PROFUN_06629 [Planoprotostelium fungivorum]
ITRHGESMHNDLSPNGRAYGLTVWTSTLRRTIETALIEIQVGICEDGESYMDVVQRVLLI
VHRAVARCL
>E_Apusozoa_Thecamonas_trahens_ATCC_50062@@fructose-2_6-bisphosphate_2-phosphatase@XP_013754663.1 XP_013754663.1 fructose-2,6-bisphosphate 2-phosphatase [Thecamonas trahens ATCC 50062]
LSRHGESEFNPLTLSGLKYALIIFTSTMVRTIQSALEEISVGICDGGEGYEDLIARVLVI
GHQAVLRCL
>E_Apusozoa_Thecamonas_trahens_ATCC_50062@@phosphoglycerate_mutase@XP_013759515.1 XP_013759515.1 phosphoglycerate mutase [Thecamonas trahens ATCC 50062]
LLRHGQSQWNALTDDGRKEADAAYTSVLKRAISTLLNERHYGALSGGECLKDTVERLVVA
AHGNSIRAL
>E_Arabidopsis_Arabidopsis_lyrata_subsp._lyrata@@uncharacterized_protein_LOC9323779@XP_002887715.1 XP_002887715.1 uncharacterized protein LOC9323779 [Arabidopsis lyrata subsp. lyrata]
LIRHGESLWNPLTQKGVGEADLIFTSSLIRAQMTALNERMYGELQGGESLEMCAERVMIA
AHGNSLRSI
>E_Babesia_Babesia_ovata@@phosphoglyceromutase@XP_028865020.1 XP_028865020.1 phosphoglyceromutase [Babesia ovata]
FVRHGESEWNALTETGKNEAGTLFTSVLKRAIVTALNERHYGALQGGESLELCQKRVLVV
AHGNTIRAL
>E_Choanoflagellata_Salpingoeca_rosetta@@2_3-bisphosphoglycerate-dependent_phosphoglycerate_mutase@XP_004991268.1 XP_004991268.1 2,3-bisphosphoglycerate-dependent phosphoglycerate mutase [Salpingoeca rosetta]
FVRHGQSVWNPLSEQGVSEADIAYTSVLKRAIQTCLNERMYGALAGTESLKLTLERVLIA
AHGNSIRAI
>E_Ciona_Ciona_intestinalis@@phosphoglycerate_mutase_1-like@XP_002126211.1 XP_002126211.1 phosphoglycerate mutase 1-like [Ciona intestinalis]
MVRHGESEWNDLSPKGKEEADLAYTSVLTRANETLLNERHYGGLTGCESLELTIKRIIIA
AHGNSLRGI
>E_Colpodellida_Vitrella_brassicaformis_CCMP3155@@unnamed_protein_product@CEM39952.1 CEM39952.1 unnamed protein product [Vitrella brassicaformis CCMP3155]
LVRHGESQWNPLNETGKNEADIAFTSVLKRAVHTTLNERHYGALQGTECLKDTVERVLVA
AHGNSLRGL
>E_Cryptophyceae_Guillardia_theta_CCMP2712@@hypothetical_protein_GUITHDRAFT_76658@XP_005825982.1 XP_005825982.1 hypothetical protein GUITHDRAFT_76658 [Guillardia theta CCMP2712]
FLRHGKTNYNRLTEEGEAQADSVFVSPLTRARMTLLREVDLHEWEGKYPIRDLWKRSLIV
AHNGINQAL
>E_Fungi_Verruconis_gallopava@@uncharacterized_protein_PV09_07463@XP_016211048.1 XP_016211048.1 uncharacterized protein PV09_07463 [Verruconis gallopava]
LSRHGESMYNDLSPRGEAYALTVWTSTLKRTIQTALDELDSGVCDGGESYRDVVIRILIV
THQAILRCI
>E_Haptista_Diacronema_lutheri@@hypothetical_protein_KFE25_008726@KAG8470305.1 KAG8470305.1 hypothetical protein KFE25_008726 [Diacronema lutheri]
LTRHGQSEYNPLTDDGRMYAARLWTSGLRRTKETALDEIYAGICDGGESYLDVCHRLLII
AHQGILRLI
>E_Metazoa_Salvelinus_namaycush@@6-phosphofructo-2-kinase/fructose-2_6-bisphosphatase-like@XP_038866554.1 XP_038866554.1 6-phosphofructo-2-kinase/fructose-2,6-bisphosphatase-like [Salvelinus namaycush]
LSRHGESNMNGLSPRGHKYALKVWTSHMKRTIQTALNEIDAGVCEEGESYEDLVHRVLVV
CHQAVLRCL
>E_Metazoa_Solea_senegalensis@@6-phosphofructo-2-kinase/fructose-2_6-bisphosphatase_2-like@KAG7520701.1 KAG7520701.1 6-phosphofructo-2-kinase/fructose-2,6-bisphosphatase 2-like [Solea senegalensis]
LCRHGESHHNELSERGKQFALKVWTSQLRRTIQTALNEIDAGVCEEGESYQDLVQRVLVI
CHQAVMRCL
>E_Paramecium_Paramecium_tetraurelia@@uncharacterized_protein_GSPATT00035181001@XP_001433098.1 XP_001433098.1 uncharacterized protein GSPATT00035181001 [Paramecium tetraurelia]
LSRHGESQYNDLTQTGLMYAIKMITSTMQRALRTSLDEINPGICDGGESYLDVISRVIVI
AHQAILRCL
>E_Paramecium_Paramecium_tetraurelia@@uncharacterized_protein_GSPATT00020537001@XP_001454272.1 XP_001454272.1 uncharacterized protein GSPATT00020537001 [Paramecium tetraurelia]
LTRHGGSTFNDLSQQGIQYSIHCLTSTMKRATQTALDEINVGICDGGESYLDLISRVLVI
GHQAILRCL
>E_Plasmodium_falciparum_Plasmodium_falciparum_3D7@@phosphoglycerate_mutase__putative@XP_001347879.1 XP_001347879.1 phosphoglycerate mutase, putative [Plasmodium falciparum 3D7]
LLRHGESTWNPLSEKGEEEADVVYTSVLKRAICTALNERHYGSLQGTECLKDTVERVMVA
AHGNSLRGL
>E_Reticulomyxa_Reticulomyxa_filosa@@hypothetical_protein_RFI_06184@ETO30938.1 ETO30938.1 hypothetical protein RFI_06184 [Reticulomyxa filosa]
LTRHGESEFDPLTILGKTYAMRIWCSAMKPAMQTALNDLDGGVCEGGESYKDVIQRILVI
AHTAVLRCL
>E_Rhizaria_Plasmodiophora_brassicae@@unnamed_protein_product__mitochondrion_@SPQ99813.1 SPQ99813.1 unnamed protein product (mitochondrion) [Plasmodiophora brassicae]
ITRHGESEFNPLSANGRQYALTVWCSTLKRTIETALVEIEVGSCDGGESYLDVIQRVLVV
GHRAVLRCV
>E_Stramenopiles_Aphanomyces_euteiches@@hypothetical_protein_Ae201684_008355@KAF0735144.1 KAF0735144.1 hypothetical protein Ae201684_008355 [Aphanomyces euteiches]
LSRHGESVYNPLSPWGVKYALSVWTSTMTRTGQTVLDEIDAGICDGGESYQDVIHRVLIV
AHQAILRVL
>E_Stramenopiles_Saprolegnia_diclina_VS20@@hypothetical_protein_SDRG_15748@XP_008620152.1 XP_008620152.1 hypothetical protein SDRG_15748 [Saprolegnia diclina VS20]
LSRHGQSMYNLLSPHGAMYALSVWTSTMARTGQTVLDEIDAGICDGGESYQDVIHRVLIV
AHQAILRVL
>E_Tetrahymena_Tetrahymena_thermophila_SB210@@2_3-bisphosphoglycerate-dependent_phosphoglycerate_mutase@XP_001027704.2 XP_001027704.2 2,3-bisphosphoglycerate-dependent phosphoglycerate mutase [Tetrahymena thermophila SB210]
FVRHGQSEWNPLSEQGHQEADLAITSVLQRSIQTFLNERHYGSLQGGECLKDTVERVIVS
AHGNSLRAI
>E_Theileria_Theileria_equi_strain_WA@@phosphoglycerate_mutase__putative@XP_004831202.1 XP_004831202.1 phosphoglycerate mutase, putative [Theileria equi strain WA]
LVRHGESVMNDLSPNGELEAGHVFTSVLKRAIQTSLNERHYGSLQGGESLKLTQKRVLVV
AHGNSLRSL
>E_Toxoplasma_Toxoplasma_gondii_ARI@@phosphoglycerate_mutase_PGMII@KYF42500.1 KYF42500.1 phosphoglycerate mutase PGMII [Toxoplasma gondii ARI]
LIRHGESTWNPLSPVGEQEADVAYTSVLQRAVVTCLNERHYGALQGTECLKDTVERVLVA
AHGNSLRGL
>E_Viridiplantae_Chenopodium_quinoa@@6-phosphofructo-2-kinase/fructose-2_6-bisphosphatase-like@XP_021729077.1 XP_021729077.1 6-phosphofructo-2-kinase/fructose-2,6-bisphosphatase-like [Chenopodium quinoa]
LTRHGESRDNALSDTGALYAASIWTSTLQRSISTALDEINAGACDGGESYLDVIQRVVVI
SHQAVLRAL
