# Supplementary material for: Molecular evolution of the Wood-Ljungdahl pathway and the reductive glycine pathway in Desulfobacterota
Source: Front Microbiol. 2026 Jan 9;16:1708584. doi: 10.3389/fmicb.2025.1708584 (PMC12827605; doi:10.3389/fmicb.2025.1708584)
Supplement: Supplementary file 8 [file Data_Sheet_2.ZIP › Alignment data for phylogenetic tree/02_FDH-Wb.fst]

>Q_mta:Moth_2314 K15022 formate dehydrogenase (NADP+) beta subunit [EC:1.17.1.10] | (GenBank) Respiratory-chain NADH dehydrogenase, 51 kDa subunit (A)
AGLTYAPCLKRCPAHLDIPAYIDAIKDGRYEESLAIIRQRTALAGVLGRVCVCEENCRRP
LAIRGLKRFVADYEVKRGGKKVAIIGAGPAGLSAAYQLAGRGYKVTIFEALPVAGGMLAV
GIPSYRLPIKALGVTINLNTRVGVDVTMDQLDYDAVFIATGLHASSRMGVAGEFLRDLNL
GKVVAVVGGGNVAMDCARSALRRGAREVHLIYRRSRAEMPAHATEVRDAEAEGVIYHFLV
NPTALVAE-KGNIKGMQCVRMKLGEPDDSGRRRPVPVPGTEFFLPCDIVVPAIGQIEVGK
RGTISVDPVTTSVPGVFAGGDIVLGTVVEAVAQGNRAAVSIDQYLRCLRC
>A_Methanobacteriota_Thermococcus_henrietii@@NAD_P_-binding_protein@WP_099209746.1 WP_099209746.1 NAD(P)-binding protein [Thermococcus henrietii]
HYGDCGPCQDACPAHADIQGYLALIAMGKYHEAVKLMKEKYILPAVLGRVCPCEEACRRP
VGIRLAKRFAADYDLENGGKRVAVVGGGPAGLACAYYLRLKGHEVTIFEAMPELGGMTRY
GIPGYRLPVINTGIEVRTNTALGRDITLEELKYDAVFLAVGAWKSRKMGIPGEFLRKVNT
GERVIVVGGGNTAMDVARTALRLGAK-VTVVYRRSKAEMPANEREVEEAIEEGVEFLFLA
NPVRIIGD--GRVEEVELVRMRLGEPDSSGRRKPVPIEGSEFRVKADNVILAIGQI-EAR
RGRAVVDEITTNVPGVFAGGDLVLGTVIESIATGRRGALMIDLYLRCMSC
>A_Methanobacteriota_Thermococcus_litoralis@@NAD_P_-binding_protein@WP_004069400.1 WP_004069400.1 NAD(P)-binding protein [Thermococcus litoralis]
HYGDCGPCQEGCPAHSDVQGYLALIAMGKYHEAVKLMKEKYILPAVLGRVCPCESECRRP
LAIRQLKRFAADYDLEHGGKRVAVVGSGPAGLACAYYLRTMGHEVTIIEAMPELGGMMRY
GIPPYRLPVINTGIEVKTNTVLGKDITLEELEYDAVFLGVGAWKGRKMGIEGEFLRKVNM
GKRVMVVGGGNTAMDVARTALRLGAK-VTVVYRRSKEEMPANPREVEEAEEEGVEFIFLA
NPVKIHGN--GRVEKVELVRMKLGEPDESGRRRPIPIEGSNFFLEADNVILAIGQI-EAK
RGKAVVDEVTTSIEGVFAGGDLILGTVIESIATGRRAALMIDLYLRCMSC
>A_Thermoproteota_Candidatus_Korarchaeum_cryptofilum@@NADPH-dependent_glutamate_synthase@WP_012308999.1 WP_012308999.1 NADPH-dependent glutamate synthase [Candidatus Korarchaeum cryptofilum]
EASRCAPCIKNCPVLVNVPGFIKKILEGDMKGALEVIMETNSLPGITGRVCPCEMNCIMK
INIGKLERFVADYAREHGGKRVAIVGSGPAGLTAAADLRKMGHEVVIYEALHEPGGVLVY
GIPEFRLPLKSIGVKIYTDVVIGKTLSLYDLEFDAVFLGTGAGTPNFLNVPGVFLTRVNL
GKRLAVIGGGNTAMDAARSGLRIGYEEVYILYRRTRELMTARIEEIGHAEEEGVKFMFLV
NPVAFKCDENGWVRAVTLIRNELGEPDESGRRRPIPIPGSEFDLEVDTVVIAIGQLEVSR
NGTIIVDEKYSTLRGVFAGGDAIRGTVVLAMGDGKRAAMAIDEYL-----
>A_Thermoproteota_Desulfurococcus_mucosus@@NADPH-dependent_glutamate_synthase@WP_013561709.1 WP_013561709.1 NADPH-dependent glutamate synthase [Desulfurococcus mucosus]
EASRCAPCVKGCPVHVNIPGFLRKLREGDVKGALEIIMETNPLPGITGRVCPCERNCIMR
INIGKLERFVADYARKHGGKKIAIVGSGPAGLTAAAELRKMGHEVRVFEALHEPGGVLVY
GIPEFRLPLSKIGVEILTDVVVGKTLSLRDLEYDAVFLGTGAGTPNFLNIPGVFLTRVNL
PNRVAVIGGGNTAMDAARSALRLGSREVYVLYRRTKELMTARQEEVENAEEEGVKFMFLV
SPVEFVCDDKGRVKAVRLIKMRLGEPGRDGRPRPIPIPGSEFELEVDAVIIAIGQLKLTE
KGTIVVDEKYTTVKGVFAGGDAIRGTVVKAMGDGWKAARSIDEYL-----
>A_other_Promethearchaeum_syntrophicum@@FAD-dependent_oxidoreductase@WP_147664389.1 WP_147664389.1 FAD-dependent oxidoreductase [Promethearchaeum syntrophicum]
HIGDCGPCQVGCPAGGDVQGYLALIANGHYHEAVKLMKEKYILPAVLGRICPCEMECRRP
LAIRQIKRFAADYDLENNGKKIAVVGGGPAGLSNAFYLRLMGHDITIYESMPELGGVLRY
GVPEYRLPVINTGISVKNNCTIGVDVTLDQLDYDAIFLSIGAWKSRLMKIEGNFLKKLNL
GKEVVVVGGGHSAMDVARSVKRMGSN-VTVVYRRSSEEMPAKD-ELEEGEEEGVNFIFLA
NPVKIIGK--EKIESIELIKMKLGEPDESGRRRPIPIEGSNYTINIDNCILSIGQL-EYK
WGKINYNPLTTDSPGVFGGGDLVLGSVIECIATGRKAADMMDKYLRCMTC
>B_Acidobacteriota_Geothrix_limicola@@NADH-ubiquinone_oxidoreductase-F_iron-sulfur_binding_region_domain-containing_protein@WP_285575345.1 WP_285575345.1 NADH-ubiquinone oxidoreductase-F iron-sulfur binding region domain-containing protein [Geothrix limicola]
PAGVCAPCQSACPANVDVPGFIALVGQGRIAEALRLHRERNPFAAVCARVCFCEDKCRRA
ISIRGIKRFMVDEEATMQKRKVAIIGAGPAGLSCAYFLARLGYKPHVFEAESRPGGMPVQ
TIPAYRLPIERLGVRIETERRLGVDFSLQDLGFEAVFLGVGAPLGQHLGIPGEFLREYNI
GQQVVVIGGGNAAIDTARTAIRLGAESVTVLYRRTREEMPAYAEEIEEAEHEGVHIRVLT
APLEILSWE-GLVTGVSCQAMTLAEFDRSGRRRPVPGSDAPFVIKADQVITAIGQVGLTK
EGFIAADPYTTSLDWLYSGGDAVSGSVVEAVAGGERAAVAIDAQFRCLRC
>B_Actinomycetota_Candidatus_Hakubella_thermalkaliphila@@FAD-dependent_oxidoreductase@WP_176236724.1 WP_176236724.1 FAD-dependent oxidoreductase [Candidatus Hakubella thermalkaliphila]
PAGVCARCINACPAGVDVPSYLALVAQGTYDEALAAHRSRNPFPLICGRVCPCEERCRRP
VGIRWVKRFMADSELARPEEKVAVVGSGPAGLTAALRLAQWGYRVTVFEALSVAGGMMTV
GIPEYRLPIVRAGVEIRLNSALGRDFSLEDLGFAAVVLAIGAHSNRRLGIPGEFLQDVAL
GSRVVVVGGGNVAIDAARSALRLGASEVHVVYRRIREDMPAWAEEVAAAEEEGVRFHFLT
NPVRVLGD--GSVKEIECLHQALGEFDASGRRRPIPVEKSEFRMSADVVISAIGQVNRD-
-GTLTV-SHDTSHAGVFAAGDAVIGTVVEAVAQGNLAALAVDNYLRCLRC
>B_Actinomycetota_Cellulomonas_sp._73-92@@NADH-ubiquinone_oxidoreductase-F_iron-sulfur_binding_region_domain-containing_protein@WP_291754261.1 WP_291754261.1 NADH-ubiquinone oxidoreductase-F iron-sulfur binding region domain-containing protein [Cellulomonas sp. 73-92]
RAGKCAPCVNACPAHVDVPAYLSLVAAGRPLDAYRLIRQENPFPSVCGRVCTCELACRRP
IDIRAVKRYAADTAYESGDGSVGIIGAGPSGLTAAYYLRLRGYEVDVYEEQPVAGGMLAV
GIPEFRLPIRVTGVRIHTGVAVGRDVSFDDLRHDALYVAVGTQLSWTLGIPGEYLRRVNL
SGSVVVVGGGNTAVDAARTALREGAEHVTILYRRRIMDMPADAEEIAEARDEGVVIRELV
SPVAIEAS--DGRLAVHCQRMALGGFGKDGRRRTVPEPDADEVFMADLVIPAVSQVRVTS
VGTFEVDGTTTNVPGVFAGGDALRGVVITAIADGKKVASSVDRYLRCLHC
>B_Aquificota_Balnearium_lithotrophicum@@NADPH-dependent_glutamate_synthase@WP_142936067.1 WP_142936067.1 NADPH-dependent glutamate synthase [Balnearium lithotrophicum]
EAKRCSPCVKACPVNVPIPQFIKLIEEGKFVEAARKIKEENILPSVCGRVCPCEGACVVP
VAIGALEAFAGDHEASIGGKRVAVVGSGPAGIACAADLIKMGYEVTIFEALHQPGGVLVY
GIPEFRLPLQDMGVKIELNFIVGKTKTIYELEFDAVFIGSGAGLPYMLNIEGLFLTRVIF
GKRLAVIGGGNTAMDVARTAKRLDVEEVFVIYRRSKEEMPARIEEVKHAEEEGVVFKTLT
NPVRFVGE-NGWIKGIECVKMKLGEPDESGRRRPIPVEGSEFIIEVDSVVMAIGQIKRGK
KGEVLVDPETTDLPGVFAGGDVIRGTVIVAMGDGRRAAKGIDRYL-----
>B_Aquificota_Desulfurobacterium_atlanticum@@NADPH-dependent_glutamate_synthase@WP_089322719.1 WP_089322719.1 NADPH-dependent glutamate synthase [Desulfurobacterium atlanticum]
EAKRCAPCVEGCPVRVPIPQFIKLIAEGKFVEAARKIKEENILPSICGRVCPCEKVCVIP
VNIGGLEAFAGDYEARMGGKKVAIVGSGPGGITCAVDLAKLGHSVTIFEALHEPGGVLIY
GIPEFRLPLKELGVEIKLNCVIGKTKTLEELEFDAVFIASGAGLPYMLNIEGLFLTRVNL
GKRLAVIGGGNTAMDVARTAKRLGVEEVYIIYRRSEKEMPARVEEIHHAKEEGVIFKTLT
NPVKFIGE-NGWLKGIECVRMELSEPDESGRRRPVPIEGSNFVIDVETVVLAIGQLEIGK
WGQIIVDPETTSLEGVFAGGDVIHGTVIQAMGDARKAAAAIHEYL-----
>B_Bacillota_Calderihabitans_maritimus@@FAD-dependent_oxidoreductase@WP_088555170.1 WP_088555170.1 FAD-dependent oxidoreductase [Calderihabitans maritimus]
SDQKYAPCLHRCPAHLDIPSYIERTTERCFEEALEVIRRSTALAGVLGRVCVCEEHCRRP
IAIRGIKRFVADYELKRGKAQVAVVGAGPAGLSCAYQLARKGYKVTIFEALPVAGGMLAV
GIPPYRLPIKALGVEIKYNTRVGQDISLQDLNYQAVFIAAGLHDSAKMGIEGEYLRNMNL
GKRVAVIGGGNVAMDCARSSLRKGFEEVYLIYRRTRAEMPANECEVRDAEAEGVKFCFLA
NPTEIVAE-DGKVKGLNCIRMELGEPDASGRRRPVPIPGSEFFLPCDVVIPAIGQIELTK
WKTIAVDPVTTGVPGVFAGGDIVLGTVVEAVAQGNRAAISIDQYLRCLRC
>B_Bacillota_Moorella_sp._Hama-1@@FAD-dependent_oxidoreductase@WP_109207758.1 WP_109207758.1 FAD-dependent oxidoreductase [Moorella sp. Hama-1]
GGVAYAPCLKRCPAHLDIPAYIDAIKDGRYEESLAIIRQRTALAGVLGRVCVCEENCRRP
LAIRDLKRFVADYEVKRGGKKVAIIGAGPAGLSAAYQLAGRGYKVTIFEALPVAGGMLAV
GIPSYRLPIKALGVTINLNTRVGVDVTMDQLDYDAVFIAAGLHASSRMGVAGEFLRDLNL
GKVVAVVGGGNVAMDCARSALRRGAKEVHLVYRRSRAEMPAHATEVNDAEAEGVIYHFLV
NPAALVAE-NGSIKGMQCVRMELGEPDDSGRRRPVPVPGSEFFLPCDIVVPAIGQIEVGK
RGTISVDPVTTSVPGVFAGGDIVLGTVVEAVAQGNRAAVSIDQYLRCLRC
>B_Bacteroidota_Bacteroides_sedimenti@@NADH-ubiquinone_oxidoreductase-F_iron-sulfur_binding_region_domain-containing_protein@WP_353334480.1 WP_353334480.1 NADH-ubiquinone oxidoreductase-F iron-sulfur binding region domain-containing protein [Bacteroides sedimenti]
HAGVCAPCQNACPAKVNVPGYVALIAAGRVREAYDLIRQENPFPSICGRVCTCEGKCRRA
IAIADLKRYAADYVLNSGGKSVGIIGAGPSGLTCGYFLARLGYSIDIYEEKSVAGGILAY
GIPEYRLPIIQAGINVVYNTKVGKDIIFSDLKYDAIYIATGTQLSRKIGIEGEFLTDINM
KGVVAVIGGGNTAIDAARSALRLGAKEVHILYRRTIEEMPADKREIKDAIEEGVILHELV
APIRFVGD--GKVTGIECVKMVPGKFGKDGRRIPVEVLNSIFMINIDMAIPAVSQVGVTD
WGTFIVDPETTTQPGIFAGGDIARGVVITAIADGKNAARSIDIYLRCLRC
>B_Betaproteobacteria_Propionivibrio_sp.@@FAD-dependent_oxidoreductase@WP_294355240.1 WP_294355240.1 FAD-dependent oxidoreductase [Propionivibrio sp.]
VFQHSAPCIEACPSKIDVPKYIDGVKGGKFDFALGVILEKYSMAATCGRVCVCEDACRRA
VGIRMLKRYAADQALANDKQRVAVIGAGPAGITCAYKLLLDGFQVDVFDAQRSSGGMASI
GIPSYRLPIRQLGGNFFYGKVLGRDFALDTLGYDAVFLAYGASQGATLGVRNEFLLKVHK
EGDVVVVGGGNVAMDCGRSARRMGAKSVHLVYRRTVDDMPAAHDEVHAAQEEGVIFHCLV
NPSALVIE-NGRLQGVELVQMRQTEVDAKGRRGVEPIPGSESFMRCDLVIAAIGQVARDR
WNCITVDPDTTTRRGVFAGGDCVLGTLVNALDHGERAAASIRDYLRCLRC
>B_Betaproteobacteria_Uliginosibacterium_gangwonense@@FAD-dependent_oxidoreductase@WP_018606046.1 WP_018606046.1 FAD-dependent oxidoreductase [Uliginosibacterium gangwonense]
GLQHSAPCIEACPAKLDVPAYIDCLKDGKPDHALGVVLDKYPMAASCGRVCVCESACRRA
VGIKMLKRFVADQVSEGGNKRVAIVGAGPAGVTCAYHLLLSGFKVDVFEAGQSAGGMALV
GIPSYRLPIRSLGGMIYYGQKLGKDYSVEALGYDAVFLGFGASRGTLLGVDNEFLLDVHN
QGEVVVVGGGNVAMDCVRSALRMGASKVHLIYRRTREDMPADHEEIDAAEHEGVEFHFLS
NPSHLIIE-NDKAVGVELLQMRQTERDARGRVGVEAVPGSEHVLRCDLVIAAIGQITTDR
WGCIQVDADTTSRDKVFAGGDCVLGTLIHAMDHGAKAATSIRDYLRCLRC
>B_Caldisericota_Caldisericum_exile@@NADPH-dependent_glutamate_synthase@WP_014453486.1 WP_014453486.1 NADPH-dependent glutamate synthase [Caldisericum exile]
EASRCHPCIEGCPVHINIPAFIKAIKEEKFDLAIDIIHESNLLPAVTGRVCPCQAVCVMP
VGIGRLERFVADLDLEKRGIKVAIVGSGPAGLSCAADLSRMGYDVTIFEAFHVAGGVLVY
GIPEFRLPLSKMGVKFVFDFLVGRTRTIQGLGFKAVFLGTGAGLPQFMHIPGEFLTRVNL
AKRVAVIGGGNVAMDAARTALRLGAEHVYLIYRRSREEMPARAEEIVHAEEEGIEFVLLS
NPVRYIGDEKGFVKQVECIKMQLGEPDSSGRRRPIPIEGSEFTIDIDEAIVAIGTLKVGR
HGEILVDENLTSVKGVFAGGDIVTGTVITAMGAGRLAAKSIDRFI-----
>B_Calditrichota_Caldithrix_abyssi@@FAD-dependent_oxidoreductase@WP_006928801.1 WP_006928801.1 FAD-dependent oxidoreductase [Caldithrix abyssi]
EASRC--CIEACPTHMDIPEYIRAIRENRLEDGLKILYDTNPFSESCGRVCTCQDVCALP
IAIRWLKRYITDNTHEKREQKIAIIGGGPSGLTAAFYLRNYGYQVTVYEKHDQLGGMLRY
GIPEYRLPILDTGVTVIYNTEIGKDVSLKDITFDAVFISVGAQKGTEMPIEGMFLDRIAE
GQKVVVVGGGNTAMDVCRSAVRLGAKEVQVIYRRTEQEMPANDEEIEEAKEEGVRFEFLT
TPVKISK--KGDKLEIECLRMKLGEPDASGRRRPVPIEGSNFTILTDTCVMAIGQVKTTR
WGTFDIDPTTTNVKNVFAGGDCGFGDAIRAIADGKKAAYFINKYL-----
>B_Chlamydiota_Waddlia_chondrophila@@FAD-dependent_oxidoreductase@WP_013182996.1 WP_013182996.1 FAD-dependent oxidoreductase [Waddlia chondrophila]
DLDYYIDCRDGCPVNTDPRGYMMALHSGKMLEGYKIARGPNPFASICGIICGCEISCRRT
LTIRAQKRYLDEWFGLDKGLKVACIGAGVASLTAAHDLLRLGYAVDVYEMMRMAGGMLTY
GVPTYRLKIEHLGAKIYYDMKLGRDITLDELKYDAIFLGVGLWKSRDLPIDGAYLRVRCA
GKELVVIGGGNVAFDAARTSIRNKAEKVTMVCLESRDEQTADEFEIEDGMEEGVKIINRV
APKAVMRDENGRICGLKVQQIH-RLFDHDGKFNPQLVPETETIIPCDSVVLAIGQALAIE
RGVIKTEKGTTSVKGIYAGGDAAFGLFITAIRHGQEAARAIDHDLRCLQC
>B_Chlorobiota_Prosthecochloris_sp._SCSIO_W1102@@NAD_P_-binding_protein@WP_265376799.1 WP_265376799.1 NAD(P)-binding protein [Prosthecochloris sp. SCSIO W1102]
HVGDCAPCEATCPAHIDIQGYIAHIANGNPEAAVRLIKKSNPLPVVCGRICPCESQCRRP
VSINPLKRFAAEYELQNGGKRVAIVGGGPAGLSAAYYLRQMGHAVVLFEALPELGGMVRY
GIPRFRLPILDLGVDVQTGKKLGEDFTIASLGFDAVLLAIGAHLAKPMRVPNDFLRKVVL
GKKVAVIGGGDTAMDCARVARRLGA-EVTLLYRRTQAEMPALPMEQEETMEEGVEFRFLT
APTEVVLDDTGRASLLRVISMKLGDPDESGRRRPVPIEGSEEDLPFDLIISAIGQPETTR
WNTFVYDENTTTQEGVFAAGDCAFGTVIRAVGEGQRAAKAINLYLRCIEC
>B_Chrysiogenota_Chrysiogenes_arsenatis@@NADPH-dependent_glutamate_synthase@WP_027389784.1 WP_027389784.1 NADPH-dependent glutamate synthase [Chrysiogenes arsenatis]
EASRCPQCVDGCPVNINIPGFLKKIEEGDFGAAVAVIRETNFLPAICGRVCPCELVCIVP
VSIGSLERFASDFERANNGRKVAVVGSGPAGMTAAYEIRRRGHEVTVFEAFHRGGGVLVY
GIPRFRLPLQQMGVNFVYNTVIGKSITLDELGYDAVFIGTGAGLPKMLGIDGEYLTRIYL
GKKVGIIGAGNTAMDAARTAKRLGAD-VTVYYRRSREEAPARTEEIHHAMEEFIEFKFLS
NPLEFIGDDNYFVKGIKCDVMTLTEPDESGRRKPVSA-GEQFVDEIDTVVFSLGCIEVNK
WGVVVVNPDTTSKDGVFAGGDIITGKVITAMGQAKVAAAALHDYV-----
>B_Chrysiogenota_Desulfurispira_natronophila@@NADPH-dependent_glutamate_synthase@WP_183731632.1 WP_183731632.1 NADPH-dependent glutamate synthase [Desulfurispira natronophila]
EAARCPQCVEGCPVRIDIPAFIKLIEKGDFDASAKKLRETNFLPAICGRVCPCELVCIIP
VAIGSLERFASDYERDNGGKKVAVVGSGPAGMTAAYEIRKRGHDVTVFEAFHRGGGVLVY
GIPRFRLPLEQMGVKFMYNTIVGKSMSLDDLGFDSIFVGTGAGLPKMTGVPGEYLTRVYL
GKKVGIIGAGNTAMDAARTAKRLGAD-VTVYYRRSEEEAPARTEELHHAKEEFITFKFLS
NPTEFVGDDNFFIRQIKCDVMELGEADDSGRRRPQPT-GESFVDDCDTAIMALGCIEVNK
WGVVVANPETTSKKGVFAGGDLITGTVIQAMGQAKVAAAALHEYV-----
>B_Clostridium_drakei_Clostridium_drakei@@NADPH-dependent_glutamate_synthase@WP_032077785.1_* WP_032077785.1 NADPH-dependent glutamate synthase [Clostridium drakei]
EAQRCPMCVSQCPVSINIPGFIEHVKKGELEEAAKVIAQSSALPAVCGRVCPCEGKCVLA
VSIGKLERFVADFSRENNGKKVAVIGSGPAGLTCAGDLAKLGHDVTIFEALHEAGGVLVY
GIPEFRLPVKKLGVKIETNVIIGRTVTIDELGFDAVFIGSGAGLPKFMGIPGEFLTRNNL
GKKVAVVGGGNVAMDAARTALRLGAE-VHIVYRRSESELPARVEEVHHAKEEGIIFDLLT
NPVEIVGDEKGWVKGMKCVKMELGEPDASGRRKPVEIPGSEFVMDIDTVIMSLGTLEINK
RKCIVAEEETTSREGVYAGGDAVTGTVILAMGAGKKAANAIHEYL-----
>B_Coprothermobacterota_Coprothermobacter_proteolyticus@@NADPH-dependent_glutamate_synthase@WP_107763937.1 WP_107763937.1 NADPH-dependent glutamate synthase [Coprothermobacter proteolyticus]
EASRCPTCIQGCPVNIDIKAFIGLIQEGKFTEGYYKIKEKNNFPAMTGRVCPCEASCVLP
IAIGRLERFLADHEMYKPHIPVACVGTGPASLAAAANLAKKGYEVHLFEALHLPGGVLSY
GIPEFRLPLSDLGVFIHTDVIVGKTYTLQQLEFKSIFLGTGAGAPLLLGVPGEFLIRVNL
GKEVVVVGAGNVAMDAARTARRLGAN-VTIVYRRSRAEMPSRAEEVQHAEEEGIHMKLLT
NPVAFHGK-DGWVQSVEVVSMQLGSPDERGRRKPIPIEGSNYEIYCDQVIVAIGTLLLTP
HGNIVVDEQYTNIPGVFAGGDIVTGTVIEALGAGKKAAIYIDKFI-----
>B_Deferribacterota_Calditerrivibrio_nitroreducens@@dihydropyrimidine_dehydrogenase_subunit_A@WP_013451984.1 WP_013451984.1 dihydropyrimidine dehydrogenase subunit A [Calditerrivibrio nitroreducens]
KQYRYAPCTAGCPANVKIPEFIEAIKDYRFDEALSIIRETMPLPGVCGRVCPCEKNCRRP
VNIMVLKRTPWDYEYYHHDKKICIVGAGPAGLTAAYYLAQLGHTVKIFEMLPEPGGMVAV
GIPDYRQPIQSLGVEIQYNTKLGRDIFLDDLEYDAVLIAIGAFKSREMGVEGEFLQDFSL
GNRVVVVGGGNTAIDCVRTAIRLGCTDVNLVYRRSRAEMPAEDYEVADAEEEGVKFHFLI
NPVKIIAK-DGKVVGMECVRMQLGEPDESGRRKPEPVPGSNFVIECDTIIPAIGQIKVTK
WNTISVKEDLTDVPGIFSAGDCEWGTVVKAIGAGRWAAIMMDRYLRCLRC
>B_Deferribacterota_Deferrivibrio_essentukiensis@@FAD-dependent_oxidoreductase@WP_242820935.1 WP_242820935.1 FAD-dependent oxidoreductase [Deferrivibrio essentukiensis]
KEIEYAPCTAGCPANVKIPEFIEAIKDARYLEALAIIRTTMPLPGVCGRVCPCEANCRRP
VSIMVLKRTPWDYEYYHHDKKVAIVGAGPAGLTAAYYLAQLGHKVKIYEMLPEPGGMVAV
GIPDYREPIQSLGVEIQYNTKLGRDIFLDDLDYDSVLIAIGAFKSRDMGVEGEFLQKFSL
GNRVVVVGGGNTAIDCVRTAIRLGSTDVNLVYRRSRAEMPAEDYEVADAEEEGVKFHFLI
NPVKIIAK-DGKVVGLECIKMQLGEPDESGRRKPEPVPGSNFVIECDTVIPAIGQIKVTK
WNTISVKEDLTDVPGVFSAGDCEWGTVVKAIGAGRWAAIMMDRYMRCLRC
>B_Deinococcota_Calidithermus_roseus@@NAD_P_-dependent_oxidoreductase@WP_182482691.1 WP_182482691.1 NAD(P)-dependent oxidoreductase [Calidithermus roseus]
EANRCAPCTHACPTHIDIPKFIKKIASENVVGAARTILEANLMGATCARVCPCEGACVLP
IMIGRLQRYATDYVYERGGKKVAVIGAGPAGLTCAGELAKLGHSVTVFEKRELPGGLSTY
GIIRLREPVKRLGVEVRTGMELGKNLSFDQLEYDAVFLSVGLGAVPAMGIPGEYIEKSKL
GQNVVVIGAGNTAIDCATIAKRLGAQRVTMVYRRTDAEMTAYLHEYEFAKKEGIEFRFLT
QPVRVIAE-GGRVRGLECVRMELGAPDASGRPAPVPVPGSEFVLPADQVVKAIGQLA-TE
RGYIKVSDDFTSLPGVYAGGDCVRSSTVMAVEDGKLAAFAIHRKL-----
>B_Deltaproteobacteria_Dissulfurimicrobium_hydrothermale@@FAD-dependent_oxidoreductase@WP_237888888.1 WP_237888888.1 FAD-dependent oxidoreductase [Dissulfurimicrobium hydrothermale]
HYGDCAPCNLTCPIGINVQGYVNLIANRLFRAALELIREKNALPGIICRVCPCESRCRRP
IAINDLKRFVVDNSIKEGGYRVAIIGGGPAGLAAAYYLRKNGHEVTIFETEEDLGGMARY
GIPAFMLPILRMGIHLKTKVRWGRDFDLKSLGYNSILIATGQPRSKPLEIEGALLRKIND
GRSVIVIGGGRTAVAAARALRRLKA-EVTVVYPRSRQEMPVHLRDVKDAEAEGVRLFLMA
MPVRISRL-GDQGLQLELARTVLGEPDERGNREPKPMDGSRLVLAADTVVSALGQLSISS
TGTIKVNPTTTNLPWVYAAGDVASGTTTQAVDAGRRAAEAIHKDLRCLQC
>B_Deltaproteobacteria_Dissulfurirhabdus_thermomarina@@formate_dehydrogenase_subunit_alpha@WP_374001948.1 WP_374001948.1 formate dehydrogenase subunit alpha [Dissulfurirhabdus thermomarina]
HYGDCAPCNLTCPGGINVQGYVNLVARGEYEAALRLIKEKNPLPVTVGRVCPCETRCRRP
IAINHLKRFLADYALEHGGRRVAVIGGGPAGLSAAYYLRKLGHDVTLFEAERELGGLLRW
AMPRYKLPIVNMGVHVKTGRAWGRDFTLADLGFEAVFIATGLPRQRPLQVAGAYLRRVAG
GERVLVVGGGDIAVDAARSARRSGAEDVTVIYPRSRVELPAHQRDIEEAEKEGVQFFLMA
TPLSISKQ-GGK-VVVEMARTILDEPDERGVRHPVPMPGSRLIWEGDAVIAALGQLKLTP
RKTIKANPSTTSVDGIFAGGDVATGTVIQAVAGGRRAAEAIHEYLRCLQC
>B_Dictyoglomota_Dictyoglomus_thermophilum@@NADPH-dependent_glutamate_synthase@WP_276900065.1 WP_276900065.1 NADPH-dependent glutamate synthase [Dictyoglomus thermophilum]
EASRCAPCVKGCPVNIDIPGFIRLIKEKKYDEAIKKIKESNNLPATTGRVCPCEALCTLP
VAIGRLERFVADYELNKGDKKVAVVGSGPAGLTVAGDLARMGIKVSIFEAFHEPGGVLIY
GIPEFRLPIKSLGVEIFTNVVVGRSVTIDELEYDAVFIGTGAGAPQFLNIPGEFLTRVNL
GKIVGVIGGGNVAMDAARTALRLGAKEVHILYRRTEEEMPARYEEIVHAKEEGIIFNFLV
SPVKFVGDEKGHLIGIELQRMTLGEPDSSGRRRPIPIEGSNFVFPIDMAIVAIGTLSVNK
NGTILIDKETTSKDRVFAGGDVASGTVINAMGAGKIAAKSIFKLL-----
>B_Elusimicrobiota_Elusimicrobium_minutum@@NADPH-dependent_glutamate_synthase@WP_012414346.1 WP_012414346.1 NADPH-dependent glutamate synthase [Elusimicrobium minutum]
EAQRCAKCSAACPVNVKIPEFISLVLKDDMGGAASKIMETSLLPAICGRVCPCEGACILP
VAVGLLERYVADTAREQGGKRVACVGSGPSSLSAAAELRRAGHEVVVFEALHDYGGVLRY
GIPSFRLPVQAMGVVFERDVLVGASVTIEELQFDAVYIGSGAGLPTMANIPGEFLTRINL
GKRVAVLGGGNSAMDAARCAMRLGPESVTVVYRRSLEEMPAREEEIHNAMEEGIKFEFLT
VQKEILADEKGRVKGLVCTRNELGEPGPDGRRKPVCVPGSEFTLDVDTVIVAIGQLKVTS
KGVLEATEFGTSLKGVFAGGDIIRGTVLLAMKDGIIAARKINEYL-----
>B_Elusimicrobiota_Elusimicrobium_sp._An273@@NADPH-dependent_glutamate_synthase@WP_087289189.1 WP_087289189.1 NADPH-dependent glutamate synthase [Candidatus Avelusimicrobium gallicola]
EADRCAHCQANCPVGVQIPDFIALLKEGKVGEAASKIMETSLLPAICGRVCPCEGNCILS
VNIGMLERYTADTARKEGGKKVACIGSGPSSIAAAAELARAGHEVTVFEALHAFGGVLRY
GIPSFRLPVKSMGVKFVTDVLIGATEKVADLQFDAVYVGSGAGLPTMTGIPGEFLTRVNL
GKHVAVLGGGNSAMDAARCAMRLGPDSVTIAYRRSAAEMPARAAEVEHAKEEGVQFEYLV
TPKEVLMDDKGRVTGLKCTRNQLGEPDERGRRRPVEIPGSEFVMPVDTIIVAIGQLKTTE
RGVLALDEEGTTLPGVYAGGDIIRGTVLLAMKDGIEAARRINAYL-----
>B_Endomicrobiia_Candidatus_Endomicrobiellum_cubanum@@NADPH-dependent_glutamate_synthase@WP_373469916.1 WP_373469916.1 NADPH-dependent glutamate synthase [Candidatus Endomicrobiellum cubanum]
EAKRCPMCIKGCPVEIYIPGFIECLLEDKPKDALKILNQKTSLPAVCGRVCPCEKNCILC
VSIGNLERYAADATANSEGIKIAIIGSGPAGLTCGGDLLKQGYNVTVFESLHDTGGVLRY
GIPEFRLPLKKLGMKLVLNTLIGRTKTIQDLGFKAVFVAVGAGLPTFPNIPGEFLVRVNL
GNNVVIVGGGNTAMDSARTALRLGAESVKLVYRRSENEMPARLEERIHAKEEGIEFATLT
NPVKFIGDKNGFVKAVECVKMELGDPDESGRRIPKIVENSNYIIETDMVILALGLLEVDS
KGHILVDKNYTSVPGVFAGGDIVVGTVISAMGMGKQAAKSIMRYL-----
>B_Endomicrobiia_Endomicrobium_proavitum@@NADPH-dependent_glutamate_synthase@WP_052569841.1 WP_052569841.1 NADPH-dependent glutamate synthase [Endomicrobium proavitum]
EAKRCSSCVKGCPVEINIPGFIKKLAEGNAPAAIEILKEKNNLPAVCGRVCPCEKHCILS
IAIGNLERYAADFKLQSLPLKVAVVGSGPAGLACAGDLAKLGYDVTVFESLHDTGGVLRY
GIPEFRLPLKNLGVRFVLNTLIGRTKTVKRLGYKAVFVGVGAGLPIFLGVEGEFLVRVNL
GKNVVVVGGGNTAMDSARTALRLGAQSVKLVYRRSENEMPARLEERIHAKEEGVEFITLT
NPVKFIAGQNRCVAGAECVKMELGEPDASGRRRPKKIENSNFIIESDMVVLALGLLNTDK
DGYIEIDENFTSLNGVFAGGDIAGGTVIQAMGMGKKSAKNIHEYL-----
>B_Escherichia_coli_Escherichia_coli@@formate-dependent_uric_acid_utilization_protein_AegA@WP_205846600.1 WP_205846600.1 formate-dependent uric acid utilization protein AegA [Escherichia coli]
EASRCSVCEWTCPLHNHIPQWIELVKAGNIDAAVELSHQTNTLPEITGRVCPCEGACTIA
VTIGNIERYISDQALAKGGKRVAIIGAGPAGLACADVLTRNGVAVTVYDRHPEIGGLLTF
GIPSFKLDFSAMGIHFELNCEVGKDVSLDSLQYDAVFVGVGTYRSMKAGLPNEFLIANTK
GLNVVVLGGGDTAMDCVRTALRHGASNVTCAYRRDEANMPGSKKEVRNAREEGANFEFNV
QPVALELNEQGHVCGIRFLRTRLGEPDAQGRRRPVPIEGSEFVMPADAVIMAFGFVTVDK
WGRIIADVESTTNPKIFAGGDAVRGLVVTAMAEGRHAAQGIIDWL-----
>B_Fibrobacterota_Fibrobacter_sp.@@NADPH-dependent_glutamate_synthase@WP_300190444.1 WP_300190444.1 NADPH-dependent glutamate synthase [Fibrobacter sp.]
EANRCQPCVESCPVHIDIPAFIAKIAEGDFKAAIAKIKETSLLPAICGRVCPCQMNCTMA
VAIGRLERFAADYERNNGGKKVAVIGSGPAGLVVAADVRREGHDVTIFEAFHKLGGVVRY
GIPEFRLPLAAMGVKFETNFVIGRTRKLKDLGYDAVFVGTGAGLPLFMNIEGEYLTRANL
GKNVVVLGGGNVAMDAARMALRLGAEKVRIVYRRSMNELPARKEEVLHAQEEGVEFCVLQ
NPAKILGDEAGHVRGMLVDKYELGEPDEKGRPRPVKVEGASFEIECDTVLVAIGNLSVDK
KGHILLEDATTFMEKVYAGGDIVLGTVILAMGEGRRAAAGINEYL-----
>B_Fusobacteriota_Haliovirga_abyssi@@NADPH-dependent_glutamate_synthase@WP_307905607.1 WP_307905607.1 NADPH-dependent glutamate synthase [Haliovirga abyssi]
EAKRCPGCVSGCPVSVPIPQFIKKVSEKEFIEAYKIITTQNRMPAICGRVCPCEQRCVRP
VAIGRLERFVADYYMKNAKIKVAVIGSGPAGLTCAGELAKYGYDVTIFEALHTFGGVLIY
GIPEFRLPILDLGVKVEKNVIVGKSITIEELGYKAIFIGSGAGLPRFMNIEGEFLTRVNL
GKNVVVVGAGNVAMDSARTALRLGAESVTIVYRRGEAEIPARAEEVKHAKEEGIIFKLLT
NPTRIIE-DDGWVKEIECVEMELGEPDNSGRRRPIVKVGSEFKIKADTVIIAIGQLEINK
RGGIIVEEETTSIDGVYAGGDIVTGTVILAMGAGKKAAKAIHEKL-----
>B_Kiritimatiellota_Pontiella_desulfatans@@NADH-quinone_oxidoreductase_subunit_NuoF@WP_342793907.1 WP_342793907.1 NADH-quinone oxidoreductase subunit NuoF [Pontiella desulfatans]
RAGVCAPCQSACPASVDVPGFVSLVGEKRYADALKLHRERNPFAAACARICFCEEHCRRP
LSIRGVKRFMVEQEMIIQAKKIAIVGAGPAGLSCAFFLARLGYKPKVFEAAPRPGGMMAQ
TIPAYRLPIERLGVDIECDKALGVDFTLESLGYEAVFLAVGAPDGLKLGLPGEFLRDYNI
GRHVVIIGGGNAAIDAARTAARLDAETVTVLYRRTREQMPAYEEEIEEAEAEGVKLQLLT
SPEEILVED-GKVVGIRCKPMELGAFDRSGRRRPVAGEDEDFIVPCDQVIAAIGQLNVQR
NGYVATDALSTSEDWIFAGGDVATGSVIEAVADGEKAAAGIDQFLRCLRC
>B_Lentisphaerota_uncultured_Victivallis_sp.@@FAD-dependent_oxidoreductase@WP_294437241.1 WP_294437241.1 FAD-dependent oxidoreductase [uncultured Victivallis sp.]
HSGDCAPCTMACPAHANVEEYVRAGRKGEFLESLKIIKERIPLPMSIGRVCPCEKECRRP
VAINEFKRLAADL--YYDGKKVAIVGAGPAGLSAAYYLRRNGVAATIFEAMPKAGGMLRY
GIPEYRLPFEKMGVKFVFNRKLGENLQLEELEFDAVAIAVGCWKASGMRCEG-FLRNVAM
PGKVVVVGGGNTAMDCLRTSVRLGSPEVHCFYRRTEAEMPAEKIEIHEAREEGVNFNFLL
APVKV--EKRGGKLVMTCRRMELGEPDASGRRKPVEIPGSDFEVEADTIIAAIGQLPVTR
FRTIEVQGD-RVSGKVYAAGDCVSGTVVEGVAGGRKLALEIFSELRCIEC
>B_Moorella_thermoacetica_Moorella_thermoacetica@@FAD-dependent_oxidoreductase@WP_025773492.1_* WP_025773492.1 FAD-dependent oxidoreductase [Moorella thermoacetica]
AGLTYAPCLKRCPAHLDIPAYIDAIKDGRYEESLAIIRQRTALAGVLGRVCVCEENCRRP
LAIRGLKRFVADYDVKRGGKKVAIIGAGPAGLSAAYQLAGRGYKVTIFEALPVAGGMLAV
GIPSYRLPIKALGVTINLNTRVGVDVTMDQLDYDAVFIATGLHASSRMGVAGEFLRDLNL
GKVVAVVGGGNVAMDCARSALRRGAREVHLIYRRSRAEMPAHATEVRDAEAEGVIYHFLV
NPTALVAE-KGNIKGMQCVRMKLGEPDDSGRRRPVPVPGSEFFLPCDIVVPAIGQIEVGK
RGTISVDPVTTSVPGVFAGGDIVLGTVVEAVAQGNRAAVSIDQYLRCLRC
>B_Mycoplasmatota_Anaeroplasma_bactoclasticum@@NADPH-dependent_glutamate_synthase@WP_119016882.1 WP_119016882.1 NADPH-dependent glutamate synthase [Anaeroplasma bactoclasticum]
EAGRCPQCVLGCPVNINIPGFIAHLKTKNFEEAAKEIAKFSALPAVCGRVCPCEARCVVA
ISIGKLERFTADYAASHGGKKVAVIGAGPAGLTTAGELAKKGYAVTIFEALHKAGGVLVY
GIPEFRLPVKALGVEIITDVIIGKTLTIDQLKFDAVFIGSGAGLPKFMGIPGEFLTRVNL
GKKVAVVGGGNVAMDAVRTALRLGAD-ASIVYRRSEEELPARVEEVHHAKEEGVKFELLT
NPTEILTDEQGNVTGMKCVRMELGEPDASGRRRPQVIPNSEFVMDVDMVIMSLGTLDTNS
HGCLIANEETTTHDLVWAGGDAVTGTVILAMGAGKKAAAAIDEAL-----
>B_Mycoplasmatota_Mycoplasmatota_bacterium@@FAD-dependent_oxidoreductase@QVK18081.1 QVK18081.1 FAD-dependent oxidoreductase [Mycoplasmatota bacterium]
EAGVCSPCQNACPADINVPGYIALIAEGRIRDAYNLIRKENPFPAVCGRVCTCESKCRRS
IAISDLKRYIADEVLKDDGKSVGIIGAGPSGLTCGYYLARLGYDVEVYEQQPVAGGVLAF
GIPEYRLPIEQVGVNINLNVEVGKDITFDELKHDAVYIATGTQFSRKIGIPGEFLKDVHL
EGRVVVIGGGNTAIDAARVAVRKGASEVVILYRRTIGDMPADEREVIDAQEENIKIIELV
SPVKIHGT--NKVQEIECLKMELGEFDSGGRRKPVPVKGTEFRIKADMIIPAVSQVEVTK
WGTFVTDKDTTRLEGVFAGGDVARGTVITAIADGKKCARSIDVFLRCLRC
>B_Planctomycetota_Thermogutta_sp.@@FAD-dependent_oxidoreductase@WP_297031075.1 WP_297031075.1 FAD-dependent oxidoreductase [Thermogutta sp.]
RAGVCAPCESACPANVDIPGFVALVAERRYAEAIRLHRERNPFAAVCSRVCFCEDKCRRP
VSIRAIKRFMVDQEVTLQKKKIAIIGAGPAGLTCAYFLARLGYRPEVFEAEQRPGGMLVQ
AIPAYRLPIEQMGVEIITGMALGRDFTLSSLGYDAVFLGVGAPQGAKLNIPGEFLRTYNI
GRRVVIVGGGNSAIDAARTAIRLGAESVVVVYRRNREAMPAYEEEITEAEAEGVRLQLLT
APVEVLTEG-GRVVGLKCVPVQLGEFDRSGRRRPKEA-GEAFCIPADQILVAVGQLRKNN
RGFIDVDPVTTSQRWIFAGGDAVTGSVVEAVAAGERAAVGIDMLLRCLRC
>B_Rhodothermota_Rhodothermus_bifroesti@@NAD_P_-dependent_oxidoreductase@WP_210373444.1 WP_210373444.1 NAD(P)-dependent oxidoreductase [Rhodothermus bifroesti]
EASRCAPCIEACPTRIDIPGFIRAIREGDPLTSARIIFEANVLGGSCARVCPCEGACVLP
VAIGRLQRYATDAAFAAGPLSVGVIGAGPAGLACAAELARLGHEVTVYEARSEPGGLVVS
AIAPYKQMIRALGVTFCFNTSIGEDLSFAELRHDALFLAVGLDGDMPLEIAGSFIERLKA
GENVVVIGGGNTAIDVAREAVRLGARHVTVLYRRTEAEMPAFRHEVEAARDEGVQFEWLT
LPVRLLGE--VRVSGVECVRTRLVPDPSGGRPRPQVVEGTEFVLPADTVVFAIGQLR-IE
QGRVWVDEHFTSHPRLFAGGDCVNGTVVEAVAQGKRAAHAIAQRI-----
>B_Rhodothermota_Rhodothermus_marinus@@NAD_P_-dependent_oxidoreductase@WP_014068041.1 WP_014068041.1 NAD(P)-dependent oxidoreductase [Rhodothermus marinus]
EAARCAPCIEACPTHIDIPGFIRAIREGDPLHSARIIFEANVLGGTCARVCPCEGACVLP
VAIGRLQRYATDAALEAGPLSVGVVGAGPAGLACAAELARLGHEVIVYEAAPEPGGLVVS
AIAPYKQMIRRLGVTFRFNTRIGQDLSLADLRHDALFLGVGMDGDMPLELEGIFIERIKA
GDRVVVIGGGNTAIDVAREAVRLGARHVTVLYRRTEAEMPAFRHEVEAAYEEGVQFEWLT
LPVRLLGE--VRVSGVECVRTRLVPDPSGGRPRPQVVEGTEFVVPADTVVFAIGQLR-LE
RGRVWVDENFTSHPRVFAGGDCVNGTVVEAVQHGKLAARAIDRLI-----
>B_Spirochaetota_Oceanispirochaeta_sp.@@NADH-ubiquinone_oxidoreductase-F_iron-sulfur_binding_region_domain-containing_protein@WP_298001737.1 WP_298001737.1 NADH-ubiquinone oxidoreductase-F iron-sulfur binding region domain-containing protein [Oceanispirochaeta sp.]
DAGVCAPCQSACPASVDIPGFVSLIGEGRMTEALKLHRERNPFAAVCARVCFCEDHCRRS
VSIRGIKRFMVDQEVVIQQKKIAIVGAGPAGLSCAYFLARLGYKPDLYEASARPGGMLVQ
TIPAYRLPIEDLGAVIHTEKRMGHDFTLDSLGFEAVFLAVGAPESLNMGLSGEFLREYNI
GKKVVVIGGGNAAVDAARTALRLGADSVKIIYRRGKEAMPAYAEEIEEALEEGVTLDCMV
QPLEFLKDGKGAVRAVRCIPMIAGEFDRSGRRRPKVSEKSEQIFEADQVIIAIGQPELNA
SGFLKADPLTTSFPGVFSGGDAVEGSVVSGIAAGERAAVGIDLMLRCLRC
>B_Spirochaetota_Spirochaeta_africana@@NADH-ubiquinone_oxidoreductase-F_iron-sulfur_binding_region_domain-containing_protein@WP_014455791.1 WP_014455791.1 NADH-ubiquinone oxidoreductase-F iron-sulfur binding region domain-containing protein [Spirochaeta africana]
AAGVCAPCQSGCPAGVDVPGFVALVKEHRYAEALQLHRERNPFAAVCARVCFCEEHCRRP
VAIRAIKRFMVDQEVTIQERRVAIVGAGPAGLSCAYFLARLGYAPEVFESEPRPGGMLVQ
TIPAYRLPIEQMGATIHTGEQLGRDFSLDDLGFEAVFLGVGAPRSSKLGVPGEFLRRYNI
EREVVVVGGGNAAVDAARTAVRLGAEKVTIVYRRTREQMPAYAEELTAAEAEGVVIRGLM
QPVEVRGDSDGRVRAVLCRPMQLGGFDRSGRRRPTSAGERTIEIACSQVIAAIGQRLLDE
QGYLQVDPATTALEWLFAGGDAVSGSVVAAIGAGERAAVGIDRWFRCLRC
>B_Thermotogota_Athalassotoga_saccharophila@@NADPH-dependent_glutamate_synthase@WP_174755555.1 WP_174755555.1 NADPH-dependent glutamate synthase [Athalassotoga saccharophila]
EANRCQPCVAGCPVNIDIPGFILALRNRDLPKSTQILKSYNNLPAVCGRVCPCEGRCTVP
VAIGKLERFVADWEANQGLGRVAIIGAGPAGLTAAADLAKMGYEVKIFEALHAAGGVLMY
GIPEFRLPIKSLGVEIDTDSIAGRSVTISELEFDAIFIGTGAGTPSFMNIPGTFLTRINL
GKHVVVVGAGNVAMDASRSALRLGAESVKIVYRRSEEEMPARIEEYHHAIEEGIEFHWLT
NPIEYIGDDKGNLTAVKCIKMKLGEPDASGRRRPIPIDGSEFIIEADMAIEAIGQLKLTP
HGYIEADPETTSVEGVFAGGDIVTGTVILAMGAGKKSAKAIDEYI-----
>B_Thermotogota_Mesoaciditoga_lauensis@@NADPH-dependent_glutamate_synthase@WP_036222172.1 WP_036222172.1 NADPH-dependent glutamate synthase [Mesoaciditoga lauensis]
EANRCHPCVAGCPVNIDIPGFILALRNNDLSESIKILKSYNNLPAVCGRVCPCEGKCTVP
VAIGKLERFVADWAASHEKGKIAVIGAGPSGLTVAADLAKKGYKVTIFEALHAPGGVLMY
GIPEFRLPIEELGVNVETDVVVGKTITIEEIEYDAIYIGTGAGTPRFMNIPGTFLTRINL
GKRVVVVGAGNVAMDASRSALRLGAEKSMIVYRRSEKEMPARIEEYHHAVEEGIEFHWLT
NPIEYIGDENGNVKAVKCVKMELGEPDASGRRRPVPIEGSEFVIEADMVIEAIGQLKLNK
RGYIEADPETTSVEGVYAGGDIVTGTVILAMGAGKKSAKAIDEYI-----
>B_Verrucomicrobiota_Limisphaera_ngatamarikiensis@@NADPH-dependent_glutamate_synthase@WP_240893695.1 WP_240893695.1 NADPH-dependent glutamate synthase [Limisphaera ngatamarikiensis]
EALRCPRCTQGCPVGVKVREFIQLVLEGDYLGAAAKIREDNVLPAITGRVCPCEGSCILP
VGIGYLERFVADYERAHGGKRVAIVGSGPAGLSAAGDLVRLGHEVVVLEALHEIGGVLVY
GIPEFRLPLKRMGVEFRTNVVVGKTVTLDELGFDAVFVATGAGLPVFLNIPGEFLTRVNL
GRDVVVIGGGNTAMDAVRTALRLGAATATIVYRRSEAEMPARLEEVKHAREEGVRFQFLT
SPVEFLDDGRGWLEGLRCVRMALGEPDASGRRRPVPVPGSEFVIPARMAVIAVGNLETTP
EGYIKADPVTTSKRGVFAGGDIVTGTVILAMGAGRRAARAIDEYL-----
>B_Verrucomicrobiota_Oceanipulchritudo_coccoides@@FAD-dependent_oxidoreductase@WP_163967274.1 WP_163967274.1 FAD-dependent oxidoreductase [Oceanipulchritudo coccoides]
RSGTCAPCQCACPANVDIPGFVSLTGEKRYAEALQLHRERNPFAAICARVCFCESMCRRA
VSIRGIKRFMVDQEITVQKRKVAIVGGGPAGLSCAYFLARLGYKPVVFEAEARPGGMLVQ
AIPAYRLPIEQMGVDIRTQQRLGKDFTLSSLGFECVFMGIGVPGGVQLDLPGCFLKEYNQ
GIKIVIVGGGNCATDAARTAIRLGAEV-DLVYRRSQAEMPAYAEEIDQALQEGVRIHTLT
NPTEIIRED-GKIVAVECLQMKLGDFDRSGRRRPIES-QKEIRIEADQVIFAIGQLETVA
NKQIRSDKQTTSIPWIFSGGDAATGSVIDAIAGGERAAVGMDCYLRCLRC
>B___TDB__Deferrisoma_camini_Deferrisoma_camini@@FAD-dependent_oxidoreductase@WP_025323393.1_* WP_025323393.1 FAD-dependent oxidoreductase [Deferrisoma camini]
PRGEYAPCKSACPAHLDIPTYVELIKKGRFEDSLEVIRQDNCLPGTVGRVCVCEFNCRRP
VQIKYLKRFVADYELDRNKEKVAIVGAGPAGLSCAYYLAQLGYDVTVFEALPEPGGMAAV
GIPDYRLPIADLGVTVRYNTEVGRDVTWDDLGFKAVFLAVGARLGTGLRAPGEFLRDVAL
GKRLVVVGGGNVAIDCVRTGLRVGYEKVTLVYRRTEAEMPADKVEIADAKAEGIEFLFLH
NPTRLVLDDNGKVKGVELIKMELGEPDESGRRRPVPIEGSEFVLETDAVIPAIGQVKADR
RNQIQVQGLNVDGVGVFSAGDCVTGTLIAGLAGGKEAAFQIDRFLRCLRC
>B___TDB__Desulfobulbus_propionicus_Desulfobulbus_propionicus@@NAD_P_-dependent_oxidoreductase@WP_015724595.1_* WP_015724595.1 NAD(P)-dependent oxidoreductase [Desulfobulbus propionicus]
EAQRCPLCVMGCPIGNDIPRFIELLRERKFEQAYWTIRETSSMPSICGRVCPCEGACIRP
VAIGLLERFLADWMIINGGIKVAIIGSGPAGITVAHSLSHKGYSCTIFESLPVFGGMLSV
GIPNYRLPLQQCGVNVKTGITVGRDLTLSDLGYAAVFLGIGAYESRRLGLEGEYLGQVLT
GDRVVVVGGGNVAIDVARVALRSGWKEVTILYRRTREEMPASGVEVHHVEEEGVQILFLA
VPTRILSD-DGRLTGVECIRMQPGEPDASGRRSPVPVEGSEFVLEADALIAAVGQVEVTS
RGTYVVDPVTTSVEWIFAGGDTVLGTVAKAVCQGLDAAESMHRYM-----
>B___TDB__Desulfobulbus_propionicus_Desulfobulbus_propionicus@@NADPH-dependent_glutamate_synthase@WP_043771132.1_* WP_043771132.1 NADPH-dependent glutamate synthase [Desulfobulbus propionicus]
EASRCPGCVEGCPVNIHIPAFIKLIAEGKFIDALLKLKEQTALPAVCGRVCPCEARCILP
VAIGRLERFAADYARKHGGKRVAIVGAGPAGITVAGELARWGHEVVMFEALHLAGGVLMY
GIPQFRLPLKRLGVTIHTDYVIGKSETVGQLGFDAVFIATGAGLPVFLGIPGEFLTRANL
PHRAVTVGGGNVAMDAARTALRLGAEST-IVYRRSKAEMPARAEEVHHAEEEGVVFHLLT
NPVRIVTDARNRVTGVECLRMELGEPDASGRRRPVAVKGSEFIVPADTVIVAIGNIETSK
RGTITADPVTTSKPGVFAGGDIVSGTVISAMGQGKTAALHIHRYL-----
>B___TDB__Desulfohalobium_retbaense_Desulfohalobium_retbaense@@NADPH-dependent_glutamate_synthase@WP_041281814.1_* WP_041281814.1 NADPH-dependent glutamate synthase [Desulfohalobium retbaense]
EARRCPTCQDGCPVEVDCKRFIRELAEGQVEQAFRTIKETNSLPAVCGRVCPCEGRCKLP
VAIGRLERYVADAFYAGTDLRVAAIGSGPASLTLAGYLAAQGVKVEVFEALHLPGGVLSY
GIPEFRLPLKEQGVEFHMNWVGGKTMTVGDLGFKAVFLGLGAGLPRFMKLPGEYLTRVNL
GRKVTVIGGGNVAMDAARTALRLGAEEVRIVYRRTQEEMPARLEELEHALEEGVQLEILA
CPVAFQGDEGGRLTSMRVQKMCLGEPDESGRCRPMPVEDEAYDLETDLAIIAVGSLGLNS
RGYIEVDQETTNMPMVFAGGDIVTGTVVEAMGAGRQAGKEISRRL-----
>B___TDB__Desulfonatronum_thiodismutans_Desulfonatronum_thiodismutans@@NADPH-dependent_glutamate_synthase@WP_235185532.1_* WP_235185532.1 NADPH-dependent glutamate synthase [Desulfonatronum thiodismutans]
EASRCAGCVTGCPVNINIPAFIDLIAKGHFAEAADKLKEQNALPAVCGRVCPCEAGCILP
VAIGRLERFAADYARNHGGKRVAVVGAGPAGITVAGDLIRWGHGVVIFEALHLAGGVLMY
GIPQFRLPLKKNGVEIRTDMAIGMTQTVDQLGFDAVFVGTGAGLPVFLNIPGEFLTRINL
PKRAVTVGGGNVAMDSARTALRLGAESV-IVYRRSLEEMPARAEEVHHAQEEGVEFHLLT
APKRILTDARNRVTGLECLRMELGEPDASGRRRPVPVEGSEFVVAADTIIVAVGNIEVGR
RGTIVADPETTSKPGVFAGGDIVSGTVISAMGQGKQAARAMHRYL-----
>B___TDB__Desulforegula_conservatrix_Desulforegula_conservatrix@@NADPH-dependent_glutamate_synthase@WP_027358112.1_* WP_027358112.1 NADPH-dependent glutamate synthase [Desulforegula conservatrix]
EAKRCPGCVAGCPVNVDIPAFINLIAEGNFKASIRKIWERNALPAVCGRVCPCEGSCILS
VAIGALERFAADTERLTGGKKVAVVGSGPSGLTVAGDLVIKGYEVTVFEAFHKAGGVLVY
GIPEFRLPLERLGVKIETNMVIGKVVSVDELGFEAVYVGVGAGLPSFLNIPGEYLTRANL
GRHVAVFGAGNVAMDSARTALRLGAEKVEIIYRRTRAEMPARAEEIHHAEEEGVEYRFLT
APLRFIGNENGRLVGVECLKMELGEPDSSGRPRPVEVKGSEYIVPCDMAIIAVGSMKLTK
RNYIIADPETTTKKGVWAGGDIVTGTVILAMGAGRKAADSIDAYL-----
>B___TDB__Desulforegula_conservatrix_Desulforegula_conservatrix@@NADPH-dependent_glutamate_synthase@WP_027359263.1_* WP_027359263.1 NADPH-dependent glutamate synthase [Desulforegula conservatrix]
EASRCPLCVEGCPVGVPIPEFINLIKNKDFSGAVRRIRAKNALPAICGRVCPCEGKCILS
VSIGGLERFLADFERQSGGSRIAVVGSGPAGLTVAGDLSVKGHDVTMFEAFHKTGGVLVY
GIPEFRLPIEDLGVKIECNTVIGLTSSIDELGFDAVFVAVGAGLPKFMEIPGEYLTRTNL
GKNVVVLGAGNVAMDAARTAMRLGAESVKIVYRRSMAEMPARKEEIHHAEQEGIEFVLLT
APSKFVGNKDGFLSGMECIKMELSEPDESGRRKPVPVKNSEYIIECDLAVIAVGSIALSK
YGYIIADQATTSKKAVWAGGDIVTGTVIEAMGAGRRAADSIDEYL-----
>B___TDB__Desulfurivibrio_alkaliphilus_Desulfurivibrio_alkaliphilus@@NAD_P_-dependent_oxidoreductase@WP_013164096.1_* WP_013164096.1 NAD(P)-dependent oxidoreductase [Desulfurivibrio alkaliphilus]
EAERCPKCRQGCPIHNDIPGFIRLIREGKIEEAYWLDRQTNTLPAVCSRVCPCEGHCLLP
VAIGMLERYIVDWMVSHGGKKVAIVGSGPAGMSVAHYLAKEGYSCTIFESLPLNGGMLTV
GIPPYRLPLRNCGVEVISGVTIGKDKSLSDLGFEAVFLGPGAHVSRKLGVDGEYLRRVNL
GENVVVVGGGNVAIDCARTALRTGSKNVFILYRRGREEMPASKAEIHHLEEEGVSIETLA
APIKVHGE-NGRLKSIECIRMQLGACDASGRCRPEPVEGSNFTIEADAVIPAISQLALSR
WGTFEVDELTTTVPWVFAAGDAVLGTVAKAVFQAKEAAESIHRLL-----
>B___TDB__Desulfurivibrio_alkaliphilus_Desulfurivibrio_alkaliphilus@@formate_dehydrogenase_subunit_alpha@WP_013164800.1_* WP_013164800.1 formate dehydrogenase subunit alpha [Desulfurivibrio alkaliphilus]
HFGDCAPCNLTCPGQINVQGYIAHVAKGQYEEAVRLVMERNPLPFSVGRVCPCETRCRRP
ISINHLKRFVADWCMANKGQRVAVIGGGPAGLTGAYYLALKGHDVTIFEAAPKLGGMLRY
GLPRYKIPILRLGISVRLGQRWGRDFNLESLGYGATLLTVGANHNESLDIEGGLLRQVNE
GKRAAVIGGGNTAVEAARSLLRSGVDEVTMIYPRNRTEMPANQRNIREAEAEGVQFLLMA
SPVKIESA-GDRGLDVELIRMVLGEPDAKGIRHPQAVPGTGIHLEVDTVVVATGQLELTP
KNNIKSNPRNTNLPGVYAAGDATNGSVIQSVVAARRAADNIHAQLRCLSC
>B___TDB__Geopsychrobacter_electrodiphilus_Geopsychrobacter_electrodiphilus@@FAD-dependent_oxidoreductase@WP_020674642.1_* WP_020674642.1 FAD-dependent oxidoreductase [Geopsychrobacter electrodiphilus]
VNLRYAPCMDRCPAHIDIPAYIEEIKDRRFDESLDVIRRNMPIPAVCGRVCPCETACRRP
VSIMVLKRVAADHEWMHHGKTVCVVGGGPAGISTAYYLALDGFKVTILDMLPEPGGTVAV
GIPDYRMPVEALGVEIRYNTKLGVDVSLKELQYDAVFLGVGAFRSKPMGVEGEYLRTVAL
GKRVIVVGGGNTAIDCVRVALREGAEDSILIYRRTRKEMPAESYEVDDADEEGVQFEFLR
NPTRLVHE-DGKVVGVEVVVMELGEPDESGRRRPAPMPGSEYVIPCDMVIPAIGQIETTR
WSTIVTKGGVTDSEGVFAGGDCEIGTVVAAVGQGRRAARAMSRWLRCLRC
>B___TDB__Syntrophotalea_acetylenica_Syntrophotalea_acetylenica@@NADPH-dependent_glutamate_synthase@WP_072285966.1_* WP_072285966.1 NADPH-dependent glutamate synthase [Syntrophotalea acetylenica]
EAKRCRPCVAGCPVRVRIPDFIAALAEGDLPEAARILLADNTLPAVCGRVCPCEQVCVRP
VAIGYLERFVADWALAHPGKKVAIVGSGPAGLTMAGELARKGHAVTLFEALHDTGGVLRY
GIPEFRLPLQDIGVQIECNVVVGKTVTLDELEFDAVFIGNGAGLPVMLNIDGEYLTRVNL
GKRVAVIGGGNTAMDAVRTSRRLGAERSIIVYRRTEVEMPARVEEIHHAKEEGIEFLLLA
APLEILGDEKGWVKGLLCQRMQLGEPDASGRRRPVPIEGDTFVLDVDVVVNAVGTLKLNK
WGNIETDERGTSLPGVFAGGDIVRGTVILAMGDGKMAAQAIDEYL-----
>B___TDB__Syntrophotalea_acetylenica_Syntrophotalea_acetylenica@@NADPH-dependent_glutamate_synthase@WP_072286950.1_* WP_072286950.1 NADPH-dependent glutamate synthase [Syntrophotalea acetylenica]
EAQRCRPCVAGCPVRVRIPEFITALACGNVAQAAHILLADNSLPAVCGRVCPCEAKCVLP
VAIGYLERFVADWAMRHPGKTVAVVGCGPAGITVSKELACKGHDVTIFEALHDTGGVLRY
GIPEFRLPLRHMGVSIECNVIVGKTVSLEELGYDAVFIGNGAGLPTMLGIPGEYLTRVNL
GKRVMVIGGGNTAMDAVRTGARLGAERSIIVYRRSEAEMPARVEEIHHAKQEGIEFILLT
APLEIIGDASGWVKGVRCQKMKLGEPDASGRRRPVPVAGQTFELAVDVVVNAVGTLELNK
WGNIVADDSGTSLQGVFAGGDIVRGTVILAMGDGKRSAAAIDDYL-----
>B___TDB__Thermodesulfatator_autotrophicus_Thermodesulfatator_autotrophicus@@hypothetical_protein_TH606_10180@OAG26846.1_* OAG26846.1 hypothetical protein TH606_10180 [Thermodesulfatator autotrophicus]
HFGDCAPCHGPCPGGLNIQGYIAFIARGEYASALSLIKEKLPLPALVGRVCPCEPRCRRP
VAINNLKRFVADWGLKTRGKKVAIVGAGPAGLSAAYFLRLKGHEVTIFEAREEPGGMPRW
TYPGFKISILELGVELKTGKRWGYDFAIKDLGYEAVFLAIGSYKCRSTNFPGEFLYQLNS
GKKALVLGGGYTAIDVARSILRLGV-EVTVVYPRSRIEMPAHQREIIEAEKEGVNFLLMA
QPLKLTKK-GEK-YEVLIARTKLTSPQKDKARKVVPVEGTEKLYEFDFVVRAWGELAVNP
KGIIKVA-KDTNVPGVWAGGDFVTGTVIQAVASGRKAAESIHRYLRCLKC
>B___TDB__Thermodesulfatator_indicus_Thermodesulfatator_indicus_DSM_15286@@formate_dehydrogenase__alpha_subunit@AEH46025.1_* AEH46025.1 formate dehydrogenase, alpha subunit [Thermodesulfatator indicus DSM 15286]
HFGDCAPCHGPCPGGLNIQGYIAFIARGEYASALSLIKEKLPLPALVGRVCPCEPRCRRP
VAINNLKRFVADWGLKTKGKKVAIVGSGPAGLSAAYFLRLKGHEVTIFEARDEPGGMPRW
AYPGFKISILELGIDLKTGKRWGYDFSIKDLGYDAVFLAIGSYKCRSTNFPGEFLYQLNS
GQKALVLGGGYTAIDVARSLLRLGT-DVTVVYPRSRMEMPAHQRQIIEAEKEGVNFLLMA
QPLKLIKR-GQI-YELLIARTKLTSPGKDKSRKVVPVEGTEKWYEFDLVIRAWGELAVNP
KGIIKVG-KDTSVPGVWAGGDFVTGTVIQAVASGRKAAESIHQYLRCLKC
>B___TDB__Thermodesulfobacteriota_Desulfacinum_infernum@@FAD-dependent_oxidoreductase@WP_073040242.1 WP_073040242.1 FAD-dependent oxidoreductase [Desulfacinum infernum]
PRRSYAPCIEACPERLDIPAYIDYIRSGRYTDSLSIIQEKNPLASVCGRVCVCEFACRRP
VDIKHLKRFVSDVELEAAAKRVAIVGAGPAGITAAYHLLRKGYRVEIFEAMDEPGGWAAF
GIPDYRLPVLEMGGQIHYNQRLGKDFTLKDLGFDAIFLAIGCQLGTSLGIPGEFLKRVNR
GSKVVVVGGGNVAMDCSRSSLRMGAKEVHLVYRRTKAEMPADKVEIHEAEEEGVHFHFLT
NPTRLLVE-DGRVVGMECIRMELGEPDKSGRRRPVPVEGSEFVIECDMVLPAIGQLKLSR
WNTVEVNPDTTSLECVFAGGDCVSGTLIEAMAAGFRVSHSIDQYLRCLRC
>B___TDB__Thermodesulfobacteriota_Desulfoglaeba_alkanexedens@@FAD-dependent_oxidoreductase@WP_246042005.1 WP_246042005.1 FAD-dependent oxidoreductase [Desulfoglaeba alkanexedens]
PRWTYAPCIEACPERLDIPAYIDFIRAGRYRESLSIIQEKNPLASVCGRVCVCEFACRRP
VDIKHLKRFVSDLEMDAAARKVAIIGSGPAGITAAYHLLRKGYRVEIFEALDEPGGMAAV
GIPDYRLPVQEMGGIIHYNQRLGRDFTLDDLGFEAVFVAIGCQLGTKLGIQGEFLKAINR
GRRVVVVGGGNVAMDCARSSLRLGADEVHLIYRRTREEMPADKVEIHEAEEEGVRYHFLA
NPIRLLVE-GGRVVGVECLRMEPGEPDKSGRSRPVPVEGSEFVIGCDMVIPAIGQLKLTR
WNTIATDPETTSVEWVFAGGDCVSGTLIEAMAAGFRVSHSIDQYLRCLRC
>B___TDB__Thermodesulforhabdus_norvegica_Thermodesulforhabdus_norvegica@@NAD_P_-binding_protein@WP_093392541.1_* WP_093392541.1 NAD(P)-binding protein [Thermodesulforhabdus norvegica]
PSGDCSPCQMACPAGLDIPSYVTLIAMGKDDEAVEIIREDNPFPWVCGLVCTCEFVCVRP
IAIRNLKAFASERVMSRGGKKVCIIGAGPAGLTAAYFLALKGYGVTVIDALPVAGGMMMV
GIPRFRLPILALGVELRLNTRLGRDVTIEQLGYEAILIAIGAHGSFRMNVPGEFLRRVAL
GRRVAIIGGGNVAIDAARTCIRLGCEKVTIVYRRSRVEMPASEEEVLQAEEEGVDFVFLT
VPVEVVGS-NGKVTGLKCVRTQLGPPDDQGRRRPVPVPGSEHIIEVDAVITAIGQLDWTR
RETIRVNTVTTSIEGVFAAGDVVTGTVIEAIGAGKKAADAIDRYLRCLRC
>B___TDB__Thermodesulforhabdus_norvegica_Thermodesulforhabdus_norvegica@@RnfABCDGE_type_electron_transport_complex_subunit_B@WP_093394476.1_* WP_093394476.1 RnfABCDGE type electron transport complex subunit B [Thermodesulforhabdus norvegica]
EEGQCAPCQQVCPAEINIPLYIKKIREGDYEGALMTIKERNPIPLSIGRVCPCETACRRP
VAINYLKRFAADYEMNSGDKRVAIVGGGPAGLSAAYFLRRLGHQVTIFEAMPKLGGMLRY
GIPEYRLPILKLGIEARTNLKLGRDFTIQSLGYDAILLAIGAWKDTRLRVEGEFLAMVAQ
GKRAVVIGGGNTAIDCVRTLLRLGCKDVTIVYRRTRKEMPANEEEIVAAEHEGVKFHFLA
APNRVIGRENGNVTHLEYIKMELGEPDASGRRRPVPIPNSETLLETDMVITAIGQIALTR
WNTIDTDPRTKTVPYIFAAGDVYLGLVVSAVGTGRRAAVAIHNYLRCLFC
>B_other_Parendozoicomonas_callyspongiae@@FAD-dependent_oxidoreductase@WP_249698614.1 WP_249698614.1 FAD-dependent oxidoreductase [Parendozoicomonas callyspongiae]
DETDYAPCTEACPIHLDIPGYVDHIRQGAFDKSLDLIRSRLPLPGVLGRTCFCESNCRRP
IAIKALKRFVADEALKKGTGHIAIIGAGPAGLSAAYHLAMRGHKVTMFEMLQEPGGMSAV
GIPDYRLPIRDMGVTINYGVRIGRDVLLTDLDYDAVFISVGAQDSTPMRVEGEYLRGIND
GRRVAVVGGGNVAFDCVRTALRHDKDDVSIIYRRTRDEMPADSMEIHEAEEEGANYHFLT
APVRIVADKHGRVTGLECRKMELGEPDASGRRRPVPVEGSEFIFECDTVVSAIGQVETTD
WNTIVVDPVTSTHPKLFAAGDCELGSLITAAAGGLRGALSIDSFIRCLHC
>B_other_Thermatribacter_velox@@NADH-quinone_oxidoreductase_subunit_NuoF@WP_369019069.1 WP_369019069.1 NADH-quinone oxidoreductase subunit NuoF [Thermatribacter velox]
PAVVCAPCQHACPLGIDVPGYVAQIKEGNYIGALQIIREDNPLPSVCGRVCNCEAKCRRP
VAIDDLKRFVADYARVNRDAKVAIVGSGPAGLTCAYFLARKGYSVTVFEALPVIGGMLAV
GIPPYRLPLQAMGIDFQPNKCLGKDFTLQELNYDAVFLAIGAWKSMPLGIPGELLKKVNL
PKKAVVVGGGNAAMDAARTLLRLGAEEVNVVYRRTREEMPALYEEIEDAEKEGIVFHFLM
APLEILGDEKGNVKGIKLQRMRLSGFDRSGRRRPVPIEGAEIVLDCDLVVAAVGQITLDH
RGNVVVDKYTTSLPGVFAGGDMIGATVVSAMACGKKAAFSIHDYLRCLRC
>E_Entamoeba_histolytica_Entamoeba_histolytica_HM-1_IMSS@@glutamate_synthase_beta_subunit__putative@XP_653573.2 XP_653573.2 glutamate synthase beta subunit, putative [Entamoeba histolytica HM-1:IMSS]
EASRCPGCVPTCPAHIDIPGFISELKKEQYTEAVSVILKRLPFPNICGRVCPCQGKCVKE
LEIMELKRSAITYSTEEDGKKVAVVGSGPAGLAAAYFLRLKGHKVVVYEQKHKLGGMMIL
CIPPYRLPIKRLGIEFRTNAKVDDITT---LEYDAVFVGIGTLKRKVLGIPGEYLESINT
GKKVAVVGAGFSAMDAVRVARRLGSE-AFIVYRRSENEMPAAPSEVEEAKEEGVTMMTLC
NPTKIIGDENGKVKGIECIKMKLGEPDASGRAAPVPIPGSEFVIDCDMVIQAISQVELSK
WQTLQVNDKFTNVEGIYASGDCVTGSIVHAVGDTYVAVEAMHEYL-----
