# Supplementary material for: Molecular evolution of the Wood-Ljungdahl pathway and the reductive glycine pathway in Desulfobacterota
Source: Front Microbiol. 2026 Jan 9;16:1708584. doi: 10.3389/fmicb.2025.1708584 (PMC12827605; doi:10.3389/fmicb.2025.1708584)
Supplement: Supplementary file 8 [file Data_Sheet_2.ZIP › Alignment data for phylogenetic tree/32_GCSPb.fst]

>B_MAG_Desulfocapsa_sulfexigens_Desulfocapsa_sulfexigens@@MAG_TPA__glycine_dehydrogenase_subunit_2@HIP39509.1_* HIP39509.1 MAG TPA: glycine dehydrogenase subunit 2 [Desulfocapsa sulfexigens]
LWEKGKKGRCGFSMVVPE---ANLDNLENLLFPDLSDVVRHYTRLSTWNFGVDTGMYPYP
KINEKMAAMPGILEDKLSQGTLQIMFELQKFLAHITGMDAVSLQPAAAQLTGMQIFAAWF
RKKGLIPDTATPASAALCGFKPVAIKSGTLDVKVVTVGIMLNNLLFEESIRDVTTIVHEK
GGLVCMNAVMGVVDFKRCGIVMHLLTFSTPGGAGPVCVVDQLKNFLPVPRVKHYDHPDSI
GRLHAFFGNFGVLVRAYSYILSMGAGNLKKASQLAVLNANYVREAFCVFSDKMQ-HKYKV
TTLDMAKRLIDHGYHPPTYFPLVVPGAIMIPTTENRDDLDQFVAVFKDVVSERLREAPTR
TKLRRLDETRAARKPCL
>B_MAG_Desulfomonile_tiedjei_Desulfomonile_tiedjei@@aminomethyl-transferring_glycine_dehydrogenase_subunit_GcvPB@MBI5572275.1_* MBI5572275.1 MAG: aminomethyl-transferring glycine dehydrogenase subunit GcvPB [Desulfomonile tiedjei]
LWEKGKVGRRGMSLPVEAAPV----DEELIGLPDLSDVVRHYTRLSQWNFGVDSGMYPYP
KINERLAALTGFLPDRLSQGALRLMAELERFLAEITGMDAVSLQPAAAQLTGMLIIFAFH
QSKGIVPDTATPASAALCGFQPVKVASGILSAEAVTAGIMVNNLLFEENIREIAEIVHAK
GGKVCMNAVMGIAHMGKMGVVLHLLTFSTPGGSGPICVTRELEQFLPVPRVVREEFPQSI
GKVHAFYGNFGVMIKAYCYILSMGR-DLKRASQLAVLNANYVKARLCVFSDKLQR-QLKI
STIEMAKRLMDYGFHPPTYFPLVVHGAIMIPTTESKETLDQFIEAFKAVVPDLVRNAPSR
CKVRRLDETAAARFPCL
>B_MAG_Candidatus_Dadabacteria_bacterium_Candidatus_Dadabacteria_bacterium@@aminomethyl-transferring_glycine_dehydrogenase_subunit_GcvPB@MCH8030110.1_* MCH8030110.1 MAG: aminomethyl-transferring glycine dehydrogenase subunit GcvPB [Candidatus Dadabacteria bacterium]
IFERSAPGKKGITLKVEKVDPSRCIPSGMLRLPEVSEVVRHFTRLSQWNYGVDTGLYPYP
KLNEEVASYPGFQDEGLCQGALELMYELQGMLGEISGMDAVSLQPAAAHLTGLLVISAYH
RSRGIVPDSATPASSAITGYGVVQVPTGVLTPEVVVAALMINNLLFEGHIGEISHIVHDR
GGLICLNALMGVVKLGDTGVVMHILTFSTPGGSGPIGVTKELEPFLPVPRIVKYDRPESI
GRVMAFNGNFGVLVRAYAYILSLGAQGLLKCSQTAVLNANYIRERLCVFTDKKQR-GLGV
TTLDIAKRLIDYGFHPPTYFPLIVQAALMIPTSESRDEMDGFIEAMIEIAPELLKGAPHL
TKVGRLDEVRAARQPRL
>Q_Moorella_thermoacetica_WP_011393440.1 GcvPB aminomethyl-transferring glycine dehydrogenase subunit GcvPB [Moorella thermoacetica]
LFELGAPGRQGYTLPVPG-KVEDYLPEATRRLPELSEVVRHFTHLSTMNYGVDTGFYPLP
KINEATANLPGFVPVEAAQGALELMYNLQEYLAEITGMDAITLQPAAGEYTGLAVIAAYH
QSRGLVPDSANPASAAMAGLEVVQIPSGLVDLEALTAALMLTNPLFESNIEAMAAIVHAA
GGLLYLNAIMGLTRPGDMGFDVVHLTFSTPHGSGPVGVKEHLAAFLPVPVVARYDRPQSI
GQVRSFYGNFGVMVKAYTYIRSLGAPGLKRVSQQAVLNANYMLARLFVIAPSQEVTDAGV
HTLDIAKRLLDYGFHAPTYFPLIVREAMMIEPTEPRENLDAFCDALIAIAPEALHQAPHN
TPVRRLDEVGAARNPVL
>B_Bacillota_Moorella_stamsii@@aminomethyl-transferring_glycine_dehydrogenase_subunit_GcvPB@WP_054936622.1 WP_054936622.1 aminomethyl-transferring glycine dehydrogenase subunit GcvPB [Moorella stamsii]
LFELGAPGRRGYTLPVPGK-VEDYLPEAARRLPELGEVVRHFTHLSSMNYGVDTGFYPYP
KVNEAAASLPGFVPVEAAQGALELMYNLQEYLAEITGMDAVTLQPAAAHYTGLAIIAAYH
QSRGLVPDSATPASAAMAGLEVVQIPSGLVDLEALTAALMLNNLLFESDIEAMAALVHAA
GGLLYLNAIMGITRPGDMGFVVHLLTFSTPGGSGPVGVKKHLAPFLPVPVVACYDRPQSI
GQVRSFYGNFGVLIKAYTYIRTLGAPGLKEASEQAVLNANYMLARLFVIAPLKKVNDAGV
HTLDIAKRLLDYGFHAPTYFPLIVPEAMMIPTTEPKETLDAFCDALIAISPDLLHSAPHN
TPVRRLDEVGAARNPVL
>A_Methanobacteriota_Palaeococcus_ferrophilus@@aminomethyl-transferring_glycine_dehydrogenase_subunit_GcvPB@WP_048149056.1 WP_048149056.1 aminomethyl-transferring glycine dehydrogenase subunit GcvPB [Palaeococcus ferrophilus]
VFELSRPGRVGYTLP-PIEDVEVEIPEKLRRLPELSEVVKHYTRLSEMNYGVDSGIYPYP
KINEEIAAHPGVQDERTVQGALKVMWELEQWLKEITGMDRFTLQPAAANFTGVMVIRAYH
LDRGLVPDSATPASAAMAGFKVVEIPSGTVDLEALTAGLMLNNLIFEDEILEIAKIVHEA
GGLLYLNAVLGKVRPGDMGFVVHLLTFSTPGGSGPVGVKDFLKDYLPVPLVGYYNVPKSI
GKVKEFYGNFAVMVRALTYLKVMGREGLREVSEVAVLNANYITQKLTVFSAEPMKKETGV
KALDVAKRLLDFGLHAPTYFPLIVHEALMIPTTASREELDAYVEALKRISPEVVKGAPHN
AAVKRVDDVLAAKRPVI
>A_Methanobacteriota_Thermococcus_argininiproducens@@aminomethyl-transferring_glycine_dehydrogenase_subunit_GcvPB@WP_251948260.1 WP_251948260.1 aminomethyl-transferring glycine dehydrogenase subunit GcvPB [Thermococcus argininiproducens]
IFELSKPGRVGFTLP-PIENIKIQIPEHLKRLPELSEIVRHYTRLSEMNYGVDSGMYPYP
KINEEFANHPKAQDERTVQGALQIMWELEQWLKEITGMDRFTLQPAAANFAGVMIIRAYH
LDKGIVPDSATPASAAMAGFKVIEIPSGMVDLEALTAGIMLNNLIFEEDILEIAKIVHKA
GGLLYLNGILGKIRPGDMGFVVHILTFSTPGGAGPVGVKEHLVEYLPVPLVEFYDLPKSI
GKVKEFYGNFTVLVRALTYLKMMGREGLKEVSEIAVLNANYLTQKLVVFSAEPMKKDTGV
KTLDVAKRLLDFGLHAPTYFPLIVHEALMIPTTVSKEDLDAYVEALKQISPEIVKTAPHN
TAVRRVDDVLAAKKPII
>A_Methanobacteriota_Thermococcus_waiotapuensis@@aminomethyl-transferring_glycine_dehydrogenase_subunit_GcvPB@WP_315340953.1 WP_315340953.1 aminomethyl-transferring glycine dehydrogenase subunit GcvPB [Thermococcus waiotapuensis]
IFELSRPGRVGYTLP-PVEDVKVEIPEKLRRLPELSEIVKHYTRLSEMNYGVDSGIYPYP
KINEEIASHPGVQDERTVQGALRVMWELEQWLKEITGMDRFTLQPAAANFTGVLIIRAYH
LDRGLVPDSATPASAAMAGFKVIEIPSGTVDLEALTAGLMLNNLIFEDEIPEIAKIVHKA
GGLLYLNAVLGKIRPGDMGFVVHLLTFSTPGGSGPVGVKDFLKDYLPVPLVSYYDVPKSI
GKVKELYGNFAVLVRALTYLKVMGREGLKEVSEVAVLNANYLTKKLTVFSAEPMKKETGV
TAMDVAKRLLDFGMHAPTYFPLIVHEALMIPTTVSKEELDAYVEALKKISPEVVKGAPHN
TAVRRVDDVLAAKMPVI
>A_Thermoproteota_Hyperthermus_butylicus@@aminomethyl-transferring_glycine_dehydrogenase_subunit_GcvPB@WP_048061501.1 WP_048061501.1 aminomethyl-transferring glycine dehydrogenase subunit GcvPB [Hyperthermus butylicus]
VYELGSPSNTGYIVPEYLGTTPEEDLGEYYRIPGLSETVRHFTRLSQMSYGVDVGPVPYP
KISEEIASDPRIQDEETVQGLLEILYELERWLAEITGMDRCSLQTPAAALAGALMIRKYF
LDRGLVPDSATPASAAMAGFKVVKIPTGTVDLEAVTAGIMLNNLIFEDRILELADLLHSK
GALLYLNGIMGIVRPGDMGFVVHLITFSAPGGAGVVCAKGELVDYLPRPLIEKYSCERCI
GRVRAFYGNIIPLVKAYVYIAMLGGEGLRETAIQSVINTNYFIALMLVLSAKPLKRDTGV
TAEDVAKALLDHGLHAPTYFPLIVEEALMIFTSEPRREIERYAEALRKIAPEEVKRAPRN
TSVTRLDTIYANHPRTV
>A_Thermoproteota_Thermoproteota_archaeon@@aminomethyl-transferring_glycine_dehydrogenase_subunit_GcvPB@MFC1505878.1 MFC1505878.1 aminomethyl-transferring glycine dehydrogenase subunit GcvPB [Thermoproteota archaeon]
IFEKSTKGRIGHIPPSAIGNPNDSVPSELKRLPELSEIVRHYTRLSQENFGVDSGIYPYP
KICDKILNSPKIQNVSLTQGILEILYHLSNYFAEITGMHGISLQPAAAQFAGALIIRAYH
DSNDLIPDSATPASAAMAGFKTVVIPTGCLDIDAVTAGLMLNNLIFESNIIEVSDLIHSA
GGLLYTNPTLGKTRPKEMGFIVHLLTFATPGGAGPVGVVKELEKFLPVPLVVHYDRPHSI
GKIRGFYGNVAVLLRAYTYILSMGWDGLKSVSELSVLNANYIARKICVISAEKIYKDTGI
RAWDISKRLLDYGVHSPTYFPQIVQEALMIPTTESKAELDRLIDAIYKVAPELVKKAPHS
TSVTRINEAKASHPETM
>A_Thermoproteota_unclassified_Stygiolobus@@MULTISPECIES__aminomethyl-transferring_glycine_dehydrogenase_subunit_GcvPB@WP_337701701.1 WP_337701701.1 MULTISPECIES: aminomethyl-transferring glycine dehydrogenase subunit GcvPB [unclassified Stygiolobus]
TEYKGNNSRIGTLVPIQL-----RIPEKLKRIPELSEVVRHFVRLSQMSFGVDTGFMPYP
KVEEKTSE--LVQDFDTVQGILEMIYEMQNMLAEITGMDQCSLQVPAAALAGVLMIKKYH
EDKNLIADSATPASAAMAGYKVIYIRTGLIDIDILTAGFMLNNLLFESDILEVSKILHRV
DAKLYLNGILGIVRPGDMGFVVHLLTFGVPGGAGAICAKGEIVDYLPYPLVQKYVPPKSI
GKIATFYGNIANVVRAYSYILGLGSEGISMVGKLSSLATNYLISKLVVFSAKQLFNETGI
SANDIAKALIDRGFYAPTYFPPNVEEALMIPTTEPKEVLDKYADAIRQIVPQLLLNSPSN
TSVGRIDQVTANHPSSV
>A_other_Candidatus_Hadarchaeum_sp.@@aminomethyl-transferring_glycine_dehydrogenase_subunit_GcvPB@WP_342812294.1 WP_342812294.1 aminomethyl-transferring glycine dehydrogenase subunit GcvPB [Candidatus Hadarchaeum sp.]
IFEMGRKSAKGSLLPTPDF----NIPEKLLRIPELSEIVRHYTRLSQMNFCVDTGFYPYP
KINEELADLDEVQDVETVQGALEIMYRLENFLCEITGMSRMCLQPSAAHFLGLLLVRAYF
KSKGIVPDSATFASAGMAGFNVIVVPSGRVDLEALTAALMMNNLLFEDEILKIAQVVHDV
GGLLYLNGIIGKARPGDMGFIVHLLTFSTPGGAGPVGVVEKLERFLPVPVIEYYDRPHSI
GKIKSFFGNFGVLVKAYAYILSMGADGLEEAAETAVLNANYLMKKLVVLSAEPLKKETGI
TAKDVAKRLLDFGVHPPTYFPPIVPEALMVPTTESKEELDRFIEAMRIIAPEKVKSAPVA
TAVGRLDEARASREPIL
>B_Acidobacteriota_Acidipila_rosea@@aminomethyl-transferring_glycine_dehydrogenase_subunit_GcvPB@WP_131997412.1 WP_131997412.1 aminomethyl-transferring glycine dehydrogenase subunit GcvPB [Acidipila rosea]
MFEKSSPGKKGYKLPVPEVDAQALLGSA-ARLPELSEIIRHFTRLSTWNYAIDLGMYPYP
RVNEYVSRLEGIQPESLSQGALQVIKSLQECLLEITGMDAITLQPAAAHFTGILLVRAYH
QSRGIIPDSATPATAAICGYQVVNLKSGGIDVAALTAALMLNSIVFEHQIHKIADVLHAR
GALLMMNALVGKTRPGDFGVVMHLLTFSTPGGSGPVACKKILEPFLPTPVVAEYNRPQSV
GRVRMFYGNFGMFVRALAYILANGPDGLRQTTEDAVLNANYIRAKLVVFSDRRQV-RNGI
KTGDLAKRLIDYGFHPYTSFPLIVPGALMIPTSESREELDLFIDAMRQIAPQLILDAPHS
TRISRLDETGAARKPIL
>B_Acidobacteriota_Acidobacterium@@MULTISPECIES__aminomethyl-transferring_glycine_dehydrogenase_subunit_GcvPB@WP_041839475.1 WP_041839475.1 MULTISPECIES: aminomethyl-transferring glycine dehydrogenase subunit GcvPB [Acidobacterium]
SFEKSSPGKKAYRLAVPEVDAKALLGDA-ARLPELSEIIRHFTRLSTWNYAIDLGMYPYP
RVNEFVSRLAGIQPEALSQGALEVMQLLQDCLIEITGMDAITLQPAAAHFTGILLIRAYH
ESKGIVPDSATPATAAVCGYEVINLKSGGIDVAALTAALMLNSIVFENQIHKIADILHAK
GALLMMNALVGKTRPGDFGAVMHLLTFSTPGGSGPVACKKILEPFLPTPVVERYDRPQSV
GRVRMFYGNFGMFVRALAYILANGPDGLRQTTEDAVLNANYIRAKLVVFSDKRQT-KNGV
KTGDLAKRLIDYGFHPYTSFPLIVPGALMIPTSESREELDLFIDAMRQIAPELITSAPHS
TRISRLDETTAARKPVL
>B_Acidobacteriota_Edaphobacter_aggregans@@aminomethyl-transferring_glycine_dehydrogenase_subunit_GcvPB@WP_125486316.1 WP_125486316.1 aminomethyl-transferring glycine dehydrogenase subunit GcvPB [Edaphobacter aggregans]
IFEKSSPGKKAYRLAVPTVDSASLLGTA-VRMPELSEIIRHFTRLSTWNYAIDLGMYPYP
RVNEAVARLEGIQPESLSQGCLAIIKMMKEVLVEITGMDATTLQPAAAHFTGILMIRAYH
ESKGLIPDSATPATAAVCGYEVANLKSGMVDIAELTAALMLNSIVFESEIHKIADILHAK
GALLMMNALVGKTRPGDFGVVMHLLTFSTPGGSGPVACKKILEPFLPTPLVVTYNRPQSV
GRVRMFYGNFGMFVRALAYILANGPDGLRQTTEDAVLNANYIRAKLVVFSDKLQA-KNGV
KTGDMGKRLIDYGFHAYTSFPLVVQGAMMIPTSESREELDLLIDALKQIAPELVQTAPHS
TRLQRLDETTAARKPVL
>B_Acidobacteriota_Pyrinomonas_methylaliphatogenes@@aminomethyl-transferring_glycine_dehydrogenase_subunit_GcvPB@WP_041975897.1 WP_041975897.1 aminomethyl-transferring glycine dehydrogenase subunit GcvPB [Pyrinomonas methylaliphatogenes]
IFERSRRGRIGYRLPVEEAPLDALIPRELRRVPEVSDVVRHFTRLSTWNYAVDHGMYPYP
RLNERIARLAGFTPEEDAQGALQVIYELQEHLAEITGLPGVSLQPAAAHMTGIMMIRAFL
DARDIIPDSATPASAHLSGFKVKTVKTGLTDLDQLVAGLMLNNLLFEKEIREICRIVHDA
GGLVMMNALVGWARPGDMGVVIHLLTFSTPGGSGPCCCTKELEPFLPVPRVVRYDRPHSI
GRVKAFYGNFGMALRALAYILTHGPDGLREATETAVLNARYLAHHLVVFTDKRQA-RKGV
HTLDIAKRLIDYGFHPPTYFPLIVQGAMLIPTSVGREELDQFIEAMRSIAPELVRSAPHT
TRISRLDEASAARRPIL
>B_Acidobacteriota_Terriglobus_sp._RCC_193@@aminomethyl-transferring_glycine_dehydrogenase_subunit_GcvPB@WP_371082807.1 WP_371082807.1 aminomethyl-transferring glycine dehydrogenase subunit GcvPB [Terriglobus sp. RCC_193]
VFEKSSPGKKAYRLDVPAIDAASLLGDA-VRMPELSEIVRHFTRLSTWNYAIDLGMFPYG
RVNEAVARLEGIQPESLSQGTLGIMKQLQDCLLEITGMDAITLQPAAAHFTGILMIRAYH
ESKGLIPDSATPATAAVVGYQIQNLKSGGVDLEELTAALMLNSIVFESQIKEIADILHAK
GALLMMNALVGKTRPGDFDVVMHLLTFSTPGGSGPVACKAILEPFLPAPIVVEYNRPHTV
GRVRMFYGNFGMFVRALAYTLANGPDGLRLTTEDAVLNANYIRAKLVVFSDKLQA-KNGV
KTGDMGKRLIDYGFHAYTSFPLIVSGAMMIPTSESREELDLLIDALQQIAPELVKTAPHT
TRIRRLDETAAARKPIL
>B_Actinomycetota_Actinomycetes_bacterium_NPDC127524@@aminomethyl-transferring_glycine_dehydrogenase_subunit_GcvPB@MFD0048410.1 MFD0048410.1 aminomethyl-transferring glycine dehydrogenase subunit GcvPB [Actinomycetes bacterium NPDC127524]
IFELSKPGRIGYSLPIEEVKLEDLLPEGYLRLPEVSDIMRHYTALSHRNHGVDSGFYPYP
KINEQAARISGFQDEGTVQGALELMYDLQEHLIEITGMDQVTLQPAAAHWTGLMMIRAFH
EANGIVPDSATPASATVAGFETVTVKSGLVDLEDLTAALMLNNLLFEENILEMAAVIHEA
GGKLYLNAVLSKARPGDMGFVVHLLTFTGPGGSGPVGVKSDLIPFLPKPLVVKHDRPQSI
GRVKPYYGNFGINVRAYTYIRSMGPDGLKAVTENAVINANYMMRRLFVISGRRQ-KKLGV
RTLDIAKRLLDFGYHPPTYFPLNVEECMMIPTTESKETLDAFIDAMIQIAPEIVQEAPHT
TVIKRLDETLAARKPVL
>B_Actinomycetota_Candidatus_Hakubella_thermalkaliphila@@aminomethyl-transferring_glycine_dehydrogenase_subunit_GcvPB@WP_176232893.1 WP_176232893.1 aminomethyl-transferring glycine dehydrogenase subunit GcvPB [Candidatus Hakubella thermalkaliphila]
IFEKSKDGHHGYSLPVPERAIGELLPKNILRLPQVDTVVRHYTRLSQMNHSVDTGFYPYP
KVNEKVARLEGFQPEEEVQGALEVIYTLERLLAEITGMYRGTLQPAAAHLTGMLIIKAHQ
MKKGLVPDSATLATAKMCGYSVVELKSGQVDLKLLVAVFMLNNLLFEENVIRISEMVHRV
GGLLLMNAIMGYARPRDMGFVVHLLTFSTPGGAGPILVTEELEPYLPVPVAERYDRPLSI
GRVKAFYGNFNVFVKALAYILAMGAEGLKQASFDAVLNANYLKEKLFVLSGEWQ-AKKGV
KTLDIAKRLMDFGFHPPTYFPLIVKEALMIPTTESKDTLDAFAEAMIKIAPEVVQSAPTT
TPIGRPDEVRAARNPVL
>B_Actinomycetota_Ferrimicrobium@@MULTISPECIES__aminomethyl-transferring_glycine_dehydrogenase_subunit_GcvPB@WP_366525811.1 WP_366525811.1 MULTISPECIES: aminomethyl-transferring glycine dehydrogenase subunit GcvPB [Ferrimicrobium]
IFELSVADRRAYSLRIPP--MALDGIEEWLRLPEVSDLVAHFTRLASRNYSVDLGAYPYP
KFADQIAAIDGLTPPEAIQGWLRLLHELEGYVCEITGMAQATLQPPAASLTGLLIMRAYH
ASKGVIPDSATPASVSLAGFQAVTVPSGLVDLEKLTAGIMLNNLLFEQEIQEILAVIHAV
GGLAYLNAIVGVARPGDMGFIVHSLTFATPGGAGPVAVVEHLAEFLPGPLPRPMTPQRSI
GRVHAFFGNAVVLARALAFMRYLGRDGLTTMSQLAVLNANWLKHRIFVVSAERLKEETGV
RALDVAKALLDAGFHAPTYFPLVVHEALMIPTTESPQTLEALAQALEQIVSAAVLDMPQN
TPVRRLDEAGAARNPVL
>B_Actinomycetota_Raoultibacter_timonensis@@aminomethyl-transferring_glycine_dehydrogenase_subunit_GcvPB@WP_102379663.1 WP_102379663.1 aminomethyl-transferring glycine dehydrogenase subunit GcvPB [Raoultibacter timonensis]
IFELSKPGRASSLLPVPAA----FPDERFCRLPEVADLDRHYNHLADEAFGVCDGFYPYP
RINEEIATLPGFQPASTVQGALEAMALTCNLLAEITGMDAVTLQPAAAHYTGLLLIRAYH
KAAGIVPDSATPATASMAGFDTVNVPSGGVDLDALTAGLMLNNLLFDPNILEICAIVHEA
GGLCYLNPIMGIVRPGDMGFCVHLLTFSTPGGSGPVGCKEHLAAFLPTPVVEE-EPEHSI
GRMKSFYGNFGVTVRALAYILALGKEGIPQAARTAVLNANYLMRKLFVMDLGPLKEETGA
SALDVAKRFLDFGMHPPTYFPLIVHEALMVPTTESRETLDAAAEAFRAIWAEALHSAPLT
TRIGRPDEVQAARKPVV
>B_Aquificota_Hydrogenivirga_caldilitoris@@aminomethyl-transferring_glycine_dehydrogenase_subunit_GcvPB@WP_121008581.1 WP_121008581.1 aminomethyl-transferring glycine dehydrogenase subunit GcvPB [Hydrogenivirga caldilitoris]
LFELTKEGRKGYRLPVPRVNLTEVIPEGYIRLPELSEVVRHFTKLSQLNYAIDTTMVPYP
RINEELANMPEFTPEELVQGTLRVAYELKELLKELGGFADVSLQPAAAQFLGLLLILAYH
RDRGLIPDSATPASAAICGFDVVTVKSGELDWEDFTAALMINNLIFERKVKRMAEELHKR
DALLMFNALVGVARPGDWGVVMHFLTFSTPGGSGPVGVSERLKPYLPVPQVEFWNIPKSV
GKLLAFYGHFGMWLRALAYILSYGRE-IDKVAKYAVLNARYLRSLLFVLSATNL-LKYNT
NAMGVAKRLLDYGFYAPTYFPLVVREALMIPTTEDPDTLREFAEALKSIVPDRLNKAPFR
TPVRRIKEAEANRKPVL
>B_Armatimonadota_Armatimonas_rosea@@aminomethyl-transferring_glycine_dehydrogenase_subunit_GcvPB@WP_184201793.1 WP_184201793.1 aminomethyl-transferring glycine dehydrogenase subunit GcvPB [Armatimonas rosea]
IFELSRPGRVGVRMPVPTKPLEALLPGVALRLPELSEVVRHFVRISNLNYCVDKGLYPYP
KINDVAVNMPGFQPEETAQGAIEVLYEMQSWLSTILGMDAVSLQPAAAHLLGLMLIRAYH
VHRGLVPTAATPASAARCGYKVVDVKTGLTDLEHLIAGFMLNNVLFEEEILEISRLVHEA
GGLMCMNALVGTVRPGDMGFVMHVLTFSVPGGSGPVGVKKILEPFLPVPMAVKSDRPLSI
GKVGPYAGAYLAVVRSFAYLLHYGREKLPQISENSVLNASYLKAKLAVFSLERLKKDYNV
KALDVCKRIIDYGFHPPTYFPLIVPECLMIPTSESMETLDAFVEALEAIAPALVQGAPYT
APVKRLDEPFAARNLDV
>B_Armatimonadota_Capsulimonas_corticalis@@aminomethyl-transferring_glycine_dehydrogenase_subunit_GcvPB@WP_119321929.1 WP_119321929.1 aminomethyl-transferring glycine dehydrogenase subunit GcvPB [Capsulimonas corticalis]
LFEISQPGRLGVELPVPVMSLESLIPSAQIRLPELSEVIRHFTHLSQKNYSVDSGFYPYP
KVNEEAARHPGFLPDAQTQGALEVLYDMQNIITEIAGMDATSLQPAAAHLLGLMLIKAYH
EDHGIVPEAATPASAARCGYKTLTVKSGRVDLAHLIAGLMLNNLLFEDDIAEICDLIHGC
GGLVCMNALVGRARPGDMGFVMHFLTFSSPGGSGPVAVKAILEPYLPTPQVVKHNIPKTV
GKIHGFYGSFLCILRSYLFILYYGKERLKDVADNAVLNANYIRTELVIFSAKRQQREHGV
RALDVAKRLMDFGYHPPTYFPLIVPEALMIPTTESRQTLDSFIDAMKQIAPEIVKSAPHF
TPVRKLDEALAARQPCV
>B_Armatimonadota_Chthonomonas_calidirosea@@aminomethyl-transferring_glycine_dehydrogenase_subunit_GcvPB@WP_075162441.1 WP_075162441.1 aminomethyl-transferring glycine dehydrogenase subunit GcvPB [Chthonomonas calidirosea]
IFELSRPGKIGANLPVPHYELQEMLPAHLIRLPEVSDVVRHFTRLSQRNYGIDVGFYPYP
KVHEKIASMPGFQPEKTVQGALSIIWRLQNFLTEISGMDATTLQPAAAHLLAMMMTRAYH
LERGVIPDSATPASAARCGFTVRSIPSGCVALEELTAALMLNNLLFETEVVEICALVHEV
GGLVCMNALLGIARPGDMGFIMHFLTFSTPGGGGAVSVKKHLEPFLPVPVVERYERPRSI
GRIHSFYGAFLVALRAYAYILTLGPKGLREVAENAILNANYVRALLVVLSAKRQKQESGV
RALDISKRLMDYGFHPPTYFPLIVPEALMIPTTESKQTLDRFIAAMIQIAPELVKSAPHG
TPVSRLDEVKAVKHLDV
>B_Bacillota_Alkalicoccus_halolimnae@@aminomethyl-transferring_glycine_dehydrogenase_subunit_GcvPB@WP_147802881.1 WP_147802881.1 aminomethyl-transferring glycine dehydrogenase subunit GcvPB [Alkalicoccus halolimnae]
IFELSREGRIGHSLPIERIDVDEMLPAFFQRIPQVSQLVRHYTALSRRNHGVDSGFYPYP
KINEDVARYPGFQPESQIQGALELMYKLQRSLEAVTGMDQVTLQPAAAHWTGLMLIRAYH
EAKGIVPDSATPASAVVAGFEALTVRSGLVDLEHLTAALMLNNLLFERQIKEMASIIHEA
GGKLYSNAILGITRPGDMGFVVHLLTFTTPGGSGPVGVKKDLVPYLPAPVVVEYNFPDTI
GRVKPFFGNFGINVRAYTYIRTMGPEGLKQVSLQAVLNANYMLRRLFVISGKRQ-KKLGV
RTLDMAKRLLDFGYHPPTYFPINVEECLMVPTTESKETLDEFCEAMIQIAPETVQEAPHT
TVVGRLDETTAARKPVL
>B_Bacillota_Anoxybacillus_vitaminiphilus@@aminomethyl-transferring_glycine_dehydrogenase_subunit_GcvPB@WP_111644200.1 WP_111644200.1 aminomethyl-transferring glycine dehydrogenase subunit GcvPB [Paranoxybacillus vitaminiphilus]
IFEISKPGRIGYSLPVPSVDIEEVIPADYIRLPEVSDIMRHYTALSKRNHGVDSGFYPYP
KVNENVARLSGFQPEETVQGALELMYDLQEHLKEITGMDAVTLQPAAAHWTGLMMIRAYH
EANGIVPDSATPASATVAGFETVTVKSGLVDLEDLTAALMLNNLLFEENILEMAKIVHEA
GGKLYLNAVLSKARPGDMGFVVHLLTFTGPGGSGPVGVKAELIPFLPKPVVSKYDRPQSI
GRVKPFYGNFGINVRAYTYIRSMGPDGLKAVTEYAVLNANYMMRRLFVLSGKRQ-KKLGV
RTLDIAKRLLDFGYHPPTYFPLIVEECMMIPTTESKETLDAFIDAMIQIAPEIVQEAPHT
TVVKRLDETTAARKPIL
>B_Bacillota_Paenibacillus_antri@@aminomethyl-transferring_glycine_dehydrogenase_subunit_GcvPB@WP_138196386.1 WP_138196386.1 aminomethyl-transferring glycine dehydrogenase subunit GcvPB [Paenibacillus antri]
IFERSAPGRVAYSLPVPETPLDEWIPASLLRLPEVYDVIRHYTALSRRNFGVDNGFYPYP
KLNEDVARYPGFQPESSMQGALELLYALQRDLAAVTGMDRVTLQPAAAHFTGLMLIRAYH
ESRGIVPDSSTPASATAAGYETVTIPSGLVDLDALTAALMLNNLLFEEHIEEIASIVHDA
GGLLYSNAILGIARPGDMGFVVHLLTMSTPGGAGPVGVKAHLAPFLPIPTVERYDRPASI
GRVKGYYGNFGILVRAYAYIRTYGPDGLRRVSELAVLNANYLFRRLFVLSAKSLKTSTGV
RTLDVAKRLLDFGYHPPTYFPINIEECLMIPTTESKETLDAFADTLLRIVPELVKNAPYT
TDVRRLDEATAARRPVL
>B_Bacillota_Polycladomyces_abyssicola@@aminomethyl-transferring_glycine_dehydrogenase_subunit_GcvPB@WP_212774643.1 WP_212774643.1 aminomethyl-transferring glycine dehydrogenase subunit GcvPB [Polycladomyces abyssicola]
IFEMSQPGRVAYSLPVPEIPLEEAIPEEMLRLPEVSDLIRHYTELSRRNYGVDNGFYPYP
KVNEDMARLPGFQPEETVQGALQLLYELQRDLAEITGMDQVTLQSAAAQWTGLMMIRAYH
ESRGIVPDSATPASATVAGFETITVKSGHVDVEALTAALMLNNLLFEEQIREIADIVHEA
GGLLYANAILGIARPGDMGFVVHLLTFTTPGGAGPVGVKKELIPFLPTPIVEKEDLPNSI
GRVKGFHGNFGILVRAYTYIRTMGPDGLRQVSENAVLNANYVMRRLFVLSGKRQ-KKLGV
RTLDIAKRLLDYGFHPPTYFPLIVDECLMIPTTESKETLDRFIEAMIQIAPEVVQEAPHN
TIVKRLDEVTAARKPIL
>B_Bacillota_Sporanaerobacter_acetigenes@@aminomethyl-transferring_glycine_dehydrogenase_subunit_GcvPB@WP_072745342.1 WP_072745342.1 aminomethyl-transferring glycine dehydrogenase subunit GcvPB [Sporanaerobacter acetigenes]
IFELSTPGRVGYTLPVEESDINEFIPTEYLRFPEVSDIIRHYTNLSNKNYGVDTGFYPYP
KINEDMARLDGFQPEETVQGALNLMYNLEKSLCEITGMERVTLQPAAAHLTGLMLIKAYH
ENRGIVPDSATPASSVMAGFEVIEIKSGLVDIESLVAGLMLNNLLFEKDIKEIARLVHDC
GGLLYANAIMGITRPGDMGFVVHLLTFSTPGGSGPVGVKSQLVEFLPVPIVEKYDIPNTI
GKVKDFYGHFGVLVKAYTYILTMGSDGLKKASEMAVLNANYLAASLFVLGGLKE-ETLDV
ATLDVAKRLLDFGFHPPTYFPLIVHEAIMVPTSESIESLDEFVKAMKEIAPEILKEAPHD
TPVRRIDETRAARNPIL
>B_Bacillota_Tumebacillus_lacus@@aminomethyl-transferring_glycine_dehydrogenase_subunit_GcvPB@WP_267152694.1 WP_267152694.1 aminomethyl-transferring glycine dehydrogenase subunit GcvPB [Tumebacillus lacus]
IFELSVEGRVAYSLPVPEIAVDELIPSAYIRLPEMSDLIRHYTELSKRNHGIDDGFYPYP
KRNERMARIPGFQPEEQVQGALELMYNLQVELAEITGMDEVSLQPAAAHWTGLMMIRAYH
EARGIVPDSATPASATVAGYRTVTVKSGGVDLEALTAALMLNSLLFEDQIVEIAEIVHEA
GGLLYANAILGYARPGDMGFVVHLLTFTTPGGSGPVGVKKMLIPHLPKPRVEYWDRPQSI
GKVKGFWGNFGINVRAYSYIRTMGPDGLKQVTENAVLNANYMMRRLFVLTGRRYKKEFGV
KTLDIAKRLLDFGVHPPTYFPLNVEEAIMIPTTENKQTLDHFCDAMIQIAPEQVKNAPHT
TKVNRLDETTAARNPVL
>B_Bacteroidota_Bacteroidota_bacterium@@aminomethyl-transferring_glycine_dehydrogenase_subunit_GcvPB@MFC2130317.1 MFC2130317.1 aminomethyl-transferring glycine dehydrogenase subunit GcvPB [Bacteroidota bacterium]
IFEKSRTGRKGYTLPIPETDISNGIPDDLLRLPEISEISRHFTRLSHLNYSIEEGLYPYP
KVNEITASLPGFTEDRNAQGALQLMFELGELLREITGLQGCSLQPAASHFTGINMIAAYH
EDRELIPDSATPASSAIGGFSIVGVKSGLVDVDDLVAGFMLNNLLFETQIVEIEKLVHGC
GGLMMMNALMGIARPGDMGFCVHLLTFSTPGGSGPVCVSEKLTPFLPVPRVIKEDFPKSI
GKVMAFFGNFGVMVRAYTYIRILGAKGLKEVSENAIINANYLLSKLFVMSGDRQK-ALGV
TTKDMAKRLLDYGYHAPTYFPLIVHEALLVPTTETLESLDAFADTLIRIAPDLVVNSPIK
TPVKRLDDALAARNLDI
>B_Bacteroidota_Prevotella_merdae@@aminomethyl-transferring_glycine_dehydrogenase_subunit_GcvPB@WP_373172748.1 WP_373172748.1 aminomethyl-transferring glycine dehydrogenase subunit GcvPB [Prevotella merdae]
IFELSRPGRRGYSLPFGH----HEVPAEMRRLPECDTVVRHYTNLSNNNFGVNNGFYPYP
IINEEIAALPQFQPEETCQGALQVYYDMQKALSAITGLEEFTLNPFAAHLTGLMVIRAYH
QSRGIVPDSATPASAAVCGLEIIEVKSGVVDVNDLVAAMMMNNLLFEREIPEIQRLVHEC
GGLMYLNPMLGVCRPGDMGFVMHILTFSTPGGSGPVGVRKGLEQFLPVPKVEK-NKGDGD
IHVGEFFGNFAVMLRAYTYILTLGNEHIKLVGPLATLNANYIKESLFVFNGLKD-KSTGV
TTMDVAKRLLDYGYHAPTYFPLLFHEAMMIPTNESKETIDSFIDTLRKIAPDVVKTAPHN
TPTGRVDDVLAAKQPIL
>B_Bacteroidota_unclassified_Dysgonomonas@@MULTISPECIES__aminomethyl-transferring_glycine_dehydrogenase_subunit_GcvPB@WP_166109648.1 WP_166109648.1 MULTISPECIES: aminomethyl-transferring glycine dehydrogenase subunit GcvPB [unclassified Dysgonomonas]
IFEISKEGRHGYTLPLSKYSV-DDLPSSLLRLPEVSDVVRHYTNVSNKNFGVETGFYPYP
KMNDEIAGLPAFQSDETVQGALEVYYKLAQSLSEISGLAEYTLNPYASHLIGLMIMRQYH
QKRGIVPDSATPASAAVCGFDIVEVHSGTISAEDLIAGIMMNNLIFETEILEIANLVHEA
GGLLYLNPLLGKCRPGDMGFIMHILTFSTPGGSGPVGVTKALVDYLPNPRVKK-NGDDSL
GSISGFLGNFSVYIRAYTYILSLGKDNLKNVGPLATLNANYIKESLFVFDGLLD-KSTGV
TTLDIAKRLLDYGFHAPTYFPLLFSQSIMIPTTESLDTLDSFIEVMKKVAPEMVKNAPYT
TPVRRLDETTAAKKPML
>B_Betaproteobacteria_Nitrosomonas_sp.@@aminomethyl-transferring_glycine_dehydrogenase_subunit_GcvPB@WP_309371965.1 WP_309371965.1 aminomethyl-transferring glycine dehydrogenase subunit GcvPB [Nitrosomonas sp.]
VYELSSQGRSTNLMPVPEAK----LPVDLLRLPELSDVVRHFIRLSQRNFCVDSGFYPYP
KINEACARLAGFQPIDTVQGNLALMFELQEWLKEIGGFAAVSLQPTAAQLTALLMMRAYF
RDRDLIPDSATPASTTMAGFEALEIPSGNLDFAALVAGLMINNLLFERNIESIVRCVHNC
GGLVGMNALVGAVRPGDLGIVMHYLTFGTPGGSGPLGVSEKLASYLPGPMVCRFTPEKSI
GRMNSHFGSFGVFVRAYAYILQHGAEGLKQNTLHAVLNANYLREQLFVLQGK-IKG-SSV
RAVDISKRLLDYGFHPPTYFPLIVPEALMIPTTESKQTLDAFADALKAIAPEILHTAPHT
TAVGRLDEVRAARKLKL
>B_Betaproteobacteria_Thiobacillus_sp.@@aminomethyl-transferring_glycine_dehydrogenase_subunit_GcvPB@WP_296768296.1 WP_296768296.1 aminomethyl-transferring glycine dehydrogenase subunit GcvPB [Thiobacillus sp.]
IFDHSRPGRTAAAQ-GGS---LDDLPAGLRRLPEVSDVVRHYTRLSQKNFSIDTQFYPYP
RACNSLAMLPQFSPDETGQGFLASMYELQEMLKDVTGMAGVSMAPMAAHFAGVAMIRAYH
DARGIVPDAATPATATMCGYTVKEIPTGSVDLDALTAGLMLNSLVFEKTIADIQKIVHDA
GGLLYLNAILGKVRPGDMGFVIHMLTFSTPGGAGPVGVAQRLLPFMPIPLVLNTDLPQSI
GRMSANMGNAGVLMRAYVYARLLGREGMHRVAEYATLNANYLMAKLFIVTLKKLKDATGV
SAMDFAKRLLDYGYHAPTYFPLLVPECLLIPTTESRETLDGFIEAMKAIKPDLVKGAPYS
LPVRRLDDVKAARELDL
>B_Betaproteobacteria_Thiobacter_sp._AK1@@aminomethyl-transferring_glycine_dehydrogenase_subunit_GcvPB@WP_347308828.1 WP_347308828.1 aminomethyl-transferring glycine dehydrogenase subunit GcvPB [Thiobacter aerophilum]
IFERSRPGRRATAQ-LPA---L-DLPVEFLRLPECSDVVRHYTRLSQKNFSIDTHFYPYP
RACNGLAMLPQFAAAATGQGFLACLFELQEILKDVTGMAGVSLAPMAAQFAGVAMIRAYH
LSRGLVPDAATPATAVMCGYTVKEIPTGDVHLDALTAGLMLNSLVFERNIVEIARIVHEA
GGLLYLNAILGRVRPGDMGFVIHMLTFSTPGGAGPVGVSERLLPFLPVPIVHERDRPQSI
GRLSAHMGNAGVLLRAWVYARMLGREGMHRVAEYATLNANYLMAELFIITLKALKEQTGV
TAMDVAKRLLDKGFYAPTYFPLLVPECLLIPTTESKETLDAFVAALKEIVPERVKGAPYT
TPVRRLDDVRAARELDL
>B_Caldisericota_Caldisericum_exile@@aminomethyl-transferring_glycine_dehydrogenase_subunit_GcvPB@WP_014452962.1 WP_014452962.1 aminomethyl-transferring glycine dehydrogenase subunit GcvPB [Caldisericum exile]
IYEKSVKGRIGYSLRFEG-SIEDFIPEYALSLPEVSDVVRHFTRLSKLNYGVDDGFYPYP
KVNEYLATLDNFAHIEFVQGNLRLMFELEEALKEITGMDRFTLMPSAAHLVGVLIMRKYF
EDQGLIPDSATPASSAMAGFKVVEVKSGNVDLDDLTAGIMLNNVLFERQIQEIAEVVHSK
GGLLYLNALLGIVRPGDAGFVVHLLTFSTPSGAGAVGVKKNLVEFLPSPLVCN-EPRKSI
GRVKAFFGNFTVLVKAYAWILSMGPQGLKEVSETSIINANYVLAKLCVLTGRDY-KEYGV
KTLDIAKRLIDYGFHPPTYFPHFAQETIMVPTSEGKETIDEFINVMIKISPQLLKEAPHI
TYVSRPDEVKANREPVL
>B_Calditrichota_Caldithrix_abyssi@@aminomethyl-transferring_glycine_dehydrogenase_subunit_GcvPB@WP_006930019.1 WP_006930019.1 aminomethyl-transferring glycine dehydrogenase subunit GcvPB [Caldithrix abyssi]
IFELSKEGREGHTLPVPVKKNEDLIPDKYLRLPQVAEVVRHFVMLSTLNHHVDKAFYPYP
KINERLAGLPGFQPAEKVQGALRLMYELGELLKEITGFSAITLQPAAAQLTGLLLIKKYH
QMKGLVPDSATPASAAICGFRIKTVRSGLVDMEDLVAGIMLNSLIFETQLKEIRAVMDEV
DALMMLNALFGIVRPGETGFVMHILSFSTPGGSGPVAVNDKLKDYLPAPIIIEYNLPESI
GSVHTFYGNFAIFVRAYAYIRILGKSGLPQVTRHAIINANYLKAQLFVLSAEKQK-KRGA
KALDIAKRLLDYGVHPPTYFPLIVKEAMMIPTSESKEMLDVFVQSLKQIDLETVLQAPHN
TPVRRLDEAGAVKNLNI
>B_Candidatus_Desulfofervidus_auxilii_Candidatus_Desulfofervidus_auxilii@@aminomethyl-transferring_glycine_dehydrogenase_subunit_GcvPB@WP_066060353.1_* WP_066060353.1 aminomethyl-transferring glycine dehydrogenase subunit GcvPB [Candidatus Desulfofervidus auxilii]
IFEKSVKGRHGVKLPVPES---EELPQAYRRLPEVSDVIRHFTRLSQLNYSIDTHFYPYP
KFTEEIARIERFLPEELVQGALEVIYETERSLCEITGMDGFSLQPLAAHLTGLLLITAFH
KHYGIVPDSSTPASAGVCGYELMVIPTGCMDLKKYVAAVMLCNLIFNPHIMEIADLAHQA
GALLYLNAIMGKMRPGDVGFVVHLLTFATPGGAGPIGVKKQLVEFLPIPRIIKYDKPHSI
GFIAPFYGNFLVVLKAHAYILLLGKSGLISVSEKAVLNANYIRAFLCVFSAKRQ-AEKGI
RALDIAKYLIDKGFHPPTYFPPIVKEALMIPTTESKETLDEFIEVMIEIAPDVLKNTPVT
TPVKRLDEVKAARELKL
>B_Carboxydothermus_hydrogenoformans_Carboxydothermus_hydrogenoformans@@aminomethyl-transferring_glycine_dehydrogenase_subunit_GcvPB@WP_011343426.1_* WP_011343426.1 aminomethyl-transferring glycine dehydrogenase subunit GcvPB [Carboxydothermus hydrogenoformans]
IFELSKEGRTGFELPVPAKDINNLIPEEMQRLPEVADVVRHYVGLSRRNFGVDNGFYPYP
KINEDTSRLAGFVPEELAQGALELLYDAEQYLKEITGMDRFTFQPAAAHFTGLMIIKAYL
EKKGIVPDSATPATAAMCGFNVISIKSGLVDPEELVAALMLNNLLFEEEIVKIAKMVHDV
GGLLYLNAIMGVTRPGDMGFVMHILTFSTPGGSGPVGVKAHLAEFLPVPVVEKYNLPNSI
GKVRTFYGNFLVVVKAYTYLKALGGEGLTDVSQKAVLNANYLREKLFVLSGKWQ-KEKGV
RTLDIAKRLLDYGVHPPTYFPLIVDEALMIPTTESKETLDRFIEVMIAISPELLHEAPHV
TPVKRLDEVGAARNPIL
>B_Chlamydiota_Candidatus_Protochlamydia_amoebophila@@aminomethyl-transferring_glycine_dehydrogenase_subunit_GcvPB@WP_011174834.1 WP_011174834.1 aminomethyl-transferring glycine dehydrogenase subunit GcvPB [Candidatus Protochlamydia amoebophila]
IFEKSQFKQKAYSLPENL--KEFSLPKKFLRLPEVSDLTRHFAVLAKRNMGIDTNFYPLP
RINEWCANLPNFAPDHTVQGNLQIIDELIQMLCKVSGMTAGSLVPNAAQFAGIQMIAAYH
QHHGLIPDNATPATAAMAGFKTISLRTGDVDIDHLTAGLMLNNLLFSSVIKEIAEIVHKV
GGFLYLNSILNVARPGDMGFVMHILTFSTPGGSGPVLCGDLLKPFLPNPRVEKWKDSMSI
GQIASFHGNFAIYLRAYLYAKLHGHYGLRKIAEVAVLNANYLKKRIFVVQADNY-LGKGV
RALDIAKRLLDYGVHAPTYFPLIIKECMLIPTSESKNTLDQFVSILERIVPQTVKNAPHQ
QSVSRLDEVLAAKRPIL
>B_Chlamydiota_Criblamydia_sequanensis@@aminomethyl-transferring_glycine_dehydrogenase_subunit_GcvPB@WP_041016379.1 WP_041016379.1 aminomethyl-transferring glycine dehydrogenase subunit GcvPB [Criblamydia sequanensis]
LFEKSIPGQKAWSLPTPI--SQIELPPTFRRLPEASSITRHFSQLAKDNMGIDTHFYPFP
RINEECASFSGFAPDETVQGSLFIMHELIRLLCELSGMDQGSLSPSAAQLTGILMIKKYF
EERNIIPDSATPATAAMAGYKTISIESGDINLDDLTAGLMLNNLLFSRRILSIAEIIHEK
GGLLYLNAIMEIVKPGLMGFVMHLLTFSTPGGSGPILCKESLSPYLPLPWVQKRESKTSM
GQISFFNGNFGVFVKAYLYFIIHGFYGLRKVSENAVLNANYLKTKIFVLQADRF-LDSRI
KALDIAKRMLDYGIYAPTYFPLIIKESLLIPTTESKSTLDAFIQIMEKIVPDLLRNAPLN
TPVRRLDEVRAARNPIL
>B_Chlorobiota_Chlorobaculum_parvum@@aminomethyl-transferring_glycine_dehydrogenase_subunit_GcvPB@WP_041466082.1 WP_041466082.1 aminomethyl-transferring glycine dehydrogenase subunit GcvPB [Chlorobaculum parvum]
IFDLSRSGRKGYCLSIDERPADELLPSKFLRLPEMPEVVRHFVRLSNLNYHVDKNMYPYP
KINDYTSDLPGFQPESTSQGALQLMYELAEMLKEIAGMKAVTLQPAAAHLTGILLIKKYH
EKLGLVVDSATPASAALGGYECVSVKCGCTDMADLVAALMLNNVIFEKQMPKIEKLVHGN
GSLLMMNALLGITRPGDMGFVMHYLTFSAPGGSGPVGVSERLVEFLPVPVVEKSGKPDTI
GRMMNFYGNFSVLVRAYTYIRMLGAEGLRRVSENAIINANYLLQRLFCLSGDHQKKEHGV
RTLDIAKRLLDYGYHAPTYFPLIVSEALMIPTTEAKETLDAFGDAMIAIAPDIIKSAPVT
TPVKRLDEAQASRQLNI
>B_Chlorobiota_Chlorobium_ferrooxidans@@aminomethyl-transferring_glycine_dehydrogenase_subunit_GcvPB@WP_006367167.1 WP_006367167.1 aminomethyl-transferring glycine dehydrogenase subunit GcvPB [Chlorobium ferrooxidans]
IFDLSRPGRKGYALSFTDSSLESILPEKFLRLPEVPEVVRHFVRLSNMNYHVDKNMYPYP
KINDYTCDLPGFQPSETTQGALQLMYELAGMLSEIAGMAAVSLQPAAAHLTGILLIKKYH
ESRGLVVDSATPASAALAGYEIISVKGGRTDLDDLVAALMLNNILFEKDILRISEMVHKN
GSLLMMNALLGIARPGDMGFVVHYLTFAAPGGSGPVGVSKILEPFLPLPIITKYDRPESI
GRMMNFYGNFGVLVRAYTYIRMLGPDGVRRVSENAIINANYLLSLLFCLSGDRQKKEHGV
RTLDMAKRLLDYGFHAPTYFPLIVSEALMIPTTESKETLDIFAKALLSIAPELVLSAPVT
TPVRRLDEAMASRQLNI
>B_Chlorobiota_Chloroherpeton_thalassium@@aminomethyl-transferring_glycine_dehydrogenase_subunit_GcvPB@WP_012500106.1 WP_012500106.1 aminomethyl-transferring glycine dehydrogenase subunit GcvPB [Chloroherpeton thalassium]
IFEKSKSGRKGYTLPVPVQEVSELIPAQFLRLPEVQEVVRHFVKLSTLNHHVDKGMYPYP
KVNEVTSALPGFQPQESVQGALKLMYELQEWLKEICGMKAVSLQPVAAHLTGILLIRKYH
EKQGLVPDSATPASSAIAGYMTVGVKTGLTDMDDLVAALMLNNLIFESQILEISELLHAN
GSLLMMNALLGITRPGDMGFVVHYLTFSTPGGSGPVGVSEKLVEFLPTPAIEKYDLPDSI
GKMSGFYGNFSIMVRAYTYLLMHGAKGLRAVSENAIINATYLLSRLFCLSGERQK-TNGV
KTLDMAKRLLDFGFHAPTYFPLIVKECMMIPTSETKETLDDFADVMLRIAPEMVLNAPHN
TPVKRLDDAYASRNINI
>B_Chlorobiota_Pelodictyon_luteolum@@aminomethyl-transferring_glycine_dehydrogenase_subunit_GcvPB@WP_041463713.1 WP_041463713.1 aminomethyl-transferring glycine dehydrogenase subunit GcvPB [Pelodictyon luteolum]
IFDFSASGRKGYSFSMPGAAPGSFLPSKFLRLPEVPEVVRHFIRLSNMNYHVDKNMYPYP
KINDYTCDLPGFQPEETAGGALQLMYELSLMLAEIAGMKAVTLQPAAAHLTGILLIKKYH
ESRGLVVDSATPASAALAGYRIVSVKSGRTDLQDLVAALMLNNILFEKEIVRISEMVHRN
GSLLMMNALLGIARPGDMGFVVHYLTFSAPGGSGPVGVSEKLVEFLPVPVVEKSDRPESI
GRMMNFYGNFAVLVRAYTYIRMLGAEGLKRVSENAIINANYLLSRLFCLSGDRQKKSHGV
KTLDIAKRLLDYGFHAPTYFPLIVSEALMIPTTESRETLDLFADALLQIAPETVKGAPVT
TPVSRLDEAMASRQLNI
>B_Chlorobiota_Prosthecochloris_sp._GSB1@@aminomethyl-transferring_glycine_dehydrogenase_subunit_GcvPB@WP_094081706.1 WP_094081706.1 aminomethyl-transferring glycine dehydrogenase subunit GcvPB [Prosthecochloris sp. GSB1]
IFDLSREGRRGLRFGVEEKPVGELVPEKHLRLPEVSEVVRHFIRLSTLNYHVDKNMYPYP
KINDIASELEGFQPEETAQGSLRLMFELSGMLAEIAGMDAVTLQPAAAHLTGILLIRKYH
ESKGLVVDSATPASAAIAGYEIVSVKSGRTDIDDLVAALMLNNLLFEKDIKTIEKLVHGN
GSLLMMNALMGITRPGDMGFIVHYLTFSAPGGSGPVGVRGKLAPFLPVPVVEKAARPESI
GRMMNFYGNFGVLVRAYTYIRMLGPDGVRRVSENAIINANYLLSKLFCLSGDRQKKEHNV
KTLDMAKRLLDYGFHAPTYFPLIVSEALMIPTTETRETLDAFADALLAIAPETVLDAPES
TPVRRLDEARASRTLDI
>B_Chloroflexota_Anaerolinea_sp.@@aminomethyl-transferring_glycine_dehydrogenase_subunit_GcvPB@WP_322509095.1 WP_322509095.1 aminomethyl-transferring glycine dehydrogenase subunit GcvPB [Anaerolinea sp.]
IFELSSPGRTGVTFPVPSTP----LPDTLIRLPELSDVVRHFTRLSRMNYCIDYGIYPYP
RINEATAHFPGFQPEETIQGNLYLMYHLQEWLKEIAGFSAVSLQPAAAHLTGILMIRAYH
QHRGLIPDSATPATSAMSGFEVVPVPTGNVDLEILIAGIMLNNLLFEQNILEVTKLVHQV
GGLVGLNALLGIARPGDLGIVMHFLTFSTPGGAGPVGASERLEDFLPGPVVEIREPKHSI
GRVKSFYGHFGIMIRAYTYIAMHGPDGLRKVAENAVINANYLQARLFVVEGK-WADAPEI
IALDISKRLMDYDFHPPTYFPLIVHDALMIPTTESKQTLDAFADALIKIAPELLKSAPHN
TPVRRVDEVKAAKDLVL
>B_Chloroflexota_Tengunoibacter_tsumagoiensis@@aminomethyl-transferring_glycine_dehydrogenase_subunit_GcvPB@WP_126578632.1 WP_126578632.1 aminomethyl-transferring glycine dehydrogenase subunit GcvPB [Tengunoibacter tsumagoiensis]
IFEKGAPGRRAVRLPVPTESLDELIPASLIRLPEVSEVVRHYTHLSQRNFGVDSGFYPYP
KINEDMAGLPGFQPANTVQGAIQLIYELEQYLAEISGMARVTLQPSAAHLTGLMLIKAYH
QSRGLIPDNATPASATLADYKAVEIKSGGIDMEHLVAAIMLNNLLFDSNIAEIGRLVHEV
GGQLYANAVLGITRPGDMSFVVHFLTCSTPGGAGPIGVKAHLVPFLPGPLPAKDAGPQSI
GKVRANLGNFGVLVRAYTYIRSNGPDGLKHVSESAILNANYLKHELFVATAQWQKDQSGV
TALDIAKRLLDFGMYAPTYFPLIVHEALMIPTTETRETLDEFVKVMRQIAPEVVKTAPHT
TVIGRLDQALAARKPNL
>B_Chloroflexota_Thermanaerothrix_daxensis@@aminomethyl-transferring_glycine_dehydrogenase_subunit_GcvPB@WP_054521635.1 WP_054521635.1 aminomethyl-transferring glycine dehydrogenase subunit GcvPB [Thermanaerothrix daxensis]
LFELSSPGRRGVRFPVPKSA----LPEGFVRLPELADVVRHFVRLSQKNYAVDYGLYPYP
KINEDAARLPGFQPIDTVQGSLALMYELQELLKEITGMGAVSLQPAAAHLTGVLIIRAYH
QSRGLIPDSATPASSAMSGYEVVQLPSGNVDLEALVAGLMLNNLLFEENVLEVTRVVHEA
GGLVGLNALLGIARPGDMGFILHLLTFSTPGGSGPVAVTETLAEFLPGPIVTIKMPNRSI
GRVKAFHGHFGMMVRAYTYILMHGAEGLRKVAEHAVLNANYLLARLFVAEGI-WDDAPGV
HALDIAKRLIDYDFHPPTYFPLIVREALMIPTTESKQTLDKFADALIKIAPELLKSAPHH
TPVGRLDEVKAAKELVL
>B_Chloroflexota_Thermosporothrix_hazakensis@@aminomethyl-transferring_glycine_dehydrogenase_subunit_GcvPB@WP_111325458.1 WP_111325458.1 aminomethyl-transferring glycine dehydrogenase subunit GcvPB [Thermosporothrix hazakensis]
IFEKGAPGRRASNMPVPTETIEDLVPAHLLRLPEVSEVVRHYTHLSQRNFGVDTGFYPYP
KVNEDMAGLPGFQPAEQVQGAIQLVYELEQYLAEIAGMTRVTLQPSAAHLTGLMLIKAYH
QSRGLIPDNATPASATLAGYKSVELKSGGVDMDHLIAAIMLNNLLFEANILEIARLVHEA
GGQLYANAVMGITRPGDMGFVVHFLTCSTPGGAGPIGVKEHLVPFLPGPLPAKEVGPQSI
GKVRANLGNFGVLVRAYTYIRSNGPDGLRHVSESAILNANYVKHGLFVATARRQKEESGV
TAMDIAKRLLDFGMYAPTYFPLIVPEALMIPTTETRETLDTFIAVMKQIAPELVKTAPHT
TVVGRLDQALAARKPNL
>B_Clostridium_drakei_Clostridium_drakei@@aminomethyl-transferring_glycine_dehydrogenase_subunit_GcvPB@WP_032076033.1_* WP_032076033.1 aminomethyl-transferring glycine dehydrogenase subunit GcvPB [Clostridium drakei]
IFEISKSGRVAYTLPVECEAVENLIPKDMLKLPEVSDVIRHFTLLGNKNYGVDNGFYPYP
KINEDIASNPQFQSEDTVQGALEIMYDLSSKLSEIAGMDYVTLQPAAAHLTGLMIIKSYH
KKRGIVPDSATPASANVAGFTIVEVKSGLVDIESLIAGLMLNNLLFDSNIKLISDMVHEA
GGLVYLNAIMGEARPGDMGFVVHMLTFSTPGGSGPVGVKERLAEFLPIPIIEKYDRPYSI
GKVKSFYGNFNVIVKAYSYVLTMGAEGLKKASDIAVLNANYIKSKLFVMAGLKD-APEGV
STLDVAKRLLDYGYHPPTYFPLIIDSALMIPTTESKETLDGFIDSMIKIAPEILVNAPHN
TPIKRLDEVKAARNPVI
>B_Coprothermobacterota_Coprothermobacter_proteolyticus@@aminomethyl-transferring_glycine_dehydrogenase_subunit_GcvPB@WP_083760229.1 WP_083760229.1 aminomethyl-transferring glycine dehydrogenase subunit GcvPB [Coprothermobacter proteolyticus]
LKELHKMGRRGPQVPLEDRPISEILPKEFLRMPELSEVVRHFVNLSNLNYGVDNGFYPYP
KINEEVAAW--FLPENRVQPLLELLYTLQQDLLEITGMDAITLQPAAAHLTSLLMAKAYF
KDHGIIPDSATPASATMAGFKVVTVKSGLVDLEQLTAVFMLNNLKFEKNILGIAQLIHGV
GGLMCLNGMLGWARPGDMGFFVHLLTFSTPGGSGPVAVKKALEPFLPKPVLVKYDRPRSI
GKVRSNFGNILVALKALAYIKSLGGAGLREVGTMAVLNANYMRVAMYVATAEEVKKRYGV
KAQDIAKRLLDKGFHAPTYFPLIVKEALMIPTTETKENLDAFVQAIKEIVPDVVLSAPHD
TPVRRLDEVKANKELKV
>B_Cyanobacteriota_Desertifilum@@MULTISPECIES__aminomethyl-transferring_glycine_dehydrogenase_subunit_GcvPB@WP_069969943.1 WP_069969943.1 MULTISPECIES: aminomethyl-transferring glycine dehydrogenase subunit GcvPB [Desertifilum]
IYEKSMPGFANQYIPVEQ-PLESLIPADLMALPRVSEVVKHYTRLSQQNFSIDTGFYPYP
KVNDWAAFLPGLQPDETVQGALALMYELSSALCQITGMKQASLQPAAAHLTGILMVRAYH
EATGLVPDSATPATATMVGYQVKEVRSGLVDLEHLIAALMLNNVLFEENILEIAQKVHDA
GGLLYLNAIAGIARPGDMGFVVHLLTFSTPGGCGPVVANDKLAPFLPKPRVAKYDCPQSI
GRVKGFYGNFGVMVRAYTYIVTLGRDGIRQSSQDAILNANYLRHLLFVVSALKQ-KKAGS
SAYGIAKRLLDYGFHSPTYWPGIVPEAVMIPTTETPETLRQFAQALIAIDPEFVNHAPNN
LTVGRVDEAKAARQPQL
>B_Cyanobacteriota_Geitlerinema_sp._PCC_9228@@aminomethyl-transferring_glycine_dehydrogenase_subunit_GcvPB@WP_071516204.1 WP_071516204.1 aminomethyl-transferring glycine dehydrogenase subunit GcvPB [Geitlerinema sp. PCC 9228]
IYEKSTSNFANQYVPD-G-EVTQWLPEHLVALPQVSEVIKHYTRLSQENFSIDTGFYPYP
KVNDWAAMLPGMQPEETVQGALQVMHELSEALCDLTGMTETTLQPAAAHLTGILTIRAYH
AANGLVPDSATPATATMAGYKVKEIPAGLVDLQQLTAALMLNNILFEEDILEIADVVHQV
GGQLYLNAIAGLARPGDMGFVIHMLTFSTPGGCGPVAAKEHLVPFLPKPRVVKHDYPQSI
GRIKGFWGNFGVMVRAYTYITTLGIDGLRQSSQDAILNANYLRHLIFVVSGSAV-KKMGS
SAYGVAKRLLDYGFHAPTYWPAIVPEALMIPTTETKETLSQFAAALKQISAEFVNHSPHN
LPVGRVDEVKAARHPEL
>B_Deinococcota_Calidithermus_roseus@@aminomethyl-transferring_glycine_dehydrogenase_subunit_GcvPB@WP_119279675.1 WP_119279675.1 aminomethyl-transferring glycine dehydrogenase subunit GcvPB [Calidithermus roseus]
IFEHSRPGRRGVLPP-PEVDLAALLGAENLRLPEVDTLVRHYTNLSRRQIGIDVAFYPYP
KVHEAAVQL--FQDPSTAQGALQVMYELQRDLGEITGMDAVTLQPAAAHLTGIMIIRAYH
ASRGLVPDSASPATASMAGYQVKEIPSGEVNLEALVAAIMLNNLLFEERILEIARLTHQA
GALLYLNAIMGMARPGDMGFVVHLLTFTVPGGSGPVGVKARLAPFLPVPVVVKYDRPQSI
GQVRSFFGNFGALLRAYAYIKMLGAEGIKKSAALAVLNANYLKELLFVAQ-----PPEGI
KTLDVAKGLLEMGYHPPTYFPLIVKEALMVPTTESKETLEQFARAMGEVIKEWLEHAPYS
TPVRRLDEVQANRKPKL
>B_Deinococcota_Marinithermus_hydrothermalis@@aminomethyl-transferring_glycine_dehydrogenase_subunit_GcvPB@WP_013703590.1 WP_013703590.1 aminomethyl-transferring glycine dehydrogenase subunit GcvPB [Marinithermus hydrothermalis]
IFERSKPGRRGVRPV-PEVDLAALLGEENLRLPEVDSLVRHYTGLSRRQIGVDTSFYPYP
KVNEAAAAL--FQDPDSAQGALELMYELQRYLAEITGMDAVTLQPAAAHLTGILIIRAYH
AARGLVPDSASPATASMAGYEVREIPSGEVDLEALVAAIMLNNLLFERQILEIARAAHAA
GALLYLNAIMGWARPGDMGFVVHLLTFSVPGGSGPVGVKQHLEPFLPVPTVRKYDRPQSI
GQVRSFYGNMGALVRAYTYIRLLGAEGLKRSAALAVLNANYLKERLFVAQ-----PPEGL
RTLDIAKALLDEGYHPPTYFPLIVKEALMVPTTESKETLEAYAEVLGRIAPEWIQGAPYR
TPVRRLDEVSANRKPKL
>B_Deinococcota_Oceanithermus_profundus@@aminomethyl-transferring_glycine_dehydrogenase_subunit_GcvPB@WP_013458263.1 WP_013458263.1 aminomethyl-transferring glycine dehydrogenase subunit GcvPB [Oceanithermus profundus]
LFERSRPGRRGTRPP-PEVDLAGLLGAENLRLPEVDTVVRHYTNLSRRQVGVDTNFYPYP
RVNEAAAAL--FQDPETAQGALQIVYELQEYLAEITGMDAVTLQPAAAHLTGMLLIRAYH
ESRGLVPDSASPATASMAGYQVKEVPSGEVDLDALVAAIMLNNLLFERKILELIDAAHDQ
GVQLYLNAIMGWARPGDMGFVVHLLTFSTPGGSGPVGAKAHLAPFLPVPTVKRFDRPQTI
GRMRSFYGNFAVMVRAYAYIRMLGAEGLKRASAMAVLNANYLRKKLFIAQ-----PPEGL
KALDVAKALLDYGYHPPTYFPLIVKEAMMIPTTESKETLDEYVEAMAEIAPEWIAHTPYR
TPVRRLDEVAANRKPVL
>B_Deinococcota_Truepera_radiovictrix@@aminomethyl-transferring_glycine_dehydrogenase_subunit_GcvPB@WP_013177576.1 WP_013177576.1 aminomethyl-transferring glycine dehydrogenase subunit GcvPB [Truepera radiovictrix]
IFERSKPGRRAAHPP-DGESLQALLGAEHLRLPEVSELVRHYTGLAHRQMSIDGNFYPYP
KVNEEAAKL--FADPDAVQGALELLYNLQRDLAEITGMDAVTLQPAAAHLTGILMIRAFH
EHRGIVPDSATPATATMVGYEVKEVPTGEVDLAAFVAAVMLNNLIFETNILEIARAAHEV
GALLYANAIVGRARPGDMGFVVHLLTFTTPGGTGPVGVKAHLRDFLPTPIIKKVDLPHSV
GRMRSFYGNFGNLVRAYTYIRALGREGLRGVSSAAVLNANYLRVKLFVAQ-----PPAGV
KTLDVAKALLDYGMHPMTYFPLIVREAMMIPTTESLETLDAFAAALADILPDALPNAPYT
TPVRRLDEVKAARKPVL
>B_Deltaproteobacteria_Bradymonas_sediminis@@aminomethyl-transferring_glycine_dehydrogenase_subunit_GcvPB@WP_111333819.1 WP_111333819.1 aminomethyl-transferring glycine dehydrogenase subunit GcvPB [Bradymonas sediminis]
IFERSQPGRKGFSLHVPALDVEDAWDDALVRLPEVSEVVRHYTRMSQWNFSIDTGFYPYP
KINEGVARLAGFMPDEWCQGALELLYRLQGMLCEISGLAHCSLQPAAAQLAGLMCIRAYH
EARGIVPESATPASAAFNGFEVVEVKCGRLHPDALVAGLMINSMLFETHIAEICRIVHQG
GGKVMMNAILGKARPGDFGVVMHFVTFSTPGGAGPICVVEDLGEYLPVPRVSKFDHPNSV
GKLKAFWGNFLVYVRGYTYLSEYGW-RLETLTEMAVLNANYLRVKLVAFNDSTLR-ARGI
ETLDLAKRLIDYGFHPPTYFPLNIQGALMVPTTESRQTLDSFVDALRTIIPELLKKAPYN
AFRTRLDETRAARNPIL
>B_Deltaproteobacteria_Lujinxingia_litoralis@@aminomethyl-transferring_glycine_dehydrogenase_subunit_GcvPB@WP_111727886.1 WP_111727886.1 aminomethyl-transferring glycine dehydrogenase subunit GcvPB [Lujinxingia litoralis]
IFERSEPGRRGFVFSVERIDVAGELG-GLMRLPEVTDVVRHYTRLSQWNYAIDTGFYPYP
KINEAVARLPGFMPEQWCQGALELLWNLERLLCEVAGLPQCSLQPAAAQLTGLMCIRAYH
QARGIVPDSATPASAAFNGFSVVEVPSGTLSAASVVAGLMINNMIFEGEIAEICKIVHEG
GGKVMMNAILGKARPGDFGIVMHYVTFSTPGGGGPICVSEDLAPFLPVPRIEREGYESSV
GKVKAFLGNFLVYVRAYTYLREYGS-NLPRVSERAVLNANYVRSQLVVFDDSSYK-AGGA
TTLDIAKRMIDFGIHPPTYFPLNVPGALMIPTTESLRTLDEFLAVMRTIHPEKLKGAPHN
AFRTRLDETAAARRPVL
>B_Deltaproteobacteria_Persicimonas_caeni@@aminomethyl-transferring_glycine_dehydrogenase_subunit_GcvPB@WP_141201397.1 WP_141201397.1 aminomethyl-transferring glycine dehydrogenase subunit GcvPB [Persicimonas caeni]
IFERSQPGRRGFSLHVPRLDPADIWDDALVRLPEVSEVVRHYTRMSQWNYSIDTGFYPYP
KINEGVARLPGFMPDTWCQGALELLYNLQGILTEVSGLPHCSLQPAAAQLAGLMCIRAFH
ESRGIVPESATPASAAFNGFDVIEVKCGRLLPEAVVAGLMINSMLFETHIGDICQIVHEG
GGKVMMNAILGKTRPGDFGVVMHYVTFSTPGGAGPICVSDDLEPFLPVPRVAKWEHPQSV
GKLKAYWGNFLVYVRGYTYLSEYGH-KLEEVTERAVLNANYLRVKLVVFNDNTLQ-ERGV
ETLDVAKRLIDYGFHPPTYFPLNIHGALMVPTTESRATLDAFATTVRTILPELLKHAPHN
AFRTRLDETRAARQPVL
>B_Desulfatirhabdium_butyrativorans_Desulfatirhabdium_butyrativorans@@aminomethyl-transferring_glycine_dehydrogenase_subunit_GcvPB@WP_028325718.1_* WP_028325718.1 aminomethyl-transferring glycine dehydrogenase subunit GcvPB [Desulfatirhabdium butyrativorans]
LWERGRKGRCGVDLPVPQSPL----PEEVRAIPDLADVVRHYTRLSTWNFGVDTGMYPYP
KTNERQAGLAGFLPENLSQGALRLMAKLQTDLCEITGMDAASLQPAAAHLAGMLILHAYF
AGKGIIPDTATPASAALCGFRPVAVPSGILLAETVTAGIMLNNLLFEAHIPEISRIVHEK
GGLVALNALMGIVRMGCIGVVMHLLTFSTPGGAGPVLVKKFLDPFLPVPRVIREDFPFSI
GRLVGFFGHFLVWVRAYSYIRSLGPEGLKRASQLAVLNANYIRARLCVFSDKDLT-PYKV
STLDVAKRLMDHGFHPPTYFPLVVHGSLMIPTTESKEEIDRFVDAMINIAPDLLHAAPCR
TRVTRLDEVEAARRPCL
>B_Desulfobacter_postgatei_Desulfobacter_postgatei@@aminomethyl-transferring_glycine_dehydrogenase_subunit_GcvPB@WP_004073490.1_* WP_004073490.1 aminomethyl-transferring glycine dehydrogenase subunit GcvPB [Desulfobacter postgatei]
LWEKSREGRCGISMPVPRTDL----DPALTGLPQLSDVVRHFVRLSQWNFSIDSGMYPYP
KTNEVQAARKGFAGDQFSQGALKLMYELEQLLGEITGFPAVTLQPAAAHFTGMLMIHAWH
AKQGLVPDTATPASATLCGYKSVNIKSGVLEPATVTAGIMINNLLFEDNIKEVCDIVHAK
GGLVGMNAVMGIIKPGELGIVLHLLTFSTPGGSGPVAVVKALIPFLPVPRVQKTNCPDSI
GRMHTFYGHFGIMVRAFAYILSMGGDGLKRASQLAVLNANYIKESLCVFTDKSVQ-EHHI
STMDMAKRLLDYGFHPPTYFPLVVDAAFMVPTTESKDDIDQFIEAVKAIVPEKLKSAPHL
PKVTRLDEVTAARKPCL
>B_Desulfococcus_multivorans_Desulfococcus_multivorans@@aminomethyl-transferring_glycine_dehydrogenase_subunit_GcvPB@WP_020877284.1_* WP_020877284.1 aminomethyl-transferring glycine dehydrogenase subunit GcvPB [Desulfococcus multivorans]
LWEKSRQGRCGISIPVETTPL----DAEFAGFPDLSDVVRHFTRLSQWNFGVDTGMYPYP
KIHEKIAALPGFLPPDLAQGTLRIMYELERFLCEITGMDATTLQPAAAHLTAMLLFYAYH
KSKGLIPDTATPASAALCGYAPVPVTSGVLSVEAVTAGIMVNNLLFEQNIRKVAEVVHRK
GGLVGMNAVMGIVKMGEIGIAIHLLTFSTPGGAGPVCVRKHLEPFLPVPRVTKYNRPDSI
GKIHAFHGNFGILIRAYSYILSMGR-HLKTASQHAVLSANYIKERLCVFTDKNQE-DFKI
TTLDMAKRLMDYGFHPPTYFPLVVHGAIMIPTTEPKENLDQFIETFKIIIPELLREAPTA
PKVRRLDEATAARKPCL
>B_Desulfohalobium_retbaense_Desulfohalobium_retbaense@@aminomethyl-transferring_glycine_dehydrogenase_subunit_GcvPB@WP_015752006.1_* WP_015752006.1 aminomethyl-transferring glycine dehydrogenase subunit GcvPB [Desulfohalobium retbaense]
LFEQSVPGRKGVMPETSA---ADHIPAEFVRLPELGDVVRHFTRLSRQNFGVDSNFYPYP
KFLEDIASLPGFGGGQLTQGALEVIYHLESLLQEITGMAGYTLQPLAAHLTGAMLIAAYH
KDKGLVPDSATPASAAIAGYDVVNVPSGIIDPEVLVAALMMCNLLFESHLPRIVEMIHGV
DGLLYLNAIMGKLRVGDAGFVVHLLTFGTPSGSGPVGVSEKLLDFLPISRVVKYDYPKSI
GYIAPFYGNFAVMLKAYAYILRLGRQGLVRASENAVLAANYLRKRLFVISAAQQ-AEQGV
RAIDIAKALLDKGHYAPTYFPLIVKECLMVPTTESKATLDQFVEDLIDIVPESVTHAPQN
LPVKRLDEVLAARAMDL
>B_Desulfoluna_butyratoxydans_Desulfoluna_butyratoxydans@@aminomethyl-transferring_glycine_dehydrogenase_subunit_GcvPB@WP_180143363.1_* WP_180143363.1 aminomethyl-transferring glycine dehydrogenase subunit GcvPB [Desulfoluna butyratoxydans]
LWEKGKKGRCGFSLPVDEVSF----DGELAGFPDLSEVVRHYTRLSTWNFGVDTGMYPYP
KVNERQANLTGFLPEVRTQGALKLMYDLEHFLKELTGMDAVTLQPAAAHLTGILMIYAYH
KKKGLVPDTATPASGALCGYTPVAVPVGIMRVEDVTAGIMVNNLLFEENIREICEIVHDK
GGLVGLNAIMGYVKMGEIGVVMHFLTFSTPGGSGPVAVNKTLEPFLPVPRVEKTDYPDSI
GRMMTFYGHFGVMVRAYSYILSMGAEGLKEASAHAVLNANYIKERLCVFSDARQE-EHGV
TTLDIAKRLIDYGFHPPTYFPLVVHGALMIPTTETKEDIDNFIDTLKAIAPELLKNAPTR
SKVRRLDETAAARKPCL
>B_Desulfonatronovibrio_hydrogenovorans_Desulfonatronovibrio_hydrogenovorans@@aminomethyl-transferring_glycine_dehydrogenase_subunit_GcvPB@WP_028573589.1_* WP_028573589.1 aminomethyl-transferring glycine dehydrogenase subunit GcvPB [Desulfonatronovibrio hydrogenovorans]
IFQKSIPGRTSAQQTPAR---PELIPESLSRLPRVSDVVRHFTGLSRQNFGVDSNFYPYP
KFMEQVAALPGFGAGLYTQGALQVIYDLEDLLCRITGMDAYTLQPMAAHLTGAMLMAAYH
RKKGIVPDSATPSSAAIAGYEVVSIQSGIIDPAALVAGIMMCNLLFETHLPEIVDLIHSV
DGLLYLNAILGRMLPGRAGFVVHLLTFGTPSGSGPVGVNKKLEPFLPVSRVVRYDYPDTI
GYIAPFYGNFSVMLKAYAYILRLGREGLLRVSENAVLAANYLRKRLFVASAVNQ-AQNGV
RAVDIAKALLDKGHYAPTYFPLIVKECLMIPTTETKETLDTFVDDLLEILPEAIKSSPKN
LPVTRLDEVLAARTMHL
>B_Desulfonatronum_lacustre_Desulfonatronum_lacustre@@aminomethyl-transferring_glycine_dehydrogenase_subunit_GcvPB@WP_028572086.1_* WP_028572086.1 aminomethyl-transferring glycine dehydrogenase subunit GcvPB [Desulfonatronum lacustre]
IFEQSVSGRPGVGLRKDL---TGLIPQELARLPQVGDVVRHFTRLSRLNFGVDSHFYPYP
KFMEQAAALPGFGAGHFAQGALEVIFETERLLCEITGMAGFTVHPMASHLTGAMIIAAYH
KDKGVVPDSATPASAAIAGFDVISLESGIVDPQALVAAVMMCNLLFEQHLPRIVELVRSV
DALLYLNAILGKMRVGDAGFVVHLLTFGTPGGSGPVGVCERLVDFLPISRVVKYDYPRSI
GYVAPFYGNFGVYLKAYAYILRLGREGLIRVSENAVLAANYLRKRLFVASAVRQ-AAKGV
RALDIAKALLDKGHHAPTYFPLIVKEALMFPTTESLNTLDQFVDDLIAILPAAVQSAPQQ
TPVSRLDEVKAARNLEL
>B_Desulfonatronum_thiodismutans_Desulfonatronum_thiodismutans@@aminomethyl-transferring_glycine_dehydrogenase_subunit_GcvPB@WP_031385759.1_* WP_031385759.1 aminomethyl-transferring glycine dehydrogenase subunit GcvPB [Desulfonatronum thiodismutans]
IFEQSVSGRPGVGLRKDL---TGLIPQELARLPQVGDVVRHFTRLSRLNFGVDSHFYPYP
KFMEQAAALPGFGAGHFAQGALEVIFETEQLLCEITGMAGFTVHPMASHLAGAMIIAAYH
KDKGIVPDSATPASAAIAGFDVISLESGIVDPQALVAAVMMCNLLFERHLPRIVELVRSV
DALLYLNAILGKMRVGDAGFVVHLLTFGTPGGSGPVGVCERLVDFLPISRVVKYDYPKSI
GYVAPFYGNFGVYLKAYAYILRLGREGLIRVSENAVLAANYLRKRLFVASAVRQ-AAKGV
RALDIAKALLDKGYHAPTYFPLIVKEALMFPTTESLDTLDQFVDDLIAILPAAVQAAPRQ
TPVSRLDEVKAARNLEL
>B_Desulfonauticus_submarinus_Desulfonauticus_submarinus@@aminomethyl-transferring_glycine_dehydrogenase_subunit_GcvPB@WP_092066209.1_* WP_092066209.1 aminomethyl-transferring glycine dehydrogenase subunit GcvPB [Desulfonauticus submarinus]
IFDKSISGRKGVWPDTSV---TDHISSTLLRLPEVSDVIRHYTLLSRKNFGVDSNFYPYP
KFMEEIANLPGFTAGLYTQGALEVLYETEQLLCEITGMDAFTLQPLAAHLTGVMLIAAYH
KHKGIVPDSATPASAAIAGYKVVSIKSGIIDPKALVAGIMMCNLLFETHLAEIVELIHSV
DGLLYLNAIMGKMKVGEVGFVVHLLTFATPGGSGPVGVNKKLEPFLPISRVVKYDYPLSI
GYVAPFYGNFGVILKAYAYILRLGREGLTRVSEHAVLAANYLRKKLFVASAVKQ-AKKGV
RALDIAKALLDKGHHAPTYFPLIVKECLMIPTTESKETLDKFVDDLIEILPELLLQAPSY
TPVNRLDEVKAARQMEL
>B_Desulfoplanes_formicivorans_Desulfoplanes_formicivorans@@aminomethyl-transferring_glycine_dehydrogenase_subunit_GcvPB@WP_069859258.1_* WP_069859258.1 aminomethyl-transferring glycine dehydrogenase subunit GcvPB [Desulfoplanes formicivorans]
MFQTSTPGRKGVWPKKGA---AHFLPDNLLRLAELSDVVRHFTRLSRLNFSVDGNMYPYP
RFTEEVAALPGFGAGKLTQGALEVIYHLEELLCELTGMAGFTLQPMAAHLTGVMLIAAYH
RDKGIVPDSATPASATIAGFNVVSIESGIIDPEALVAGIMMCNLLFERNLPKIVQLARKH
DALLYFNAIMGKLRPGDAGFVVHLLTFATPGGSGPVGVSERLLEYLPISRVVRYDYPKSI
GYIAPFYGNFGVFLKAYAYILRLGRQGIINATENAVLAANYLRKRLFVSSAVNQ-AKKGV
RALDIAKGLLDKGHYAPTYFPLIVHECLMIPTTESKETLDRFVDDLIDILPESLHQAPVT
TSVRRLDEVKAARAMEL
>B_Desulfovibrio_desulfuricans_Desulfovibrio_desulfuricans@@aminomethyl-transferring_glycine_dehydrogenase_subunit_GcvPB@WP_136399135.1_* WP_136399135.1 aminomethyl-transferring glycine dehydrogenase subunit GcvPB [Desulfovibrio desulfuricans]
IFAKSVPGRTAYCLNPKA---SAMLPAGLLRLPECSDVVRHFTQLSQLNYSVDANFYPYP
KFMEYVASLPGFGGADCAQGALQCLYEAENLLCELTGMKAFTFQPMAANFTGVKLIAAYH
AAKGLIPDAATPASAALAGFDAVNIESGMVDPEAIVAGLMMCNLLMEVHLPRIVAELRKV
DALLYMNAIMGKMRMGDAGFVVHLVTLATPGGAGPVGVTDRLLPFLPVPRVGKYNLPQTI
GHIGPFYGSFGVVIKALAYMLRLGGEGLARAAEYAVLNANYLKKKLFVASA-----PQGL
RALDIAKGLLQRGIHAPTYFPLIVHECLMAPTTESKQTLDEYIEALQEVIPQALQDMPTN
LPVRRLDETAAARQMVL
>B_Desulfovibrio_fairfieldensis_Desulfovibrio_fairfieldensis@@aminomethyl-transferring_glycine_dehydrogenase_subunit_GcvPB@WP_062253165.1_* WP_062253165.1 aminomethyl-transferring glycine dehydrogenase subunit GcvPB [Desulfovibrio fairfieldensis]
IFAKSVPGRRAWEIDPKA---ARMLPAGLLRLPECSDVVRHFTGLSKLNYSVDANFYPYP
KFTEYVAALPGFRGAACTQGALQCLYEAERWLCELTGMKAFTFQPMAANFTGVKLIAAYH
KAKGLIPDAATPASAALAGFETVNIESGMVDPDALVAGLMMCNLLMELYLPRIVEELRKV
DALLYMNAIMGKMRVGDVGFVVHLVTLGTPGGAGPVGVGERLLPFLPVPRVALYNLPRSI
GYMGPFYGSFGVVVKALAYMLRLGGEGLTRASEYAVLNANYLKKRLFVASA-----PEGT
RALDIAKALLDRGFHAPTYFPLIVKECLMAPTTESKETLDAYVDALHEIIPQSLADAPVG
LPVRRLDETTAARQMVL
>B_Dictyoglomota_Dictyoglomus@@MULTISPECIES__aminomethyl-transferring_glycine_dehydrogenase_subunit_GcvPB@WP_012583868.1 WP_012583868.1 MULTISPECIES: aminomethyl-transferring glycine dehydrogenase subunit GcvPB [Dictyoglomus]
IKELSNDDRPNIHLP-EEFSPEKLLPKELLRLPQLSEVVRHFTNLSSLGYGVDLGFYPYP
KINEEIANNEYFTPEDLSQGALEIIYKLGEALSKITGMDKFTFQPSAAHLTALLMIKAYL
KDKGLVPDSATPASASMAGFETIEIPSGLINPNILVAVLMLNNLLFERDILKIAKMVHEE
GALLYLNGIMGYARPGDMGFAVHILTFSTPGGAGPVGVKDFLKDYLPIPTVEFYDIPKTI
GRVRTFYGNFLVMVKAYAYIRLLGDEGLKRTTEMAVLNANYLKEKLFVLSGKRL-KEKGV
KVFDIAKRLLDYGIHPPTYFPLIVEEALMIPTTETKYTLEEFVDIIKTILPEIVKNAPHN
TPVKRLNEAYAAKMLKV
>B_Elusimicrobiota_Elusimicrobium_minutum@@aminomethyl-transferring_glycine_dehydrogenase_subunit_GcvPB@WP_012415516.1 WP_012415516.1 aminomethyl-transferring glycine dehydrogenase subunit GcvPB [Elusimicrobium minutum]
SIEKSTEGKKGVALPKEA---SKFLPENLMRLPEMSEVVRHFTNLSRKNYSLDTHFYPYP
RAYEAAAAEPSFADANLAQGTLELMYNLERGLSEICGFHSFTLQPAAAHWTGVLIAKAYH
AKNNIVPDTATPATANMAGLKVVNIKSGCVDLEALTALVMLVNALFEKDIKEIADMVHDA
GSLLMFNALIGLAKPGEIGAILHLLTFSTPGGSGAVGVAEHLAEFLPGPIVVKCPGPLSI
GRVKAFYGNIAVLVKTYCYIKQHDGDTLKEIAQNAILNANYIKEKLCVLTINKE-KFKNV
KTLDVAKRLLDYGFYAPTYFPLIVPEAMMIPTTESKNTIDRFADAMISIYPELVTNAPQT
QPVKRIDEVSAAREPNL
>B_Endomicrobiia_Candidatus_Endomicrobiellum_agilis@@aminomethyl-transferring_glycine_dehydrogenase_subunit_GcvPB@WP_374128675.1 WP_374128675.1 aminomethyl-transferring glycine dehydrogenase subunit GcvPB [Candidatus Endomicrobiellum agilis]
LNELSSECKPA-YSVVEI---DAQIPENLKRLPSIADLLRHFTNLSRKNYALSTVFYPYP
LINERIAKDEAFQPAESMQGVLEVMCECERDLCEISGMDYFSLQPAAAHFTGLLIIAEYF
KSIKIVPDSATPASAAFAGFKIVPLKSGSIVPEKLVAAVMLVNLTFEKNIPEISRIVHEN
GSLLYLNAVMGIVRPGDMGFVMHILTFSTPGGSGPVGVKAFLEPFLPVPRIENYKKPKSI
GKLKAFFGNFPVILKAYIYIKSLGAEGLKSVSEQAVLNANYMLARFFVLSPKSL-FKNGV
RTLDIAKRLLDYGYYAPTYFPLIVEEAIMVPTTESKETLDAFVDNLIKIIPQKLKDAPVN
TSVRRLNEVEAARKPIL
>B_Epsilonproteobacteria_Halarcobacter_anaerophilus@@aminomethyl-transferring_glycine_dehydrogenase_subunit_GcvPB@WP_129082813.1 WP_129082813.1 aminomethyl-transferring glycine dehydrogenase subunit GcvPB [Halarcobacter anaerophilus]
IFEKSQEGRKGILLPVPK---SE-IKKEFKRLPQLSDVVRHFTNLSTKNFAIDKNFYPYP
KIAEKVANLEGFMMSEEVQGALEVIDMLEQKLCKITGMSAFTTTPQAAHMLGIMMIHKYH
ESKGIVPDSSTPATAAMVGYEVITIKSGAMDFESFVAAVMLVNLIYNKKIKEICTLAHEN
GAMMYMNAIMGVARPGDIGFVMHILTFATPGGSGPVGVNEKLKPFLPDLGVKKNGGTNTI
GKISPFFGNYAISLRAIVYMTILGGNGMKNASSKAVLNANYIRVRLCVFSAKTLAKEYKV
TAMDIAKYLLDFGFHSPTYFPLIVKEAIMIPTTENKQTIDKFCDTMIEAVAAAFKEYPKT
LGVCRPDDTRAIKELDI
>B_Epsilonproteobacteria_Sulfurospirillum_arcachonense@@aminomethyl-transferring_glycine_dehydrogenase_subunit_GcvPB@WP_024954565.1 WP_024954565.1 aminomethyl-transferring glycine dehydrogenase subunit GcvPB [Sulfurospirillum arcachonense]
LFEKSHKGRDGINIPVPD---APNLDENLLRLPELSDVVRHFTRLSNKNFSIDANFYPYP
KIQERVGALAGFNQIHLVQGALSTLKTLENNLCEITGMDAFTLTPQAAHMLGVMMIGAYH
KKKGIVPDSSTPATAAMVDYDVITVKSGDMDLEAFVAAVMMVNLLFNPQIKEICDIAHSY
DALMYMNAILGVLRPGDIGFVIHLLTFATPGGAGPVGVVKKLQEFLPDLQVSFKPHENTI
GKISPFFGNYLVLIRALVYMQTLGREGMINVSQKAVLNANYILAKLCVFSAEDLAKEHGV
RAMDIAKYLLDFGLHAPTYFPLIVKESIMIPTTENIDTIDYFCQKMIDAIPEAFKEFPKT
LPISRPDETKAARSLNI
>B_Fusobacteriota_Fusobacteria_bacterium_ZRK30@@aminomethyl-transferring_glycine_dehydrogenase_subunit_GcvPB@UUV17300.1 UUV17300.1 aminomethyl-transferring glycine dehydrogenase subunit GcvPB [Fusobacteria bacterium ZRK30]
IFEISKKGRCGYSLPVENPVIDSEIPKNLLKLPEVSGVVRHYTRLSNKNFGLDTGFYPYP
KINEEIARNSKMQPEESVQGALEMMYEVETHLAEVAGMDQVSLQPAASHMTGLMLIKAYH
EKNGILPDSATPSSAQIVGYNVIEIKSGDVDVEALLAGFMLNSLIFESNIKEIATLIHEA
GGLLYMNAIMGKARPGDMGFVMHYLTFSTPGGCGAIGFKNKLAPFQPVPVIEKYDKPDSI
GKVRSFYGNYGVILRAYAYILTMGGSGLQTASETAVLNANYMMAKLFILTEP---EHEKV
TTLDIAKRLLDFGYHPPTYFPLIVKGAMMIPTTESKETMDEFIDAMIAIKPEIVLSAPTN
TLIKRIDEGKAARDIIV
>B_Fusobacteriota_Propionigenium_maris@@aminomethyl-transferring_glycine_dehydrogenase_subunit_GcvPB@WP_281837558.1 WP_281837558.1 aminomethyl-transferring glycine dehydrogenase subunit GcvPB [Propionigenium maris]
IFDLSKEGRVGYSLPVDR--AEGLIPEEYLKLPEVSEVVRHYTKLSNKNYGLDAGFYPYP
KINERVAENLQMQEEHMVQGSLEMMYELGEKLAEVSGMDYVSLQPAAAHLTGLMMIKAYH
EKRGIVADSATPSSAQVVGFDIVEIKSGDVDLEELLAGFMLNSLIFEPNISVIADLVHEA
GGLLYMNAIMGKAKPGEMGFVMHYLTFSTPGGSGPVGIKAKLMDFVPVPVVGKYNRPNTI
GKVRSFYGNYGVLLRAYTYLKTLGSEGLERASETAVLNANYMMARLFVLGQP---AHEKV
TTLDIAKRLLDHGYHPPTYFPLIVDGAMMIPTTESKETMDAFVDAMIDIKPETVVAAPHT
TIIRRVDEAKAARDVKI
>B_Fusobacteriota_Psychrilyobacter_atlanticus@@aminomethyl-transferring_glycine_dehydrogenase_subunit_GcvPB@WP_028857016.1 WP_028857016.1 aminomethyl-transferring glycine dehydrogenase subunit GcvPB [Psychrilyobacter atlanticus]
IFEISKKGRCGYSLPVENSIINLEIPKNLLKLPEVSGVVRHYTRLSNKNFGLDTGFYPYP
KINEVIARNSKMQPEESVQGALEMMYEVETDLAEVAGMDQVSLQPAASHMTGLMLIKAYH
EKNGILPDSATPSSAQIVGYNVIEIKSGDVDVEALLAGFMLNSLIFESNIKEISTLIHDA
GGLLYMNAIMGKARPGDMGFVMHYLTFSTPGGCGAIGFKNKLAPFQPVPVIEKYDKPDSI
GKVRSFYGNYGVILRAYTYILTMGGSGLQTASETAVLNANYMMAKLFVLTEP---EHEKI
TTLDIAKRLLDFGYHPPTYFPLIVKGAMMIPTTESKETMDEFIDAMITIKPEVVLSAPRN
TLIKRIDEGKAARDIIV
>B_Gemmatimonadota_Gemmatimonadota_bacterium@@aminomethyl-transferring_glycine_dehydrogenase_subunit_GcvPB@MFC1529844.1 MFC1529844.1 aminomethyl-transferring glycine dehydrogenase subunit GcvPB [Gemmatimonadota bacterium]
---MSRTGRKGYSLPVPDG--EDHLPEELRRWPEMSEVVRHFIRLSAMNHHVDKALYPYP
KMNEVAARMPGLQPEETIQGALELMWMLERQLAAVSGFDAVSLQPAAAQLTGLMVIRAWH
ESRGLLPDSATPASVTLNGYVTEELKSGRVDLATLVACLMINNLLFESNIDRICELVHAA
GGLVMLNALMGIVRPAEVGVVMHFLTFSTPGGAGPIGVTSDLEPFLPVPRVHRWDRPSSI
GKVHASFGNFGVLVRAWTYIRALGSDGLADVSRAAVINANYLLSRVFVLSGCLQKSRHGV
ATTDIAKRLLDYGFYAPTYFPLIVPEAIMIPTTETRESLDLYAQALIEIAPDLVREAPHN
TPVRRPDEAQAAKFPDL
>B_Geoalkalibacter_ferrihydriticus_Geoalkalibacter_ferrihydriticus@@aminomethyl-transferring_glycine_dehydrogenase_subunit_GcvPB@WP_040095096.1_* WP_040095096.1 aminomethyl-transferring glycine dehydrogenase subunit GcvPB [Geoalkalibacter ferrihydriticus]
LFEHSDKGRKGYSLPVPPAHL----PAELVRFPELSDVVRHFTRLSTWNYGIDTGFYPYP
KVNEVACRLPGFTPEELSQGALELMFQLQEDLAEISGFPAVTLQPGAAHLAGMLMIRAWH
EARGLIPDTATPATATLCGYQVVSVASGVLRAAAVVAALMVNNLLFESEIAEICRIVHDR
GGLVCLNALMGISRPGDAGIVMHFLTFATPGGAGPVGVTAELAPFLPVPVVVRFDAPHSI
GTMKGFYGHFGVLVRAFAYIRSMGPEGLRRATDMAVLNANYVRARLVVFSDRRLG--GGC
RTLDLAKRLIDYGFHPPTYFPLVVAGAIMIPTSESLESLDEFCEAMLAVAPELLKQAPQC
TRLGRLDETRAARQPRL
>B_Geobacter_metallireducens_Geobacter_metallireducens@@aminomethyl-transferring_glycine_dehydrogenase_subunit_GcvPB@WP_004513868.1_* WP_004513868.1 aminomethyl-transferring glycine dehydrogenase subunit GcvPB [Geobacter metallireducens]
IYEKSVPGRRGVRLPVPA---APELPAALRRLPEASDVVRHFTGLSRRNFSVDTNFYPYA
KVLEEAAR--LFHGSSFSQGCLGLAYELGAALAEITGMDEVTTQPLAAHMTGIMLIAAYH
EAKGVVPDSSTPASATMVGYEIITVPTGDMDLDRFVAAVMMCNLLFNPHIQEICDIAHDH
DALMYLNAILGKVRPGDVGFVIHLLTFGTPGGSGPVGVKKQLVPFLPSPRIVKAPAHGSI
GRTSGFFGNFGVMAKAFAYITMVGREGLIQVSEQAVLNANYVMHRLCVFSAARQ-VKSGV
HAIDIAKFLIDRGYHPPTYFPLIVKEAIMIPTTESKETLDAFIAVMREAAPAAFAEMPRT
MPVTRLDETKAAREQNV
>B_Geopsychrobacter_electrodiphilus_Geopsychrobacter_electrodiphilus@@aminomethyl-transferring_glycine_dehydrogenase_subunit_GcvPB@WP_020676031.1_* WP_020676031.1 aminomethyl-transferring glycine dehydrogenase subunit GcvPB [Geopsychrobacter electrodiphilus]
LFERSTVGRCGYDLPVPATQP----ESGLLRFPELSDVVRHYTRLSTWNYGVDSGFYPYP
KINEVVARLPGFTPDHLSQGSLRLMYELQQALCEISGFPALTLQPSAAHFAGMLMVHAWH
HARGLIPDTATPATAALCGYEVVPIASGVLSVEAVVAALMVNNLLFETNIREICELVHSR
GGLVCLNALLGACRPGDLGIVMHFLTFSTPGGAGPVGVSESLEPFLPIPVIVKTDRAHSI
GRLRTFASQFGILVRAYAYLLAMGPRGLKKATQLAVLNANYIRARLVVFSDAGLP--NDC
HTLDIAKRLLDYGYHPPTYFPLVVHGALMIPTTESKQEIDEFCDALIAIAPHLLHEAPIN
ARTRRLDETQAARKPKL
>B_Geothermobacter_ehrlichii_Geothermobacter_ehrlichii@@aminomethyl-transferring_glycine_dehydrogenase_subunit_GcvPB@WP_148896823.1_* WP_148896823.1 aminomethyl-transferring glycine dehydrogenase subunit GcvPB [Geothermobacter ehrlichii]
IFEVSTPGRRGYSLPVPPASL----PDGLVRFPELSDVVRHFTRLSTWNYGVDSGFYPYP
KVNEVACRRPGLTPDHLSQGALELMYQLQQGLAEVSGFSAVTLQPAAAHLAGMLMIRAWH
ESRGLIPDTATPATAALCGFEVVPIASGVLTPEVVVAGLMVNNLLFETHIREICDIVHQG
GGLVCLNALMGIARPGDMGIVMHFLTFSTPGGAGAVGVAKCLEPFLPAPVVVKADRPQSI
GRLRSFNGNFGVMIRAWAYLRSMGGDGLKRVSELAVLNANYIRARLVVFSDRQLG--GDC
HTLDLAKRLIDYGYHPPTYFPLVVHGAIMIPTTESKQVLDEFCDAMLAIAPDLLHEAPRC
TRTGRLDETRAARQPCL
>B_Kiritimatiellota_Pontiella_sp.@@aminomethyl-transferring_glycine_dehydrogenase_subunit_GcvPB@WP_372846032.1 WP_372846032.1 aminomethyl-transferring glycine dehydrogenase subunit GcvPB [Pontiella sp.]
IYEKSSPGRPGVQMTISA---TEEIPSKYLRLPEVSEVVRHFTALSRLNFSVDTHFYPYP
KACEAAANLPALGGGLLTQGSLEILYNTERLLSEATGLAEFTLQPMAAHMTGVMMMAAYH
KDRGIIPDSATPASARVAGYKVVTVPSGVMDFDLFTAGVMLSNLRFNPRIKDICDAVHEV
DGLMYFNAIMGRYRPGEMGFICHLLSFATPGGAGPVGVVEKLRPFLPISRVEKYDEPKSI
GYIAPFYGNFGIIARAYAYILSLGRDGMLGTSNRAVLNANYLQEKLFVYSGDV-LKQYGL
HTLDLAKGMIDRGIHPPTYFPLNVSEAIMVPTSEDRDTLDHFVEVMEELFPEKLHQAPVT
TPVGRLDEVKAARDMRL
>B_Lentisphaerota_Victivallis_sp._Marseille-Q1083@@aminomethyl-transferring_glycine_dehydrogenase_subunit_GcvPB@WP_176012583.1 WP_176012583.1 aminomethyl-transferring glycine dehydrogenase subunit GcvPB [Victivallis sp. Marseille-Q1083]
IFQQGRPGRRGSSLPVEC---RSAIPAELRRLPEVSEAVRHFVNLSRRNMSVDTNFYPYP
KFHEHLAALPGFHGGTLTQGALAVLFETQSILAELMGMAECTMQPMAAHLTGVMMIAAYH
RSRGLIPDAATPASAAVAGFSCREVATGNVDLEDLVAGLMLCNLLFDRNVKTICELVHAC
GGLCCFNAIVGRVRPGDLGFVMHVVTFATPGGAGPVGVKELLRPFLPVSRVGKYDFPDSI
GYIAPFYGNFGVIVKTYAYLLTLGKTGFRRVSENAVLNANYLRKRLCVLSARN-LNQYGV
HALDVAKALIDRGFHPPTYFPLIVPEALMIPTTESKEMLDAFAAALIAVAPAAVTACPTT
TPVGRLDETTAARHPQV
>B_Magnetococcus_Magnetococcus_marinus@@aminomethyl-transferring_glycine_dehydrogenase_subunit_GcvPB@WP_011713220.1 WP_011713220.1 aminomethyl-transferring glycine dehydrogenase subunit GcvPB [Magnetococcus marinus]
IFESSTPGRINPQHAQAA---LADLPEALLRLPEVSEVVRHYTKLSQKNYSIDTHFYPYP
RAANKVAMLPGFDDPHYATGLLHTLFELQEMLREITGMAAISLAPMAAQFAGVAMIRAYH
DARGLVPDASTPATATMCGYVTREVPTGDVDIEALTAGLMLNSLVFERSVGLIARIIHDA
GGLLYLNAIAGRVRPGEMGFAIHIVTFATPGGAGPVGVSARLQPFLPIPRIVKADCPQSI
GRMGAFGGNIGVLLRAHAYLCMIGRQGVRRVGEYATLNANYLLARLFIITLKAEADAYGL
TALNMAKRLLDYGFYAPTYFPLLVPECLLIPTTESPEQLDAFVAAMVAIRPEFVKNAPYT
TPVRRLDETRAARKPDL
>B_Mycoplasmatota_Acholeplasma_equirhinis@@aminomethyl-transferring_glycine_dehydrogenase_subunit_GcvPB@WP_205734959.1 WP_205734959.1 aminomethyl-transferring glycine dehydrogenase subunit GcvPB [Acholeplasma equirhinis]
IFEITKQGRVGHNLPFPS----VKLDASLLRLPEVSEVVRHYTNVSLKNFGIESGFYPYP
KLNDELAGLPGFQPNEVSQGFLEIYFDLARYLSELTGMDAYSLNTYAAHLAGLMIIKKYH
ELRNIVPDSATPASATVCGFDVIEIKSGTVNIDALVAGLMLNNAVFEKDIVEISKLVHEA
GGLVYLNALLGVSRPGDMGFITHLLTFSTPGGSGPVGVKAFLKEFLPGPVVEK-QPETSI
GALSAFYGNASVYLRAYVYIRTLGIENLKMIGKLATLNANYIKESLFVFDGLID-QSTGV
KTLDIAKRLLDYGMHAPTYFPLIFSQSMMIPTAESKETLDKFIDALKSIAPENLKSAPHN
TVVRRLDEAKAARNPIV
>B_Mycoplasmatota_Acholeplasma_hippikon@@aminomethyl-transferring_glycine_dehydrogenase_subunit_GcvPB@WP_232034474.1 WP_232034474.1 aminomethyl-transferring glycine dehydrogenase subunit GcvPB [Acholeplasma hippikon]
IFELSKEHRIAHNLPFDE----VNIPSDLLRLPQVSELVRHYTRVSQKNFGVESGFYPYP
KINDELATLEGFQPASTTKGLMKVYYELAKDLSEITGMDAYSLNTYAAHLAGLMIIKAYH
EKRNICPDSATPASATVAGFDVLEIKSGTVNLEALVAGLMLNNAVFEKDIKEISRLVHEA
GGLVYLNALLGVSRPGDMGFITHLLTFSTPGGSGPVGVKDFLKSFLPGPVVEN-KPVDSI
GALSAFYGNTSVYLRAFVYIKTLGKENVKMIGRLATLNANYIQESLFVFDGLID-DSTVV
KTLDVAKRLLDYGMHAPTYFPLIFAQSMMIPTSESKETLDQFIHALREIAPENLKTAPHT
TLVRRLDEAKAARNPIV
>B_Mycoplasmatota_Haloplasma_contractile@@aminomethyl-transferring_glycine_dehydrogenase_subunit_GcvPB@WP_008826012.1 WP_008826012.1 aminomethyl-transferring glycine dehydrogenase subunit GcvPB [Haloplasma contractile]
IFELSKPGRAGYSLPVEDYDINELIPEQLLRLPEVSQVVRHYVNLSNKNYGVDTGFYPYP
KINEDMASIPKFVDESLSQGTLELLYNLAEYLSEITGMKKVSLNPFAAHLIGLMIIKAYH
EKRGIVPDSATPASATVAGFDVIEIKSGTVNIESLVAGIMLNNLIFEKDIVEVQRLVHEA
GGLSYLNAIMGTVRPGDMGFVIHLLTFSTPGGSGPVGVSQRLVEFLPVPEVIKYTKPNTI
GRITSFYGNVGILVRAYTYILSMGSDGLKHISRMAVLSANYLQQRLFVLNGLED-QSTGV
TTLDIAKLLLDYGFHSPTYFPLIVKQAMMIPTSESLEMLDHFVDKMKEIAPDYVKQAPHH
TVVRRLDEATAARKPIV
>B_Mycoplasmatota_Hujiaoplasma_nucleasis@@aminomethyl-transferring_glycine_dehydrogenase_subunit_GcvPB@WP_312031991.1 WP_312031991.1 aminomethyl-transferring glycine dehydrogenase subunit GcvPB [Hujiaoplasma nucleasis]
IFELSKEDRVGYSLPFTDYSI-EDLSNSFKRLPEVSDVLRHFTNISNKNFGVENGFYPYP
KINEEIASLRAFQPISTVQGALKVYYELQKILSEVSGLHEFTLNSYAAHLVGLMVIKKYH
EANQIIPDSATPASVVVCGMEVIEIKSGRVSIDALIAGMMLNNLIFEDDICEITKIIHQA
GGLMYLNALLGKVRPGDMGFVMHILTFSTPGGSGPVGVTKELAEYLPNPRIKK-NNGDAI
GQISGFYGNYMIALRAYVYLLTLGKENIKLIGPYATLNANYIKEQLVVFNGLVD-KDTEV
KTLDIAKRLLDYGMHAPTYFPLLFPQAIMIPTTESLQTMDEFISVMKDIAPERLKEAPTK
TPIRRTDEVFAAKEMIF
>B_Mycoplasmatota_Paracholeplasma_manati@@aminomethyl-transferring_glycine_dehydrogenase_subunit_GcvPB@WP_263607901.1 WP_263607901.1 aminomethyl-transferring glycine dehydrogenase subunit GcvPB [Paracholeplasma manati]
IFEISKPGRVGYSLPLPYDIS-KDIPQNLKRLPSVADLVRHYSNVSRKNFGIETGFYPYP
KINEEIAALPGLQPMDTAQGSLEIYYETARMLSELSGMASFSLNPFAAQLAGLMIMKAYH
HHNGIVPDSATPASATVAGFEIIEVKSGTVNIKALVAGIMLNNLIFEKDILKISKLIHSV
DGLLYLNALLGRARPGDMGFIIHILTFSTPGGSGPVGVCKKLVDFLPSPQVYK-QPIHTI
GHVSGFLGNFSVIIKAYSFMLTLGKENLSKVGELSVLNANYLKESLVVFDGLVD-KSTGV
TTLDVAKRLLDFGMHPPTYFPLVFHQALMIPVNESKETLDQFVSVMKQIAPEKVKHAPYT
TVVRRLDEVSAARNPRV
>B_Nitrospirota_Candidatus_Manganitrophus_noduliformans@@aminomethyl-transferring_glycine_dehydrogenase_subunit_GcvPB@WP_320412342.1 WP_320412342.1 aminomethyl-transferring glycine dehydrogenase subunit GcvPB [Candidatus Manganitrophus noduliformans]
IFEKSVAGRRGATFPLQGFSIDQVLPKKFQRLPEVSELMRHYTRLSHENYGVDTGFYPYP
KINEDVARFPGFQPIETVQGALQLLYHLEKILAEIAGMARVSLQPVAAQLVGMLITRAYH
QQQGIIPDSATPASAALAGHTIQTVHSGLIDVDDLTAAFMLNNLLFEREIEKIVRIVHDA
GALMLLNALLGLTRPGDMGFIVHFLTFSTPGGAGPVGVAERLVPYLPSPTIEKERRPQSI
GRIHGFHGNFGILVRAYTYISRLGASGLSAISRNAIINANYLRKQLFVLSAKKF-REKGV
HAWDIAKRLIDYGFYPPTNFPLVIEEALMITPSEPREVLDAFAEAMKSIRPSRLTGAPHT
RPVGRMDEVQAAKRLDV
>B_Planctomycetota_Anaerobaca_lacustris@@aminomethyl-transferring_glycine_dehydrogenase_subunit_GcvPB@WP_349245863.1 WP_349245863.1 aminomethyl-transferring glycine dehydrogenase subunit GcvPB [Anaerobaca lacustris]
LFEKSVPGRRGVCPGVPT---SVNIKDDLLRLPELSDVVRHFTELSRRNFGVDTNFYPYP
KVAERIATYPGFMGGMLTQGALAILYEMDLLLREITGMAGFTMQPMAAHLTGMMIMAAYH
RDKGLAPDSATPASAAIAGYRVVSIPSGVMDLKALVAGVMLCNLLFNPHIREICDLIHSV
DGLAYLNAIVGKARPGDFGFIVHLLTFATPGGAGPVGVRDHLAPFLPVSIVVKYDRPKSI
GYVAPFYGNFAIVLRAYVYILLLGKQGLAHVAENAVLNANYIRCKLCVFSTTETMAANGV
HAIDIAKALIDRGFHPPTYFPTIVKEAMMIPTTESKETLDAFIAAMIEIAPEALKAAPIT
TPVSRPNETAAAKNLNI
>B_Planctomycetota_Anaerohalosphaera_lusitana@@aminomethyl-transferring_glycine_dehydrogenase_subunit_GcvPB@WP_146663764.1 WP_146663764.1 aminomethyl-transferring glycine dehydrogenase subunit GcvPB [Anaerohalosphaera lusitana]
VFEKSVQGRVGHEVAVPT---SIHLKEEFLRLPELSDVVRHYTELSRANFGVDTNFYPYP
KMAERIAAMPGFGGGMLTQGALEVIYDMDIALREICGMAAFTMQPMAAHLTGIMMMAAYH
RAKGLVPDSATPASAAIAGYTVKVVPSGLMCLEVLTAGLMLCNLLFNPHVKEICDIIHSV
DGLAYLNAIVGKVRPGDMGFIVHLLTFATPGGAGPVGVCERLVEFLPVSIVVKYDRPNSI
GYIAPFYGNFGIVLRAYAYILMCGKEGLPRIAENAVLNANYIKEKLCVFSASKQ-NEHDV
HGMDIAKGLIDEGYHPPTYFPLIVKEALMVPTTESKETIDGFIEAMIRIAPDELTKAPLT
TAVGRLDETKAAKELNL
>B_Planctomycetota_Candidatus_Laterigemmans_baculatus@@aminomethyl-transferring_glycine_dehydrogenase_subunit_GcvPB@WP_164102913.1 WP_164102913.1 aminomethyl-transferring glycine dehydrogenase subunit GcvPB [Candidatus Laterigemmans baculatus]
LFELSRPGRRAHRLPVPAEPLESLLPSEALALPELADVVRHFTNLSTLNMSVDTHFYPYP
KRNERLASLSGLQEDASIQGLLQMLFELQQMLAEISGLPGVSLQPAAAHLAALMVAAAYF
RRQGLTADSATPASARMAGMQTNTVKSGLVDLEDLTGVFMLNNLLFDSQILEITRAVHDQ
GGLILMNAILGIARPGDFGALMHFPTFSGPGGAGPICVRDFLTEFLPAPVVVKYDRPLSI
GRVRSFFGNVGVLLRAYFYIRSHGGEGLRRVSEDAILGANYLRSRVFVASASRLKKERGL
TAMDLAKRLLDYGFHAPTYFPMIVPESVMVPTTESKETLDAFAEALFRITQDLVHEAPHS
TRISRPDEVQAARKPIM
>B_Spirochaetota_Marispirochaeta_aestuarii@@aminomethyl-transferring_glycine_dehydrogenase_subunit_GcvPB@WP_319476230.1 WP_319476230.1 aminomethyl-transferring glycine dehydrogenase subunit GcvPB [Marispirochaeta aestuarii]
LFERSRPGRRAYILPIPQKASGELLPLALLRLPELSDVVRHFTGLSRRNFGVDLGFYPYP
KINEDIAALPGFVPESAAQGSLELMHRLLEDLAEITGMDTGTLQPFAAQYTGMKLFRAFF
KHRGLVPDSSTPASAHIAGFDVVEVPSGRISLEAVLAGIMLNNLLFETEILEIAAAVHDA
GGLLYLNAITGQCRPGDMGFVVHLLTFSTPGGAGPVLVKKRLKAFLPGPLIIKDQGPESM
GPVAGFYGNVGIMIRAAAYIRSMGADGLSLAAKLAVLNANYLRVSLFVLSARRLKEEYGI
TATDIAKGLIDRGIHPPTYFPLIVHEALMVPTTENRETLDHFVEVIQDLVPEQLKGAPRT
TPVGRLDEVLAARKPKV
>B_Spirochaetota_Sediminispirochaeta_bajacaliforniensis@@aminomethyl-transferring_glycine_dehydrogenase_subunit_GcvPB@WP_020614295.1 WP_020614295.1 aminomethyl-transferring glycine dehydrogenase subunit GcvPB [Sediminispirochaeta bajacaliforniensis]
IFERSVAGRRGFLFPMETKPIDNLIPENYRRLPEVSDVVRHFTELASRSFGVDAGFYPYP
KVNEDIAALSGFQPSEDVQGILELMYKLTKGLCELTGMQWGTLQPFAAHFTGMKLFKAYF
KSRGLVPTSATPASAHISGFEVQEIEAGLVSIEDLLAGIMLNNLLFEKDIETIATLVHDA
GGLLYLNAIMGKVRPGDMGFVIHMLTFSTPGGAGPVLVSKRLVKFLPVPDVEKFAHPESI
GRISGFYGNIGVLTRAYAFLLAMGSDGLTAASEMAVLNANYLRSRLFVLSAKNIKEEFGI
SALDVAKALLDAGIHPPTYFPLIVPEALMIPTSESKETLDRFVEVMESIAPQKLHDAPHQ
TPVRRVDEVQAAKHPIV
>B_Spirochaetota_Treponema_pedis@@aminomethyl-transferring_glycine_dehydrogenase_subunit_GcvPB@WP_024467182.1 WP_024467182.1 aminomethyl-transferring glycine dehydrogenase subunit GcvPB [Treponema pedis]
IFEKSVKGHKF-AEAVPEY----TLDSKYLRLPEVSEFIRHYMELSRNTHGVDNGFYPYP
KLNEEIASLPSFQPEETMKGCIQVMGDLGHKLGEITGMDAFSLQPSAAHFTALLVIRAYH
EKNGLVPDSATPASAAMVGCEIINIPSGNVDIEALTAALMLNNLLFETHIKEIAEIVHNA
GGLLYLNAIMGRLRPGDMGYIVHLLTFSTPGGSGPIGCKKILEPFLPSPVVVGFNRPDSI
GRVRNFYGNFLVFLRAYAYILTLGSEGIRESSGYAVLNANYLKKKLFVLTLDKIKAETGV
SALDIAKGLIDDGIHPPTYFPLIVHEALMFPTTESKATLDFTAEVMEKLKAAKVHEYPYT
KPINRVDETKAAREPVL
>B_Synergistota_Acetomicrobium_thermoterrenum@@aminomethyl-transferring_glycine_dehydrogenase_subunit_GcvPB@WP_091461488.1 WP_091461488.1 aminomethyl-transferring glycine dehydrogenase subunit GcvPB [Acetomicrobium thermoterrenum]
IFELSKSGRKAYSLPVPEA--GEKIPEKFARLPEVFDVVRHFTRLSQLNYAVDLGFYPYP
KINEAVSRLPGFQPEETVQGALKLMYDLEKMLCEITGMDRATLQPAAAHMTGLMIIKAAL
EERGIIPDSATPASASMVGFEALEVKSGNVDVEDLVAGIMLNNLLFEERITEIARIIHDA
GGLLYLNANLGKARPGDMGFVVHLLTFSTPGGSGPIAVTKELVPFLPVPTVEKYDRPLSI
GKVRSFYGNFNVMVKAYAYILTMGPEGLREVAECSVLNANYLLKKLFVISGNKQKKATGV
TTLDMVKRLIDYGFHPPTYFPLIVPEAMMVPTTESVETLDAFAETMISIAPDLVKESPKN
TPVTRLDEVTAAKRPVV
>B_Synergistota_Aminivibrio_pyruvatiphilus@@aminomethyl-transferring_glycine_dehydrogenase_subunit_GcvPB@WP_133956360.1 WP_133956360.1 aminomethyl-transferring glycine dehydrogenase subunit GcvPB [Aminivibrio pyruvatiphilus]
LFESSRPGRKGYALPVPVVDCGSV-LEGFCRLPEMADVVRHFTRLSKLNYSVDEGFYPYP
KINEAAARMPGFQPEETVQGALRLMYDLSAMLAEITGMDAVTLQPAAAHQTGLMMIKAWH
ESRGIVPDSATPASATVTGFGTVEVASGMVDLESLVAALMLNNLIFEKHILELTETVHRA
GGLVYANAIMGKTRPGDMGFVLHLLTFSTPGGSGAVGVKAELEPFLPAPVVVLSERPRTI
GRVRSFFGNFGVLVRAYTYIRTLGPEGIREVSEMAVLNANYLAKKLFVLNGGPLKHETGV
SSMDVAKALIDAGYHPPTYFPLIVPEALMVPTTESRETLDRFAETMEAIAPEAFHDLPVT
TPVSRPDETTAARNPIL
>B_Synergistota_Dethiosulfovibrio@@MULTISPECIES__aminomethyl-transferring_glycine_dehydrogenase_subunit_GcvPB@WP_236098500.1 WP_236098500.1 MULTISPECIES: aminomethyl-transferring glycine dehydrogenase subunit GcvPB [Dethiosulfovibrio]
IFEKSRKGRVGVSLPVPGDP-STLLPESFRRLPEVSDVVRHFTNLSQLNFGVDEGFYPYP
KLNENAARLCGFQAEKTVQGALKLMYDLSTMLCEITGMAGMTLQPAAAHLTGVFLIKAYH
RKNGIVPDSATPATASVAGYDVVEVASGNVDIEALTAGIMLNNLLFEKDILEIAEIVHGA
GGLLYANAILGKIRPGDMGFVLHLLTFSTPGGSGPVGVSQRLLPFLPTPVVVEFDLPDSI
GKVRSFYGNFGVLVRAYAYIMSMGAEGLLSASENAVLNANYIMKKLFVISGEKQHDENGV
STLDMAKRLIDHGVHPPTYFPLIVHEAMMVPTTEGKETLDRFVDAMIEIAPEIFHDAPYT
TVVSRLDETRAARKPIL
>B_Thermodesulfobacteriota_Desulfovibrio@@MULTISPECIES__aminomethyl-transferring_glycine_dehydrogenase_subunit_GcvPB@WP_012624422.1 WP_012624422.1 MULTISPECIES: aminomethyl-transferring glycine dehydrogenase subunit GcvPB [Desulfovibrio]
IFAKSVPGRGAFCIEPKA---ADMLPAGLLRLPQCSDVVRHFTGLSKLNYSVDANFYPYP
KFTEYVAALPGFGAAGCTQGALQCMYEAENMLCELTGMKAFTLQPMAANFVGVKLIAAYH
KAKGLIPDAATPASAALAGFETINLESGMVDPEAIVAGLMMCNLLMEVHLPRIVAELRKI
DALLYMNAIMGKMRVGDVGFVVHLVTLSTPGGAGPVGVSECLLPFLPAPRVRKYDVPQSI
GYMGPFYGSFGVMVKALAYMLRLGGEGLTRASEYAVLNANYLKKKLFVASA-----PQET
RALDIAKALLDRGFHAPTYFPLIVHECIMAPTTESKETLDSFVQALEEIMPQALLDAPVT
LPARRMDETGAARNMIL
>B_Thermodesulfobacteriota_Desulfuromonas_sp._AOP6@@aminomethyl-transferring_glycine_dehydrogenase_subunit_GcvPB@WP_155875295.1 WP_155875295.1 aminomethyl-transferring glycine dehydrogenase subunit GcvPB [Desulfuromonas sp. AOP6]
LFEHSDPGRQGYTLPVEEATL----PAGLTRMPELSDVVRHFTRLSTWNYGVDSGFYPYP
KVNEVAARLPGFTPAALCQGALELMYELQQALAEISGFPALSLQPAAAQFAGMLVIRAWH
ESRGLIPDTATPASAALCGYEVSPVASGRLSAAAVVAALMVNNLLFESDIAEICRIVHAK
GGLVCLNALLGMARPGDMGIVMHFLTFATPGGAGPVGVCAKLAPFLPAPVVDK-DPDHSV
GRVKAFHGHFGVLVKAYAYIRSMGADGLQRVAHMAVLNANYVRARLVVFSDKNLE--GGC
HTLDLAKRLIDYGYHPPTYFPLVVKGAIMIPTTESLETLDEFCEAMLAIAPALLTAAPGR
TRIGRLDETTAARRPKL
>B_Thermodesulfobacteriota_Desulfuromonas_versatilis@@aminomethyl-transferring_glycine_dehydrogenase_subunit_GcvPB@WP_221251554.1 WP_221251554.1 aminomethyl-transferring glycine dehydrogenase subunit GcvPB [Desulfuromonas versatilis]
IFEHSDPGRKGYSLPVPEAQL----PTALVRFPELSDVVRHFTRLSTWNYGVDSGFYPYP
KVNEAAARLAGFAPEHLSQGALELMFSLQQELAEVSGFPAVTLQPAAAHLTGMLIIRAWH
EAQGLIPDTATPATAALCGYEVVSIPSGVLSAERVVAGLMVNNLLFESQIKEICEVVHAK
GGLVCLNALMGIARPGDMGIVMHFLTFSTPGGAGPVGVTAALEPFLPVPVVVRSQRPQSI
GRMRAFHGNFGILVRAYAYIRTLGGAGLKHASQMAVLNANYIRARLVVFSERNLP--NDC
HTLDVAKRLIDYGYHPPTYFPLVVKGAIMIPTTESQEVLDEFCEAMLAIAPELLHQAPVR
TRVGRMDETAAARNPRL
>B_Thermodesulfobacteriota_Geoalkalibacter_halelectricus@@aminomethyl-transferring_glycine_dehydrogenase_subunit_GcvPB@WP_260746616.1 WP_260746616.1 aminomethyl-transferring glycine dehydrogenase subunit GcvPB [Geoalkalibacter halelectricus]
LFEHSDKGRKGYSLPVPAAQL----PAELVRFPELSDVVRHFTRLSTWNYGVDSGFYPYP
KVNEVACRLPGFAPEDLSQGALELMYQLQQDLAETSGLPAVTLQPGAAHLAGMLMIRAWH
EARGLIPDTATPATAALCGYQVIPVSSGVLRAAAVVAALMINNLLFESEITEICRIVHER
GGLVCLNALMGISRPGDLGIVMHFLTFATPGGAGPVGVTAELAPFLPVPVVVRFERPQSI
GTLKGFYGHFGVLVRAFAYIRSLGPDGLRKATEMAVLNANYLRARLVVFSDRKLA--GGC
RTLDLAKRLIDYGFHPPTYFPLVVAGAIMIPTSESLESIDEFCEAMLAIAPELLKEAPRR
TRVGRLDETRAARRPRL
>B_Thermodesulfobacteriota_Malonomonas_rubra@@aminomethyl-transferring_glycine_dehydrogenase_subunit_GcvPB@WP_072904816.1 WP_072904816.1 aminomethyl-transferring glycine dehydrogenase subunit GcvPB [Malonomonas rubra]
LFESTSEGRVGYSLPVPEVTP----DSKLLRFPELSDVVRHYTRLSTWNYGVDSGFYPYP
KVNEQAARLPGFAPEHLSQGALQLMYMLQRDLAEVSGFDAITLQPAAAQFAGMLMIRAWH
EAQGIIPDTATPATASLCGFEVIPVATGVLSKTAIVAALMVNNLLFESDIREICDLIHER
GGLVALNALMGISRPGDIGIVMHFLTFSTPGGAGPVGVVEKLLPFMPTPIVVKYDLKQSI
GRVKGFAGHFGILVRAYSYILSMGGEGLKRATEMAVLNANYIRARLVVFSEAALE--NDC
HTLDVAKRLIDYGFHPPTYFPLVVRGALMIPTTESKQNLDEFCDALLAIAPELLKQAPVR
AKVKRLDEATAARKPKL
>B_Thermotogota_Kosmotoga_pacifica@@aminomethyl-transferring_glycine_dehydrogenase_subunit_GcvPB@WP_047754342.1 WP_047754342.1 aminomethyl-transferring glycine dehydrogenase subunit GcvPB [Kosmotoga pacifica]
IFEKSVKGRKGYSLPLHSEASFSGIPGHLLRLPECSDVVRHYTELSRKNYSVDNGFYPYP
RLNEEIASLEGFQPVETIQGVLEVMYDLQNMLAEITGMDAFTLQPAAAHLTGMLIVKKYF
ELRGIVPDSATPASATMAGFEVVEIASGLVDLDNLIAAIMLNNLLFEKDILEISEMAHKN
GTLLYLNAIMGHVRPGDMGFIIHLLTFSTPMGSGPVGVKKHLEGLLPVPVVRLYDLPNTI
GKVRSFYGNFRVILKAYAYIKMLGKDGLKLASEMAVLNANYLRVKLFVLDGSKLLKEYGI
KTLDLAKRLLDYGLHPPTYFPLIVHEALMIPTTESKDNLDKFAETIEKIVPEILKNAPYT
TPVRRLDETTASRKPIL
>B_Thermotogota_Mesotoga_sp.@@aminomethyl-transferring_glycine_dehydrogenase_subunit_GcvPB@WP_372962495.1 WP_372962495.1 aminomethyl-transferring glycine dehydrogenase subunit GcvPB [Mesotoga sp.]
IFDKSTEGRTGFYLPSYGYEPSEVLPENSVRLPQLSQVMRHFTGLSKKNHSVDSGFYPYP
RLNERIAGLEGFQAEETVQGALEVMYNLQNSLCEITGMDSFTLQPAAAHLVGMLLMKKYF
ELKGIVPDSATPASAVMAGFEVIEVSSGRVDLRSLVAGIMLNNVLFENEICEIQAMAHKK
GALLYLNAIMGHARPGDMGFIVHLLTFSTPMGSGPVGVKSILKDLLPVPVVRFYNLPNSI
GKVRSFYGNFGVFLKAYAYILTLGGDGLKRASEMAVLNANYLRARLFVLKGSKLVSEYGV
KTLDVAKRLLDYGIHPPTYFPLIVDEAMMVPTTETKEALDVFADTFERILPNILKSAPQK
AVVGRLDEATASRKPKT
>B_Thermotogota_Pseudothermotoga_sp.@@aminomethyl-transferring_glycine_dehydrogenase_subunit_GcvPB@WP_346309370.1 WP_346309370.1 aminomethyl-transferring glycine dehydrogenase subunit GcvPB [Pseudothermotoga sp.]
VFERSVAGRRGFKLPVPF--EKKDLPEHLVRLPQLSDVVRHYTELASKNYSVDKGFYPYP
KLNEFLASLEGFQPIDSIQGALELMYNLKQALCEITGMDEMTLQPAAAHLTGMLIVRAYH
LSRNLVPDSATPASAAMAGFEVVELKSGLLDVEELVAVLMLNNLLFEKDILEISKLVHEA
GALLYLNAIMGRFRPGDMGFVVHLLTFSAPMGSGPVGVKQFLARFLPVPLVRKYDLPESI
GRMRSFYGNFTVLVKAYAYILTMGEDGLKHASEMAVLNANYLRKLLFVVDGSEFVKKTGV
RILDVAKRLLDYGVHAPTYFPLIVHEAMMIPTTENKQTLDQFAEIMGKIVPGLVKSAPHN
TPVKRLDDVTATKNPVY
>B_Thermotogota_Thermotoga_caldifontis@@aminomethyl-transferring_glycine_dehydrogenase_subunit_GcvPB@WP_041078073.1 WP_041078073.1 aminomethyl-transferring glycine dehydrogenase subunit GcvPB [Thermotoga caldifontis]
VFEKSAAGRIGFKLPVRF--EKMDIPEHLVRLPELSDVVRHYTELASKNYSVDRGFYPYP
KVNEYLASLEGFQPVESVQGALQLMYELKKALCEITGMDEMTLQPAAAHLTGMLIVRAYH
LSRNLVPDSATPASAAMAGFEVVELKSGLLDVEELVAVLMLNNLLFEKDILEIAKLVHEA
GALLYLNAIMGRFRPGDMGFIVHLLTFSAPMGSGPVGVKQFLARFLPVPLVRKYDLPDSI
GRMRSFYGNFAVLVKAYAYILTMGKDGLKHASEMAVLNANYLRKLLFVIDGSEFVKKTGV
RILDVAKRLLDYGVHAPTYFPLIVHEAMMIPTTESKQTLDKFAEIVGKIVPELVKNAPYT
TPIRRLDDVTATKNPIY
>B_Trichlorobacter_lovleyi_Trichlorobacter_lovleyi@@aminomethyl-transferring_glycine_dehydrogenase_subunit_GcvPB@WP_012470714.1_* WP_012470714.1 aminomethyl-transferring glycine dehydrogenase subunit GcvPB [Trichlorobacter lovleyi]
IYEKSVSGRRGVMLPVPA---AADLPQNLLRLPELSDMVRHFTNLSRRNFSVDTNFYPYA
KVLENAAN--LFGGAELCQGALGMLYDLGQMLADITGMDEVTTQPLAAHMTGMLLVAAYH
KAKGVVPDSSTPASAAMVGYEIITIPTGDMDLELFVAAVMMCNLLFNPYIKEIADIAHSH
DALMYLNAIMGKVRPGDVGFVVHVLTFGTPGGSGPVGVKKSLIPFLPMPRIIHTDNPLSI
GRTANFFGNFGVMVKAYTYMIMLGREGLIQVSEQAVLNANYMKEKLVVFSASKQ-LAQGV
HAIDIAKFLIDKGYHPPTYFPLIVKEAIMIPTTESKATMDAFIGVMIEAAPDSFAAMPVT
MPVTRLDETRAARSQTV
>B_Verrucomicrobiota_Cerasicoccus_arenae@@aminomethyl-transferring_glycine_dehydrogenase_subunit_GcvPB@WP_189512523.1 WP_189512523.1 aminomethyl-transferring glycine dehydrogenase subunit GcvPB [Cerasicoccus arenae]
IFKKSRPNVSGASIVQLGESIGVCCEAEDLRLPELSDVVRHFTNLSRQAHGVDNGPYPYP
KRNDKLAMLDGFQPSDSMPGVWSMLWNLQTAIAEITGMDAVTLQPAAAHFTGLLVMKKHF
EKLGLIPDTATPASAAMCGFTCKIIATGLMDLDAFVAGLMINSLLFEENIEHIAKRIHDN
GSLLYLNAIMGLIRPGDMGFIIHITTLSTPGGAGPCGVKAFLEPYLPTPVVRPCNRPESV
GKVKMHFGHVEVLVRAYCYILANGAIGLKTATENAVLNANYMKHQLCLLHGGS----LKV
RGADFVKRLIDFGVHPPTHFAEEFDEAMLIPTTESIESLDFVIEQFRKVAPYMIETAPHS
ASTAKIIHNEAVWMSIY
