# Supplementary material for: Molecular evolution of the Wood-Ljungdahl pathway and the reductive glycine pathway in Desulfobacterota
Source: Front Microbiol. 2026 Jan 9;16:1708584. doi: 10.3389/fmicb.2025.1708584 (PMC12827605; doi:10.3389/fmicb.2025.1708584)
Supplement: Supplementary file 8 [file Data_Sheet_2.ZIP › Alignment data for phylogenetic tree/34_GCSH.fst]

>DbGCSH_DN10_c0_g2_i4.p2_Dysnectes_brevis_MRO_proteome_not_found Dysnectes2023_only.id_header.TD.2023_TD_TRINITY_DN10_c0_g2_i4.p2
FGTLLFTKTHEYLDVAKVGVTGYAAHHIGEIVFADLPEVGDEFEKDDVFSAVESVKAAAD
VMIPATGEILEVNEGLLDAPSTINASPLSEGWLVKIKVADSSDYADLMDQEAYTEFI
>A_Methanobacteriota_Haloarcula@WP_276250094.1 WP_276250094.1 MULTISPECIES: glycine cleavage system protein GcvH [Haloarcula]
PEDLRYLESHEWVSTARVGITDFAQDELGDVVFVELPAESDELAAGEEFGVVESIKAVSD
IYAPVSGTVTAVNEALFDQPELVNEDPFDDGWMLEVELSDESELAELLDAAAYRDQI
>A_Methanobacteriota_Halobellus_salinisoli@WP_336024822.1 WP_336024822.1 glycine cleavage system protein GcvH [Halobellus salinisoli]
PEDRKYLESHEYATTATIGITDFAQDELGDVVFVELPEVGDEITQHEEFGVVESIKAVSD
LYAPISGTVTAVNEALFDQPELVNEDPYGEGWLLEVEVADASEFDDLLGPEEYREQT
>A_Methanobacteriota_Halomicrococcus_gelatinilyticus@WP_327052679.1 WP_327052679.1 glycine cleavage system protein GcvH [Halomicrococcus gelatinilyticus]
PENRKYLESHEWVEEARIGISDFAQDELGDIVFVELPAEGDDVEAGEEFGVVESIKAVSD
LYSPVSGTVTAVNDALTNEPELVNDDPFGEGWMLEVEVSGET--DDLLSAAEYREQI
>A_Methanobacteriota_Haloplanus_sp._GDY1@WP_251342775.1 WP_251342775.1 glycine cleavage system protein GcvH [Haloplanus sp. GDY1]
PEDRRYLESHEWTTTVRVGITDFAQDELGDVVFVELPAEGDEVSAGEEFGVVESIKAVSD
LVSPVSGTVTGVNEALFDAPELLNQDPYGDGWMLEVEPSSDEEFDGLLTAEEYREKI
>A_Thermoproteota_Acidianus_brierleyi@WP_110271219.1 WP_110271219.1 glycine cleavage system protein H [Acidianus brierleyi]
PEDLLYDEKHVWVKKIKVGITSLGQYMAGKIFQVSTKEEGEDVTPRSNIFSVESAKWIGK
FRLPIKGKIVGINKEVIDNPGLINEKPYE-AWIVKIKVEKFTENL--KTLDEVIDKF
>A_Thermoproteota_Acidianus_infernus@WP_155862516.1 WP_155862516.1 glycine cleavage system protein GcvH [Acidianus infernus]
LDDRLYTETDEWVKIAVVGITDYAQKKLRDIVGIELPKVNQEVKAGDPVGTIESVKAASD
LYSPLSGIVVEVNEGLETSPEIINKDPYGEGWMFKIKIKDKSEAQRLLTPEKYIEKI
>A_Thermoproteota_Acidianus_manzaensis@WP_148692570.1 WP_148692570.1 glycine cleavage system protein H [Acidianus manzaensis]
PEDLLYAEKHVWAKVITLGITDLGQYMIGRIFSVEAKSVGDKVNSRTPVFTLESAKWVGK
FRFPMEGEIIDINKDLTEHPEKINEDPYG-AWIVKVKVENVPNNF--KPLSEVKNYF
>A_Thermoproteota_Pyrodictium_abyssi@WP_338248669.1 WP_338248669.1 glycine cleavage system protein GcvH [Pyrodictium abyssi]
LKDRLYTESDEWVKRVVVGITDYAQKKLRDVVGVELPEPGSSVSAGEAVGSIESVKAAAD
IYAPVSGEVVEVNERLYDEPELVNQDPYGEGWMFKIRISDEKELEKLLTPEQYAEKI
>A_Thermoproteota_Stygiolobus_caldivivus@WP_221289192.1 WP_221289192.1 glycine cleavage system protein H [Stygiolobus caldivivus]
PEDLLYPEEHVWIKIITVGITSLGQYMAGKIFEVSTKNKGEKINSRSVIFTLESAKWVGK
FRLPLEGEIVEVNEAVIKNPALLNDNPYE-AWIVKVKGVYDDKKL--KKIDEVSKLF
>A_Thermoproteota_Sulfolobus_sp._S-194@WP_168065199.1 WP_168065199.1 glycine cleavage system protein GcvH [Sulfolobus sp. S-194]
LKDRYYSETDEWILIAIVGITDYAQKKLRDIVGVELPEIGKEVKANDPVAVVESVKAAAD
IYSPLAGKVIEVNQKLTDSPELINKDPYGEGWIFKLEISDRNEIEKLLSPEKYSELI
>A_Thermoproteota_Sulfurisphaera_javensis@WP_369609786.1 WP_369609786.1 glycine cleavage system protein GcvH [Sulfurisphaera javensis]
LRDRYYSETDEWILVAIIGITDYAQKKLRDIVGVELPEVGREVKSGDSIAVVESVKAAAD
IYSPLSGKVIEVNQKLLDSPELINRDPYGEGWIFKLEIRDKNEMEKLLSPEKYSELI
>A_Thermoproteota_Thermosphaera_aggregans@WP_013129273.1 WP_013129273.1 glycine cleavage system protein GcvH [Thermosphaera aggregans]
KKDRRYTETDEWAKLAIVGLTDYAQKELKDIVSIELPEVGRKVRKGEELGVVDSIKASSS
YYSPLTGEVVEVNEKLTGNPELVNKDPYGEGWVFKIRVENPGEYNSLLTPEKYAEKV
>B_Acidobacteriota_Chloracidobacterium_sp._D@WP_211432344.1 WP_211432344.1 glycine cleavage system protein GcvH [Chloracidobacterium sp. D]
PDDLQYTKDHEWIRIGRVGITFYAQDSLGDVVYVDLPKVGTTVKANEPFGSVESVKAVSE
LFSPVSGEVIEVNTKLADAPELVNTSPYDEGWMIVIRLSNPSEVDALLSAAEYEDFI
>B_Acidobacteriota_Paludibaculum_fermentans@WP_194446912.1 WP_194446912.1 glycine cleavage system protein GcvH [Paludibaculum fermentans]
PETFRYTKEHEWVSVGTIGITDHAQNELGDIVYVDLPKVGAVIETGKSLGSVESVKAVSD
IYAPVSGEVLEINTHLAEAPEKLNEDPHGDAWLVKIRLSNPGAVSGLLSAEEYQAFI
>B_Acidobacteriota_Pyrinomonas_methylaliphatogenes@WP_041975900.1 WP_041975900.1 glycine cleavage system protein GcvH [Pyrinomonas methylaliphatogenes]
PEDLHYSKDHEWIRVGIIGITDHAQQSLGDIVYVELPRVGDTFAAHDAFGSVESVKAVSE
VYAPVSGEVIEVNESLQDEPEKVNADPYGEGWMIRIRLSDPSEIDSLLTAAEYEDYI
>B_Acidobacteriota_Sulfidibacter_corallicola@WP_237383199.1 WP_237383199.1 glycine cleavage system protein GcvH [Sulfidibacter corallicola]
SGKNLYSKEHEWLSVALIGITHHAQDQLGDIVYVDLPDVDSEFEIGEEFGSVESVKAVAE
VFMPIGGTIVEVNEDLEDSPEAVNKDPHGKGWLIKIKIADQSELEKLLSAEAYEAFV
>B_Actinomycetota_Actinacidiphila_yeochonensis@WP_037908339.1 WP_037908339.1 glycine cleavage system protein GcvH [Actinacidiphila yeochonensis]
PGELRYTREHEWVRVARVGITEFAQKELGDVVYVELPKVGDRLDHGQEFGTVESVKAVSE
LYTPLSGEVVTINESLNDDPEQLNDDPHGDGWMVEIRFSAKAELDGLMTADAYEAYI
>B_Actinomycetota_Amycolatopsis_sp._NPDC089917@WP_364205113.1 WP_364205113.1 glycine cleavage system protein GcvH [Amycolatopsis sp. NPDC089917]
PEELRYTEEHEWVSVVRVGITEYAQDQLGDVVFVELPEVGKQLGSGDTFGEVESTKSVSE
LFAPLDGEVVAVNDAVTDSPELINSDPYGEGWLIELRLDDASSVESLLEAEAYQALI
>B_Actinomycetota_Anaerosoma_tenue@WP_267193547.1 WP_267193547.1 glycine cleavage system protein GcvH [Anaerosoma tenue]
PKELKYDREHEWVRLATIGISDFAQDQLGEVVYVDLPSVGEAVSTGESFGEVESVKSVSE
LFSPISGEIVEVNEALEDAPETVNEDCYNAGWMIKVKVEDAAEVEALMDADDYEAYI
>B_Actinomycetota_Austwickia_sp._TVS_96-490-7B@WP_219107858.1 WP_219107858.1 glycine cleavage system protein GcvH [Austwickia sp. TVS 96-490-7B]
PQDLRYTAEHEWVRIVRVGITSFAQEALGDVVYVSLPTVGDTVESGDSCGEIESTKSVSD
LYSPLKGEVTAINDALDATPELVNSDPYGDGWMYEMTVSDPEQLDALMDVDTYIGQL
>B_Actinomycetota_Desertimonas_flava@WP_116998573.1 WP_116998573.1 glycine cleavage system protein GcvH [Desertimonas flava]
PDQLRFSSDHEWISTVRIGITDYAQDALGDVVFVQPPTVGDVVKAGDTLGEVESTKSVSD
IYAPVSGTVVAVNDSLGETPQLLNEDPYGEGWICEIEVSDASQIEGLLDAAAYTTLI
>B_Actinomycetota_Pedococcus_sp.@WP_327442646.1 WP_327442646.1 glycine cleavage system protein GcvH [Pedococcus sp.]
PEDLRYTPEHEWVRVVRIGITAFAQDALGDVVYVSLPAVGDTVSAGDACGEVESTKSVSD
LYAPLAGEVTGVNDALDSTPELVNTDPYGAGWMYELRPADAGALDALLDAPAYQEQL
>B_Actinomycetota_Rubrobacter_xylanophilus@WP_011566093.1 WP_011566093.1 glycine cleavage system protein GcvH [Rubrobacter xylanophilus]
PQDLVYTRTHEWARIATVGITDHAQEELGDVVFVELPEVGSSVQAGEPFGTIESVKAVSD
LYSPVSGEVTEVNTSLEESPEKVNEDPYGEGWLLRVRLSEEP---DLLSPEEYARRL
>B_Actinomycetota_Salsipaludibacter_albus@WP_238444613.1 WP_238444613.1 glycine cleavage system protein GcvH [Salsipaludibacter albus]
PDDRHYTNDHEWVRLAVIGITDFAQDQLGDVVYVDLPAVGSSIEAGEVFGEVESTKSVSD
LFAPVTGTVTARNEALDTSPELVNADCWGDGWLVEVSVEGEVDPDDLLDAAAYQALV
>B_Aquificota_Aquifex_aeolicus@WP_010880694.1 WP_010880694.1 glycine cleavage system protein GcvH [Aquifex aeolicus]
KGDRYYTKEHEWVRVAEVGITDYAQKQLGDIVYVDLPEKGKEVDAGDTLANIESVKNVAP
VYAPVTGTVVEVNEDLKDEPGIINDDPYEAGWIAVIEMKDPTEVEDLMTAQDYAEYL
>B_Aquificota_Sulfurihydrogenibium_azorense@WP_012674474.1 WP_012674474.1 glycine cleavage system protein GcvH [Sulfurihydrogenibium azorense]
PEGLYYTKEHIWVRIATIGITDYGQHQLGDVVFVDLPELGREVESGEVIASVESVKAVSE
IYSPVTGKIIAINEDLANDPSVINSDPYGDGWIADIQMKDLSEVEDLMTAEDYKAYL
>B_Aquificota_Thermocrinis_albus@WP_012991980.1 WP_012991980.1 glycine cleavage system protein GcvH [Thermocrinis albus]
KGDRYYTKDHEWALVAWVGITDYAQKELGDVVYVELPSVGEELESGDTMSQLESVKSVSP
VYAPLSGTVVEVNEALQDEPHLINESPYEEGWIAVLELKDSLEVEDLMTAQEYAQYI
>B_Aquificota_Venenivibrio_stagnispumantis@WP_265134572.1 WP_265134572.1 glycine cleavage system protein GcvH [Venenivibrio stagnispumantis]
VEGLYYTKEHVWVKIATIGITDYGQHQLGDIVFVDLPEKDADVESGDVIASVESVKAVSE
VYSPLTGKIIEVNEELNNDPGLINRDPYGDGWIAQIKMSDPTEIEDLMTDEDYKAYL
>B_Armatimonadota_Capsulimonas_corticalis@WP_119321927.1 WP_119321927.1 glycine cleavage system protein GcvH [Capsulimonas corticalis]
PQELKYTKSHEWVSVVTVGITDHAQEELGDVAMVLFPEVGRVLQVEEKFGEIESIKAVSD
LYAPVSGTVIAVNDALMNAPELVNDDAYGEGWMVRISMTNLGELDSLLTADQYAEIE
>B_Armatimonadota_Chthonomonas_calidirosea@WP_016481821.1 WP_016481821.1 glycine cleavage system protein GcvH [Chthonomonas calidirosea]
PEDLKYSKTHEWVRVAVIGITDHAQSELGDVVYLSLPEVGRILKYDEPFGEVESVKAVSE
LYSPVSGEVVEVNTAIIDSTEVINEDPFGRGWLIKVEMSDPSELDRLMDASAYAKYC
>B_Bacillota_Biomaibacter_acetigenes@WP_122014169.1 WP_122014169.1 glycine cleavage system protein GcvH [Biomaibacter acetigenes]
PKNLLYTEEHEWILVGTIGITDHAQEALGDVVYVDLPKVGDKVVKGETFGTVESVKAASD
IYAPVSGTVVEVNEALKDNPELINKSPYEDAWMIVVELDDESELDELLGPEDYENIL
>B_Bacillota_Clostridium_frigidicarnis@WP_090038924.1 WP_090038924.1 glycine cleavage system protein GcvH [Clostridium frigidicarnis]
LENLLYTKNHEWIRVAYIGVTDHAQKLLGDIVFVDLPEEDDEFKKGESFSVIESVKAAAD
IYMPAGGKVIEVNEVLSDDPAAINSDAYE-NWMIVVELEDKEDLKDLLKASDYENLC
>B_Bacillota_Faecousia@WP_349136590.1 WP_349136590.1 MULTISPECIES: glycine cleavage system protein GcvH [Faecousia]
PVELQYTKSHEWVKTTVVGISDFAQDALGDVVFVNLPGVGDEVTAEEAFGDVESVKAVSD
LVSPVTGVVLEVNEELLDHPELLNSDPYG-NWLIKVE--QVTDTEELLDAAAYEAFC
>B_Bacillota_Gudongella@WP_128426420.1 WP_128426420.1 MULTISPECIES: glycine cleavage system protein GcvH [Gudongella]
AKGYHYTKDHEWVKVAFVGISDYAQHHLGDIVYVELPEVDDEFEKGEAFAAVESVKAASD
VYLPVGGKVVEVNEELVDDPALLNADAFE-NWMIKIEIADKAELDELMTSEDYEKFL
>B_Bacillota_Halonatronomonas_betaini@WP_270454716.1 WP_270454716.1 glycine cleavage system protein GcvH [Halonatronomonas betaini]
PEGFYYSEDHEWVKVGTIGITDFAQDELGDIVFVELPQVGDEFDQEDNFGVIESVKAVSD
LYMPVSGEVVEINEDLLDQPELVNDEPYEGGWIIKVSLSDEAELDELMNSDEYSSFL
>B_Bacillota_Keratinibaculum_paraultunense@WP_132029555.1 WP_132029555.1 glycine cleavage system protein GcvH [Keratinibaculum paraultunense]
VKDLYYTEDHEWVKVAYIGIADYAQDQLGDIVYVELPEIDDEFEQGEAFSAVESVKAAAD
VYMPIDGKIIEINEELLDDPALLNEDPYE-NWLVKIEIADKSQLDDLMTSEEYEKFL
>B_Bacillota_Moorella_stamsii@WP_054936624.1 WP_054936624.1 glycine cleavage system protein GcvH [Moorella stamsii]
PANLYYSKDHEWVEVARIGITDYAQESLGDIVFVELPQVGDELAAGDSFGVVESVKSASD
VYAPVGGKVVAVNEALLDSPQDINADPYGKGWMIELEMNDPAEVENLMDAGAYRQLV
>B_Bacillota_Ornithinibacillus_sp._4-3@WP_368652534.1 WP_368652534.1 glycine cleavage system protein GcvH [Ornithinibacillus sp. 4-3]
PEDLLYSEEHEWVKKVRIGITDFAQSELGDIVFVELPEVGDEVEADEPFGSVESVKTVSE
LYAPVSGKVVEINEDLDDSPEYVNESPYESAWMIVVEVSDPAELDELLTADEYASFV
>B_Bacillota_Tigheibacillus_jepli@WP_306065703.1 WP_306065703.1 glycine cleavage system protein GcvH [Tigheibacillus jepli]
PKDLLYSEEHEWVKKVRIGITAFAQDELGDIVFVELPEVGDELKADEPFGSVESVKTVSE
LYAPVSGKVVEVNEDLEDSPEFVNESPYEKAWMVVVEPSDESELDELLSADQYKEST
>B_Bacillota_Tissierella_carlieri@WP_216557464.1 WP_216557464.1 glycine cleavage system protein GcvH [Tissierella carlieri]
AKGLYYTKDHEWVKVAFVGVADYAQHHLGDIVYVELPEIDDEIEKEEAFSAVESVKAAAD
IYMPVSGKIVEVNEELIDDPALLNADPYE-NWMIKIEMTNKDELEELMTSEEYEKFL
>B_Bacillota_uncultured_Oscillibacter_sp.@WP_326186313.1 WP_326186313.1 glycine cleavage system protein GcvH [uncultured Oscillibacter sp.]
PAELKYSKSHEWIKMAVIGISDFAQDALGDVVFINLPGEGDDVSAGESFGDVESVKAVSD
LISPVSGTVCAVNEELADAPEKLNSDPYG-AWIIKVE--NITGQEELLDAAAYEAHC
>B_Bacteroidota_Bacteroidales@WP_123405614.1 WP_123405614.1 MULTISPECIES: glycine cleavage system protein GcvH [Bacteroidales]
IEGLLYAESHEWVKIATIGISDYAQHALGNIVYVDMPEVGDEVTAGEDFGAVESVKAASD
LISPVSGEVVEINEELEDAPEAINADAFA-NWIIKVKISDSSEAENLLDAAAYAKLC
>B_Bacteroidota_Fulvivirga_aurantia@WP_155211759.1 WP_155211759.1 glycine cleavage system protein GcvH [Fulvivirga aurantia]
PAELKYTEDHEWVKVVIVGVTDFAQNELGDIVYVEIETEGEEIEKGEVFGTVEAVKTVSD
LFMPVSGEVIAVNEELEGSPEIVNEDPYEKGWMIKIKISNQEEIEELLSADQYKEVV
>B_Bacteroidota_Hymenobacter_oligotrophus@WP_119445061.1 WP_119445061.1 glycine cleavage system protein GcvH [Hymenobacter oligotrophus]
PSTLKYTKEHEWIRVAYVGITDFAQKELGDIVYVDIDTVDKEVSKDEVFGTVEAVKTVSD
LFSPLSGTVLEVNSALGDAPETVNSDPYGDGWMIKMSISNPAELDELLTAEAYGDLV
>B_Bacteroidota_Kaistella_antarctica@WP_034718964.1 WP_034718964.1 glycine cleavage system protein GcvH [Kaistella antarctica]
PGELKYTKDHEWVKIATIGITDFAQGELGDIVFVDVDSVDDELSAGDVFGSVEAVKTVSD
LFLPLNGTVSAFNTDLEDQPELLNTDPYGKGWIIKLELAEGADQSELLSAEDYQASL
>B_Bacteroidota_Lacinutrix_neustonica@WP_267676210.1 WP_267676210.1 glycine cleavage system protein GcvH [Lacinutrix neustonica]
SNNLYFSKEHTWIKIGTIGITTFAQSELGEIVYVDLPSVGDEFEQDEVFGSVEALKTVSD
LFMPLSGEVTAINENLLENPTLVNEKPFSEGWMVKMKVSNPNELSNLLSHEAYQKSI
>B_Bacteroidota_Leeuwenhoekiella_aequorea@WP_128756390.1 WP_128756390.1 MULTISPECIES: glycine cleavage system protein GcvH [Leeuwenhoekiella]
PSDLKYTKDHEWVRIATVGITHFAQGELGDIVYVEVETEGESLDREEVFGTVEAVKTVSD
LFLPLTGEIVEFNTALEAEPEAVNEDPYGKGWMIKIKFSDSSELEDLLDAAAYQELI
>B_Bacteroidota_Lutibacter_sp.@WP_318938233.1 WP_318938233.1 glycine cleavage system protein GcvH [Lutibacter sp.]
PADLKYTKDHEWVKIAIIGITHFAQSELGDIVYVDIDTVGDDLNKEEVFGSVEAVKTVSD
LFMPISGEVLEFNEALEDAPETVNSDPYGEGWIIKTSIKDASELENLLSSEAYKDLI
>B_Bacteroidota_Marivirga_sp.@WP_325122571.1 WP_325122571.1 glycine cleavage system protein GcvH [Marivirga sp.]
PDNLKYTKDHEWVRVAYVGITEFAQRELGDIVYVEVETVDEEVAEGDVFGTVEAVKTVSD
LFMPVGGTVLEFNEALEDAPESVNDDPYGNGWMIKLKLSDPSSVDSLLSADEYKELI
>B_Bacteroidota_Mucilaginibacter_gossypii@WP_091164137.1 WP_091164137.1 glycine cleavage system protein GcvH [Mucilaginibacter gossypii]
PENLFYTKDHEWISFALIGITDFAQKELGDIVYVDIPCLNKIIAKEAIFGTVEAVKTVSD
LFMPVNGKVIAVNPLLETNPELVNQDPY-GCWMIKVLVSLSDDRESLLTAEQYLAQI
>B_Bacteroidota_Prevotella_sp.@WP_295429084.1 WP_295429084.1 glycine cleavage system protein GcvH [Prevotella sp.]
IEGLYYSESHEYVKIAYVGITDYAQNALGNVVYVDLPEVDDEVEADEDFGAVESVKAASD
LISPVTGTVVEVNEALEDKPELINEDPFE-NWIIKVKLSDTAELDNLMDAQAYEDFC
>B_Bacteroidota_Tenuifilum_sp.@WP_288018549.1 WP_288018549.1 glycine cleavage system protein GcvH [Tenuifilum sp.]
PSNLKYTKDHEWIKDATVGVTDFAQTQLGDIVFVEIETQGETLDKEEVFGTIEAVKTVSD
MFMPVSGEVVEVNPVLADQPDIVNKDPYGEGWMIKIKMTNPDELSELLSADQYKEVI
>B_Bdellovibrio_bacteriovorus_Bdellovibrio_bacteriovorus@WP_061834849.1_* WP_061834849.1 glycine cleavage system protein GcvH [Bdellovibrio bacteriovorus]
PEDYYYTKEHEWAQVVTVGITEFAQDSLGEIVYVELPEEGQKITQGQTFGVVESVKAVSD
LYAPVSGTVIEVNASLGDDPSVLNDDPVNEGWLVRIEMDTEKELANLMRAPDYKKLI
>B_Betaproteobacteria_Brachymonas_chironomi@WP_018714585.1 WP_018714585.1 glycine cleavage system protein GcvH [Brachymonas chironomi]
-MSLKYTEDHEWIKIATVGITLHAQDALGDVVFVELPEVGSSHEQKDAIGVVESVKAAAD
VYMPVSGEITEVNEALQDDPSVINSDPLNAGWFFKIKLSDASQLDALLDQTAYDELL
>B_Betaproteobacteria_Comamonas_sp._JC664@WP_191261824.1 WP_191261824.1 glycine cleavage system protein GcvH [Comamonas sp. JC664]
PGDLKYTEEHEWARVVVVGVTDHAQTSLGDVVYVELPKAGTKVSKGDAVGTIESVKAVSE
LFSPVSGTVVKVNDALTESPEDVNDEPYGDGWLLEIELSDPKQVDGLLDAAAYTELL
>B_Betaproteobacteria_Herbaspirillum_sp.@WP_343586930.1 WP_343586930.1 glycine cleavage system protein GcvH [Herbaspirillum sp.]
PDHLVYAETHEWVRVLAVGITDFGQEQLGPLVYVEMPAVGVLVRRTGECGIVESNKTASD
LHAPVDGEIVAINEALAETPDAINDAPYGQ-WIFKIRPAVPFSKDGFLDAAGYLKLI
>B_Betaproteobacteria_Laribacter_hongkongensis@WP_239903164.1 WP_239903164.1 glycine cleavage system protein GcvH [Laribacter hongkongensis]
PADLKYVASHEWVRDVTVGVTFHAQELLGDIVYVELPAVGQVLAEGDGAGVVESVKAASD
VYAPIAGEVLEVNPALEGAPETINADPYGEGWFFKLKLVNPADMASLLDAAAYEKEV
>B_Betaproteobacteria_Methylophilus_sp._14@WP_194741595.1 WP_194741595.1 glycine cleavage system protein GcvH [Methylophilus sp. 14]
ANDCLYHGEHAWVKKVIVGVSDFAQDTLGDIVDVSLPFVGSTITIGAPFGTLESRKTVSD
LIAPISGVVIEVNNALMSEPTLVNDDPHGKGWIVRIKISNPDELELLMDVDSYKDAV
>B_Betaproteobacteria_Methylovorus_sp._MM2@WP_067267555.1 WP_067267555.1 glycine cleavage system protein GcvH [Methylovorus sp. MM2]
PENLKYSADHLWVIQFLAGITDYAQDLLGDIVYVEPPKVGATIEIGKPCGLVESVKTGSD
LHAPLNGVVTAINEALQGNPELINENPYDA-WIFRIAAGDDSGSKDLLSAQAYAELL
>B_Betaproteobacteria_Nitrosomonas_halophila@WP_090411388.1 WP_090411388.1 glycine cleavage system protein GcvH [Nitrosomonas halophila]
PAELKYAKSHEWVKLVTIGITQHAQELLGDMVFVELPQVGRNLAQREECAVVESVKAASD
VYAPVSGEVIEVNSELESAPEKINQEPYA-AWLFKLKLSDPAELDGLLDANGYQQAL
>B_Betaproteobacteria_Trinickia_diaoshuihuensis@WP_116135841.1 WP_116135841.1 glycine cleavage system protein GcvH [Trinickia diaoshuihuensis]
PADLKYTDEHEWIRTVTVGITDHAQSTLGDIVFLELPEVGKEIKAGDAVGVVESVKAASD
IYAPVSGEIVAVNEAAVDAPDEVNADAYA-SWLFKVKLADPASVDGLLDAAAYEKLV
>B_Caldimicrobium_thiodismutans_Caldimicrobium_thiodismutans@WP_068516246.1_* WP_068516246.1 glycine cleavage system protein H [Caldimicrobium thiodismutans]
LEDRLYTENHLWVKKVRVGITDFFSAKEIEIINVDLPEEGEEYEKDDVFGSIESIEEEFN
LVMPVSGVIVSVNEKVLDDVDLLNEDPYEEGWLVKIEMANPSELEELLPAEDYELKI
>B_Caldisericota_Caldisericum_exile@WP_014452960.1 WP_014452960.1 glycine cleavage system protein GcvH [Caldisericum exile]
LEGLYYSKNDEWVKVATVGITDYAQDKLGDVVYVGEANVGKKVKKEDAVITVESVKAASD
IYAPVSGEIVEVNKEVISDPSLLNKDPYGVGWLFKIKIENPEELKDLMDAKGYEEYR
>B_Calditrichota_Caldithrix_abyssi@WP_006930207.1 WP_006930207.1 glycine cleavage system protein GcvH [Caldithrix abyssi]
PENLKYTEDHEWAKIAIVGITDYAQGELGDVVFVELPEVGATVSKGDTFGTIEAVKAVAD
LFAPLSGEIIEVNEKLGAEPETINKDPYGEGWMVKIKLSDPGEVNDLMDAETYKEKI
>B_Chlorobiota_Chlorobium_ferrooxidans@WP_006365484.1 WP_006365484.1 glycine cleavage system protein GcvH [Chlorobium ferrooxidans]
PEDLLYTKDHEWIKLALVGITDFAQHELGDIVFVELKSAGTVLKQHEVFGTVEAVKTVAD
LFAPVAGEILELNPSLD-SAEVVNQDAYGEGWLIKLKVAGPSALEGLLDAAAYRQLT
>B_Chlorobiota_Chlorobium_phaeobacteroides@WP_011744462.1 WP_011744462.1 glycine cleavage system protein GcvH [Chlorobium phaeobacteroides]
PEDLRYTKDHEWVKLALAGITDFAQSELGDIVFVELKAPGTKLKAHEVFGTVEAVKTVAD
LFAPIAGELVGINEALD-AAEVVNTDPYGEGWLVKIKVDDAKAVEELLDAASYRQLI
>B_Chlorobiota_Chlorobium_phaeovibrioides@WP_011890639.1 WP_011890639.1 glycine cleavage system protein GcvH [Chlorobium phaeovibrioides]
PGDLRYTKDHEWVKLALVGITDFAQSELGDIVFVELKPEGTVLGEQEIFGTVEAVKTVAD
LFAPVAGTILELNGVLD-AAETVNQDPYGEGWMVKMKVADPSSLDALMDAAAYTEMI
>B_Chlorobiota_Chloroherpeton_thalassium@WP_012500521.1 WP_012500521.1 glycine cleavage system protein GcvH [Chloroherpeton thalassium]
PEDLKYTKEHEWVKLVLVGITDFAQSELGDIVFVELKEVGTQFQQEAVFGTVEAVKTVSD
LFAPVSGEIVEANAELESQAELVNQSPYEAGWMVKLKMDDKSQLDGLLSAAEYKAHI
>B_Chlorobiota_Pelodictyon_phaeoclathratiforme@WP_012507487.1 WP_012507487.1 glycine cleavage system protein GcvH [Pelodictyon phaeoclathratiforme]
PEDLRYTKDHEWIKLALVGITDFAQHELGDIVFVELKSAGTVLKQHEVFGTVEAVKTVAD
LFAPVAGELLELNALLD-SAEIVNQDPYNDGWLVKMKVASPEAVHALLDAEAYRQLT
>B_Chlorobiota_Prosthecochloris@WP_068866497.1 WP_068866497.1 MULTISPECIES: glycine cleavage system protein GcvH [Prosthecochloris]
PEHLRYTKDHEWISVALVGITDFAQSELGDIVFVETKPAGTSLDEHDAFGTVEAVKTVAD
LFAPVSCEILEVNEALD-AAEIVNSDPYGDGWMVKVALKEPSQVDGLLNASAYRELV
>B_Chlorobiota_Prosthecochloris_sp.@WP_294344271.1 WP_294344271.1 glycine cleavage system protein GcvH [Prosthecochloris sp.]
PDDLRYTNDHEWVKVVRVGITDFAQSELGDVVFVETKPVGTSLTQHEVFGTVEAVKTVAD
LFAPVAGTIKAVNEALE-AAEVVNTNPYEEGWMIEISMDDPTQLDALMTAEQYKKTV
>B_Chlorobiota_Prosthecochloris_sp._GSB1@WP_094083091.1 WP_094083091.1 glycine cleavage system protein GcvH [Prosthecochloris sp. GSB1]
PEDLRYTKDHEWVKVARVGITDFAQSELGDIVFVETRQAGTALKQHDTFGTVEAVKTVAD
LFAPVAGEILAVNEALD-AAEVVNQDPYGEGWMISMKVTEPEQLNSLMSAAEYKEII
>B_Chloroflexota_Kallotenue_papyrolyticum@WP_026369891.1 WP_026369891.1 glycine cleavage system protein GcvH [Kallotenue papyrolyticum]
PTDLLYSTTHEWARIVTVGISDYAQHALGDVVFVELPEVGRTLTAGEPLGVVESVKAASD
VYAPLSGEVIAINEALLDAPETLNSDPYGAGWMLKLRASDLEARSRLLDATAYERHV
>B_Chloroflexota_Roseiflexus_castenholzii@WP_012120791.1 WP_012120791.1 glycine cleavage system protein GcvH [Roseiflexus castenholzii]
LAELQYSKTHEWIRIATVGITDYAQDALGDVVYVDLPEVGARFEADGVFGAVESVKAASD
LYLPVAGEIIAVNEALMNTPELINKDPYGEGWIVKIRVAPGVG--ALMSAEAYAAFV
>B_Chloroflexota_Thermobaculum_terrenum@WP_012875438.1 WP_012875438.1 glycine cleavage system protein GcvH [Thermobaculum terrenum]
PEDLKYTREHEWLRMAVVGITDYAQRELGDVVFVDLPAVGSTVQQGEIFGSIDSVKTASD
LYSPISGEVVEINSALADDPALVNTDPYGKGWMIKVRPRDESELDNLLTPQEYREYV
>B_Chloroflexota_unclassified_Chloroflexus@WP_031458782.1 WP_031458782.1 MULTISPECIES: glycine cleavage system protein GcvH [unclassified Chloroflexus]
PADLRYAKTHEWVRQVVIGITDYAQHALGDVVYIELPAVGSTITAGESFGIVESVKASSD
LYAPVSGEVVAVNTALESDQAPINSDPYGAGWMLRVRPSGESV--ELLDAEEYAAFV
>B_Clostridium_drakei_Clostridium_drakei@WP_032076031.1_* WP_032076031.1 glycine cleavage system protein GcvH [Clostridium drakei]
LENLKYSKDHEWVKVAYIGITDFAQHSLGDIVFVELPEVDSELNSGEVFGVVESVKAASD
IYMPISGKIVKVNEDLVDSPELVNEDPYK-NWIIMISISDTVQLNDLIDSKAYEDLC
>B_Clostridium_drakei_Clostridium_drakei@WP_032079637.1_* WP_032079637.1 glycine cleavage system protein GcvH [Clostridium drakei]
PENLYYSKEHTWVKVALIGISDFAQDQLGEILFVEMPEVGDEITQDKAFGVVESSKKASD
LIAPLSGEVLEVNEKLDDEPEYVNENAYD-AWIAKIKISDKGELDNLLSASKYEAGL
>B_Cyanobacteriota_Atlanticothrix_silvestris@WP_214439352.1 WP_214439352.1 glycine cleavage system protein GcvH [Atlanticothrix silvestris]
PQDLRYLDTHEYVRLATIGITEFAVDQLGDVVFLELPEIGDALAKGETFGSIESVKAVED
LSSPVTGTVIERNEALIDSPEEVAEDPYAEGWLLKVRVNDPDEVNDGLTADEYRALV
>B_Cyanobacteriota_Dendronalium_phyllosphericum@WP_214433879.1 WP_214433879.1 glycine cleavage system protein GcvH [Dendronalium phyllosphericum]
PQDLRYLDSHEYVRLGTIGITEFAVDQLGDVVFLELPEIGEALSKGETFGSIESVKAVED
LKSPITGTVVERNDALIDSPEEVSEDPYGEGWFLKVRVNDPDELEDALTADEYRAQV
>B_Cyanobacteriota_Leptolyngbya_sp._7M@WP_211625709.1 WP_211625709.1 glycine cleavage system protein GcvH [Leptolyngbya sp. 7M]
PENLRYSKDHEWVLVATIGITDYAQSSLGDVVYVDFPRVGDKFAAHEAFGSVESVKAVSE
IFTPLAGEVVEVNEGLNDTPEAVNSDTYGAGWMVKLKMENPGDADGMMSATEYEEYL
>B_Cyanobacteriota_Microcoleus_sp._FACHB-SPT15@WP_192218281.1 WP_192218281.1 glycine cleavage system protein GcvH [Microcoleus sp. FACHB-SPT15]
PEDLKYLDTHEYVRLATLGISEFAVDQLGDIVFLELPEVGDALEKGETFGSIESVKAVED
MYAPLSGTVIERNEAMINSPELISEDPYGEGWFLKLRINDADDLNDALSATEYRAQV
>B_Cyanobacteriota_Nostoc_punctiforme@WP_313931648.1 WP_313931648.1 glycine cleavage system protein GcvH [Nostoc punctiforme]
PSQLKYTKDHEWVLVAKIGITEYAERQFGETVFAELPKVGQVFDQGDELGTIESVKAVAQ
FYTPVKGEVVEVNQAVADEPELLNEDPYGDGWLVKIRFSDSSELNALLSSQQYSDYI
>B_Cyanobacteriota_Planktothrix_mougeotii@WP_193868160.1 WP_193868160.1 glycine cleavage system protein GcvH [Planktothrix mougeotii]
PNDLRYTDDHEYVRLATIGITEYAVNQLGDIVFVELPRVGTEVSQGKELGTIESVKAVAE
FYAPIGGTVMECNTTLEESPELISDDPYGEGWFVKIRVNNSIELEKILSAEEYQNYL
>B_Cyanobacteriota_Thermosynechococcus_sp._HN-54@WP_250683375.1 WP_250683375.1 glycine cleavage system protein GcvH [Thermosynechococcus sp. HN-54]
PDDLQYLDSHEYLRLATLGISAFAVDQLGDIVFVELPAVGDTLAPGERFGTIESVKAVED
LYAPLAGTVIAVNQAVIDNPEQIAADPYGEGWLVKVQVSTPP--TGLLSAADYRALV
>B_Cyanobacteriota_cyanobacterium_TDX16@OWY63125.1 OWY63125.1 glycine cleavage system protein H [cyanobacterium TDX16]
PEELRYSKDHEWAKVVRIGITDYAQDALGDVVYVDVPAVGTTVKANDTFSEVESTKSVSD
IYAPVDGTVVEANADLADAPERINEDPYGEGWIAVIEPSDAAQVDALLDAAAYQALI
>B_Deferrisoma_camini_Deferrisoma_camini@WP_025322127.1_* WP_025322127.1 glycine cleavage system protein GcvH [Deferrisoma camini]
PHDLRYTRDHEWARVVRVGITDYAQDQLGDVVYVELPEPGQTFARGEAFGTVESVKAVSE
LYLPVGGEIVEVNAGLSEAPQLVNESPYDRGWMVVVRPSDPAEIKGLLDVEAYREHL
>B_Deinococcota_Deinococcus_misasensis@WP_034344489.1 WP_034344489.1 glycine cleavage system protein GcvH [Deinococcus misasensis]
PVELKYAKTHEWVNTITVGISDYAQDQLGDVVYVELPELGREVSIGEAVAVVESVKTASD
IYSPASGVIVEVNEALGDSPEQVNESPYEGGWLFKVRFTDL--SDDLVDAQEYEQYM
>B_Deinococcota_Oceanithermus_profundus@WP_013458265.1 WP_013458265.1 glycine cleavage system protein GcvH [Oceanithermus profundus]
PADRKYTRSHEWAKQIVVGISDFAQESLGDVVFVETPEVGREVQAGEAVAVVESVKTASD
IYAPVSGKVVEVNEALADEPELVNGDPYGAGWIFKLEPSDPAEFDALLGPDDYTKVI
>B_Deinococcota_Thermus_thermamylovorans@WP_130840145.1 WP_130840145.1 glycine cleavage system protein GcvH [Thermus thermamylovorans]
PKDRFYTKTHEWALPVLVGITDYAQDALGDVVYVELPEVGRKVEKGEAVAVVESVKTASD
IYAPVAGEVVEVNAALEKTPELINQDPYGEGWIFRIRPLDIDHLDDLLDAEGYQEAL
>B_Deinococcota_Truepera_radiovictrix@WP_013177578.1 WP_013177578.1 glycine cleavage system protein GcvH [Truepera radiovictrix]
PKDLRYSPTHEWSKLLTVGITDFAQDQLGDVVFVELPEVGREVAAGEAVAVVESVKTASD
IYAPVAGTVTEVNSELETSPETINSEPYGGGWMFRLRVAGEDALSGLLSAEDYEALQ
>B_Deltaproteobacteria_Bradymonas_sediminis@WP_111333772.1 WP_111333772.1 glycine cleavage system protein GcvH [Bradymonas sediminis]
PEGYRFSEEHEWAREITIGISWHAQDLLGDIVYVELPEEGDSIESGEEFGVLESVKAASD
LYAPISGEVIVVNMELEDAPQTINESPFDEGWMMRVRPDDIQEFNDLMDADEYRAFV
>B_Deltaproteobacteria_Lujinxingia_litoralis@WP_111728832.1 WP_111728832.1 glycine cleavage system protein GcvH [Lujinxingia litoralis]
PKDYRYSKDHEWVCDALVGITHYAQDALGDIVFVELPALGAELQAEDDFGVVESVKTVSD
LYAPLSGEVIAVNEDLEDAPELVNESPYEKGWIVRVKISDPSELESLMDAAGYQAFL
>B_Deltaproteobacteria_Lujinxingia_sediminis@WP_127779314.1 WP_127779314.1 glycine cleavage system protein GcvH [Lujinxingia sediminis]
PDSYRYSKDHEWVSDVLVGITHYAQDALGDIVFVELPEVGAALNADDDFGVVESVKTVSD
VYAPVSGEVVAINDALEDAPELVNESPYQEGWIVRIKLSDPAEVNALMDAAGYEAFL
>B_Deltaproteobacteria_Microvenator_marinus@WP_146957544.1 WP_146957544.1 glycine cleavage system protein GcvH [Microvenator marinus]
PENLKYTKEHEWVRIVTVGITHFAQDALGDVVYAETPKVGAHFAAGAEIGVVESVKAVSD
IYTPVTGEVVEVNVSLDDAPETINESPYEDGWFVKIKLDNTSELDGLMDAEAYMEFC
>B_Desulfatirhabdium_butyrativorans_Desulfatirhabdium_butyrativorans@WP_028325720.1_* WP_028325720.1 glycine cleavage system protein GcvH [Desulfatirhabdium butyrativorans]
PDTVHYATDHEWAKRAIVGISDYAQDQLGDVVYVELPKVGARFEKGDVFGTVESVKAVSE
LFSPLSGEVVAVNTTLENTPDLVNSDPYGEGWMMRIRCSQPAQFEEMMTSDAYLAML
>B_Desulfobacter_postgatei_Desulfobacter_postgatei@WP_004073494.1_* WP_004073494.1 glycine cleavage system protein GcvH [Desulfobacter postgatei]
PSDVKYTDDHEWAKVVRVGISDYAQDQLGEIVFVEMPEIGDTFAQGNEFGSVESVKAVSE
IFLPIAGEIVEVNSELEDAPELVNTDCYNKGWLVKIKPDDLSEMDKLKDQAAYLEML
>B_Desulfobulbus_propionicus_Desulfobulbus_propionicus@WP_015725394.1_* WP_015725394.1 glycine cleavage system protein GcvH [Desulfobulbus propionicus]
PGDLGYTDDHEWAQIARIGVSDYAQDQLGDIVFVELPAIGDSFAKGDEFGTLESVKAVSE
LYMPLSGTVIAVNTALTDAPELINQDPYG-AWIIEIKPSDPGEFQQLHTAASYLEML
>B_Desulfococcus_multivorans_Desulfococcus_multivorans@WP_020877286.1_* WP_020877286.1 glycine cleavage system protein GcvH [Desulfococcus multivorans]
KDGYKYAKDHEWAKKVKIGITDYAQDQLGDIVFVELPEVDAEFRKGDEFGTLESTKAVSE
LYMPVGGRVVAVNDTLSDEPERVNRSPYDDGWMIEIAPADPAEFEALMDRDAYFDML
>B_Desulfohalobium_retbaense_Desulfohalobium_retbaense@WP_015752004.1_* WP_015752004.1 glycine cleavage system protein GcvH [Desulfohalobium retbaense]
PEDLLYTKSHEWVRVVTMGITHFAQEQLGDLTFVELPAPGDQVEAGQEIATVESVKAASE
VYAPVSGEILAINEDLEDAPEKINADPYGEGWMVRIKTDGEPE--GLMDAEAYTQHL
>B_Desulfoluna_butyratoxydans_Desulfoluna_butyratoxydans@WP_180143359.1_* WP_180143359.1 glycine cleavage system protein GcvH [Desulfoluna butyratoxydans]
PEDVKYATDHEWTRTVVIGITDYAQDQLGDIVFVELPQVGDSFDKGEEFGTVESVKAVSE
LYMPIGGEIVAVNEALEDDPALVNGEPYGQGWLIRVKPADLSEVEALLDKAAYLGLF
>B_Desulfomicrobium_baculatum_Desulfomicrobium_baculatum@WP_015773309.1_* WP_015773309.1 glycine cleavage system protein GcvH [Desulfomicrobium baculatum]
PKELLYAKSHEWVKIAVVGISHFAQEQLGDLTFVELPQPGDQAEAGAEIGTVESVKAASE
IYSPVSGEVTAVNTELENAPELVNKDAFGTGWLFKVRLSAAPE--GLLDADAYAALC
>B_Desulfomonile_tiedjei_Desulfomonile_tiedjei@WP_014809045.1_* WP_014809045.1 glycine cleavage system protein GcvH [Desulfomonile tiedjei]
PSDRLYSEYHLWVKMAFIGITDYAKEELGDVDYIELPEPDETVLKDKPIGIFETSKAVTD
IIAPLSGIVVEKNVALLESPEILSDDPYGDGWLIILEPSNPEELDELMKAADYAKLV
>B_Desulfomonile_tiedjei_Desulfomonile_tiedjei@WP_041286878.1_* WP_041286878.1 glycine cleavage system protein GcvH [Desulfomonile tiedjei]
PDNLRYAETHEWVRLAFVGVSDYAQDSMGDITFVEFPQVGDTLQKGEQFGSLESTKAVSE
LFMPVSGEILAINESLAESPGLVNSDPYGEGWIVQVKPSHIEDMESLAGADAYREML
>B_Desulfonatronovibrio_hydrogenovorans_Desulfonatronovibrio_hydrogenovorans@WP_028573587.1_* WP_028573587.1 glycine cleavage system protein GcvH [Desulfonatronovibrio hydrogenovorans]
PSELLYSRSHEWVKVALTGITFFAQEQLGDITFVELPQPGTDLEKGQEMGVVESVKAASE
IYAPVSGQVVEVNHELENSPELINQDPYGRGWLVKIKVLGPVT--GLISPEEYAGLV
>B_Desulfonatronum_lacustre_Desulfonatronum_lacustre@WP_028572084.1_* WP_028572084.1 glycine cleavage system protein GcvH [Desulfonatronum lacustre]
PNDLLYTSSHEWVRVALIGITDFAQCQLGDITFIELPSMGDTVVQGREMGSIESVKAASE
LNSPVSGTVVEVNAELDGAPEKINQDPYGAGWMIRVRLSEPPQ--GLLSPEEYKAIA
>B_Desulfonauticus_submarinus_Desulfonauticus_submarinus@WP_092066205.1_* WP_092066205.1 glycine cleavage system protein GcvH [Desulfonauticus submarinus]
PENLLYAKSHEWAKIATIGITHFAQEQLGDITFIELPEIGSTLNQGDEIGSIESVKAASE
IYSPVSGEVVEVNTLLEEAPEKINEDPYGEGWICKIKLSSQPE--GLLTADEYAKLL
>B_Desulfoplanes_formicivorans_Desulfoplanes_formicivorans@WP_069859254.1_* WP_069859254.1 glycine cleavage system protein GcvH [Desulfoplanes formicivorans]
PDNLLYTKSHEWAKIAVIGITQFAQEQLGDLTFVELPEAGQTISAGEEMGTVESVKAASE
IYAPISGEVVEVNSELEDAPEKVNEDPYGQGWLIKIKIAEVPE--NLLSPSQYEAHI
>B_Desulfosarcina_ovata_Desulfosarcina_ovata@WP_155311202.1_* WP_155311202.1 glycine cleavage system protein GcvH [Desulfosarcina ovata]
PDDRGYTDDHEWAKKVRIGISDYAQDQLGDVVFVELPDVGSSFAKGEEFGTVESVKAVSE
LYMPIGGEVTAVNESLADQPERVNTDPYESGWMIEVKASDPSELDALKSKAEYLEML
>B_Desulfovibrio_desulfuricans_Desulfovibrio_desulfuricans@WP_136399133.1_* WP_136399133.1 glycine cleavage system protein GcvH [Desulfovibrio desulfuricans]
PADILYSTSHEWARIAVIGITSFAQESLGDITYVELPAVGDQLSEDKEFGSVESVKAASD
LISPVAGEVVAVNEALENTPELCNSDPFGEGWIVRVKLTHKPG--GLMDAAAYEAHC
>B_Desulfovibrio_fairfieldensis_Desulfovibrio_fairfieldensis@WP_062251988.1_* WP_062251988.1 glycine cleavage system protein GcvH [Desulfovibrio fairfieldensis]
PDDRRYHPEHLWAQSVLVGISDYAQDQLGAVIFVELPETGAHFTQGQSCASIESAKVTSD
AVMPLSGTVLEINEALADTPELLNQSPYGEGWLVRVKADD-PAEPGLISAAAYAAQM
>B_Desulfuromonas_acetexigens_Desulfuromonas_acetexigens@WP_092054057.1_* WP_092054057.1 glycine cleavage system protein GcvH [Desulfuromonas acetexigens]
PEELKYTEEHVWVLLATIGVTDFAQDSLGDVVFVELPEEGTLLECGKPFGVVESVKAVSD
VYAPLSGEVIEVNEELQDAPELVNTSPYEDAWMVKIRLAENADLDELMDADEYQEFM
>B_Dictyoglomota_Dictyoglomus_thermophilum@WP_012547677.1 WP_012547677.1 glycine cleavage system protein GcvH [Dictyoglomus thermophilum]
PEDRKYSKDHEWAKLAIIGITYHAQEELGDIVHIDLPEVGKEVKQNEVLAVVESVKSASD
VYSPLSGKVVEVNENLKTKPELINEDPYNAGWIVKLELSDPKEYESLLSAEEYKKLI
>B_Elusimicrobiota_Endomicrobium_proavitum@WP_052570095.1 WP_052570095.1 glycine cleavage system protein GcvH [Endomicrobium proavitum]
PADLKYTKTHEWVKVAKVGITDFAQHEITDVVHVELPEIGRTVKKNQPAAVVESVKSAFD
IYTPVSGKIAEVNEDLSGAPELINNSPYEKGYLFTVEFSDAEELANLLSAEDYKKTI
>B_Epsilonproteobacteria_Arcobacter_arenosus@WP_138151784.1 WP_138151784.1 glycine cleavage system protein GcvH [Arcobacter arenosus]
--MQKFSEEHEWVMVGTVGISEYAIEQLGDITFLELPEIDDEFSAGDSAAFVESVKAASD
IYTPVSGKIIEVNETLLDTPELLNQDANA-AWVFKLEISDESEFEELMDQASYDEYT
>B_Epsilonproteobacteria_Halarcobacter_ebronensis@WP_128980249.1 WP_128980249.1 glycine cleavage system protein GcvH [Halarcobacter ebronensis]
--MKKFSTEHEWIEVGTVGISAYAIEQLGDITFFELPELDSEVSAEDSVAFIESVKAASD
IYTPMSGTIIEANEALLDKPELLNQDPYK-NWIYKMTITDESELESLMDEEAYNEYI
>B_Epsilonproteobacteria_Sulfurospirillum_arcachonense@WP_024954567.1 WP_024954567.1 glycine cleavage system protein GcvH [Sulfurospirillum arcachonense]
-MIKRYSNEHEWAILASVGLSAYAVEQLGDITFVELPEIGASAEKDDSIAFIESVKAASD
IYIPIGGEVIEVNEELEDAPELLNEAAES-TWIMKIKVSDASEFDSLMDEASYKAYI
>B_Epsilonproteobacteria_Sulfurospirillum_sp._1612@WP_331774375.1 WP_331774375.1 glycine cleavage system protein GcvH [Sulfurospirillum sp. 1612]
--MKRYSLEHEWAILATIGLSKYAVEQLGDITFVELPQITQRAAKDESIAFIESVKAASD
IYLPLGGEVIAVNESLESAPELLNDDAEG-TWVMKITVDDASEFETLMDEAAYLSYI
>B_Escherichia_coli_Escherichia_coli@WP_135112205.1 WP_135112205.1 glycine cleavage system protein GcvH [Escherichia coli]
PAELKYSKEHEWLRKYTVGITEYAQELLGDMVFVDLPEVGATVSAGDDCAVAESVKAASD
IYAPVSGEIVAVNDALSDSPELVNSEPYAGGWIFKIKASDESELESLLDATAYEALL
>B_Fusobacteriota_Psychrilyobacter@WP_114642731.1 WP_114642731.1 MULTISPECIES: glycine cleavage system protein GcvH [Psychrilyobacter]
MENLLYSKEHEWIKVALVGITDHAQKSLGEIVYVELPEIDDEFEAAEAFGVIESVKAASD
SYMPVSGKIIEINEDLEDNPTLLNEDPYG-TWIIKIELSDKGELDSLLDLSAYNELC
>B_Gemmatimonadota_Gemmatimonadota_bacterium@MFC1628893.1 MFC1628893.1 glycine cleavage system protein GcvH [Gemmatimonadota bacterium]
PQDLFYSKEHEWCRVAVIGVTDFAQGELGDVVFLELPEVGDTVTTGEEFGTIEAVKAVAE
LFAPVGGEVIEVNAVVIDSPESVNEDPYGNGWMIKISISDPAELDALMDSSGYEAMI
>B_Gemmatimonadota_Gemmatimonas_sp.@WP_306522476.1 WP_306522476.1 glycine cleavage system protein GcvH [Gemmatimonas sp.]
PGDLRYTKDHEYVRAVYIGITDYAQGELGDIVYVELPKVGAKYGNHDVFGTVEAVKAVSE
LFMPVAGEVLEVNGRLDGEPALINNDPYGDGWMIKVRVAPGGDA-DLMSADAYKTQL
>B_Gemmatimonadota_Roseisolibacter_agri@WP_284350525.1 WP_284350525.1 glycine cleavage system protein GcvH [Roseisolibacter agri]
PQELQFTKEHEYVKAVVIGITDYAQGELGDIVYVDLPKPGTSFGAHDVFGTIEAVKAVSE
LYAPVAGEVVEVNPRLDGEPALVNTDPYGDGWMIKVRVAADADRSALMDAGAYSSLI
>B_Geoalkalibacter_ferrihydriticus_Geoalkalibacter_ferrihydriticus@WP_040095092.1_* WP_040095092.1 glycine cleavage system protein GcvH [Geoalkalibacter ferrihydriticus]
PEEFKYTEEHEWVLVVTVGITDFAQDSLGDVVFVELPEVGIKVEAGKVFGVVESVKAVSD
IYSPVTGEVVEVNEELPDTPEILNTSPYEDGWMIKVRLSDPAELEDLLDAASYQEFI
>B_Geobacter_metallireducens_Geobacter_metallireducens@WP_004513870.1_* WP_004513870.1 glycine cleavage system protein GcvH [Geobacter metallireducens]
-MEIYFTKEHEWVKVALVGITEHAAHQLGDVTFVELPKVGKVVKQFEVLAAIESVKAASD
IYAPVSGTVTQVNEALEERPEIVNEAAEDAGWMAIMDMEDPAELQKLMTRDQYDEYV
>B_Geobacter_metallireducens_Geobacter_metallireducens@WP_004514380.1_* WP_004514380.1 glycine cleavage system protein GcvH [Geobacter metallireducens]
PDELKYSKEHVWVRVAVIGITDYAQESLGTISAVELPAVGDELEQDDSFGSVEARKCLAE
LYAPVSGTVAEVNDELESAPEILNDDPYDGGWIAVVELADPEELKSLLSAEDYAESV
>B_Geopsychrobacter_electrodiphilus_Geopsychrobacter_electrodiphilus@WP_020676029.1_* WP_020676029.1 glycine cleavage system protein GcvH [Geopsychrobacter electrodiphilus]
PEELKYTEEHEWVLLVSIGITDFAQDQLGDVVFVELPEVGDRVELGKAFGVVESVKAVSD
IYAPLAGEVVEVNTELPDAPEMINTSPYEDGWMIRIKPDDPSELEELMDASDYQDFV
>B_Kiritimatiellota_Kiritimatiella_glycovorans@WP_052881736.1 WP_052881736.1 glycine cleavage system protein GcvH [Kiritimatiella glycovorans]
PTDLKYTENHEWVKMITVGLTDFAQRQLNDVTFVELPEPGDRFDAEDECAVVESVKAASD
IYAPLTGEVSEVNDVLDDRPELINEDPFGEGWIFRMKVDDPEQFEELLSVNEYADML
>B_Kiritimatiellota_Pontiella_agarivorans@WP_322606968.1 WP_322606968.1 glycine cleavage system protein GcvH [Pontiella agarivorans]
PQDLFYAKSHEWVSLATVGITDFAQSQLSDLTFVELPEVGTVFEAGDEAAVVESVKAAAD
VYAPVGGEVVEVNGELEDAPELINNDSFGKGWIFKIKVNDESEVDNMMDADSYEELC
>B_Kiritimatiellota_Tichowtungia_aerotolerans@WP_332882228.1 WP_332882228.1 glycine cleavage system protein GcvH [Tichowtungia aerotolerans]
PQDLYYAKTHEWLRIATVGITDFAQNQLSDLTFVELPEISRDVEAGDEVAVLESVKAASD
IYAPIAGEIVEVNEALEDAPELINNSPYDEGWLFKIRFIKEEDVDELLSAEEYDELC
>B_Lentisphaerota_Lentisphaera_araneosa@WP_007276653.1 WP_007276653.1 glycine cleavage system protein GcvH [Lentisphaera araneosa]
--MKYFSKDHEWVSLATVGISVHAAAELGDVTFVELPETDESVEAGAAVSVVESVKAASD
IYAPIGGTITEVNEVLEDEPEIINEDAENKGWIFKLNGVDASALESLMTADQYAEFI
>B_Lentisphaerota_Oligosphaera_ethanolica@WP_307259763.1 WP_307259763.1 glycine cleavage system protein GcvH [Oligosphaera ethanolica]
--MKYYAETHEWIEVATMGISTFAAEELGDLTYVEMPAVGKAFAAGAVIGTVESVKAASD
IFAPIGGTVSEVNDALAADPALLNQAPEGDGWICRLKDVKEDELKTLLTAEQYQKTI
>B_Lentisphaerota_Oligosphaera_ethanolica@WP_307260349.1 WP_307260349.1 glycine cleavage system protein GcvH [Oligosphaera ethanolica]
--MKRYSNEHQWVECATVGITAFAAEELGELNYVELPAIGAVIAANAPLCVVESVKAASD
VFLPVTGRVIAVNSRLEKEPGLINSSPEGDGWICRIDQFSPSEVEALMDAAAYKAFT
>B_Lentisphaerota_Victivallis_lenta@WP_206213346.1 WP_206213346.1 glycine cleavage system protein GcvH [Victivallis lenta]
--MKYYTEDHEWVEIATVGISEYAADELGEITYVELPEEEDDFIIGDRLGEVESVKASSD
IYSPISGTVSQVNEALADEPGLINDSPEEKGWLCRLTNFDSSELDDMMNEDAYQKYL
>B_Mycoplasmatota_Acholeplasma_equifetale@WP_026400132.1 WP_026400132.1 glycine cleavage system protein GcvH [Acholeplasma equifetale]
KYDVLYSDTHEWIKIGIVGISSYAAMHLGDIVFFDLPSVGTKFNKGDVFAAVESVKSASD
LYMPLSGTVTKVNEALVDHPELVNEDPFN-NWIVEIEISNPNESNELMDVEKYEGQL
>B_Mycoplasmatota_Hujiaoplasma_nucleasis@WP_312031989.1 WP_312031989.1 glycine cleavage system protein GcvH [Hujiaoplasma nucleasis]
VKGLYYSEDHEWVKVCLIGITDFAQAELGDVVFVDLPEAGDEIVQNEEFGAVESVKAASD
LIAPVSGEILEVNDELIGEPEKVNQEPYE-SWFIKVKMSDPEEINNLLDHEAYQKAT
>B_Mycoplasmatota_Mariniplasma_anaerobium@WP_176238458.1 WP_176238458.1 glycine cleavage system protein GcvH [Mariniplasma anaerobium]
KKGLLYAKSHEWLNVATVGISDHAQDNLGDVVFIELPQVGQTIKKGESFGAVESVKAASD
MYLPISGKILEVNSALENTPELLNSDPYG-SWIVKLEILDEKELDSLLKDSEYKEED
>B_Mycoplasmatota_Paracholeplasma_morum@WP_204431855.1 WP_204431855.1 glycine cleavage system protein GcvH [Paracholeplasma morum]
LKDLHYTQTHEWIKVALIGITDYAQETLGSVVFVDLPSIGATFDQKEAFGAVESVKAASD
LMMPVSGKVIEVNDTLQDHPELLNTDPYS-NWIIKIELTDDSELKALLSDKEYEKSI
>B_Mycoplasmatota_Paracholeplasma_vituli@WP_262095624.1 WP_262095624.1 glycine cleavage system protein GcvH [Paracholeplasma vituli]
VKGLLYAPTHEWIKIALIGITDYAQHSLGSVVFVDLPNVGSSFDQFEPFGAVESVKAASD
LMMPVSGKVLRVNEALSSNPEVLNEDAFQ-NWMIEIEVKDASEVSNLLSPEAYEKTL
>B_Mycoplasmatota_Peloplasma_aerotolerans@WP_282838681.1 WP_282838681.1 glycine cleavage system protein GcvH [Peloplasma aerotolerans]
LEGLLYSPSHEWVKVAYVGISDHAQESLGAVVFIELPKVGATIKKGETFGAVESVKAASD
LYLPVTGKVIEVNSTLEDAPETINDDPYG-SWILKIELLDDSELEDLLSGKEYETSI
>B_Myxococcus_fulvus_Myxococcus_fulvus@WP_046713285.1_* WP_046713285.1 glycine cleavage system protein GcvH [Myxococcus fulvus]
PGDLKYTAEHEWARIVVVGITHHAQQTLGDVVYVELPKTGAKVAKGEPFGTVESVKAVSE
LFSPLTGTITKINEELVGSPETLNEEPYGEGWIIELELSDSSQLGELLDAAAYAELL
>B_Nitrospinota_Nitrospina_gracilis@WP_237099888.1 WP_237099888.1 glycine cleavage system protein GcvH [Nitrospina gracilis]
PKDLMYTREHEWLRIGVIGITEFAQDQLGDVVFVELPKEGSDLQQESTFGVVESVKTVSD
LYAPASGKVTKINKELEAHPELINQEPYGKGWIVEVELKDASEKNGLLSAADYENFL
>B_Nitrospirota_Dissulfurispira_thermophila@WP_203471803.1 WP_203471803.1 glycine cleavage system protein GcvH [Dissulfurispira thermophila]
PDNIKYHKEHTWVKVATVGITDYAQDALGDIVYIDLPEVDTAVEANTEMSEIESTKATSA
VIAPVSGTIVEINEKLADSPEIINEDPYGKGWIAVIEMDNESELDDLMDASDYERYI
>B_Nitrospirota_Thermodesulfovibrio_aggregans@WP_059175472.1 WP_059175472.1 glycine cleavage system protein GcvH [Thermodesulfovibrio aggregans]
LENYKFHKEHTWVKVVKVGITDYAQESLGDIIYIELPEVDTHVEADTEMAEIESTKTSSP
VIAPVSGTIVEVNEELIDHPELINEDPYGKGWIAVIEMDNPQELDDLMDYEDYESYL
>B_Planctomycetota_Anaerohalosphaera_lusitana@WP_146663766.1 WP_146663766.1 glycine cleavage system protein GcvH [Anaerohalosphaera lusitana]
VDGLYYTKEHEWVKVATVGIADHAQEALGEITYVELPEVDREVSAKDELAVVESTKAASD
VYSPISGKVTEVNEALEDEPEKVNEDCYGEGWIAKIEMSDASEVEQLMTSDQYKDFF
>B_Planctomycetota_Fuerstiella_marisgermanici@WP_077022445.1 WP_077022445.1 glycine cleavage system protein GcvH [Fuerstiella marisgermanici]
PDELKYAQSHEWVRVVTVGISDFAQAEMTELVYVELPEVGRSYSAGDEVAVVESVKSASD
IYTPVSGEIVEVNEALNDNPSLVNSSPFQDGWMFKIKISDAAQLDKLLDANGYKDSI
>B_Spirochaetota_Alkalispirochaeta_americana@WP_076488067.1 WP_076488067.1 glycine cleavage system protein GcvH [Alkalispirochaeta americana]
DEKVWYQDSHEWVRTATIGISDYAQDELGDVVFVEFPEVGSTLKKGQPLGVVESVKAASD
LYMPVSGKVLSCNEALKDTPETINKDPFGEGWIITVKLDDPAEVENLMDSATYKTYT
>B_Spirochaetota_Breznakiella_homolactica@WP_215628259.1 WP_215628259.1 glycine cleavage system protein GcvH [Breznakiella homolactica]
DSNARYAQSHEWARKLVIGISDHAQHSLGDIVFVDLPKVGSELKAKSAFGVVESVKAASD
VYMPVSGTVTAVNDRLQDEPDLINKDCYGEGWIIKIAPANMADWDGLLSPQDYEKTA
>B_Spirochaetota_Gracilinema_caldarium@WP_304226474.1 WP_304226474.1 glycine cleavage system protein GcvH [Gracilinema caldarium]
DERCRYAKTHEWARKLVIGISDHAQHSLGDIVFVDLPKVGASFGAGAAFGVVESVKAASD
IYVPVAGKITAVNSQLQDSPDLINKDPYGDGWIVRLAPEDPSAFDKLLSPADYEKIA
>B_Spirochaetota_Leptospira_fluminis@WP_135813700.1 WP_135813700.1 glycine cleavage system protein GcvH [Leptospira fluminis]
PPGYKFTEKHEWVKVALIGISDYAQAALGDIVYVDLPKPGKTIKQLDSFGTIESVKAAED
LYAPISGEVTQTNSALATNPAQVNSD-PFGAWMIRIKGINPAELEKLLAPEAYREYV
>B_Spirochaetota_Salinispira_pacifica@WP_024266390.1 WP_024266390.1 glycine cleavage system protein GcvH [Salinispira pacifica]
DKAVMYQKSHEWARKVVVGISDYAQDSLGDVVFVELPEVGSSMSQGDAFGVVESVKAASD
VFVPVSGEITEVNEELSDNPELINEDPFGKGWIIKIQASDVSELDGLMDADAYEEYT
>B_Spirochaetota_Spirochaeta_africana@WP_014454117.1 WP_014454117.1 glycine cleavage system protein GcvH [Spirochaeta africana]
SADVKYARNHEWIKQYIVGVSDFAQDELGDIVFVELPEVGEHFAAGKAFGVVESVKTASD
VYLPVAGTVTAVNEALRDNPELINESPFDKGWIIKIQIDDAAELEALMDVSAYKQMV
>B_Synergistota_Acetomicrobium@WP_303883666.1 WP_303883666.1 MULTISPECIES: glycine cleavage system protein GcvH [Acetomicrobium]
PEDLRYTKTHEWVRVAYVGITDFAQEHLGDIVYVELPEVGSEVEAGDAFCSVESVKAASD
VYSPVSGKVIEVNGSLEDEPELLNEDPYE-NWIAVIEMSDPGEVDALLDAESYAKHC
>B_Synergistota_Fretibacterium_fastidiosum@WP_015556069.1 WP_015556069.1 glycine cleavage system protein GcvH [Fretibacterium fastidiosum]
KDDARYTQTHEWAKKVRVGVDDFSQSALGDIVYAELPEVGAEVHAGAAFGSLESTKAVSD
LNAPVSGKVVKVNEALADSPDLVNKDPFGEGWMIEIEPSNPAEFDKLMAVDAYKEYA
>B_Synergistota_Jonquetella@WP_008520375.1 WP_008520375.1 MULTISPECIES: glycine cleavage system protein GcvH [Jonquetella]
PADLKYTKDHEWYKMAVMGITDHAQHAMGDIVYVELPEIGTEVEAHQDFVVVESVKGAND
VFSPVAGKVCAVNEALDDSPELLNADPYA-NWIAKLE--DVKVPNDLLDAAAYEKLV
>B_Synergistota_Synergistales_bacterium@GHT00729.1 GHT00729.1 glycine cleavage system protein H [Synergistales bacterium]
DKEVSYTKTHEWAKKVRIGVDDYAQSALGDIVYVELPSVGGAVNAGAAFGSLESTKAVSD
LNSPVSGVVVKVNDALSDNPELINSSPYGDGWIIDVEVKGDSDFDALLKSDAYAEYV
>B_Syntrophus_aciditrophicus_Syntrophus_aciditrophicus@WP_011418555.1_* WP_011418555.1 glycine cleavage system protein H [Syntrophus aciditrophicus]
PDDLLYSREHIWVAVATLGITDYAQEKLGDVDEVDLPKVDSFVERDEPFGTLESANDVFE
LVSPLSGEIVNVNEDIMEDVTILNSDPYDAGWIVVIEMKDPEELDDLLEIQGYQDYI
>B_Thermodesulfatator_atlanticus_Thermodesulfatator_atlanticus@WP_022854289.1_* WP_022854289.1 glycine cleavage system protein GcvH [Thermodesulfatator atlanticus]
PQDRLYSENHLWVKKVLIGLTDFGQLKLGEIIDIELPDEGDEFEKDEVFGSIESSHGVFD
LVAPVSGEVIEINEELLDAPDLINEDPYDEGWIVKVKISDPDELEELLTADEYEEIT
>B_Thermodesulfatator_autotrophicus_Thermodesulfatator_autotrophicus@WP_068541755.1_* WP_068541755.1 glycine cleavage system protein GcvH [Thermodesulfatator autotrophicus]
PQDRLYSENHLWVKKVLIGLTDFGQLKLGEIIDLELPDEGDELIKDEVFGSIESAQGVFD
LVAPVSGDVVEINEDLLDSPDLINEDPYEEGWILKVKLSDPDELEELLTADEYEEVT
>B_Thermodesulfatator_indicus_Thermodesulfatator_indicus@WP_013906762.1_* WP_013906762.1 glycine cleavage system protein GcvH [Thermodesulfatator indicus]
PQDRLYSENHLWVKKVLVGLTDFGQLKLGEIIDLELPDEGDELIKDEVFGSIESAQGVFD
LVAPVSGDVVEINEDLLDSPDLINEDPYEEGWILKVKLSDPDELEDLLTADEYEEVT
>B_Thermodesulfobacteriota_Desulfamplus_magnetovallimortis@WP_080799174.1 WP_080799174.1 glycine cleavage system protein GcvH [Desulfamplus magnetovallimortis]
PEELKYSKDHEWSKVVTVGIDDYAQDQLGEVVFVEVPEVGDTFSKGDEFGTVESVKAVSE
IYIPVSGEIVEVNGNLEDAPELVNNSPYEEGWIIKVKADDLSELDNLMDKAAYLEML
>B_Thermodesulfobacteriota_Desulfocicer_vacuolatum@WP_084066795.1 WP_084066795.1 glycine cleavage system protein GcvH [Desulfocicer vacuolatum]
PENLKYSKDHEWVGVATIGINDYAQDQLGEVVFVEVPEVGDTFDAEDEFGTVESVKAVSE
LYCPIAGEVVAINEDLEDAPELVNESPYEKGWIMKIKVADASELDNLMDKAAYFEML
>B_Thermodesulfobacteriota_Desulfovibrio_sp._WGS1351@WP_012624420.1 WP_012624420.1 glycine cleavage system protein GcvH [Desulfovibrio sp. WGS1351]
PSDLLYSKSHEWVRLAVVGITHFAQESLGDITYVELPLVGDEVSEESEFGSIESVKAASD
LVSPVSGDVIGINTALEQAPEKCNADPYGEGWLMRVKFSRKPE--GLLDAAAYESFC
>B_Thermodesulfobacteriota_Pelovirga_terrestris@WP_191155713.1 WP_191155713.1 glycine cleavage system protein GcvH [Pelovirga terrestris]
PEELKYTEEHEWIAIATIGISDFAQNQLGDVVFVELPEVGDELEVGKPFGVVESVKAVSD
VYSPLSGEVVEINEELPDAPETLNTSPYEDGWMIKIRLSDPQEIDDLLDASAYQELV
>B_Thermodesulfobacteriota_Thermosulfurimonas_sp._F29@WP_221172107.1 WP_221172107.1 glycine cleavage system protein GcvH [Thermosulfurimonas sp. F29]
PEDRLYSEEHLWIKRVVVGLSNFACRRFGEIIDLELPEEGEELEKGEVFGTVETPRGVEE
LVAPVTGEVLEVNEEVLEDPELVSEDAYGDGWLLRVKLEDPDELEELMSADEYEDYL
>B_Thermodesulfobacteriota_uncultured_Desulfuromusa_sp.@WP_394708392.1 WP_394708392.1 glycine cleavage system protein GcvH [uncultured Desulfuromusa sp.]
PEELKYTEEHEWVLVATVGITDFAQDQLGDVVFVELPEVGDSVEAGETFGVVESVKAVSD
VYAPVSGEVVEINEDLPDEPETLNNSPYDAGWMVKIKLSDPSAIDELMDVATYQEFV
>B_Thermodesulfobacterium_commune_Thermodesulfobacterium_commune@WP_038060996.1_* WP_038060996.1 glycine cleavage system protein H [Thermodesulfobacterium commune]
PEDRLYTEGHLWVKKVRIGITEYFILKNMEIIDIDLPEEEEEFEKDEIFGSIETIEQVFD
LLMPVSGKIVKVNEKVLEDIEILNEDPFDEGWLIEIEMTNPAELEELLPPEDYELRL
>B_Thermodesulfobacterium_geofontis_Thermodesulfobacterium_geofontis@WP_013909477.1_* WP_013909477.1 glycine cleavage system protein H [Thermodesulfobacterium geofontis]
PEDRLYSESHLWIKKVRIGLTDYFKLKNSEIIDIDLPEEEEIFEKDEIFGSIETVEEVFD
LIMPVSGKIVAVNEKVLDDIDILNEDPYTEGWLIDAELLNPSELEELLPPEDYEIKF
>B_Thermosulfurimonas_dismutans_Thermosulfurimonas_dismutans@WP_068668495.1_* WP_068668495.1 glycine cleavage system protein GcvH [Thermosulfurimonas dismutans]
PEDRFYSEEHLWVKKASIGLSAFAQRLYGEILDLELPEEGDELIKGEIFGSVESARGVEE
LVAPVSGEVVEVNEEILEDPEIVNGDPYGDGWLIKVKLSDLDELEELMAADEYEDFL
>B_Thermosulfurimonas_marina_Thermosulfurimonas_marina@WP_168719371.1_* WP_168719371.1 glycine cleavage system protein GcvH [Thermosulfurimonas marina]
PEDRLYSEEHLWVKKVYLGFSDFARRKYGEILDLELPEEGEEIERGEVFGSVETPRGVEE
LVAPVSGEVVEVNEEVLEDPELVSEDPYGDGWLLRVKLSDPEELEELMSADEYEDYL
>B_Thermosulfuriphilus_ammonigenes_Thermosulfuriphilus_ammonigenes@WP_166032167.1_* WP_166032167.1 glycine cleavage system protein GcvH [Thermosulfuriphilus ammonigenes]
PEGLLYSEGHLWLKRARIGLTSVGRRILGEIIDIELPEEGEEMTKDEAFGSLESTRKVVD
LLAPVSGQVLEINEAIIDAPEIINEDPYDEGWLIKIKLSDPEELEDLMGADEYEDFV
>B_Thermotogota_Fervidobacterium_thailandense@WP_069292544.1 WP_069292544.1 glycine cleavage system protein GcvH [Fervidobacterium thailandense]
--MRKFAKTHEWFDTYKVGISEYAQEQLGDVVFVDLPPVGKEVKKGEVILSIESVKAAGD
VYAPVSGKIVEVNEKLNANPELINQDPYGEGWIVKIEPSNPSEIDELLTEEEYKAQL
>B_Thermotogota_Kosmotoga_arenicorallina@WP_068346890.1 WP_068346890.1 glycine cleavage system protein GcvH [Kosmotoga arenicorallina]
--MKKYAKTHEWVHVATVGISNYAQEHLGDIVYVELPEVGKEVTKGDTICSVESVKAASD
VYSPLSGKVVEVNEELDSAPETINSDAEKSGWIFKLELSDPAELDGLMDEEEYKKYC
>B_Thermotogota_Mesoaciditoga_lauensis@WP_036226159.1 WP_036226159.1 glycine cleavage system protein GcvH [Mesoaciditoga lauensis]
--MKKYTESHEWVELATVGISDHAQNELGDIVYVELPEVGKEVKAGETLCSVESVKSASD
VYAPVSGKVVEVNEELENAPETINKSAEKDGWIAKIEVSDPSELDKLLSEEEYKKKI
>B_Thermotogota_Thermosipho_atlanticus@WP_073072956.1 WP_073072956.1 glycine cleavage system protein GcvH [Thermosipho atlanticus]
--MKKYTKSHEWVDTGLVGITNHAQEELGDIVYVDLPETGTEVNKGDVLLSIESVKAASD
VYAPVSGKIVEINSELDSSPELVNEDAEGKGWLVKIEFSNPSELEELLSEEEYKKFL
>B_Thermotogota_Thermotoga_maritima@WP_010865076.1 WP_010865076.1 glycine cleavage system protein GcvH [Thermotoga maritima]
MKMKKYTKTHEWVSIATVGITNHAQEQLGDVVYVDLPEVGREVKKGEVVASIESVKAAAD
VYAPLSGKIVEVNEKLDTEPELINKDPEGEGWLFKMEISDEGELEDLLDEQAYQEFC
>B_Trichlorobacter_lovleyi_Trichlorobacter_lovleyi@WP_012469657.1_* WP_012469657.1 glycine cleavage system protein GcvH [Trichlorobacter lovleyi]
PEELKYSKEHVWLRIAVVGITDFAQEELGTIAAVELPDEGDQVEQEDSMGSIEARKTVAE
LYAPVTGTVLAVNEEAVDTPSLLNDDPYDGGWLLELELEDRDELKALMSADDYADYV
>B_Trichlorobacter_lovleyi_Trichlorobacter_lovleyi@WP_012470716.1_* WP_012470716.1 glycine cleavage system protein GcvH [Trichlorobacter lovleyi]
MSEIYFTKEHEWVKVAVCGISDHAAHELGDITFVELPAIGKVVKQEEVMAAIESVKAASD
IYAPVSGTVVKVNSELDDAPEKVNESGEEAAWMVELELADAAELSKLMTKAQYEAYL
>B_Verrucomicrobiota_Cerasicoccus_frondis@WP_309382777.1 WP_309382777.1 glycine cleavage system protein GcvH [Cerasicoccus frondis]
PADLKYTEEHEWLRAATIGITDHAQTSLGDITFVELPAVGDTIEKGDTFGTVESVKAASD
LYAPVTGEVIAINEALDGEPELVNTDPYGAGWMIKIKIDDS-EAPELLDAEAYAKVC
>B_Verrucomicrobiota_Coraliomargarita_sinensis@WP_110131945.1 WP_110131945.1 glycine cleavage system protein GcvH [Coraliomargarita sinensis]
PADLLYTKDHEWVKVATVGITDYAQESLGDITFVEFPQDGESFTSGDTFGVVESVKAASD
LFMPVDAEVIEINEDVDASPELLNQEPYEGGWLLKIKLQNPEQLDELLKADAYESIV
>B_Verrucomicrobiota_Pelagicoccus_sp._SDUM812002@WP_309021613.1 WP_309021613.1 glycine cleavage system protein GcvH [Pelagicoccus sp. SDUM812002]
PADLKYTKDHEWLKLALIGITDFAQNSLGDITFVEVPEVGDSFDAGDSFGVVESVKAASD
LYMPVDAEVVEVNEALEDSPESVNTSPYDEGWIMKIKVKDPASLSELLDAAAYEEIA
>B_Verrucomicrobiota_Rubellicoccus_peritrichatus@WP_317831524.1 WP_317831524.1 glycine cleavage system protein GcvH [Rubellicoccus peritrichatus]
PSDLKYTKQHEWVRVATIGITDYAQGSLGDITFIELPNVGDSMAAHETFGVVESVKAASD
IYMPISGEIAEINESLEDAPENANNDPYGDGWIVKIKISNPSDLDALLDASAYEAET
>B_Verrucomicrobiota_unclassified_Lentimonas@WP_162024785.1 WP_162024785.1 MULTISPECIES: glycine cleavage system protein GcvH [unclassified Lentimonas]
PADLLYTKDHEWVKMATVGITDYAQESLGDITFVEFPEVGATLEVGDTFGVVESVKAASD
LYMPLSGEVIEINEAVDDAPELVNQEAFNQGWLLKIRLSDASQVADLMTPEAYSELI
>E_Colpodellida_Vitrella_brassicaformis_CCMP3155@CEM03536.1 CEM03536.1 unnamed protein product [Vitrella brassicaformis CCMP3155]
PFSTYYSKSHEWFKVGTLGITNHAQEQLGEIVFVDLPDVGKSASKGSGLLSLESVKAVGE
VYSPVDGKVIEQNGELSNNPKLVNEEPESNGWLAKIEFQ--GEVSGMLTRDEYDQFV
>E_Danio_Danio_aesculapii@XP_056318356.1 XP_056318356.1 LOW QUALITY PROTEIN: glycine cleavage system protein H (aminomethyl carrier), b [Danio aesculapii]
SGALKFTDKHEWVRVGTVGISNFAQEALGDVVYCGLPEVGTKLDQMEEFGALESVKAASE
LYSPLTGEVTAINTELTEXPGLVNTACYEGGWLIKMTIEKPAELDELMDEAAYEKFI
>E_Drosophila_melanogaster_Drosophila_melanogaster@NP_524197.1 NP_524197.1 pumpless [Drosophila melanogaster]
AKERRYTNKHEWVEVAIVGISSYAQEALGDVVFAQLPEPGTELKQDDECGALESVKAASE
VYSPVSGKVIEKNAEVEDTPALVNSSCYEKGWLFKVDLKNPKELEALMTEDQYKAFL
>E_Haptista_Diacronema_lutheri@KAG8460297.1 KAG8460297.1 hypothetical protein KFE25_011788 [Diacronema lutheri]
AVVTKFTTDHEYVSNATVGITKFAAEALGDIVFVELPEVGAKLDQKESMGVVESVKAASD
VYMPISGEILEVNDMLKDSPATINESPLEKGWMAKIKISNPAEMDEMMTLEAYEKFC
>E_Haptista_Pavlovales_sp._CCMP2436@KAJ1634917.1 KAJ1634917.1 glycine cleavage H-protein-domain-containing protein [Pavlovales sp. CCMP2436]
AAVTKFTTDHEYVSNATVGITKFAAEALGDIVFVELPEVGSTIAQKEAMGVVESVKAASD
VYMPISGEIVEVNEALKDAPATINEDPNGKGWMAKIKISDLSEMDAMMTAEAYKKFC
>E_Homo_sapiens_Homo_sapiens@XP_047289856.1 XP_047289856.1 glycine cleavage system H protein, mitochondrial isoform X3 [Homo sapiens]
SNMRKFTEKHEWVTTGTVGISNFAQEALGDVVYCSLPEVGTKLNKQDEFGALESVKAASE
LYSPLSGEVTEINEALAENPGLVNKSCYEDGWLIKMTLSNPSELDELMSEEAYEKYI
>E_Metazoa_Actinia_tenebrosa@XP_031565362.1 XP_031565362.1 uncharacterized protein LOC116300604 [Actinia tenebrosa]
LGERKFTKEHEWVSVATVGVSNYAQEKLGDIVFVQMPEVGDHFDKDTEFGALESVKAASD
LFLPLTGKISEINTSLEETPSLVNESPYDNGWIVKMEVENPSELDDLMDEKAYDDFL
>E_Metazoa_Harpegnathos_saltator@XP_011146715.1 XP_011146715.1 uncharacterized protein LOC105187542 [Harpegnathos saltator]
RTERWYTDKHEWVTVGTVGISDYAQEALGDVVYVQLPDVGSTIKKGEECGALESVKAASE
LISPVSGKVIEKNESVESKPSLINTSCYKDGWLFKVELSEKDEVKSLMNEESYNTFL
>E_Metazoa_Lytechinus_pictus@XP_054748690.2 XP_054748690.2 glycine cleavage system H protein-like [Lytechinus pictus]
ESDKKFSKDHEWITTGTIGITEYAQEKLGDIVYVQLPEVGDSFDQDSEFGALESVKAASD
LFSPASGEVIEVNSLLESDPALVNSDPYGEGWIMKMKLSNPSEIDDLMTEEQYNKFV
>E_Metazoa_Nematostella_vectensis@XP_001641401.2 XP_001641401.2 glycine cleavage system H protein [Nematostella vectensis]
LGVTKYTPKHEWVVVGTIGVTDYAQSNLGDIVYVQLPEVGDKFSMEEEFGALESVKAASD
LYSPTSGKITEINSQLEEDPSLINKSPYGDGWIVKMELSNPSELDDLLDEEAYKELV
>E_Metazoa_Pan_troglodytes@XP_523434.1 XP_523434.1 glycine cleavage system H protein, mitochondrial isoform X2 [Pan troglodytes]
LSVRKFTEKHEWVTTGTVGISNFAQEALGDVVYCSLPEVGTKLNKQDEFGALESVKAASE
LYSPLSGEVTEINEALAENPGLVNKSCYEDGWLIKMTLSNPSELDELMSEEAYEKYI
>E_Metazoa_Strongylocentrotus_purpuratus@XP_781990.2 XP_781990.2 uncharacterized protein LOC576609 [Strongylocentrotus purpuratus]
NSDKKFSKDHEWITTGTVGITQYAQEKLGDIVYVQLPEIGDSLEQDGDFGALESVKAASD
LFSPVTGDVIEINSILESTPSLVNQDPFGEGWIIKIKLSNPSEIDDLMTEEQYNKFV
>E_Metazoa_Trichoplax_adhaerens@XP_002108285.1 XP_002108285.1 expressed hypothetical protein [Trichoplax adhaerens]
MRERKYSKEHEWVSMGTIGISKYAQEKLGDVVYVSLPDVSETIITDEEFGILESVKAAND
LFAPVSGEVIEINDDVLDRPSLVNSSPFEEGWLIKVRLSNKKELNNLMSESEYEDFT
>E_Metazoa_Tupaia_chinensis@XP_006169059.1 XP_006169059.1 glycine cleavage system H protein, mitochondrial-like [Tupaia chinensis]
SSGSKFMEKHKWIAAGIVGICNLAEEASGDVVYCTLSEVGTRLDKQDEFGALESVKAASE
LSSPLSGEVIEMNEALAENPGLVNK-CNEDAWLIKMTLSNPSELDELMSEDVHEKYM
>E_Porifera_Dysidea_avara@XP_065915897.1 XP_065915897.1 glycine cleavage system H protein-like [Dysidea avara]
ATGYRFSKSHEWTSLATIGVTNYAQDKLGDVVYVELPVVGQELEEDDVFGVLESVKAASD
LYSPLSGTVVDVNSQLSDSPELINKEPYAEGWLMKLELKDTSEYDQLMSQEEYMKFL
>E_Porifera_Halichondria_panicea@XP_064398601.1 XP_064398601.1 glycine cleavage system H protein-like [Halichondria panicea]
SGQYRYTTTHEWASLATVGISIYAQEKLGDVVFAELPDLGQQLERNETMGVLESVKAAAD
IHSPLSGTVVEINSELEDAPELINEDPYNKGWLLKLKVSGEEEFHELIDNKEYKKFL
>M_Metamonada_Carpediemonas_membranifera@KAG9393870.1 KAG9393870.1 Glycine cleavage system H-protein [Carpediemonas membranifera]
ASVKYFTKTHEFIDVGKVGITQYAATHLGEIVYAELPEIDAEVTKEEVLCAVESVKAASD
VVMPVAGIVTGVNSELESRPAMINEDPF-LGWIAEVQISDLEELDGLMTQADYQEYL
