# Supplementary material for: Molecular evolution of the Wood-Ljungdahl pathway and the reductive glycine pathway in Desulfobacterota
Source: Front Microbiol. 2026 Jan 9;16:1708584. doi: 10.3389/fmicb.2025.1708584 (PMC12827605; doi:10.3389/fmicb.2025.1708584)
Supplement: Supplementary file 8 [file Data_Sheet_2.ZIP › Alignment data for phylogenetic tree/04_FDH-Mb.fst]

>Q_SPD34687.1 formate dehydrogenase (cytochrome-c-553), beta subunit [Desulfovibrio sp. G11]
FLVDTTRCACRGCQLACKEWHDLPFFPDQCRHCLTPPCVDVADEDDAQAIQEACPYLTKC
DMCRVSAGPICVKTCPTGAMVFGEREEVLPVSVIY
>A_Methanobacteriota_Ferroglobus_sp.@@4Fe-4S_dicluster_domain-containing_protein@WP_290901349.1 WP_290901349.1 4Fe-4S dicluster domain-containing protein [Ferroglobus sp.]
MVIDLNRCGCRSCAVICKMVNSVPFLPVPCMHCENAPCVKVCPCIGCRYCITACPYVEKC
TFCFVDKGPACVRGCPGNARVFGDLDDPNSPKVFY
>A_Nitrososphaerota_Conexivisphaera_calida@@4Fe-4S_dicluster_domain-containing_protein@WP_174448411.1 WP_174448411.1 4Fe-4S dicluster domain-containing protein [Conexivisphaera calida]
ILFDVTRCGCRACQIACKSWWDLPFPQVRCMHCDDPACVHACPCIGCKYCIDACPFVYKC
NMCRVSAGPACVETCPSDALQFGPRNDMLETSVFI
>A_Nitrososphaerota_Conexivisphaera_calida@@4Fe-4S_dicluster_domain-containing_protein@WP_174449099.1 WP_174449099.1 4Fe-4S dicluster domain-containing protein [Conexivisphaera calida]
MVIKIDQCGCMACTAACAFENETPFIPRLCMQCENPPCYYVCPCMGCEYCVEACPYVDKC
TYCTAPDDPACVRTCVGGARIFGCLDDPNSPHTLY
>A_Thermoproteota_Pyrodictium_abyssi@@4Fe-4S_dicluster_domain-containing_protein@WP_338251114.1 WP_338251114.1 4Fe-4S dicluster domain-containing protein [Pyrodictium abyssi]
MALDVNKCGCRRCAYACVMENNQGYVPVACMHCEDPPCTMVCPCIGCRYCMTACPYVEKC
TWCRTRDGPACVEVCPVGARVFGDLNDPDSPRFFY
>A_Thermoproteota_Pyrodictium_delaneyi@@4Fe-4S_dicluster_domain-containing_protein@WP_055407908.1 WP_055407908.1 4Fe-4S dicluster domain-containing protein [Pyrodictium delaneyi]
MALDVNKCGCRRCAYACVMENNQAYVPVACMHCEDPPCTMVCPCIGCRYCITACPYVEKC
TWCRTRDGPACVEVCPVGARVFGDLHDPSSPRFFY
>B_Acidobacteriota_Geothrix_sp._21YS21S-2@@4Fe-4S_dicluster_domain-containing_protein@WP_306601710.1 WP_306601710.1 4Fe-4S dicluster domain-containing protein [Geothrix sp. 21YS21S-2]
YALDLSRCGCRRCVHACVQENNPSYMPVQCQQCKNPPCVKVCPCIGCRYCMAACPYVEKC
TFCRTRKGPACVEVCPTGSRKFGNLADPKSPKFFY
>B_Acidobacteriota_uncultured_Paludibaculum_sp.@@4Fe-4S_dicluster_domain-containing_protein@WP_321474794.1 WP_321474794.1 4Fe-4S dicluster domain-containing protein [uncultured Paludibaculum sp.]
MVVDIDLCGCGACMVACAAENNVAFLPLMCMHCSEPPCESVCPCLGCRYCMTACPYVEKC
NLCRLHAAAACVEACPTGAMVLGDLDDPTTPKVAY
>B_Actinomycetota_Adlercreutzia_equolifaciens@@4Fe-4S_dicluster_domain-containing_protein@WP_278979916.1 WP_278979916.1 4Fe-4S dicluster domain-containing protein [Adlercreutzia equolifaciens]
MVIDQGMCGCQTCAMACKVANNVPFVPISCQHCENPACVKVCPCIGCRMCMGACPYVEKC
TFCRTSQGPACMELCPGRARHWGDLDDPNSPSVYY
>B_Actinomycetota_Adlercreutzia_faecimuris@@4Fe-4S_dicluster_domain-containing_protein@WP_242163352.1 WP_242163352.1 4Fe-4S dicluster domain-containing protein [Adlercreutzia faecimuris]
MVIDQKRCGCWTCAMSCKSANGLPFTPVSCQHCENPACVKVCPCIGCRMCMAACPYVEKC
TFCRTSQGPACMELCPVRARFWGDLDDPESPSVYY
>B_Aquificota_Hydrogenobacter_sp._T-8@@formate_dehydrogenase_subunit_beta@WP_173833879.1 WP_173833879.1 formate dehydrogenase subunit beta [Hydrogenobacter sp. T-8]
ILVDVSSCGCKACEAACSQWHDLKITKYQCMHCADPGCLKACPCIGCKFCLSGCPFPWKC
NFCRVSAGPMCVKTCPTNALHFGTKEEMLITGYIY
>B_Aquificota_Thermovibrio_guaymasensis@@4Fe-4S_dicluster_domain-containing_protein@WP_121169704.1 WP_121169704.1 4Fe-4S dicluster domain-containing protein [Thermovibrio guaymasensis]
ILYDASKCACRGCQGACKQWHDLPFNRQSCFHCENPDCAAVCPCIGCGNCADACPFSYKC
NFCRIDNGPACVSACPTGALKYGEREELERTNVIL
>B_Armatimonadota_Capsulimonas_corticalis@@4Fe-4S_dicluster_domain-containing_protein@WP_119321626.1 WP_119321626.1 4Fe-4S dicluster domain-containing protein [Capsulimonas corticalis]
MVIDLDRCGCHGCETACYAENNIPFMPILCQQCGEAPCEPVCPCVGTRYCGNNCPYMEKC
TFCRIRRATACAQACPPKAITWGDLNDDASPSVVY
>B_Bacillota_Desulfitobacterium_chlororespirans@@4Fe-4S_dicluster_domain-containing_protein@WP_072773767.1 WP_072773767.1 4Fe-4S dicluster domain-containing protein [Desulfitobacterium chlororespirans]
MAIDLKQCGCHTCSVACKMANNLPFLPLNCQHCENPACVKACPCIGCRYCMVACPYVEKC
TFCRLAEGPACMELCPGRARYFGDIDDPESPNVYY
>B_Bacillota_Desulfitobacterium_hafniense@@4Fe-4S_dicluster_domain-containing_protein@WP_018306523.1 WP_018306523.1 4Fe-4S dicluster domain-containing protein [Desulfitobacterium hafniense]
MLVDLKRCGCHTCAVACKVENNLPYMTLACQHCENPACVKVCPCIGCRYCMVACPYVEKC
TFCRQAQGPACVEVCPGKARHFGDLNDPGSPSVYF
>B_Bacteroidota_Sunxiuqinia_elliptica@@4Fe-4S_dicluster_domain-containing_protein@WP_170846993.1 WP_170846993.1 4Fe-4S dicluster domain-containing protein [Sunxiuqinia elliptica]
MAIDTKKCGCGDCVVACQTENNVPIRSERCNHCDNSPCVRCCPCIGCGACIASCPYVDKC
TFCRIKQGPACVAVCPTKCMYFGDLDDPNSPQVYY
>B_Bdellovibrio_bacteriovorus_Bdellovibrio_bacteriovorus@@TAT-variant-translocated_molybdopterin_oxidoreductase@WP_374716548.1_* WP_374716548.1 TAT-variant-translocated molybdopterin oxidoreductase [Bdellovibrio bacteriovorus]
MAIDTNTCGCSACMVACQAENNVPFQPMLCQHCDNAPCETVCPCVGTRYCANNCPYMEKC
TFCRIQEATACQTACPPGGIVFGDLNDPNSPNIRY
>B_Betaproteobacteria_Sutterella@@MULTISPECIES__4Fe-4S_dicluster_domain-containing_protein@WP_016475239.1 WP_016475239.1 MULTISPECIES: 4Fe-4S dicluster domain-containing protein [Sutterella]
MVIDLDRCGCFACEVACKQENNVAFLPSICQCCKDAPCVKVCPCIGCKMCMAACPYVEKC
TLCLQAVGPACVKVCCAKARFFGDIDDPESPTVRY
>B_Calditrichota_Caldithrix_abyssi@@4Fe-4S_dicluster_domain-containing_protein@WP_006928309.1 WP_006928309.1 4Fe-4S dicluster domain-containing protein [Caldithrix abyssi]
VLVDTTVCGCRQCEYACKVEHGMETVKVQCMHCDHPACVSACICIGCRYCMVACPFILKC
DFCRTSKGPACVEICPTEALTFGKRYELIQTSWLY
>B_Calditrichota_Caldithrix_abyssi@@TAT-variant-translocated_molybdopterin_oxidoreductase@WP_052304131.1 WP_052304131.1 TAT-variant-translocated molybdopterin oxidoreductase [Caldithrix abyssi]
MTIDLNSCGCNACVVACQSENNIPAQPMACAQCENAPCEQVCPCIGTRYCSNNCPFMEKC
TYCRINQATACEQACPADAIVFGNINDPNSTRTSY
>B_Chloroflexota_Aggregatilinea_sp.@@4Fe-4S_dicluster_domain-containing_protein@WP_324389724.1 WP_324389724.1 4Fe-4S dicluster domain-containing protein [Aggregatilinea sp.]
MVIDLKRCGCNTCAMACKVENNVPYLTMACQHCENPACVKVCPCIGCRYCMVACPYVEKC
TFCRLGQGPACIEQCPARARHFGDLKDPDSPSVYF
>B_Chloroflexota_Thermoflexus_sp.@@4Fe-4S_dicluster_domain-containing_protein@WP_376792671.1 WP_376792671.1 4Fe-4S dicluster domain-containing protein [Thermoflexus sp.]
MVIDLSRCGCRACMEACKVENNTPFMPRPCMHCDNAPCVKVCPCIGCRYCEVACPYIEKC
TFCRVEKGPACVANCPVQALLFGDLDDPDSPRVFY
>B_Chrysiogenota_Desulfurispira_natronophila@@4Fe-4S_dicluster_domain-containing_protein@WP_183729776.1 WP_183729776.1 4Fe-4S dicluster domain-containing protein [Desulfurispira natronophila]
MFIDGNGCGCNMCTIACNKENNVGYITMACQHCDRPPCVFVCPCMGCKYCMTACPYVEKC
SFCRTDRGPACVEACPVNVRFFGNIDDPDSPKVFF
>B_Chrysiogenota_Desulfurispirillum_indicum@@4Fe-4S_dicluster_domain-containing_protein@WP_013506772.1 WP_013506772.1 4Fe-4S dicluster domain-containing protein [Desulfurispirillum indicum]
MFIDVNGCGCNMCTVACNKENNVGYLSMACQHCDRPPCVLVCPCMGCKYCMTACPYVEKC
SFCRSDRDPACIEACPVGIRYFGNLDDPDSPKVYF
>B_Deferribacterota_Geovibrio_ferrireducens@@4Fe-4S_dicluster_domain-containing_protein@WP_265822108.1 WP_265822108.1 4Fe-4S dicluster domain-containing protein [Geovibrio ferrireducens]
MLIDLDRCGCFSCEVACKNENNIDFLPSLCQACDSAPCVAVCPCIGCMACITACPYVEKC
TLCLKA-PPACVKACCAKARFVGDFDDPGGPTMRY
>B_Deferribacterota_Seleniivibrio_woodruffii@@4Fe-4S_dicluster_domain-containing_protein@WP_132871675.1 WP_132871675.1 4Fe-4S dicluster domain-containing protein [Seleniivibrio woodruffii]
MILDRRRCACQGCTVACKVANATPYMPLICNHCDNAPCVHVCPCIGCQMCMEACPYVDKC
TFCRREKGPACVATCPGVARFFGDLDDPESPRVFY
>B_Deinococcota_Thermus_thermophilus@@4Fe-4S_dicluster_domain-containing_protein@WP_096412027.1 WP_096412027.1 4Fe-4S dicluster domain-containing protein [Thermus thermophilus]
MVIDTRKCGCHACTIACAVENKLPFLPRPCMQCDKPPCVPVCPCIGCRYCLVACPYARKC
SFCRIEKGPQCVTTCIGRATFFGDASDPESPRVYY
>B_Deltaproteobacteria_Dissulfurirhabdus_thermomarina@@4Fe-4S_dicluster_domain-containing_protein@WP_163299076.1 WP_163299076.1 4Fe-4S dicluster domain-containing protein [Dissulfurirhabdus thermomarina]
MVLDLAKCGCTACTTACVAENHLPFMPRPCMQCDNPPCVKVCPCIGCRYCINACPYARKC
TFCRIDKGPACVTTCLGDATYFGDSNDPDSPSTYY
>B_Dictyoglomota_Dictyoglomus_turgidum@@4Fe-4S_dicluster_domain-containing_protein@WP_272994809.1 WP_272994809.1 4Fe-4S dicluster domain-containing protein [Dictyoglomus turgidum]
IYPKEEVCGCHLCEIYCVLAHSGTTFALQCRHCDDPLCTKACICVGCWSCILVCPYASKC
DLCN-G--PVCVQNCPNSALEVIEV----------
>B_Endomicrobiia_Endomicrobium_proavitum@@4Fe-4S_dicluster_domain-containing_protein@WP_052570054.1 WP_052570054.1 4Fe-4S dicluster domain-containing protein [Endomicrobium proavitum]
VYAFENRCGCGLCEVYCKTAHSKSYFALQCRHCDDAKCVKACICVACLSCLLVCPFVSKC
DLCF-G--PACVENCPNGALKLLDDKEAEA-----
>B_Epsilonproteobacteria_Sulfurospirillum_halorespirans@@4Fe-4S_dicluster_domain-containing_protein@WP_069479073.1 WP_069479073.1 4Fe-4S dicluster domain-containing protein [Sulfurospirillum halorespirans]
MVIDLDRCGCYSCEIACKMENDVAFLPTICQQCYDAPCVGVCPCIGCKYCMMACPYVEKC
TLCLQAIGPACVKVCCSKARTFGDIEDPNSPSVKY
>B_Escherichia_coli_Escherichia_coli@@formate_dehydrogenase_subunit_beta@WP_137516764.1 WP_137516764.1 formate dehydrogenase subunit beta [Escherichia coli]
KLIDVTTCGCKGCQVACSEWNDIRIRKDGCMHCTDPGCLKACPCIGCGYCIAGCPFVYKC
TLCRVSVGPACVKTCPTGAIQFGTKKDMLNTHVMY
>B_Fusobacteriota_Cetobacterium_sp.@@4Fe-4S_dicluster_domain-containing_protein@WP_332479577.1 WP_332479577.1 4Fe-4S dicluster domain-containing protein [Cetobacterium sp.]
IKIDRSKCGCLTCVSACMVAHNSPFSPIFCRNCDLPECVYTCMCASCYMCIMACPYIMKC
DMCLSD--PQCVAKCPMAAITLEEVESR-------
>B_Gemmatimonadota_Gemmatimonas_aurantiaca@@4Fe-4S_dicluster_domain-containing_protein@WP_337172539.1 WP_337172539.1 4Fe-4S dicluster domain-containing protein [Gemmatimonas aurantiaca]
YAFNISKCGFRSCVEACINENNLDYLGTQCFQCADPPCVKVCPCIGCRYCMAACPYVEKC
TFCRTRQGPACAEACPTGARVFGNLLDPDSPRFWY
>B_Gemmatimonadota_Longimicrobium_sp.@@molybdopterin_dinucleotide_binding_domain-containing_protein@WP_325310406.1 WP_325310406.1 molybdopterin dinucleotide binding domain-containing protein [Longimicrobium sp.]
MVMDLARCGCSACTVACYAENNIPFVPMPCQHCSNAPCEPVCPCVGTRYCANNCPYMEKC
TFCRIHEGPACAQACPTQVITFGNIRDQNSTAIVY
>B_Kiritimatiellota_Pontiella_sp.@@4Fe-4S_dicluster_domain-containing_protein__partial@WP_372796329.1 WP_372796329.1 4Fe-4S dicluster domain-containing protein, partial [Pontiella sp.]
FHFHMDLCGCHACEVACAEQNNLPFLSSGCNHCLDAACAKGCPCIGCGYCTWNCPYVTKC
DMCRLADGPACVQACPAGAIEIETVPL---PDMPN
>B_Lentisphaerota_Lentisphaera_profundi@@4Fe-4S_dicluster_domain-containing_protein@WP_274150316.1 WP_274150316.1 4Fe-4S dicluster domain-containing protein [Lentisphaera profundi]
YAFNISKCGYGDCIEACVEENNQDYLGTQCFQCANPPCTTVCPCVGCRYCEAACPYMEKC
TFCRTREGPACAEACPTGARTFGNILDPDSPKFWY
>B_MAG_Deltaproteobacteria_Deltaproteobacteria_bacterium_RIFOXYC2_FULL_48_10@@formate_dehydrogenase@OGQ93507.1 OGQ93507.1 MAG: formate dehydrogenase [Deltaproteobacteria bacterium RIFOXYC2_FULL_48_10]
FFIDTSRCACRGCQIACKEWNELPFFPDQCRHCIDPPCVYVGAAADFEQIRSSCPYISKC
TMCRVTQNPACVAVCPTGTMNFGERDDMLAVSVIY
>B_MAG_Planctomycetota_Planctomycetaceae_bacterium@@formate_dehydrogenase@TSA54319.1 TSA54319.1 MAG: formate dehydrogenase [Planctomycetaceae bacterium]
FFIDTTRCACRGCQVACKEWHGLPFFPDQCRHCLEPPCREVADEKAFNEIRESCPYITKC
DMCRVQNGPICVKTCPTGAMNFGDREEMLKIRVIY
>B_MAG_Spirochaetota_Spirochaetota_bacterium@@MAG_TPA__formate_dehydrogenase@HOP31023.1 HOP31023.1 MAG TPA: formate dehydrogenase [Spirochaetota bacterium]
FFIDTSRCACRGCQVACKEWQGFEFFPDQCRHCTEPPCKLAADKEGFLMMKEYCPYINKC
DMCRVEEGPMCVKTCPTGAMNFGDRDKMLAVRVIY
>B_MAG_other_Deltaproteobacteria_bacterium@@formate_dehydrogenase@NCB21757.1 NCB21757.1 MAG: formate dehydrogenase [Deltaproteobacteria bacterium]
FLIDTTRCACRGCQLACKEWHDLPFFPDQCRHCLTPICKDVADPQDAQAVIDACPYLTKC
DMCRVNAGPICVKTCPTGTMAFGEREEILPVSVIY
>B_Magnetococcus_Magnetococcus_marinus@@hydrogenase_2_operon_protein_HybA@WP_011714124.1 WP_011714124.1 hydrogenase 2 operon protein HybA [Magnetococcus marinus]
MLYDATLCGCKACVSKCKEVNGLPFEKRSCMHCVDPGCVSACPCIGCRTCMTGCPYIQKC
QMCRIDNGTGCAEVCPTGATLFGKRSDLLATNVLH
>B_Magnetococcus_Magnetococcus_sp._PR-3@@hydrogenase_2_operon_protein_HybA@WP_332891175.1 WP_332891175.1 hydrogenase 2 operon protein HybA [Magnetococcus sp. PR-3]
MLYDSTLCGCKACVTKCKEVNGMPFEKRSCMHCVDPGCVSACPCIGCRTCMTGCPYIQKC
QMCRIDQGTGCAEVCPTGATLFGKRSDLLATNVMH
>B_Nitrospirota_Thermodesulfovibrio_aggregans@@4Fe-4S_dicluster_domain-containing_protein@WP_059176390.1 WP_059176390.1 4Fe-4S dicluster domain-containing protein [Thermodesulfovibrio aggregans]
LLITPDICGCRACQVACKEWNQLPFVSQRCMHCGEPACVQICPCIACHACRSACPFISKC
HLCRVRAGPACAKTCPTGAIKFGDRDALIKLGVVF
>B_Planctomycetota_Urbifossiella_limnaea@@4Fe-4S_dicluster_domain-containing_protein@WP_145244318.1 WP_145244318.1 4Fe-4S dicluster domain-containing protein [Urbifossiella limnaea]
YALNLSICGCRRCAEACHVENNHDYMPVQCQQCENPPCVKACPCIGCRYCEAACPYMEKC
TFCRTREGPACLEACPTGARVFGNVLDPDSPRFYY
>B_Rhodothermota_Longimonas_halophila@@4Fe-4S_dicluster_domain-containing_protein@WP_098062720.1 WP_098062720.1 4Fe-4S dicluster domain-containing protein [Longimonas halophila]
MVIDLNTCGCNACVVACTSENNVQTQPVTCHHCENAPCESVCPCIGTRYCSNNCPYMEKC
TFCRVRGSTACQQACPTNAITFGDLNDPESPRLSY
>B_Spirochaetota_Thermospira_aquatica@@4Fe-4S_dicluster_domain-containing_protein@WP_271435868.1 WP_271435868.1 4Fe-4S dicluster domain-containing protein [Thermospira aquatica]
VYPREEYCACHLCEVACILEHSKSSFSANCRMCEHAECVEACPCIGCWMCIMACPQSDKC
DLCRAE--PACVQACPNDALVFEDRDEKLPLNLID
>B_Spirochaetota_Treponema_primitia@@4Fe-4S_dicluster_domain-containing_protein@WP_010256490.1 WP_010256490.1 4Fe-4S dicluster domain-containing protein [Treponema primitia]
VLADPEKCGCRACEVACFAAHRQGTMPIQCHHCENAPCLQSCLCIGCRNCALACPFVFKC
DLCREG--PACVATCPNEALRVVDTEEELRVQ---
>B_Synergistota_uncultured_Cloacibacillus_sp.@@4Fe-4S_dicluster_domain-containing_protein@WP_346690693.1 WP_346690693.1 4Fe-4S dicluster domain-containing protein [uncultured Cloacibacillus sp.]
IFIDADKCGCMNCTLACMNAHRKDYRPLFCRHCDEPMCVTSCMCGACFMCVMNCPFVIKC
DFCREE--PACVKACPKEAIHVEEVR---------
>B_Thermotogota_Petrotoga_olearia@@4Fe-4S_dicluster_domain-containing_protein@WP_103066209.1 WP_103066209.1 4Fe-4S dicluster domain-containing protein [Petrotoga olearia]
LMLDQAKCGCRACEYACSFEHTGKFVPSVCLQCERAYCEEVCPCIGCKQCIVACPWVIKC
DNC--G--PACIKVCYPDALSYEEVEDITN-----
>B_Verrucomicrobiota_Coraliomargarita_sp._SDUM461004@@4Fe-4S_dicluster_domain-containing_protein@WP_308984960.1 WP_308984960.1 4Fe-4S dicluster domain-containing protein [Thalassobacterium sedimentorum]
MVIDLDRCGCTACDISCKRENNTPYIPTLCNHCTNAPCVKNCPCIGCRACQTACPYVEKC
TFCRLARGPACVGACPADARIFGDRNDPQSPNVLY
>B___TDB__Thermodesulfatator_atlanticus_Thermodesulfatator_atlanticus@@sulfate_reduction_electron_transfer_complex_DsrMKJOP_subunit_DsrO@WP_028845835.1_* WP_028845835.1 sulfate reduction electron transfer complex DsrMKJOP subunit DsrO [Thermodesulfatator atlanticus]
LVIDTRICGCTDCIDACHKFHNVPPFLVLCNHCERPPCVRVCPCIGCRFCMAACPYVEKC
IFCHLRDGPLCVTSCKYGALTFGDLADPHSPSVFY
>B___TDB__Thermodesulfatator_indicus_Thermodesulfatator_indicus@@sulfate_reduction_electron_transfer_complex_DsrMKJOP_subunit_DsrO@WP_013908155.1_* WP_013908155.1 sulfate reduction electron transfer complex DsrMKJOP subunit DsrO [Thermodesulfatator indicus]
MVIDTRICECRDCIEACHSWHNVPRIIVLCNHCESPPCVRVCPCIGCRFCMGACPFVEKC
IFCQLHEGPICVRACKYGAITFGDLADPNSPCVFY
>B___TDB__Thermodesulfobacteriota_Desulfovibrio_sp.@@4Fe-4S_dicluster_domain-containing_protein@WP_291440159.1 WP_291440159.1 4Fe-4S dicluster domain-containing protein [Desulfovibrio sp.]
FLVDTTRCACRGCQLACKEWHDLPFFPDQCRHCLTPPCVDVADEDDAQAIQEACPYLTKC
DMCRVSAGPICVKTCPTGAMVFGEREEVLPVSVIY
>E_Metazoa_Idotea_baltica@@UNVERIFIED_CONTAM__hypothetical_protein_GTU68_016360@MCL4127470.1 MCL4127470.1 UNVERIFIED_CONTAM: hypothetical protein GTU68_016360 [Idotea baltica]
MSVDLAKCGCSACVTACYAENNVPFVPMMCQHCNNAPCEPVCPCVGTRYCSNNCSYMEKC
TFCRIRDGPACASSCPAEAITFGNLLDTDSPAVTY
>E_Viridiplantae_Tanacetum_cinerariifolium@@hypothetical_protein_Tci_502378@GEZ30405.1 GEZ30405.1 hypothetical protein Tci_502378 [Tanacetum cinerariifolium]
DALFKANCQCHAVN---EKVVGPAFQPMLCQHCNHAPCETVCPCVGTRYCANNCPYMEKC
SFCRIQLGTACAQSCPTEAILFGDMRDPSSPNVTY
