# Supplementary material for: Molecular evolution of the Wood-Ljungdahl pathway and the reductive glycine pathway in Desulfobacterota
Source: Front Microbiol. 2026 Jan 9;16:1708584. doi: 10.3389/fmicb.2025.1708584 (PMC12827605; doi:10.3389/fmicb.2025.1708584)
Supplement: Supplementary file 8 [file Data_Sheet_2.ZIP › Alignment data for phylogenetic tree/37_GR-Bg.fst]

>B_MAG_Calditrichota_Calditrichota_bacterium@@hypothetical_protein_DWQ06_13485@KAA3598104.1
------------------------------------------------------------
------------------------------------------------------------
---------------------------------ENFLEWQNSYKEWLKYLNGKLDWNRPK
NKTAPKLSDSKIMLISSAGAFLKRDQ---KAFDSNLFGDYTIFPIETPFEELSYAHEHYD
HKVVEEDPQSLLPLRNLEKLVKENIIHSLAKSVISFSGYLPDVKVEVLIPAILNEVKSQN
PDAVLLVPS---------------------------------------------------
---------------------------
>B_Acidobacteriota_Chloracidobacterium_aggregatum@@glycine/sarcosine/betaine_reductase_selenoprotein_B_family_protein@WP_211427695.1
------------------------------------------------------------
------------------------------------------------------------
---------------------------------AELSDASLLVRSFMRA--------YTV
SVWQPPLSACKVGLVTTAAFHLP-TQ---PAFDK-LAGDPSFIPTDCDLTTLKVGHPSFD
HTGIERDPNLALPITRFQELAAEGVVGELNARAWSFCGSIAKPGIARTAPEAAAQARADG
VEVALLTPV---------------------------------------------------
---------------------------
>B_MAG_Candidatus_Pelagibacter_Candidatus_Pelagibacter_sp._TMED153@@hypothetical_protein_CBD13_001230@RPH01774.1
------------------------------------------------------------
------------------------------------------------------------
-------------------------------MLKKLSHLSFSIKKFLKYWK-------NC
NPKKSELNSCNIAIVSSAGLVVNQIQ---KPFNNIKFGDWSYIPKNIEANELKEYQNSFD
HSGVKEDPFSVLPIPHLVDLENEGFIGSVNKRHISLMGATINTSINQTIPNIIEIFKEDD
VDIVIFIPV---------------------------------------------------
---------------------------
>B_MAG_Deinococcota_Deinococcus_sp.@@hypothetical_protein_HY335_06450@MBI3962371.1
------------------------------------------------------------
------------------------------------------------------------
----------M-----------TLQR-----WWRWLVRFPALLAIWSRTFR------AET
IPWMPPLIQCRLALVTTAGVHLK-EQ---PPFDADPNGDPSFLPGAVQAEQLRITHDYYD
HRDADQDINIVFPIDRLRELVALGLIAGVAPHHYGFMGHIDKHHVTKTAPEVARRLRRDR
VDAVLLTPA---------------------------------------------------
---------------------------
>B___TDB__Desulfosudis_oleivorans_Desulfosudis_oleivorans@@hypothetical_protein@WP_052294263.1_*
------------------------------------------------------------
------------------------------------------------------------
-------------------------------MYRSFVSYIDRSREYYAAYDRPYAWPYDD
VPFAPPLAQSRVGLVTTGEKPGPSG-----TITEVLLGRDAYEPMDPPPQSLSTDLLFWD
KAATTKDINSFLPINQLNGAVAAGRVGSASARYYGIPTDYSKSRVDRHAPQILEWCREDG
VDAVILTAL---------------------------------------------------
---------------------------
>B_Chloroflexota_Candidatus_Amarobacter_glycogenicus@@glycine/sarcosine/betaine_reductase_selenoprotein_B_family_protein@WP_343392331.1
------------------------------------------------------------
------------------------------------------------------------
-------MTTT-----------EAPT-----EFDLPVRYIDRSRNYYLKYDNPYRWANTE
VPFTPPVREARIAIVTTAAPYNPAAGGPWASYNNAKF-TRVYTPIDPAP-DLRISHVGYD
RKHTAEDVNAYLPLQRAKEAAAAGRVGHLNERLYAVPTLRSQRLTERDAPEILQLCREDR
IDGAILVATPVCHQTVSLTARHLEGIPTVMLGCARDIVESAGVPRFVFSD---FPLGNSA
GDLVSQQGILALALDLLDSARAPRTTV
>B_Cyanobacteriota_Leptolyngbya_sp._7M@@glycine/sarcosine/betaine_reductase_selenoprotein_B_family_protein@WP_211626159.1
------------------------------------------------------------
------------------------------------------------------------
---------------------------------EKLPELKRRFSSWNVNLKGYPFVENER
APFSPALPMLNLALISSAGAYVD-GT---DSFDSSKDGDLEFFPKEIEPGDMKYAAKGYD
VRAIREDRNAQIPIERLNEYDANNVIGSLNDVWWSLSPWIPNAAAEEMAPKLVERLHRYE
VQAALLIPARLCHQTLGILARAIDGIPSMLISVDRSVTDMVRAPRTAYYD---GEFGSVA
GWREYQLRVLDESSRWIETFDQPGSRK
>B_MAG_Rhodothermota_Rhodothermales_bacterium@@MAG_TPA__glycine/sarcosine/betaine_reductase_selenoprotein_B_family_protein@HEX7071305.1
------------------------------------------------------------
------------------------------------------------------------
----------------------------------------------MPE----VHMLRRC
VPYTPDLATATVTLVSATGVYMP-DQ---EAFPE-DPGDVTYIPGDAEAATLKIAHHHYD
HSEADADPNIVFPIDSLRQLAGEGFIGAVNDKHYSYG-FTTRLKYDTVFPEIADKVERSK
TKLVLLTAGETCHRSIGNLAREIEGVPTLIISASPAATESVRPPRAMTFD--GSDIGRIV
GQREFQTKVVRAALECFAHDMPPGRVV
>B_Betaproteobacteria_Azoarcus_olearius@@glycine/sarcosine/betaine_reductase_selenoprotein_B_family_protein@WP_065340672.1
------------------------------------------------------------
------------------------------------------------------------
----MSAFETD-----------ELAR-----LGDAPVPYIARTRAWYLAYDTPYVWAYDT
VPFAPPLARSRVAIVTTAAPYQPDKGGPGAPYNGAKF-YRVYGDTAIDH-DLRIAHVGID
RKHALGDSGCWFPLPALRRAVAAGRVGELAPRFFGAPTNRSQRHLEVDAPEIVAGCLADG
VDAVVLVPNPICHQTVSLVARELEGVATVVMGAAKDIVEHVGVPRLLFSD---FPLGNAA
GDIASQDETLERALGLLESAAAPRSTL
>B_Mycoplasmatota_Spiroplasma_chinense@@D-proline_reductase__dithiol__protein_PrdB@WP_166507794.1
------------------------------------------------------------
------------------------------------------------------------
----------------------------------------MAIKGFKSEVP------TPP
PVWAPKLSEMNVSLVTAAGVHLK-KD---KPFNA---GDTSYIPSETPVEELMVSHGGYD
NGDVNKDINCMFPIDRLRELADEGFIKGVSPVLVGTMGGGGNQHTDETGPKIAEILKEEK
TDAVVLTAGGTCHRTAVIVQRAIEGIPTIMIAALPPVCSQNGTPRAVAP---LVPMGANA
GNKEMQTNILRDTLEQLVEIDQAGKIV
>B_Actinomycetota_Olsenella_sp._YH-ols2223@@glycine_reductase_complex_selenoprotein_B@WP_330958447.1
IHYINQFFAQIGGEEKADYPVEFRDGVGPGLALSAGFEIVGTIICGDSFFNEHIDEADLF
VAGPAFNAGRYGVACATICAKVQEELHIPVLTAMYVENPGVDLYKKYIVPTKNSAAGMRD
AVKKMVPLALKLEKIGASCEDNYINQGVRVNFFGAARAVDMLLKKISGKYTTEYPMPFDR
VDPNPDLAHAKVALVTSGGIVPKGNPDHIESSNASKFGEYDIGVEDLTADTYETAHGGYD
PTYANEDADRVLPVDVMREFEKEGLIGSLHNKFYTTVGNGTAVAAKKFGEEIAKRLKADG
VDAVILTSTGTCTRCGATMVKEIEGLPVVHVCTVTPISLTVGANRIVPAIAIPHPLGNPS
LEKELRRRLVKKALHALETPVDGQKVF
>B_Actinomycetota_Slackia_heliotrinireducens@@glycine_reductase_complex_selenoprotein_B@WP_012799628.1
LHYINQFFAQIGGEEEADHPVEFFEGKGPGLAFMQQFEIVGTIVCGDGYFNEHIDDTDLL
IAGPAFNAGRYGVACGAVASAVQEKLGIPALTGMYIENPGVDMYRDVIASTKNSAAGMRA
AVKSMAPLALKLEQIGASCEDGYISQGIRVNFFGSKRAVEMLLAKLAGKYTTEYPMPFDR
VDPQPDLSKATIALVTSGGIVPKGNPDLIESSSASHYGEYDIGVDDLTSDTYETAHGGYD
PTYANDDADRVLPVDVLRDMEREGRIGKLHNKFYTTVGNGTAVAAKAFAAEIGQKLVASG
VDAVILTSTGTCTRCGATMVKEIEGLPVVHICTVTPISMTVGANRIVPAVAIPHPLGNPA
LEKKLRRSIVEKALNALATPVDGQVVF
>B_Bacillota_Paramaledivibacter_caminithermalis@@glycine_reductase_complex_selenoprotein_B@WP_084112157.1
VHYINQFFAGIGGEEKADIPPELREGVGPGMALNKAFEVVATIICGDSYFNENLDEADLF
IAGPAFNAGRYGTACGTICKAVQDELGIPVVTAMYVENPGVDMYKKYIVSTGNSAAAMRK
AIPALAKLALKLEEIGAPDEEGYIPRGVRKNIFGSERAVEMMIKKLKDEFVTEYPMPFDN
VEPNPDISKAKIALVTSGGIVPKGNPDHIESSSASKYGKYDIGVMDLTEETYETAHGGYD
PVYANEDADRVLPVDVLRDMEKEGIIGQLHRYFYTTVGNGTSVASKKYASEFAKELKADG
VDAVILTSTGTCTRCGATMVKEVEGIPVVHICTVVPISLTVGANRIVPAIAIPHPLGNPA
LEKKLRRGLVEKCLKALQTEVDGQTVF
>B_Bacillota_Zhaonella_formicivorans@@glycine_reductase_complex_selenoprotein_B@WP_265332377.1
VHYINQFYAGIGGEEKADVKPEVREGVGPGMALQQALEIVATVICGDTYFNENIEAADLV
IAGPAFNAGRYGVACGAVAKAVSENLGIPVVSGMYPENPGVDMYKKYIIETANSAVGMKK
AIGPMAALALKVEEIGDPVAEGYIPRGIRKNFFGSKRAVEMLVKKIKGEFKTEYPMPFDR
VAPAADIKKAKIALVSSGGPVPKGNPDHIESSSASKYGKYSLGINDFTPENGETAHGGYD
PVYANEDLDRVLPIDVLREMEQAGEIGSIHEYWYATVGNGTSVAAKKFAAEIAKDLHAHN
VDAVILTSTGTCTRCGATMVKEIEGLPVVHMCTVVPISLTVGANRIVPTVAIPHPLGNPA
LEKELRRKLVRKALDALQTEVDGQTVF
>B_Bacteroidota_Lutibacter_sp._B2@@glycine_reductase_complex_selenoprotein_B@MBF8981962.1
VHYINQFFAGIGGEEKADIKPEVRDGVGPGAALNMTFEIVATVICGDSYFNENIEEADLF
VAGPAFNAGRYGVACGAITKAIQEELNIPAVTAMYIENPGADMFKKYIIETKNSAASMRT
AAPALAKFALKLEEIKSPGEDGYIPRGIRKNIFGSKRAVDMLIKKLKGEFITEYPMPFDN
VEPGKDLSKIKLAVLTSGGIVPKGNPDRIESSSASKYGKYDIGVMDLTEETYETAHGGYD
PVYANEDADRVLPVDVLRDLEKEGVIGELHKYFYTTTGNGTSVGAKKFAAEYAKELVADG
VEAVILTSTGTCTRCGATMVKEIEGIPVVHMCTVVPISLTVGANRIVPTIAIPHPLGNPA
LEKKLRRKLVEKALKALQTEVDGQRVF
>B_Candidatus_Tectimicrobiota_Candidatus_Entotheonella_palauensis@@glycine/betaine/sarcosine/D-proline_family_reductase_selenoprotein_B@WP_256868107.1
VHYLNQFFGGKGGEETADLAPQIQDGVGPGKLLEQVMRIVRSIVVGDNYAAENLAALDLF
VAGPCFEAGRYGVAASALCVAVQSELGIPVVTGMAIENPGVDLHRQYIVDSGSSVSAMRD
VLTKMAGIAVKLPEVGSPQAAGYIPRGILHDAFAAERLVAMVVAKTRGNYESEFTSILPD
VPAPADLSKAKVAIVTDGGLVPKGNPDDISPYAATNWGAYDIELDDLEGDNYEVSHRGYD
TRYVEQDPDRLVPVDALRDLEKSGVVGKLHEEFISTSGLVNPIASRRLGREMAEKLKAEG
VTAVILTSTGTSTRSGAAITTELEGIAVAQVTSVMPVAKMVGSNRVVQGCGIVHVLGDPA
LEKALRQEVLLKAFAALENEAEGS---
>B_Candidatus_Tectimicrobiota_Candidatus_Entotheonella_palauensis@@glycine/betaine/sarcosine/D-proline_family_reductase_selenoprotein_B@WP_306296610.1
VHFINAFYGGLGGEEAAQTAIHLQEGVGPGRLLAQHLEVAATIICGDGYFADHEDEVDVL
IAGPAFRSGRYGLSCGRVCQE-AESLGIPAVTGMHVENPGSDVYRSYIIATEASAVGMPQ
ALERMTALAVKREALGSAAEEGFLPRAVRRTVPAAVRAVDMALQKWRGEYTSELTIEFEA
IPPPPDLTSTLCAVVTESGLVQTGNPDRLPSAAATHWAAYSIGMERLVPGEWDAVHGGYD
NSAALADPNRVVPIDALRELEREGQLGQLLDTLFVTVGNMGALNMKRMGAEIAADLQQRG
VGAVIVPATGTGTRSGATIAKECEGLPTVLATCLYTVATRVGANRIVRGGRFHHPFGKPE
LEYAWRRKFVDRIVTALCTPVQQPTVF
>B_Coprothermobacterota_Coprothermobacter_platensis@@glycine_reductase_complex_selenoprotein_B@WP_083916918.1
VHYINQFFGQIGGEEKADTPPLVKEGVGPGLALQQAFKVVATVICGDSYFNEHVDEADIF
VAGPAFFAGRYGIACATVCKAVQDKLGIPVVTGMYPENPGVDLCKKYIIQTGDSAAQMRD
AAGKMAKLALKLEEIGSPEEENYIPRGIRVNYFGSKRAVDMLVKKLKGEFTTELPMPFDR
VPPAPDISKALVALVTSGGIVPKGNPDHIESSSASKFGKYDLGIMELSAETHQTAHGGYD
PVYANEDPNRVLPVDVMRELEKEGKIGKLHRYYYATVGNGTPVAAKQYGQAIAKELKDAG
VQAVILTSTGTCTRCGATMVKELEGLPTVHICTIVPISKTVGANRIVPAVAIPHPLGNPA
LEKALRRKIITKALEALQTDIQSQTVF
>B_Deltaproteobacteria_Deltaproteobacteria_bacterium_OttesenSCG-928-K17@@glycine/betaine/sarcosine/D-proline_family_reductase_selenoprotein_B@MDL2259867.1
VHYINQFYAGKGGEDKADWKPESVAGLGPGLELQKQFQVVGTVICGDSYYGENMESADVV
VAGPAFNAGRYGVACGNVCQGVTEKLNIPAVSGMYHENPGLDLYKKYIVATPDSARGMRE
GVSKMAALALKLEPMGSAAEEGYFSRGIRKSFFGAERAVEMALARLRGSWKTEYEMPFNR
IPPAKDMKNATIAIITSGGVVPLGNPDHIRVSSAESFGAYDIKLNDMTPENYESIHGGYD
RHWASLDPDVVVPLDVMRQMEKEGVFKKLHPIFYTTTGTGTAVSAERFGQEIGEELRKAE
VSAAILTSTGTCTRCGASMTREIEGIPVVQIATIVPIMLTVGANRIVPGVAIPHPVGDYD
LDKAVRRELIERALKAMQTPIEDQTIF
>B_Escherichia_coli_Escherichia_coli@@glycine/betaine/sarcosine/D-proline_family_reductase_selenoprotein_B@WP_077626530.1
LHYLNQFFGQKGGEEAAGCPPETRNGVGVGLQLEKLLSIIATIICGDSYFNENTDTSDMV
VTGPAFNAGRYGMACGTVAQV-AAERNIPVISGIYPENPGYELYRPYAVETGNSAASMRT
ALPAMAALIRRYGNPSSPREAGYLPRGIRINHFGAIRAVRMLVQKLRGEFTTEYPMPFDR
VPPQPDLSTATIALVTSGGVVPKGNPDHIESSSASHYGEYSLGIESLSALTHQTAHGGYD
PVACNNDPDRVLPVDVMVDLEREGRIGKLFRQYYATVGNGTSVAARKYGADIAMKLQKAG
VTAAILTSTGTCTRCGATMVKEIE-MPVVHIATVVPISLTVGANRIVPAVAIPHPLGNPQ
LEKKLRRQLVEKALCALQTPVSEQTVF
>B_Fusobacteriota_Pseudoleptotrichia_goodfellowii@@glycine_reductase_complex_selenoprotein_B@WP_006807504.1
VHYINQFFAGVGGEEKAHIEPELRKEPPISQQLQAQLEIVATVVCGDSYFNENLEKAQLF
IAGPAFNAGRYGVAAGTITKLIQDELHIPALTAMYIENPGVDMYRKYIVEASDSAAGMRK
VLPKLAKLATKLEEILSPAEEGYIPKGVRVNFFGSKRAVDMLIKKIKGEFETEYPMPFDR
VDPNPDLTKATIALVTSGGIVPKGNPDHIESSSASKYGEYSIGVNDLTAETFETAHGGYD
PVYANEDADRVLPVDIMRELEKAGKIGKLHDKFYTTVGNGTAVAAKGFAAEYAQKLKADG
VDAVILTSTGTCTRCGATMVKEIEGIPVVHMCTVVPISLTVGANRIVPTIAIPHPLGNPK
LERKIRRKLIDKALKALTTEVDGQTVF
>B_MAG_Acidobacteriota_Candidatus_Acidiferrum_sp.@@MAG_TPA__glycine/betaine/sarcosine/D-proline_family_reductase_selenoprotein_B@HMH53463.1
VCYLNQFFGQLGGEDKAGLGPQISTGVGPARAVQQALTVVATVICGDNYVAEQTERADLV
IAGPAFLAGRYGVACGALCAAVQSKLGVPAVTGMHAENPGVDLYRRYVVQTGAEATRMLD
DAGRMVALGLKLEALGTPAAEGYFARGMTRNAVGAERAVAMLLDKLAGRFESEVPLPFPA
VPAPRTLEGATIALVTDGGWVPQGNPDGIEALNATRYGAYSIGKSTLDAGQYDNVHRGYD
TTYVKKDPHRLVPVDVVRELEKIGTIGKLHETVYSTVGVATTLASARMGKEIAAKLKEAG
VDAVILTSTGTSTRCGAAIAKELEGLPTVQVSTMTPVAVMIGANRVVPAAGIIHPLGNAD
LEKALRRRIVEKALQALKTEVSQPTVF
>B_MAG_Armatimonadota_Armatimonadota_bacterium@@glycine_reductase_complex_selenoprotein_B@MBM3470842.1
VHYLNQFFAQIGGEEKAGIPPQVKKGVGPGIPLQQALEIVATVVCGDNYFGENIEAADVF
VAGPAFNAGRYGIACGAACTAVMKRLGVPVVTAMYEENPGVELYRKFMIPAPRSVQGMRE
TIPKLAGFVRKLQPIGLPQVDGYLPRGVRVHAFGAQRAVDMLLAKLKGEFQTEYPMPFER
IPPSPELSAATIALVTTGGIVPRGNPDRIEAASASKFAAYSIGTDDLTADAYQTCHGGYD
PVYANEDPDRVLPLDAARALEKGGIIGRLHGEYYVTVGNATSVAAQRFGKAIGERLLAAG
VDGVILTSTGTDTRCGATLAKEIDGLPVVHVASIVPISVTVGANRIVPAVAIPHPLGNPA
LERELRLRLVEKGLRALQTDVEQQTVF
>B_MAG_Betaproteobacteria_Betaproteobacteria_bacterium@@glycine/betaine/sarcosine/D-proline_family_reductase_selenoprotein_B@MBI3057611.1
VHYLNQFFGGVGGENKADVGPQVRNGIGPGRAIQSALEVVATVICGDNYFAEKMEGADVL
IAGPAFDSGRYGIACGAVCKAVENRLGIPAVTGMHEENPGVDLFSRYIVKTGETVAGMAE
AISRMVGMALRLQDVGGPSEGGYFSRGLLVNVMGAERVVSMLLAKLEGEFESEVTLPYDR
IEPAPDISSATIALVTDGGLVPKGNPDRIENRHATRFGAYSILVDPLNRDGYEVVHGGYD
EVFVNEDPNRLLPVDVMRDLEKEGVIGKLHDRFYSTSGLASVVKSEKIGKGIAEQLKAGG
VSGAILTSTGTSTRCGAALVKELEGIPSAHVCSITSVAQTLGSNRIIPAPRVGIPMGDRD
LEKALRRAIVEGALEALQTEIKEQKLF
>B_MAG_Candidatus_Tectimicrobiota_Candidatus_Tectomicrobia_bacterium@@glycine/betaine/sarcosine/D-proline_family_reductase_selenoprotein_B@MEE8290111.1
LHYVNQFFGQIGGEQKAAQPPVIKPGVGPGVALARCLTIVATIICGDTFFADNPDQADGL
IAGPAFNAGRYGIACGAVCKAIQDTYGRPAVTAMCPENPAVDLYRKWMLRTGTSVAAMPL
VLSQLGAFAVKLDQVGFPEDEGYMPRGYKVNVWGATRAIDMLLRKMHRAVGTEVAIPFDR
VAPAPTVSHATIALVTSGGIVPAGNPDHLRSANCDRFGTYSIGVEGLVAGAYECVHAGYD
GVYANDDPNRVVPLDAMRHLEKAGVFGKLFDTYYATVGNMTSVAATRFGDEIGRELKARG
VDGVILTATGSCTRCGAAMTKAIEGLPTVQVCSITSIAQVVGANRIVRAVSIPHPFGDPA
LEFSLRLSLVQRALHALEMPIDEQTLF
>B_MAG_Chloroflexota_Candidatus_Limnocylindrales_bacterium@@MAG_TPA__glycine_reductase_complex_selenoprotein_B@HSW35242.1
VHYLNQFFGQIGGEDKAGVGPQVKSGVGPGIALAQALEIVATIICGDNYVAANLEQADAL
VAGPAFNAGRYGVACGMVGQTVAREMGIPVVTGMFMENPGVEIYRKYIIATEDSARGMRE
AIPAMAALLLKLEEIGSPAEEGYLPRGIRQNYFGAVRAVKMLTAKLKGEFTTELPMPFDR
VQPNPDMHKATVALVTSGGIVPKGNPDRIESSSASKFGKYNLGFTDLTAETHQTAHGGYD
PVYANQDPDRVLPLDVMRDLETEGVFGKLHTYYYATVGNGTSVAAVKYGAAIAAELKEAG
VNAVILTSTGTCTRCGAAMVKEIEGLPVVHMCTIVPISLTVGANRIVPAVAIPYPLGNPE
LEKALRRRLVEKALRALQTEVEGQTVF
>B_MAG_Gemmatimonadota_Gemmatimonadales_bacterium@@MAG_TPA__glycine/betaine/sarcosine/D-proline_family_reductase_selenoprotein_B@HEV8454822.1
VHYLNQFFGGIGAEEAAGHGVEVRRGVGPGLALQKALEVMDTVICGDNYFAEHELQADVV
VLGPAFNSGRYGRACGAIGRAVVERLRVPAVTGMDPENPAVEEFRRYIVPTAATAVGMGP
AISRIAALAVRLQRIGPAEEEGYLPRGFRRNALGAQRAVRMLLKKIRGEYRSETPLPFDR
VEPAQDLSQATIAIVTESGVVPRGNPDRLEAHAATHWVRYPIGLRELTRESFDCVHGGFD
PSNAKADPNRLVPLDVLRDLEARGLIGKLHEYMYVTVGNGMPVLAREFAHEIAGELKAAG
VQGVVLPATGTGTRCGATLAKELEGLPTVLFTAMVSVATTVGANRIVRGTAITHPLGDPL
RERSRRERIVQAGMDALRVTPREGEIF
>B_MAG_Mycoplasmatota_Haloplasmataceae_bacterium@@MAG_TPA__glycine_reductase_complex_selenoprotein_B@HEY8364133.1
IHYINQFFANIGGEEMAHIAPEIREGVGPGVGLNKELEIVATVICGDSYFNENTEEADLF
IAGPAFNAGRYGTACGTISKAVQDELNIPTVTGMYIENPGVDMFKKYIIETANAATGMRK
ALPKMAKLALKLEEILDSKTEGYILRGIRKNYFGAERAVDMLVKKLKGEFETEYPMPFDR
VTPGKDLSKAKIALVTSGGIVPKGNPDHIESSSASKFGTYDINVDVLTSDQYQTAHGGYD
PVYANDDPNRVLPLDVLRELEKEGKIGSIHPYYYTTVGNGTAVKAKAFSEQIAEKLLQDG
VDAVILTSTGTCTRCGATMVKGIEGIPVVHICTIVPISKTVGANRIVPAVAIPHPLGNPK
LEYKLRRKLVEKALKALSTEIEEQTVF
>B_MAG_Spirochaetota_Treponema_sp.@@glycine_reductase_complex_selenoprotein_B@MCL2067234.1
VHYINQFYGGIGGEDKADFKPELRDGAGPGLALSQQFEVVATVVCGDSYFNENVEQADVF
VAGPAFNAGRYGMACGTICKAVLEKLKIPAVTAMYAENPGVDSFRKCILKTGDSAADMRK
AIPALAALALKLEEIGSPDSEGYFSRGIRKNAFGSKRAVDMLIRKIKGEFQTEYAMPFDN
VTPNPNMAKAKVALVTSGGIVPKNNPDKIESSSASKFGKYNIGCVDLTDATYETAHGGYD
PVYANQDADRVLPVDVLRDLEKEGKIGSLHKYYYATVGNGTSVAAKSFALKFAAELKNDG
VQAVILTSTGTCTRCGATMVKEIEGIPVVHVCTVVPISLTVGANRIVPAVAIPHPLGNPS
LEKKLRRKLVEKALNALQTEVDKQTVF
>B_MAG_Verrucomicrobiota_Verrucomicrobiia_bacterium@@MAG_TPA__glycine/betaine/sarcosine/D-proline_family_reductase_selenoprotein_B@HUF41364.1
VHYLNQFFAQIGGEEQADVIPGVKAGVGPGRALPQALEVVATLYCGDNYFAEHQDEADLL
IAGPAFSSGRYGVACGALCRAVQERLGLSAVAGMDEDNVGASLYRRYIVNSGATIARMVP
ALQHMAALGLKLDAIGKPDDEGYLARGIKRNEFPAERAVDMLLAKLSGKFQSEIAPPFAG
GKPAADLSSAVIALVTDGGLVVEGNPEKIEPGRPTRFTTIPIGVNSLDAAKYDAVHSGYD
TAFTNEDPNRLVPLDAMRELERAGTIGKLHEVIHSTGGAHAAVEATQIGRDIADRLKTAG
VTGVILTSTGSSTRCGAAISKEIENIPVTQICTMIPVAREVGSLRAIPSGGIVSPTGNPE
LEKQFRRELVLRALKTLQEEV------
>B_MAG___TDB__Smithella_sp._Smithella_sp.@@glycine_reductase_complex_selenoprotein_B@MEN6374540.1_*
VLYLNQFFGQVGAENKAGTEPLVKAGVGPGILFQDILEITATVICGDNYFAEHVEEADLV
LAGPAFNAGRYGIACGAVCAAVTNRLGIPAVTGMFPENPGVESYRKYIVETKGTTAGMRD
AAGKMSRLALKLEAIGPPAEEGYLTRGLRRNYFGAARAVTMLLKKLKGEFLTEYPMPFDR
VAPLPRMNEVTLALITSGGIVPRGNPDRIESSSATRYGKYDIALQQLTAETHETAHGGYD
PTYANEDPNRVLPLDVVRDLEREGKIGRLHPYYYATVGNGTSVAAGQFAREIAQDLKSSG
VQAVIITSTGTCTRCGATMAKEIEGIPAVHICSIVPISRTVGANRIVPAIAIPHPLGNPA
KEKLLRRALVEKALHALETKIEEQTVF
>B_MAG_other_Deltaproteobacteria_bacterium@@glycine_reductase_complex_selenoprotein_B@MDR2893381.1
IHYINQFFGGIGGEEKADIAPEVRDGAGPGMGLAKLLEIVATIICGDNYCVGNQEEVDAL
IAGPAFNAGRYGMASGFACSAAA-AAGYTTLTGMYPENPGVELYKAYIVPTTDSAAGMGK
ALPVMAALFAKIEKLGTAEAEGYIERGVRINTFGAERAVAMLLKKIKGEFTTEYKMPFDR
VTPRPDLSKATIALVTSGGIVPMGNPDHIAASSARNYGGYEIGVTDLVSGKYQTAHGGYD
QTYANQDPDRVLPVDVLRDLEKEGKIGKLYHTFYTTVGNGTAVGAKKWGEEIGKQLKDNN
VQAVILTSTGTCTRCGATLAKAIEDLPVVHMASIVPISQSVGANRIIPTVAIPHPLGNPT
LEKALRRKLVEKALDALHTDVKEQTVF
>B_Mycoplasmatota_Haloplasma_contractile@@glycine_reductase_complex_selenoprotein_B@WP_152512668.1
IHYINQFFANIGGEEMAHVTPEIREGVGPGLGLNRAFEIVATVVCGDSYFNEHTEEADVF
IAGPAFNAGRYGTACGTISKVVQDKLNIPSVTGMYIENPGADMFKKYIIETANAATGMRK
ALPKLAALGLKLEEVLEPETEGYMLRGIRKNYFGAERAVDMLVKKLNGEFETEYPMPFDR
VEPGKDLSKARIALVTSGGIVPKGNPDRIESSSASKYGTYDIQVNNLTGKDYETAHGGYD
PVYANEEPDRVVPLDVLSDLEKQGVIGSIHPYFYSTTGNGTAVKSKAYSEEIAAQLVKDG
VDAVILTSTGTCTRCGATMVKGIEGIPVVHICTIVPISKTVGANRIVPAVAIPHPLGDPK
LEYKLRHKIVEKALTALTTEIDGQTVF
>B_Nitrospinota_Nitrospinae_bacterium_AH-259-F20@@glycine_reductase_complex_selenoprotein_B@MDA2931822.1
VHYLNQFFGQLGGEEQAGVGFSIRDGVGPGIAFQEALEIVGTVICGDDYFAANACAADLV
IAGPAFNAGRYGVACGAVCEVAAETLGLPSVTGMYEENPGVELYRKYIVATKESAAGMRD
AVEAISGLGLKLETVGGPDEEGYLPRGLRVNIQGAKRAVDMLLAKLAGEYVTEYPMPFDR
IKPPADLSTIKLALVTSGGIVPHGNPDKIEASNATKFGRYSLGVDDLTGESHQTVHGGYD
NRYANEDPDRVLPIDIMRQLESEGVIGKIHPFYYSTVGNGTAVKAKGFGEDIAKELEEAG
IDAVLLVSTGTCARCGATIVKEIEGIPVAHIVSIVPISKTVGANRIIPAISIPHPLGDPK
LERALRRRLVETAMKALETPIEDQTVF
>B_Spirochaetota_Brachyspira_pulli@@glycine_reductase_complex_selenoprotein_B@WP_335756961.1
VHYINQFFANIGGEEKADIAPEKRDGVGPGAGLQGELEIVATVICGDSYFNENLEKADLV
IAGPAFNAGRYGTACGTVAKMVQDELKIPAVTGMYVENPGADMFKKYIVSTKDSAAGMRN
ALPVVAKLAAKLEEIGAPEAEGYIPRGIRKVLFGAERAVDMLIQKLKGEFTTEYPMPFDR
VTPGEDITKAKIAIVTSGGIVPSGNPDHIESSSASKYGRYSIDM-------GETAHGGYD
PTYANQDPNRVLPVDVLKEIQKEGKIGELYPYYYTTVGNGTSVKSKAFATEFAQTLVKDG
VQAVILTSTGTCTRCGATMVKAIEGIPVVHICTIVPISLTVGANRIVPAVAIPHPLGNPN
LEKKLRRKLVERALKALSTPVDSQTVF
>B_Synergistota_Dethiosulfovibrio_peptidovorans@@glycine_reductase_complex_selenoprotein_B@WP_083797469.1
VHYINQFFAGIGGEEKADIKPEVREGVGPGMALKGAFEVVATIICGDNYFADNIDSTDGF
VAGPGFNAGRYGTACGAVCTAVGEKLGIPTVTALYPENPGAEMYKKYVIEAADSARGMGK
AVPAMASLLLKLEPIGTPEEEGYIEKGVRINMFGAERAIDMLIKKLKGEFKTEYKLPFDR
VDPRPDMAHAKVAIVTSGGIVPFGNPDHIAASSAQNYGEYDIGVLDLKEGEYQTAHGGYD
QTYANQDADRVLPVDVLRDLEKEGRIGSLHNLFYTTVGNGTAVAAKKFGVEIGNKLKEAG
VDAVILTSTGTCTRCGATLVKAIEDVPVVHMATIVPISLSVGANRIIPTVAIPHPLGDPN
MEKVLRRHLVDKALVALETEVSEQTVF
>B___TDB__Desulfovibrio_desulfuricans_Desulfovibrio_desulfuricans@@glycine_reductase@SFW27072.1_*
VHYINQFFAGIGGEDKADVSPEVREGVGPGMAFKAALEIVATFICGDNYCANNLDAVDGL
IAGPAFNAGRYGTACGAVCAAVNKQLGLPVVSGMYRESPGVDLYRKTIVETADSARGMGK
AVPAMAAVVLKLEEIADPAAEGVFPKGIRKNMFGAERAVRMLIKKVGGEFKTEYAMPFDR
VEPRPDMSRATIAVVTSGGIVPEGNPDHIAASSAQNFGAYSIGVTDLEKGRYLTAHGGYD
QTYANQDPDRVLPIDVLRDLEKEGRIGKLYNVFYTTVGNGTSVASRKFGTEIGSQLKAAH
VDGVILTST---------------------------------------------------
---------------------------
>B___TDB__Desulfuromonas_acetoxidans_Desulfuromonas_acetoxidans@@betaine_reductase_selenoprotein_B@WP_081449993.1_*
VLYINQFFAGVGGETEADFEPEIREGVGPALELDKQLEVTHTVICGDNFIGSNQEEADIF
FAGPAFQAGRYGSACGFICRAVKEKFGVETVSSMHVENPGVLMFKKYIAEGGHIAAKMRK
DIKKMANIGDKLETMLRAAAEEFFPRGIRHQFWAAIRAVEMLQKKLSGEYQTELPIPSDR
VEIAKDLSKARIALMNTGGIVPVDNPDKIQSASATRWGKYDIGMDRLESGVFKTIHAGFD
PAAADADPNVIMPVDVMRAFEKEGKIGELYKDFYSTVGTGTTEAARRMAQEIVVHMKEAQ
VDAVLMVSTGTCTRCGATMVKEVEGFPVVILCNLIPVAKSVGANKIVPTISIPYPLGDPA
TQLKLRRHRVEVALDALAQDIEEQTVF
>B___TDB__Syntrophus_aciditrophicus_Syntrophus_aciditrophicus@@glycine_reductase_complex_selenoprotein_B@WP_083756489.1_*
VHYLNQFFGQIGGEDKAGTEPLVKSGVGPGVLFQELLEIAATVVCGDNYFGEHIDEAAIV
VAGPAFNAGRYGIACGSVCAAVVDRLGIPAVAGMHPENPGVDAYRKYIVETKGTTAGMRE
AALKMSRLVLKLEPLGSPEAEGYFSRGIRRNFFGAVRAVSMLLKKLKGEFSTEYPMPFDR
VRPPPKTGEAVLALVTSGGIVPKGNPDRLESSSATKYGKYDIERSRLTPETHETAHGGYD
PTYANADPNRVLPLDVARDLEREGRIGRLYPYYFATVGNGTSVAAVQFAREIAGDLIRDG
VRAVLLTSTGTCTRCGATMVKEIEGIPAVHICTIVPISRTVGANRIVPAVAIPHPLGDPA
REKALRRALVEKALRALETEIEEQTVF
>B___TDB__Thermodesulfobacteriota_Desulfovibrio@@MULTISPECIES__glycine_reductase_complex_component_B_subunit_gamma@WP_012623765.1
VHYINQFFAGIGGEDKADVSPEVREGVGPGMAFKAALEIVATFICGDNYCANNLDAVDGL
IAGPAFNAGRYGTACGAVCAAVNKQLGLPVVSGMYRESPGVDLYRKTIVETADSARGMGK
AVPAMAAVVLKLEEIADPAAEGVFPKGIRKNMFGAERAVRMLIKKVGGEFKTEYAMPFDR
VEPRPDMSRATIAVVTSGGIVPEGNPDHIAASSAQNFGAYSIGVTDLEKGRYLTAHGGYD
QTYANQDPDRVLPIDVLRDLEKEGRIGKLYNVFYTTVGNGTSVASRKFGTEIGSQLKAAH
VDGVILTSTGTCTRCGATLAKAIEDVPVVHMCTIVPISLSIGANRIVPTVSIPHPLGNPE
LEKHLRRELVLKALQALSTGVDGQTVF
>B___TDB__Thermodesulfobacteriota_Desulfovibrio_sp._1188_IL3213@@glycine_reductase_complex_component_B_subunit_gamma@WP_333543031.1
VHYINQFFAGIGGEDKADVSPEVREGVGPGMAFKAALEIVATFICGDNYCANNLDAVDGL
IAGPAFNAGRYGTACGAVCAAVNKQLGLPVVSGMYRESPGVDLYRKTIVETADSARGMGK
AVPAMAAVMLRLEEIADPAAEGVFPRGIRKNMFGAERAVRMLIKKVRGEFKTEYAMPFDR
VEPRPDMSRATIAVVTSGGIVPEGNPDHIAASSAQNFGAYSIGVTDLEKGRYLTAHGGYD
QTYANQDPDRVLPIDVLRDLEKEGKIGKLYNVFYTTVGNGTSVASRKFGTEIGSQLKAAH
VDGVILTSTGTCTRCGATLAKAIEDVPVVHMCTIVPISLSIGANRIVPTVSIPHPLGNPE
LEKHLRRELVLKALKALSTGVDGQTVF
>B_other_Endozoicomonas_euniceicola@@glycine_reductase_complex_selenoprotein_B@WP_262600121.1
VHYINQFFGQKGGEEAANHPIELVAGVGPGTALSAALEIVNTIICGDSYFNENEGIADLL
VAGPAFNAGRYGMACGKVGEV-AVEMGIPTISGMYPENPGYELYRNYMVETSNSAAGMRK
AMPAMAKLITSFGQLGSPEEEGYMPRGLRVNFFGAKRAVNMLIAKLEGSFKTEYPMPFDR
VEPQPSMSTATIALVTSGGVVPKTNPDHIESSSASKYGEYSIGLECLCEASHETAHGGYD
PVACNQSPDRVLPVDVLRDMEREGRIGKLHDKFYSTVGNGTSVASKAYGAEIAMHLQKAG
VTAAILTSTGTCTRCGATLVKEIE-MPVVHIATVVPISKTVGANRIVPAVAIPHPLGDPK
LEKQLRRTLVEKALTALSTEVEDQTVF
