# Supplementary material for: Molecular evolution of the Wood-Ljungdahl pathway and the reductive glycine pathway in Desulfobacterota
Source: Front Microbiol. 2026 Jan 9;16:1708584. doi: 10.3389/fmicb.2025.1708584 (PMC12827605; doi:10.3389/fmicb.2025.1708584)
Supplement: Supplementary file 8 [file Data_Sheet_2.ZIP › Alignment data for phylogenetic tree/28_SHMT.fst]

>Q_mta:Moth_2390
VAKVDPEIVAAVRGELQRQRTHLELIASENFVSQAVMEAYSCVLTNKYAEGYPGKRYYGG
CEWADVVENLARERAKALFGAEHANVQPHSGSQANTAVYLAVLNPGDKALGMNLAHGGHL
THGSPVSLSGKYYNFCFYGVDAKTGRIDYDAVARIAREERPRLIVAGASAYPRVIDFARF
REIADEVGALLMVDMAHIAGLVAAGIHPNPVPYAHFVTTTTHKTMRGPRGGIILARDIDK
AVFPGVQGGPLMHVIAAKAVALKEAMLPEFKRYQEQIVTNARTLADALMGYGFNLVSGGT
DNHLMLVDLTGREAEDILASVQITVNKNAIPFDPQKPSVTSGIRLGTAALTSRGMDADAM
VQVARAIDLALRGIVAELCRAFPLY
>A_Methanobacteriota_Candidatus_Methanocrinis_alkalitolerans@WP_316970009.1 WP_316970009.1 serine hydroxymethyltransferase [Candidatus Methanocrinis alkalitolerans]
LDDADPEIASAINDELERQRNGLELIAAENFTSLAVMEAYNNVMTNKYAEGYPGKRYYGG
CTFVDVAENLARDRCRALFGAEHVNVQPHSGSQANMAVYLALLKPGDTVMGMALDHGGHL
SHGSPVNFSGKIYNVVHYGVNKETEMLDYAEILEIARDCSPKMIVTGASAYPRTIDFGAL
REIADEVGAYLMADIAHIAGLVAAGVHPSPIPYADVVTTTTHKTLRGPRGGVVMAPAIDR
AVFPGVQGGPLMHVIAAKAVGFKEALTPQFKSYQEQIVKNAAVVAKTLLDQNFELVSGGT
DNHLMLVKLSGKDAEAALERARITLNKNTIPFDPTSPFITSGIRIGTPAVTTRGMKEKEM
VQIANMIGSVLRDEVAELCRGFPLY
>A_Methanobacteriota_Candidatus_Methanoperedens_nitroreducens@WP_096204912.1 WP_096204912.1 serine hydroxymethyltransferase [Candidatus Methanoperedens nitroreducens]
LKTIDPEIYEIMKHEVERQRNKLNLIASENYASRAVLQAMGSVMTNKYAEGYPGKRYYGG
CEYVDMAENLAIERAKKLFKAEHVNVQPHSGSQANMAVYLAMLKCGDTIMSMDLSHGGHL
SHGSPVNFSGKLFNIVPYGVSKETKTIDYDTLAELAKKHRPKMIVCGASAYPREIDFKRF
REIADGAGALLLADIAHIAGLVVAGIHMDPVPYADFVTTTTHKTLRGPRGGMIMAKDIDK
AVFPGVQGGPLMHIIAAKAVAFKEAMNRDFNEYQKQIVKNAKTVASELVSRGNELVSGGT
DNHLMLVDMTGKDAEAKLSEAGIILNKNTIPFETRSPFITSGIRIGTPAATTRGMKEKEM
ITVAWAINEILKRTILELCGHFPIP
>A_Methanobacteriota_Methanimicrococcus_hacksteinii@WP_318786463.1 WP_318786463.1 serine hydroxymethyltransferase [Methanimicrococcus hacksteinii]
IQKEDPDMAAVFERELNRQETRLDLIASENYASKAVMEAMGSVLTNKYAEGYPGNRYYGG
CEYVDEAENLAIERAKKLFGADHVNVQPHSGSGANMAVYFSVLKPGDTILSMNLSEGGHL
SHGSPVSFSGQLYNIVPYGVHRETEMIDYDELEKLAKDHKPQMIVCGASAYSRTIDFKRF
KEIADSVGAYLLADVAHIAGLIVADAHPSPVPYADFVTTTTHKTLRGPRGGMVMAKAINK
SVFPGIQGGPLMNTIAAKAVAFKEALSEDFKKDQFQTVKNAKVVSDTLSENGFRIVSGGT
DNHLMLIDLTGKDAEAACAKAGIVLNMNTIPFDKQKAFIASGIRVGTPAATTRGMKETEM
EFIGSAISRTIRLEIKDLCERFPVY
>A_Methanobacteriota_Methanohalophilus_sp.@WP_300606791.1 WP_300606791.1 serine hydroxymethyltransferase [Methanohalophilus sp.]
ISEIDPEIEEALKLEAERQEFRLNLIASENYASRAVMEAQGSIMTNKYAEGYPGKRYYGG
CQYVDIAEDLAIERAKKLFGAEHVNVQPHSGSGSNMAVYFSVLKPGDKIMSMDLSHGGHL
SHGSPVSFSGQLYDIVPYGVDRETKVLDYDALMEMAKKELPQMIVVGASAYSRIIDFKRF
KEIADEVDAYLLADIAHIAGLVAAGVHPSPIPYADFVTTTTHKTLRGPRGGMIMAKDVDK
AVFPGIQGGPLMHTIAAKAVAFKEALSTDFRKYQEQTVKNADALARALIERGFDIVSGGT
DNHLMLMDLTGKDGEAIMSKAGVIINKNTIPFETRGPFITSGLRAGTPAVTTRGMKEEQM
DDIAGYLDTVLSADIQQLCTDFPIY
>A_Methanobacteriota_Methanosphaerula_palustris@WP_012617428.1 WP_012617428.1 serine hydroxymethyltransferase [Methanosphaerula palustris]
LATADPEIAELIECERLRQVNGLELIASENLVSKAVLEAMGSILTNKYAEGYPGKRYYGG
CEFHDRIENLARDRLKQLFNAEHANVQPHSGTQANMAVYFSVMECGDRMMSMSLTQGGHL
SHGSPVSFSGKMYEVSQYGVDLKTELIDYGAVEEMAKKVKPKVIVCGASAYPREIDFKAF
QEIADSVGAYCMADIAHIAGLCATGVHPSPVNVVNFTTSTTHKTLRGPRGGVIMGAMIDK
AIFPGMQGGPLMHTIAGKAVCFKEALQPSFKQYSRQVVKNAQALAETLGEAGLRLVSGGT
DNHLILIDLTGLEAEVALGKAGITVNKNTIPNENRSPFVTSGLRIGTPAVTSRGMKEDEM
HQIGEYIIRVLKNEVTALASRYSLY
>A_Methanobacteriota_Methanothrix@WP_011696412.1 WP_011696412.1 MULTISPECIES: serine hydroxymethyltransferase [Methanothrix]
LDHVDPEISAVIRKELDRQRNTLVLVAAENFTSPAVMEAQGCVMTNKYAEGYPGKRYYRG
CAFMDEAENLARDRCKKLFGAEHVNVQPHSGSQANMAAYFATLKPGDTIMGMNLDHGGHL
SHGSPVNFSGKLYHVVPYGVSRKTEMLDYSEILDVARECRPQMIVCGASAYPRIIDFKAM
REIADEVGALLMADIAHIAGLVAAGVHPSPIPYADIVTTTTHKTLRGPRGGVIMAQAIDR
AVFPGIQGGPMMHTIAAKAVAFKEAMTPEFRRYQEQIVRNAAALADRLIENGFDLVSGGT
DNHLMLVKLTGKEADETLESAGIALNKNMIPFDPRTPFVTSGIRIGTPAVTSRGMKENEM
REIADLITEVIRSRVRALCERFPLY
>A_Methanosarcina_barkeri_Methanosarcina_barkeri@WP_011307286.1_* WP_011307286.1 bifunctional serine hydroxymethyltransferase/L-allo-threonine aldolase [Methanosarcina barkeri]
IEKTDPELFEAIKKEAERQEYKLNLIASENYASKAVMEAQGSILTNKYAEGYSGKRYYGG
CDFVDIAEDLAIARAKKIFNAGYVNVQPHSGSGANMAVYFSVLKPGDTIMSMDLSHGGHL
SHGSPVSFSGKLFNIVPYGVSKKTEMLDYSELMKKAKENKPQMIVCGASAYPREIDFKQF
REIADEVGAYLLADIAHIAGLVVAGVHPSPVPYADFVTSTTHKTLRGPRGGIIIATRINK
AVFPGLQGGPLMHIIAGKAVAFKEAMSEKFKQDQVQTVKNAKTLCKCLKEKGFDMVSGDT
DNHLMLVNLTGKDAEAALSKAGIIANKNTVPFETRSPFITSGVRLGTPACTTRGMKETEM
ELIADYIETAISDKVRELCSRFPVY
>B_Acidobacteriota_Acidipila_rosea@WP_131997074.1 WP_131997074.1 serine hydroxymethyltransferase [Acidipila rosea]
LSASDPEIAAAIDNEVHRQHEGLEMIASENFVSQAVLEAAGSVFTNKYAEGYPGRRYYGG
CEFADVVENLARDRAKQLFGAEHANVQPHSGSQANAAAYMAVLQPGDTILGLDLAHGGHL
THGHKLNFSGKLYRVASYTVRKDTEQIDYDELESIAEREKPKLIIGGGSAYPRIFDFPRM
REIADKVGALLLVDMAHFAGLVAGGAHPSPVPHAHIVTTTTHKTLRGPRSGLILAASIDK
SVFPGQQGGPLVHIMAAKAVAFKEALEPDFKQYAQQIVANARVLATELAARGHHIISGGT
DTHLMLVDVLGSEAEHALGEAGITVNKNAIPYDVNPPLKPSGIRIGTPALTTRGMKEAEM
ILIADWIDEALRGQVLELANRFPLY
>B_Acidobacteriota_Geothrix_sp.@WP_291203511.1 WP_291203511.1 serine hydroxymethyltransferase [Geothrix sp.]
IRTSDPAVFQALELEVQRQRHHLELIASENYASRAVMQTMGSHFTNKYAEGYPGKRYYGG
CSQVDIIENLARDRAKQIFGAEHANVQPHSGAQANMAVYLAALKPGDTVMGLDLAHGGHL
THGHPLNSSGILYKFVPYHVRQEDERVDMDEVRALALQHRPKMIVVGASAYSRTWDFKRF
REICDEVGALLMVDMAHIAGLVATGHHPNPVPHADYVTTTTHKTLRGPRGGMILAKDLDR
AVFPGVQGGPLMHVIAAKAVALHEIQQPDFKAYSGQVIRNAHALAKGLQERGWRIVSGGT
DNHLFLVDLLGHEAEDCLHRAGMTTNKNGIPFDPNPPLKPSGIRLGSPALTTRGMKEEEM
DQIARFFDVTLRQEVFHLTDQFPIP
>B_Acidobacteriota_Granulicella_sp._L46@WP_158787007.1 WP_158787007.1 serine hydroxymethyltransferase [Granulicella sp. L46]
LATSDPEIASQIEKEVLRQHEGLEMIASENFVSRAVLEAVGTVFTNKYAEGYPGKRYYGG
CEFADVVENLARDRAKELFGAEHVNVQPHSGSQANAAAYMTLLEPGETILGLDLANGGHL
THGHKLNFSGKLYKIAGYKVRQDTEVIDYDALEAQAIAEKPKVIVGGGSAYPRQFDFVRM
REIADKVGAKLMIDMAHFAGLVAGGAHPSPVPHADVVTTTTHKTLRGPRAGMILAASIDR
SVFPGQQGGPLVHVIAGKAVAFKEALQPEFKAYAAQTVANAKALAAEMAAEGYRVISGGT
DTHLILVDVFGSEAESALGAAGITVNKNAIPYDTNPPMKPSGIRIGTPALTTRGMKEGEM
KTIAGWIAEALRGKVGEMAEEFPLY
>B_Acidobacteriota_Occallatibacter_savannae@WP_109485869.1 WP_109485869.1 serine hydroxymethyltransferase [Occallatibacter savannae]
LAQADPEVAAAVDHEALRQHEGLEMIASENFVSEAVLEAAGSVFTNKYAEGYPGRRYYGG
CEYTDVVENLARDRAKQIFGAEFANVQPHSGSQANAGAYMAVLQPGDTILGLDLAHGGHL
THGHKLSFSGKLYRTTFYTVRRDTEVIDHDELEAIAAREKPKAIIGGASAYPRLWDFARM
RQIADKVGAVYIFDMAHIAGLVAGGSHPSPIPHAHITTTTTHKTLRGPRAGMILGKAIDM
AVFPGQQGGPLVHVIAAKAVAFGEVLRPEFKSYAAQIVSNAKALAESLQEAGYRLVSGGT
DNHLMLVDVLGSEAEAALGKAGITVNKNAIPYDTNPPLKPSGIRIGTPALTTRGMREAEM
RVIGQWIAEALRGEVAEMATRFPLY
>B_Acidobacteriota_Paracidobacterium_acidisoli@WP_117299960.1 WP_117299960.1 serine hydroxymethyltransferase [Paracidobacterium acidisoli]
LAQSDPEIAAAIEHEVLRQHEGLEMIASENFVSQAVLEAAGSVFTNKYAEGYPGRRYYGG
CEFADVVENLARDRAKQLFGAEHANVQPHSGSQANASAYMAVLQPGDTILGLDLAHGGHL
THGHKLNFSGKLFRVVSYGVRKDTEVIDYDELEQTALREKPKVIIGGGSAYPRHFDFPRM
RAIADKAGALLIVDMAHFAGLVAGGVHPSPVPHAHISTTTTHKTLRGPRAGLILAAAIDK
SVFPGQQGGPLVHIVAAKAAAFREALQPDFRVYAAQIVANAKALAETLASEGYRVISGGT
DTHLMLIDVLGSEAEAALGEAGITVNKNAIPFDTNPPLKPSGIRIGTPALTTRGMKEAEM
RVIGRWITEALRGQVLELAEQFPLY
>B_Acidobacteriota_Terriglobus_tenax@WP_263411009.1 WP_263411009.1 serine hydroxymethyltransferase [Terriglobus tenax]
LASSDPDIAAMIEKEIHRQHEGLEMIASENFVSRAVLEAAGTVFTNKYAEGYPGKRYYGG
CEYADVVENLARDRAKQLFGAEHANVQPHSGSQANASAYMTILQPGDTILGLDLAHGGHL
THGHKLNFSGKLYRVVGYQVRKDTEVVDYDELEATALREKPKVIVGGGSAYPRTFDFARM
RQIADKVGAYFMVDMAHFAGLVAGGVHPSPVPHAHFVTTTTHKTLRGPRAGMVLAQGLDR
SVFPGQQGGPLMHIVAAKAVAFKEALQPEFKLYAAQVVANAKALAEALQGEGYRIISGGT
DTHLMLVDVLGSEAENALGAAGITVNKNAIPYDTNPPLKPSGVRLGTPALTTRGMKEDDM
RIIAKWIAEALKGQVSELAEKYPLY
>B_Acidobacteriota_Thermotomaculum_hydrothermale@WP_201327400.1 WP_201327400.1 serine hydroxymethyltransferase [Thermotomaculum hydrothermale]
LKKVDPEAFEALVGETLRQENNLELIASENYVSEAVLEMAGSIFTNKYAEGYPGRRYYGG
CEFTDVVERLARERAKELFGADHANVQPHSGSQANMAVYFTVLNPGDKILGMDLSHGGHL
THGHPLSFSGRFFEVASYTVNKETEMIDYDELMETAEREKPKLIIAGASAYPRILDFKKF
REIADSVGAYLVVDMAHIAGLVAAGEHPSPVPYADFVTTTTHKTLRGPRGGLILKKDLNR
NLFPGIQGGPLVHIVAAKAVALKEAMTEEFKEYQRQVKANAKKLANELANRGLRIVSGGT
DNHLMLVDVTGKEAEKALDKAGITVNKNTIPFDKNKPLIASGIRIGTPAVTTRGMKEKEM
EEVAEYIVDALKEKVISLTDRFPMG
>B_Actinomycetota_Collinsella_tanakaei@WP_204562355.1 WP_204562355.1 serine hydroxymethyltransferase [Collinsella tanakaei]
LSASDPELAGMIEGELARQRGCIELIASENFTSRAVMEAQGSVLTNKYAEGYPGRRYYGG
CEQVDKVENLARERACRLFGSAYANVQPHSGANANLAAYTALVEPGDTVLGMALDQGGHL
THGSPVNFSGKLYRFVPYGLDLATETIDYDAVERLAARERPALIVAGASAYPRIIDFARL
ADIAHGVGARLMVDMAHIAGLVATGAHPSPVPYADVVTSTSHKTLRGPRGGFILARAIDR
AVFPGTQGGPLMHVIAGKAVAFGEALRPEFAVYIKQVVENAAALGRGLVDGGLRLVSGGT
DNHLCLVDLSGRDAEVVLERCGLTVNKNSIPGEPRSPFVTSGIRVGSAAATTRGFTEPEF
YEIGRLICRAVRGKVDEMLAVHPLY
>B_Actinomycetota_Kitasatospora_cineracea@WP_387857141.1 WP_387857141.1 serine hydroxymethyltransferase, partial [Kitasatospora cineracea]
------------QLERKRQQDKIELIASENFVSEAVMEAQGSVLTNKYAEGYPGKRYYGG
CEHVDVVEDIARDRAKEIFGAEYVNVQPHSGAQANMAVYFTILEHGDTVLGMNLSHGGHL
THGSPVNFSGVQYNFVEYGVDKETQHIDYQDVLEKAREHKPKLIVAGASAYPRQIDFKKF
REIADEVGAYFMVDMAHIAGLVAAGLHPNPVPYADFVTTTTHKTLRGPRGGMILGKKIDK
SIFPGIQGGPLMHVISAKAVSFGEVLNGDFKTYAQNVIDNAKQLAETLLSEDIQLVSGGT
DNHLVLIDLTGKIAENVLDEIGITVNKNAIPYDPEKPFVTSGVRVGTAVVTSRGFDQEAM
KEVGSIIALALKKRVSDLTARFPLY
>B_Actinomycetota_Microbacteriaceae_bacterium_4G12@MFD3446685.1 MFD3446685.1 serine hydroxymethyltransferase [Microbacteriaceae bacterium 4G12]
VKLQDEKVFQAIQAELGRQRSKIELIASENFVSEAVMEAQGSVLTNKYAEGYPGKRYYGG
CEYVDVAEDIARDRAKEIFGAEHVNVQPHSGAQANMAVYFTVLKYGDTVLGMNLSHGGHL
THGSPVNFSGMQYNFVEYGVDPETHVINYDDVLEKARQHKPKLIVAGASAYPRVIDFQKF
REIADEVGAYLMVDMAHIAGLVAAGLHPNPVPYADFVTTTTHKTLRGPRGGMILAKQIDK
AIFPGIQGGPLMHVIAAKAVAFGEALQDDFKAYAQNIIDNAKRLAEGLQKEGLTLVSGGT
DNHLILIDVTGKVAEHVLDEVGVTVNKNTIPFDPASPFVTSGIRIGTAAVTTRGFGLEEM
DEIASIIAYTLKQRVAALTDKFTLY
>B_Actinomycetota_Mycobacteroides_abscessus@WP_100523466.1 WP_100523466.1 serine hydroxymethyltransferase [Mycobacteroides abscessus]
LLKNDPQVAEAINQELGRQRNNIELIASENFVSEAVLEALGTVMTNKYAEGYPGRRYYGG
CEYVDVVEDLARDRAKQLFGAEHANVQPHSGAQANMGVYFTILKPGDTVLGMNLSHGGHL
THGSPVNFSGTLYNFVEYGVTEDTNVIDYEDVRAKALENKPKLIVAGASAYPRVIDFPKM
REIADEVGAYLMVDMAHIAGLVATGHHPNPVPYAHFVTTTTHKTLRGPRGGMILAKAIDK
SMFPGIQGGPLMHVIAAKAVAFGEALKPEFKLYSENVVANAAQLAASLKEEGLKIVSDGT
DNHLVLIDVTGKEAEHLLDSVGITTNKNTIPFDPASPFVTSGVRIGTPAATSRGFDVESM
KEVAAIIALTLRARVAALCEKFPLY
>B_Actinomycetota_Nonomuraea_corallina@WP_270155078.1 WP_270155078.1 serine hydroxymethyltransferase [Nonomuraea corallina]
LASVDPEIAELIKAEERRQADTVKLIASENYVSKAVLEATGTVLTNKYSEGYPGKRYYEG
QQVIDQVETVAIERAKALFGVNHANVQPYSGSPANLAVYMAFLQPGDTVLGMGLPFGGHL
THGWSVSATGKWFNPVRYGVRKDTGRVDLDEVRELALEHRPKLIFCGGTAVPRTVDFEGF
AAIAREVGAVLAADIAHIAGLVAGGAHPSPVGHADVISTTTHKTLRGPRGAMLMATALNK
AVFPGLQGGPHNHTTAAIAVALREAATDDFKAYAHQVVANAKALAEELASRGFDLVSGGT
DNHLILLDLGGKPAAQALDRAGLETNYNAVPFDTRKPFDPSGIRIGTPSVTSRGMKEAEM
RQIGAWMDEVVHREISDLTAQFPPP
>B_Aquificota_Aquifex_aeolicus@WP_010880274.1 WP_010880274.1 serine hydroxymethyltransferase [Aquifex aeolicus]
LLKTDPEVFDAVVKEYERQFYNLEMIASENFTSLAVMEATGSVLTNKYAEGLPGKRYYGG
CEYVDVVENLAIERAKKLFGAEHANVQPHSGSQANMAVYFAVLNPGDTIMGMDLAHGGHL
THGAKVNFSGKLYNVIHYGVNPETELIDYDQLYKLAKEHKPKLIVGGASAYPRVFDWAKM
REIADEVGALFMVDMAHYAGLIAGGVYPNPVPYAQFVTSTTHKTLRGPRSGFILAKAVDK
SVFPGIQGGPLMHVIAAKAVAFKEAMSEEFKEYAKQVVENARVLAEELKKYGFKIVTGGT
DSHIVLVDLIGKDAEKALEKAGITVNKNAVPFDPLPPTKTSGIRIGTAALTTRGMKEDEM
RKIAGWINEVLRQEVRELCETFPLY
>B_Aquificota_Desulfurobacterium_indicum@WP_076713612.1 WP_076713612.1 serine hydroxymethyltransferase [Desulfurobacterium indicum]
VREFDPEVFEALKCEYKRQNEHLELIASENFTSEAVMEAQGSVLTNKYAEGLPGKRYYGG
CECVDIVEKLAIERCKKLFDAEHVNVQPHSGSQANQAVYLAVLKPGDTILSMNLSHGGHL
SHGSPVNMTGKYFKVVQYGVRKDTETIDFDQVAQLAREHKPKLIICGASAYPRIIDFDKF
REIADEVGAYLMADIAHIAGLVVTGLHPSPMEACHFVTTTTHKTLRGPRGGVTMGKEIDK
AVFPGLQGGPLMHVIAAKAVAFKEAMTPEFKTYQEQVVLNAKAMAEELQKEGFRIVSGGT
DNHLMLVDLTGKEAEAALGKANITVNKNTIPFDTRSPFVTSGIRIGTPAITTRGIKEQEA
RRIAQLIATVLKEEVIEICGKHPLY
>B_Aquificota_Hydrogenobacter_hydrogenophilus@WP_096601285.1 WP_096601285.1 serine hydroxymethyltransferase [Hydrogenobacter hydrogenophilus]
LFNTDPEVYSAIVKEYERQFYHFELIASENFTSLAVMEAQGSVMTNKYAEGLPHKRYYGG
CEFVDIVEDLAIERAKALFGAEHANVQPHSGSQANMAVYMAVLKPGDTIMGMDLAHGGHL
THGAKVNFSGKIYNAVYYGVHPETETIDYDSMYKIAKEHKPKLIIGGASAYPRVIDWEKM
REIADSVGAYFMVDMAHYAGLVAGGVYPNPVPFAHFITSTTHKTLRGPRSGFILAKDIDK
SVFPGIQGGPLMHVIAAKAVAFKEAMSEDFKEYAKQVIANARAMAEEFMKEGFKVVSGGT
DSHIVLLDLTGKEVEEALGRANITVNKNAVPFDPLPPVKTSGIRIGTPAMTTRGMREDEM
RRIAKLISKVIRQEVIEMCEEFPLY
>B_Aquificota_Thermocrinis_albus@WP_012991487.1 WP_012991487.1 serine hydroxymethyltransferase [Thermocrinis albus]
LKRTDPEIYHVILKEYERQFYHLELIASENFTSLAVMEAQGSLLTNKYAEGLPGKRYYGG
CEWVDVAETLAIERAKKLFGAEHANVQPHSGSQANMAVYMAVLQPGDTLLGMDLAHGGHL
THGAKVNFSGKIYNAVYYGVDPNTELIDYDQLYRLAKEHKPKLIVGGASAYPRIIDWAKL
REIADEVGALLMVDMAHYAGLIAGGVYPNPVPYAHFVTSTTHKTLRGPRSGFILAKDIDK
SVFPGIQGGPLMHVIAAKAVAFKEAMTEEFKVYARQVVANAKALAEELTKEGFRIVTGGT
DSHIVLVDLTGKEVEAALGRAHITVNKNAVPFDPLPPTKTSGIRLGTPAMTTRGMREDEM
RRIAKLISTVIRGEVMELCEQFPLY
>B_Armatimonadota_Capsulimonas_corticalis@WP_119325242.1 WP_119325242.1 serine hydroxymethyltransferase [Capsulimonas corticalis]
MEASDPAVFAAIKQEEGRQNDKLELIASENVVSHAVLEAQGSVLTNKYAEGYPGKRYYGG
CEYVDIVETLAIERAKQLFGVEHANVQPHSGASANIAVFSAFLQPGDAILGMRLDQGGHL
THGSPVNFSGKFYDAHFYGVDAETGLIDYDECARVAREVKPKMITSGASAYPRIIDFPRL
RAIADEVGALLLADIAHIAGLVAAGEHPSPVGYAHIVTTTTHKTLRGPRGGMIMAKAIDS
AVFPGTQGGPLMHVIAAKAVALGEALRPGFTDYQKQIRKNAAALAAGLTKRGFTLVSGGT
DNHLMLVDLTGRTAQLELDKVNLTTNKNAIPYDTEKPWVTGGLRLGAPAVTTRGLLEPDM
DIIADCIVRTLRRDVKSLCDRFPG-
>B_Bacillota_Bacillus_weihaiensis@WP_072578173.1 WP_072578173.1 serine hydroxymethyltransferase [Bacillus weihaiensis]
LPEQDAKIFDAIELERKRQETKIELIASENFVSEAVMEAQGSVLTNKYAEGYPGRRYYGG
CEHVDVVEDIARDRAKEIFGAEYVNVQPHSGAQANMGVYFSILEQGDTVLGMNLSHGGHL
THGSPVNFSGVQYNFVEYGVDEETHRINYEDVAEKARLHKPKLIVAGASAYPRAIDFKKF
REIADEVGAYFMVDMAHIAGLVAAGLHENPVPYADFVTTTTHKTLRGPRGGMILGKKIDK
SIFPGIQGGPLMHVIAAKAVSFGEALQDSFKVYAQNIIDNAKRLAEKLQSEGLTLVSGGT
DNHLLLVDVTGKVAEHVLDEIGVTVNKNTIPFETESPFVTSGIRIGTAAVTSRGFGSEEM
DEIGSIIAFALKQRVEALTSKFPLY
>B_Bacillota_Caldicoprobacter_faecalis@WP_092282296.1 WP_092282296.1 serine hydroxymethyltransferase [Caldicoprobacter faecalis]
IYNADPEVAEAIEKELKRQQDHIELIASENFVSLPVMAAMGTHLTNKYAEGYPGRRYYGG
CEFVDVVENIAIERAKKLFGAEHANVQPHSGAQANMAVYFAVLEPGDTIMGMNLAHGGHL
THGSPVNISGKYFKIVPYGVDANTGYIDYDEVRRLAREFKPKLIVAGASAYPRVIDFERF
REIADEVGAYLMVDMAHIAGLVAAGLHPSPVPYADFVTTTTHKTLRGPRGGMILAKIIDK
AIFPGTQGGPLMHVIAAKAICFGEALKPEFKEYQKQIIKNAQALASGLIEEGFNLVSGGT
DNHLMLVDLTGKDAEKALDKVRITVNKNTIPNDPESPFVTSGIRLGTPAVTTRGMKEEDM
RQISRAISLALLEIVDDLCKRYPLY
>B_Bacillota_Compostibacillus_humi@WP_188390964.1 WP_188390964.1 serine hydroxymethyltransferase [Compostibacillus humi]
IKTQDPELFAAIKEERDRQQNKIELIASENFVSRAVMEAMGSVLTNKYAEGYPGRRYYGG
CEYVDVAENLARDRAKELFGAEHANVQPHSGAQANMAVYFTILEPGDTVLGMNLSHGGHL
THGSPVNFSGKLYNFVDYGVDKETEQIDYDDVLAKAKEVKPKLIVAGASAYSRKIDFAKF
REIADEVGAYLMVDMAHIAGLVAAGLHQNPVPYADFVTTTTHKTLRGPRGGMILAKQIDK
SVFPGIQGGPLMHIIAAKAVALKEALSDDFKAYQEQIVKNAKALSDALTEQGLRIVSGGT
DNHLMLVDVTGKVAEHVLDEVGITTNKNTIPFDTESPFVTSGLRIGTAAVTTRGFKEEEM
KEIAEIIANVLKARVSALTERFPLY
>B_Bacillota_Desulfurispora_thermophila@WP_033377315.1 WP_033377315.1 serine hydroxymethyltransferase [Desulfurispora thermophila]
LVDVDPEIHAAIQKELKRQQETLELIASENIVSRAVLEAQGSVLTNKYAEGYPGRRYYGG
CQFVDIAEELAIQRAKQLFGAGHVNVQPHSGAQANLAVYFALLQPGDTILGMNLAHGGHL
THGSPLNISGKYFKIAAYGVDEQTGRIDYDAVRQAALASRPAMIVAGASAYPRIIDFARL
RQIADEVGAYLMVDMAHIAGLVAAGEHPSPVPYADVVTTTTHKTLRGPRGGMILAAAIDK
AVFPGIQGGPLMHVIAAKAVAFGEALQPEFKEYQRRIVRNAAALATALLERGFDLVSGGT
DNHLMLVDLTGKAAEKVLDQVGVTVNKNAIPYDPQPPFVASGIRVGTPAVTSRGLTEEDM
VTVADIIDQALREMALELCRRYPIY
>B_Bacillota_Gallibacter_intestinalis@WP_226385765.1 WP_226385765.1 serine hydroxymethyltransferase [Gallibacter intestinalis]
IAKTDSEIAELMEKELRRQQHHLELIASENIVSEAVMEAMGSHLTNKYAEGYPGKRYYGG
CEFVDGVETIAIERAKKLFGAEHANVQPHSGAQANMAVYLAFLKPGDKILGLDLSHGGHL
THGAKVNTSGKMYESHFYGVDPETEVLDYDDIRAKALEIKPQMIVAGASAYPRIIDFKKI
REICDEVGAYMFVDMAHIAGLVAAGLHPSPVPYADVVTTTTHKTLRGPRGGLILAKKIDS
AVFPGHQGGPLMHIIAAKAVCFKEALDPSFKDYQAQIIKNAKAMAERLVENGFKIISGGT
DNHMMLVDVNGRDVQNLLESANITLNKNSIPNEKLSPTLTSGVRIGTPAVTTRGMKEEEC
VYIADLITE-LKAKVVELCDKFPIY
>B_Bacillota_Moorella_glycerini@WP_156272443.1 WP_156272443.1 serine hydroxymethyltransferase [Moorella glycerini]
VARVDPELVEAVKGELQRQRTHLELIASENFVSRAVMEAYSSVLTNKYAEGYPGKRYYGG
CEWVDVVENLARERAKALFGAEHANVQPHSGSQANTAVYLAVLNPGDKALGMNLAHGGHL
THGSPVSLSGRYYNFSFYGVNPDTGRIDYDAVARIAREERPKLIVAGASAYPRVIDFARF
REIADEVGALLMVDMAHIAGLVAAGIHPSPLPYAHFVTTTTHKTMRGPRGGIILAREIDK
AVFPGIQGGPLMHVIAAKAVALKEAMLPEFKRYQERIVTNARTLAEALQGYGFNLVSGGT
DNHLLLVDLTGRDAEDILSSVQITVNKNAIPFDPEKPSVTSGIRLGTAALTSRGMDADAM
RVVARAIDLALRGIVAELCQAYPLY
>B_Bacillota_unclassified_Clostridium@WP_171026061.1 WP_171026061.1 MULTISPECIES: serine hydroxymethyltransferase [unclassified Clostridium]
IRQADPEMADALQKELGRQRDHLELIASENFVSPAVMAAAGSHLTNKYAEGYPGKRYYGG
CEFVDIAEDLARDRAKELFGAEHANVQPHSGAQANMAVYFAMLRPGDTIMGMNLAHGGHL
THGSPVNMSGSYFNIVPYGVREEDGRIDYDELERLAKENKPKLILAGASAYPRTIDFERF
RKIADAVGALFMVDMAHIAGLVAAGEHPNPVPYADFVTTTTHKTLRGPRGGLILAKAIDK
AIFPGTQGGPLMHIIAAKGVCFKEALSEDFKAYQHQIVLNAAALAKGLSAKGINLVSGGT
DNHLLLVDLTGKLVEKLLGQANITVNKNAIPFDPQKPFVTSGIRLGTPALTTRGMKEPEM
EKIAGFIARVIREQVLELCRSFPLY
>B_Bacteroidota_Alistipes_indistinctus@WP_149878440.1 WP_149878440.1 serine hydroxymethyltransferase [Alistipes indistinctus]
-MTKDTKLFDLIEQEKQRQMQGIELIASENFVSDQVMQAMGSVLTNKYAEGYPGARYYGG
CQVVDQVEQLAIDRLCKLFGAEYANVQPHSGAQANMAVFFTVLQPGDTFMGLDLAHGGHL
SHGSPVNTSGLLYKAIGYKLSEETGTVDYDAMERLALEHKPKMIIGGASAYSREWDYKRM
REIADKVGALLMIDMAHTAGLIAAGLLDNPVKYAHIVTSTTHKTLRGPRGGVILSAMLNS
AVFPGIQGGPLEHVIAAKAVAFGEALEPSYKEYQTQVKKNAAAMAEAFAKRGYKIVSGGT
DNHLLLIDLTGKTAEKVLVQADITTNKNMVPFDSRSPFQTSGIRVGAPAITTRGLKEAQM
DQIVDFIDRVLRKEVNALMKNYPLF
>B_Bacteroidota_Bacteroides@WP_195341916.1 WP_195341916.1 MULTISPECIES: serine hydroxymethyltransferase, partial [Bacteroides]
LAAVDPEINAAICEELGRQRNKIELIASENFVSPAVMEAMGTVLTNKYAEGYPGHRYYGG
CEYVDKVEILAIERAKKLFGADHVNVQPHSGANANTAVYFAFLKPGDTIMGMNLSQGGHL
SHGSPVNISGSYYNVVPYGVDHDTETIDYDALAQTAAETKPKIIVAGASAYSRIIDFKRM
SEIAHSVGALLMVDIAHIAGLVAAGLHPSPVPYADIVTTTTHKTLRGPRGGLIMAKAIDK
AIFPGIQGGPLMHIIAAKAVAFGEALKPEFKVYQQNILDNCRVFAEALQEEGFRIVSGGT
DNHLILVDVTGKIAEHLLDEVGVTCNKNTIPFDPESPFVTSGIRLGTAAVTTRGFKQEDM
REVAAIIGLVL--------------
>B_Bacteroidota_Flavobacterium_ardleyense@WP_318640330.1 WP_318640330.1 serine hydroxymethyltransferase [Flavobacterium ardleyense]
-MYNDQEIFDLILDEQERQIDGLELIASENFVSDRVLEAAGSVLTNKYAEGYPGKRYYGG
CEVVDIVEQIAIDRAKALFGAEYANVQPHSGSQANTAVYFACLKPGDKILGFDLSHGGHL
THGSPVNFSGKLYNPVFYGVNKETGQLDYDAIQEIATREQPKMIIAGASAYSRDMDFERF
RKIADSVGALLLADIAHPAGLIAKGLMNDPLPHCHIVTTTTHKTLRGPRGGMIMSSLLDL
AVFPGNQGGPLMHVIAAKAVAFGEALTDEYFRYMVQVQKNARVMAQAFMDKGYDIISGGT
DNHMMLIDLTGKEAENALVKAEITVNKNMVPFDDKSPFVTSGIRIGTAAITTRGLVEEDM
APIVNLIDRVLAEEVNEMMGERAIF
>B_Bacteroidota_Lutibacter_sp._B2@MBF8982116.1 MBF8982116.1 serine hydroxymethyltransferase [Lutibacter sp. B2]
LKNVDPEIFSAIEKEINRQQTKIELIASENFVSEAVMEAMGSHLTNKYAEGYPAKRYYGG
CEYVDIAEDLARERVKKLFNAEHANVQPHSGANANLGVYFAILKPGDKVLGMNLSHGGHL
THGSPVNISGTYFDFADYGVNAETEVIDYEEVRKVANEVKPKLIVAGASAYPRKIDFKKF
REIADEVGAYLMVDMAHIAGLVAAGLHQNPCEYAHFVTTTTHKTLRGPRGGVILAKQIDK
AIFPGIQGGPLMHVIASKAVSFKEALTDEFVVYQKQIIKNADRLATELISRGFKLVSGGT
DNHLILLDLTGKEAEKLLDEAGVTVNKNTIPFDPQSPFVTSGVRIGTPAVTTRGMKEEDM
TDIAKIISTIIKKMVSQLCAKFPLY
>B_Bacteroidota_Tenacibaculum_aquimarinum@WP_240552237.1 WP_240552237.1 serine hydroxymethyltransferase [Tenacibaculum aquimarinum]
-MQQDHLIFDLIQEEKERQLNGLELIASENFVSEQVMQAQGSVLTNKYAEGYPGKRYYGG
CEVVDVVEQIAIDRAKELFGAEYVNVQPHSGSQANTAVFAACLKPGDTILGFDLSHGGHL
THGSPVNFSGKLYNPVFYGVDKETGRIDYNHIAEQAKEHKPKLIIAGASAYSRDMDFEKF
REIADSVGAILMADISHPAGLIAKGILSDPLPHCHIVTTTTHKTLRGPRGGMIMSTLINS
AVFPGNQGGPLEHVIAAKAIAFGEALTDEFLEYQLQVKENAAAMAKAFVAKGYDIISGGT
DNHCMLIDLTGKDAENALVKADITVNKNMVPFDTESPFVTSGIRVGTAAVTTRGLKETDM
ETIVSLIDEALGEKVHELMHQRRLF
>B_Bdellovibrio_bacteriovorus_Bdellovibrio_bacteriovorus@WP_015091108.1_* WP_015091108.1 serine hydroxymethyltransferase [Bdellovibrio bacteriovorus]
LSQVDPEILAAINKESERQQFGLEMIASENYTSKAVMEAQGSILTNKYAEGYPGKRYYGG
CVNVDTVESLAIERAKKLFGVQYANVQPHSGSQANMGVYLAACKAGETILGMDLSHGGHL
THGSPVNFSGMLFKAASYKLDPETGRLNYDTIRATAKETQPKLIIAGYSAYPRTLDFAKF
KEIADEVGAQLLVDMAHFAGLVATGHHPSPVPYADYITTTTHKTLRGPRGGMILAKTMNS
RIFPGIQGGPLEHVIAGKAVAFGEALKPEFKDYSGKVVSNAKVLAEELLSAGFKLVTGGT
DNHLILMDLTGKLAENSLDEAGITVNKNTVPNEKRSPFVTSGVRIGTPALTTRGMGPSEM
KQIAKWIGQVLHEEVKELCKQFPIY
>B_Betaproteobacteria_Comamonas_sp._JC664@WP_191263871.1 WP_191263871.1 serine hydroxymethyltransferase [Comamonas sp. JC664]
LAEVDPEIARVLREETQRQEEGLELIASENFVSPAVMEAVGSVLTNKYAEGYPGKRYYGG
CEVVDIAENLAISRAKDLFGADAVNVQAHSGSQANMGAFMALMKPGDTMLSLDLNSGGHL
THGATFNFSGKLYKVVHYGLTRDTETIDFAQVESLAKEHKPKVIVVGASAYPRTLDFAKF
REIADAVGAAMLVDMAHIAGLVAAGVHPSPVPVADIVTTTTHKTLRGPRGGLVLAKSINS
QIFPGIQGGPLMHVIAGKAVAFKEALSPEFKAYQRQIVANAKALAEALQRAGLRLTSGGT
DNHLMLVDLTGKVAEEVLGKAGITVNKNMIPFDPEKPMVTSGVRVGTPAITTRGMREAEM
AVVGRLIGEALRGQVKELSQGFPLY
>B_Betaproteobacteria_Paraburkholderia_caffeinitolerans@WP_175197743.1 WP_175197743.1 serine hydroxymethyltransferase [Paraburkholderia caffeinitolerans]
IAGFDPDLAEAMRLERARQEAHIELIASENFASPRVLEAQGSVLTNKYAEGYPGKRYYGG
CEHVDVVEQLAIARAKALFGADFANVQPHSGSQANAAVYLALLSPGDSILGMSLAHGGHL
THGAKVSFSGKIFNAVQYGVDAKTGLIDYDEVERLALEHRPRMVVAGFSAYSRVLDFARF
RSIADKVGALLFVDMAHVAGLVAAGLYPNPVPFADVVTTTTHKTLRGPRGGMILEKKLNA
MVFPGTQGGPLMHVIAAKAVAFREAQSPEFRAYQQSTLANARAMVKVFKARGYEVISGGT
DDHLFLVSLTGKDADAALGRAHITVNKNAVPNDPQSPFVTSGIRIGTPAITTRGFDEDDA
ALTARLICDVLRDEVAQLCARHPVY
>B_Betaproteobacteria_Rhodoferax_sp._GW822-FHT02A01@WP_342619662.1 WP_342619662.1 serine hydroxymethyltransferase [Rhodoferax sp. GW822-FHT02A01]
LNEFDPELGAAIAAEAARQQDHLELIASENYTSPRVLEAQGSVLTNKYAEGYPGKRYYGG
CEFVDVAEQLAIDRAKKLFGADWANVQPHSGSSANAAVYMALLQPGDTILGMSLAHGGHL
THGAKVSFSGKFYNAEQYGIDTSTGLIDYDALEAQAIACKPKMIIAGFSAYSRYLDFPRF
RAIADKVGAYLFVDMAHVAGLVAAGLYPNPVPYADVVTTTTHKTLRGPRGGLILEKKLNS
MVFPGTQGGPLMHVIAAKAVAFLEALQPEFKSYQTQVVANARAMAAIFVARGYDVVSGGT
DNHLMLVSLTGKDADAALGRAHITVNKNSVPNDPQSPFVTSGIRVGTPAITTRGFGVDEC
TQVATAMCDVLAARITALCRRFPAP
>B_Betaproteobacteria_Uliginosibacterium_gangwonense@WP_018609133.1 WP_018609133.1 serine hydroxymethyltransferase [Uliginosibacterium gangwonense]
LPMFDPALAALLQAEEEKQRDSIRLIASENFASAAVREACGSVLTNKYSEGYPGARYYEG
QQIVDQVERLAMARARLIFNAEHVNVQPYSGSPANLAAYLAFVRPGDTVMGMRLAHGGHL
THGSRASITGKYWNIASYELDPHTGLLDYDLIRTKALQHRPKLLIAGHSAYPRQLDFAAF
RKIADEIGAPLLVDMAHIAGLVAGGAHPSPIPYADVVTTTTHKTLRGPRGAMIMASKIDK
AVFPGLQGGPHNNTTAAIAVALHEAAQPDFAEYAKQCVLNAQALGRGLLERGFTLVTGGT
DNHLLLIDLPGKAVAEALDRAGLVANYNSVPWDDRPPQDPSGIRLGSPAMTTRGFGEKEF
LQIAEWIDRIVGGEVRELCRSFPMP
>B_Betaproteobacteria_Variovorax_sp._AB1_2024_@WP_339446233.1 WP_339446233.1 serine hydroxymethyltransferase [Stenotrophomonas sp. AB1(2024)]
IETYDPELAKAIAAETQRQEDHVELIASENYTSPAVMEAQGSQLTNKYAEGYPGKRYYGG
CEYVDIAEQLAIDRLKQLFDADYANVQPHSGSQANQAVYFALLKPGDTLLGMSLAHGGHL
THGAKVNASGKLFNAVQYGVNE-QGLIDYDEVERLALEHKPKMVVAGFSAYSQVVDWARF
RAIADKVGAYLFVDMAHVAGLVAAGVYPSPLPHAHVVTSTTHKTLRGPRGGIIIEKKLQS
IVFPGIQGGPLMHVIAAKAVAFKEALEPGFKAYQQQVVKNAQAMATTLIARGYKIVSGGT
ENHLMLVDMSGKDAEAALGKAHITVNKNSVPNDPRSPFVTSGLRLGTPAVTTRGYLEADC
VELATWIADVLRDAVSAQCRKYPVY
>B_Caldimicrobium_thiodismutans_Caldimicrobium_thiodismutans@WP_068511513.1_* WP_068511513.1 serine hydroxymethyltransferase [Caldimicrobium thiodismutans]
LQKVDPEIFELIQRETDRQEYQLEMIASENLASPAVMEAEGSPLMNKYAEGYPAARYYGG
CEFVDNVEGLAIERLKLLFGADYANVQPHSGTQANMAVFFAILNPGDTILSMNLSHGGHL
SHGAPINFSGKLYKIVHYGVSKETETLDYDEILKIALIEKPKLIIAGASAYPRTIDFEAF
YHIAQAVRAYLMVDMAHIAGLVAAGIHPSPVPFADFVTSTTHKTLRGPRGGFILGKLIDK
IVFPGIQGGPHMNIIAAKAVCFKEALEDEFKSYQQQVVKNAQTLARVFQQRGFRVVSGGT
DNHLVLVDVTGAEAEKLLEEAGITVNKNAIPFDPLPPKITSGIRIGTPAITTRGLKEKEV
EEVAEWMCEILRSKIKDLCIRFPFY
>B_Caldisericota_Caldisericum_exile@WP_014453282.1 WP_014453282.1 serine hydroxymethyltransferase [Caldisericum exile]
IRDVDMELAQAMQNELERQRTKLELIASENYVMEPVLEAQGSVLTNKYAEGYPKRRYYGG
CEYIDVVETLAIERAKELFKAEGANVQPHSGTQANFAVYFATMNPGDTLLGMDLSAGGHL
SHGSPVSVTGKYFNAVHYGVDKETELIDYNQVEDLAKQYKPKVIVAGASAYPRFIDFEKF
ATIAKSVGAYLMVDMAHIAGLVAAGVHPSPIPYADFVTTTTHKTLRGPRGGMILEKILNK
AVFPGIQGGPLEHVIAAKAVALKLAMTDEFKEYQKQVVVNAKALANALMKRGFRLITNGT
DNHLLSIDLTGKEAERLLDSVYITTNKESIPFDPLPPTETSGLRLGTPALTTRGMKETEM
EYIAELIDRAIRNEVLELTKKFPIY
>B_Calditrichota_Caldithrix_abyssi@WP_006927625.1 WP_006927625.1 serine hydroxymethyltransferase [Caldithrix abyssi]
LKKQDPEIFAAIQKEMDRQNNTLELIASENFVSRAVLEAAGSVMTNKYAEGYPGRRYYGG
CEFVDIAEDVARERAKKLFDCEYANVQPHSGSQANMAVYFTYLKPGDTVLGMNLAHGGHL
THGSPVNFSGKLFNFVAYGVNKETGRIDMDEVASLAREHKPKMIVVGASAYSRFYEFDKF
REIANEVGAVLFADVAHPAGLIAAGIHPSPIPYCDVVTTTTHKTLRGPRGGMILSEIIDS
NVMPGIQGGPLMHIIAAKAVAFGEALKPEFKDYAKQIVKNAQTLANALIEKGYDIVSGGT
DNHVFLVDLTGKAAENALHAAGITVNKNMVPFDTRSPFVTSGIRIGTPALTTKGMKEDEM
KLIANFIDRVLNEEIKELNKSFQIY
>B_Candidatus_Pelagibacter_Candidatus_Pelagibacter_giovannonii@WP_168606228.1 WP_168606228.1 serine hydroxymethyltransferase [Candidatus Pelagibacter giovannonii]
LSVTDPELHKAISDELKRQQQHIELIASENIVSQAVLEAQGSVLTNKYAEGYPGKRYYNG
CEHVDVAENLAIERLKKLFDCKFANAQPHSGAQANGAVFLALLNPGDTFMGMSLNSGGHI
THGLKISMSGKWFNPIGYDVDKKSELIDYDNVEKLALDHKPKLIICGGSAYSRVIDFKRF
REIADKVGAYLMVDMAHFSGLVAGKGYPNPCEHAHVVTSTTHKVFRSARGGIILAKKFNT
AVFPGYQGGPLMHVIAAKAAGFLEALRPDFKDYIKSVLSNAKILSETLKNNGFKIYSGGT
DTHLMLVDLKGNAAAESLSNANITCNKNGIPFDSEKPMITSGIRLGTQAATTRGFGLKEF
EKVGKLITKVVRNEVIELTSHFPIY
>B_Carboxydothermus_hydrogenoformans_Carboxydothermus_hydrogenoformans@WP_041538057.1_* WP_041538057.1 serine hydroxymethyltransferase [Carboxydothermus hydrogenoformans]
LKDVDPEIFEAMEKELSRQREKIELIASENFVSRAVMEAMGSHLTNKYAEGLPGKRYYGG
CEYVDVVENLARERAKKLFGAEHVNVQPHSGAQANMAAYMAFLEPGDTVLGMNLAHGGHL
THGSPVNFSGKLYNFVSYGVEPDTEKINYEKVFELAYKHKPKMIVAGASAYPRVIDFKHL
KEIADEVGAYLMVDMAHIAGLVAAGLHPSPIPYADVVTTTTHKTLRGPRGGVIFAAKIDK
TVFPGVQGGPLMHVIAAKAVAFKEALSPEFREYQQQVVNNAKALAEELKKQGLRLVSGGT
DNHLMLVDVTGKRAEQLLDEIGVTVNKNAIPYDPESPNVTSGIRIGTPAVTTRGMKEGEM
AEIAEIIALVLARKVRDLLNRFPLY
>B_Chlorobiota_Chlorobaculum_limnaeum@WP_069808880.1 WP_069808880.1 serine hydroxymethyltransferase [Chlorobaculum limnaeum]
LKRLDPEIFEAIANETKRQTETLELIASENFTSKAVMEACGSVMTNKYAEGYPGKRYYGG
CEFVDVAENLARDRAKELFGCDYVNVQPHSGSSANMAVLFAVLKPGDAIMGLDLSHGGHL
THGSKVNFSGQFFDAHSYGVDKETGIIDMNKVEEMAMQVKPKLIITGASAYSQGFDFKAF
REVADKVGALLMADIAHPAGLVAAGLSADPMPHCHFVTTTTHKTLRGPRGGMIMSEVMDA
EVMPGIQGGPLMHIIAGKAVAFGEALQPEFKAYAQQIKDNAAAMAAKFLAAGYHIVSGGT
KNHLMLLDLTGKVAENLLHEAGITVNKNMVPFDDKSPFVTSGIRVGTPAMTTRGMKVAEA
EKIVEFIDRVIRSDVRDLCLGFPLN
>B_Chloroflexota_Candidatus_Chlorohelix_allophototropha@WP_341471848.1 WP_341471848.1 serine hydroxymethyltransferase [Candidatus Chlorohelix allophototropha]
LERFDPEIFDAIKKEEARQKDKVELIASENYTSRAVLEAQGSVLTNKYAEGYPAKRYYGG
CEYVDLAENLAIERAKKLFDAAWVNVQPHSGAQANMAVYFTLLKPGDTIMGMNLSQGGHL
THGSPVNFSGKLYNVIPYGVNKETEAIDYEELAKLAEEHKPRAIIAGASAYARTIDFKRF
REIADSVGAYLIVDMAHIAGLVAVGLHPSPIPYSHVVTTTTHKTLRGPRGGMVLGEQIDK
TVFPGMQGGPLMHVIAAKAVAFKEALQPEFRVYGENVIKNAQKMAATLQDEGLRIVSGGT
DNHLMMVDLTGKKAQLALDEVNITVNKNTIPFDPKSPFVTSGIRVGTPATTTRGFGESET
EEIGRIIAFTLRNRVAAVVKRFPVP
>B_Chloroflexota_Chloroflexus_sp._MS-CIW-1@WP_301429932.1 WP_301429932.1 serine hydroxymethyltransferase [Chloroflexus sp. MS-CIW-1]
LRATDPLIADLIEREAQRQRQGLELIASENYTSLAVMEAQGSVLTNKYAEGLPGRRYYGG
CEFVDAIEQLAIDRACQLFGTTHANVQPHSGAQANIAVFTALLQPGDTILGMRLDHGGHL
THGSPVNFSGKWYNVHFYGVDAQTGQIDYDDLAAKARAFRPKLITSGASAYPRIIDFARM
RQIADEVGALLMADIAHIAGLVAAGEHPSPVGYAHVITTTTHKTLRGPRGGLILAKQLNS
SVFPGTQGGPLMHVIAGKAVAFGEALRPEFKQYAAQIRRNARALAEGLLAQGLSLVSGGT
DNHLMLVDLTGAQAQRVLDKAAITVNKNAIPDDPQPPMKTSGIRIGTPAVTTRGMREHEM
AQIAAWIGEVLAGEVAEMCRHFPVP
>B_Chloroflexota_Thermobaculum_terrenum@WP_012873989.1 WP_012873989.1 serine hydroxymethyltransferase [Thermobaculum terrenum]
LAEFDPEIYEAIQNEKHREMSTLELIASENFVSKAVMEAQGSVLTNKYAEGLPGKRYYGG
CKYVDVVESLAIERAKQLFGADHVNVQPHSGAQANTAVYLATLKPGDTVLGMDLTHGGHL
THGHPINISGMYFTFFRYGVSRETGYIDYDQVRALAKQHNPKMIIAGASAYPREIRFDIF
REIADEVGAYLFVDMAHIAGLVAAGLHQSPIPYADFVSTTTHKTLRGPRGGLVFAKALDK
AVFPGVQGGPLMHVIAAKAVALKEALQPEFKEYQRQIVKNASTLAQSLTKHGFNLVSGGT
DNHLMLVDLTGKEAESLLDEVGITVNKNTVPYDTQSAFVTSGIRIGTPAVTTRGMKEPEM
EEIADIISTVIRERVKTLTDRFPFY
>B_Chrysiogenota_Chrysiogenes_arsenatis@WP_027389618.1 WP_027389618.1 serine hydroxymethyltransferase [Chrysiogenes arsenatis]
LKSSDREIFDILQEETLRQEHGIELIASENFVSQAVMEATGSTLTNKYAEGYPGKRYYGG
CLSVDKAENLAIERAKKLFGVEYVNVQPHSGSQANMAAYMAVAEAGDTILGMNLAHGGHL
THGSPVNFSGKLYNIVAYGVTPDTNLIDYDEVHRLAKEHKPRIIVCGASAYPRTLDFPKF
RAIADEVGATLIADIAHIAGMVATGLHPSPVGYAHIITTTTHKTLRGPRGGMVMAKKINS
RVFPGMQGGPLMHVIAAKAVAFKEALSDEFRVYQQQIKDNANTMAKELVGCGFKLVSGGT
DNHLMLIDLTGKDAEAALGFADITVNKNGVPFDKRSPFVTSGIRVGTPAITSRGFKEKEA
IQVAKLIARVLRHAVQLLTRQFPLY
>B_Chrysiogenota_Desulfurispira_natronophila@WP_183731457.1 WP_183731457.1 serine hydroxymethyltransferase [Desulfurispira natronophila]
LKSFDPELFDIIRAETVRQEEGIELIASENFTSPAVMEAVGSTLTNKYAEGYPAKRYYGG
CEVVDMAENVAIARAKEMFGCEFVNVQPHSGSQANMGAYLAVAEAGDTILGMNLAHGGHL
THGSPVNFSGLLFNVVAYGVREDNQYIDYEEVERLAREHRPKIIICGASAYPRTIDFQRF
RAIADEVGACLIADIAHIAGLIVAGEHPSPIGVAHIVTTTTHKTLRGPRGGMIMAKKINS
RVFPGIQGGPLMHVIAGKAVAFKEALEPGFKTYQRQVVANARAMAEEFNKAGYDLVSGGT
DNHLILIDLTGKAAEKALGEAEITVNKNGVPFDTRSPFVTSGIRIGTPAITTRGFTEKEA
AQVAQLMVRVLRQEVRALAAQFPLY
>B_Chrysiogenota_Desulfurispirillum_indicum@WP_013505711.1 WP_013505711.1 serine hydroxymethyltransferase [Desulfurispirillum indicum]
LKQVDREIFDIVCEETMRQEEGIELIASENFTSPAVMEAVGSTLTNKYAEGYPAKRYYGG
CQAVDKAEDLAIARARELFGCEYVNVQPHSGSQANMGAYMALCDAGDTILGMNLAHGGHL
THGSPVNFSGLLYKIVSYGVSQDTQQIDYDEVRRLALEHKPKIIVCGASAYPRVIDFATF
RKVADEVGAFLVADIAHIAGLIVAGEHPSPVGIAHVVTTTTHKTLRGPRGGMIMAKKINS
RVFPGMQGGPLMHVIAGKAVAFKEALSPEFKSYQQQVVRNARAMAEELSAAGFHLVSGGT
DNHLILIDLTGKDAEKALGNADITVNKNGVPFDTRSPFVTSGIRVGTPAITTRGFKEAEA
RAVARMIVRILRTEVHQLSARFPLY
>B_Clostridium_drakei_Clostridium_drakei@WP_032077769.1_* WP_032077769.1 serine hydroxymethyltransferase [Clostridium drakei]
LERTDKAVFDVIQKEEDRQEKGIELIASENFTSKSVMEAMGSFLTNKYAEGLPGKRYYGG
CHVVDIVEDLARERMKKLFNAEYANVQPHSGSQANMAVYMSVLEPGDTVLGMDLTHGGHL
THGSKASFSGKLYNFISYGVNEKTERIDYDELRDLALKNKPKMIVSGASAYPREIDFKKI
KDICDEVGAYMMVDMAHIAGIIAAGKHMSPVPYADFVTTTTHKTLRGPRGGAILAKAIDK
TVFPGVQSGPLMHIIAAKAVCFGEALKDDYKTYIDQVLKNCKVLGDELIKYGFRLVTGGT
DNHLILIDLNGKDAEKLLDDAGITVNKNTIPFEKLSPFVTSGLRLGTPAVTTRGFKEEEM
KKIAYFINY-VRNQVYDLCAKYPIY
>B_Coprothermobacterota_Coprothermobacter_platensis@WP_018963042.1 WP_018963042.1 serine hydroxymethyltransferase [Coprothermobacter platensis]
IGKEDPEIFELINKEMNRQQESLDLIASENIVSPAVLEATGSIFTNKYAEGYPNARYYGG
CEFTDEVELLAIERAKKLFGAEHANVQPHSGSQANQAVYLAFLKPGDTILSMSLAAGGHL
SHGAPVSMTGKWFNIVHYGVSPETEMIDLNEVERLAKEHMPKIIIAGASAYPRFIDFEGF
RRIADEVGAILMVDMAHIAGLVAAGVHPSPVPYADVVTTTTHKTLRGPRAGLILAKAIDK
AVFPGLQGGPLVHVIAAKAVAFREAMEPSFKEYSSQIVKNAKVMAETFAKKGIRIVTGGT
DNHLMLLDVTGKDAEAMLHDVGIIVNKNAIPFDKLSPRIASGIRIGTPSITTRGLKENEC
RAIAEQISDFLRQTVQEMVKKFPAY
>B_Coprothermobacterota_Coprothermobacter_proteolyticus@WP_012544404.1 WP_012544404.1 serine hydroxymethyltransferase [Coprothermobacter proteolyticus]
IEEGDPEIFELMRRESLRQNRTLDLIASENLASEAVLEATGSIFTNKYAEGYPNARYYGG
CEVADQVEILAIERAKKLFDADHANVQPHSGSQANQAVYLAFLKPGDTILSMSLAAGGHL
SHGAPVSMTGKWFNIVHYGVDPKTETIDLNEVEKLALEHKPKLIIAGASAYPRFIDFQGF
REIADKVGAIFMVDMAHIAGLVAAGVHPSPVPFADVVTTTTHKTLRGPRGGLILAKAIDK
AVFPGVQGGPLVHIIAAKAVAFKEDSEPSFKEYSAQVVKNAKTMAETFASKGVRVVTGGT
DNHLMLLDVTGKEAEELLAEVGIVVNKNAIPFDKLPPRVASGIRIGTPNITTRGLRDEEC
KLLAEQMSELFKGLVQELTERYPAY
>B_Cyanobacteriota_Chlorogloeopsis_fritschii@WP_016875061.1 WP_016875061.1 serine hydroxymethyltransferase [Chlorogloeopsis fritschii]
LASSDPIVAELINKELKRQRDHLELIASENFTSAAVLAAQGSVLTNKYAEGLPGKRYYGG
CEFIDQIEQIAIDRIKQLFGAAHANVQPHSGAQANFAVFLTLLEPGDKIMGMDLSHGGHL
THGSPVNVSGKWFKVVHYGVDRETEQLDYDQVRELALRERPKLLICGYSAYPRVIDFEKF
RSIADEIGAYLLADIAHIAGLVASGLHPNPLPYCDVVTTTTHKTLRGPRGGLIMGKKLDK
AVFPGTQGGPLEHVIAAKAVSFGEALKPEFKTYSAQVIENARALAAQLQNRGFKLVSNGT
DNHLMLVDLTGKKAEQFLSDVNVTTNKNTVPFDPESPFVTSGLRLGSPAMTTRGLGVAEF
TEIGNIIADRLRRRVAALCDRFPLY
>B_Cyanobacteriota_Chroogloeocystis_siderophila@WP_073549503.1 WP_073549503.1 serine hydroxymethyltransferase [Chroogloeocystis siderophila]
LAQTDPTVADLINSELQRQRDHLELIASENFTSAAVLAAQGSVLTNKYAEGLPGKRYYGG
CEYIDGVEQLAIDRAKQLFGAAHANVQPHSGAQANFAVFLTLLEPGDTIMGMDLSHGGHL
THGSPVNVSGKWFKVCHYGVSQETEKLDYDQIRELARQHRPKLLICGYSAYPRIIDFEKF
RSIADEIGAYLLADIAHIAGLIASGLHPNPIPYCDVVTTTTHKTLRGPRGGLILGKKLDK
SVFPGSQGGPLEHVIAGKAVAFGEALKPEFKTYSAQVIENARALATQLQSRGFKIVSGGT
DNHLMLVDLTGKQADQLVSGVNITANKNTVPFDPESPFVTSGLRLGSPAMTTRGMGTAEF
TAIGNIIADRLRQCVADLCDRFPLY
>B_Cyanobacteriota_Synechococcus_elongatus@WP_208674676.1 WP_208674676.1 serine hydroxymethyltransferase [Synechococcus elongatus]
LAQSDPAIAAIIGRELQRQQEHLELIASENFASPAVMAAQGSVLTNKYAEGLPSKRYYGG
CEFVDQAEELAIERAKELFGAAHANVQPHSGAQANFAVFLTLLQPGDTFLGMDLSHGGHL
THGSPVNVSGKWFNAVHYGVNRETERLDYDAIRELALQHRPKLIICGYSAYPRQIDFAKF
REIADEVGAYLLADMAHIAGLVAAGLHPSPIPHCDVVTTTTHKTLRGPRGGLILGKKLDK
SVFPGTQGGPLEHVIAAKAVAFGEALRPEFKVYSAQVIANAQALAKQLQERGLKIVSDGT
DNHLLLVDLTGKVADLLVSDVNITANKNTVPFDPESPFVTSGIRLGTAAMTTRGFKEAEF
AIVADIIADRLRRRVLELCARFPLY
>B_Cyanobacteriota_Synechococcus_sp._KORDI-49@WP_043694571.1 WP_043694571.1 serine hydroxymethyltransferase [Synechococcus sp. KORDI-49]
LAQADPAIAGLIDREQNRQETHLELIASENFASRAVMEAQGSVLTNKYAEGLPNKRYYGG
CEHVDAIEELAIERAKQLFGAAWANVQPHSGAQANFAVFLALLQPGDTIMGLDLSHGGHL
THGSPVNVSGKWFKVIQYGVDRETQRLDMDAIRALAREHKPKLIVCGYSAYPRTIDFAAF
RSIADEVGAYLLADMAHIAGLVAAGVHPSPVPHCDVVTTTTHKTLRGPRGGLILAKKFDK
AVFPGSQGGPLEHVIAAKAVAFGEALQPAFRAYIQQVVANAAALAARLIERGIDVVSGGT
DNHVVLLDLTGKVADLLVSDVHITANKNTVPFDPESPFVTSGLRLGTAALTTRGFDAEAF
REVADVIADRLVSRVEVLCSRFPLY
>B_Cyanobacteriota_Synechococcus_sp._WH_7805@WP_006042341.1 WP_006042341.1 serine hydroxymethyltransferase [Synechococcus sp. WH 7805]
LADSDPAIARLIDQERERQETHLELIASENFASSAVMAAQGSVLTNKYAEGLPNKRYYGG
CEHVDAIEELAIERAKELFGAAWANVQPHSGAQANFAVFLALLQPGDTIMGLDLSHGGHL
THGSPVNVSGKWFNVVQYGVDQETQRLDMEAIRQLALEHKPKLIICGYSAYPRTIDFAAF
RSIADEVGAYLLADMAHIAGLVAAGVHPSPVPYCDVVTTTTHKTLRGPRGGLILAKKFDK
AVFPGTQGGPLEHVIAAKAVAFGEALRPSFKVYSQQVVANAQALADRLMARGIDVVSGGT
DNHVVLLDLTGKVADLLVSDVHITANKNTVPFDPESPFVTSGLRLGTAALTTRGFDTDAF
AEVAEVIADRLLERVANLCRRFPLY
>B_Deferribacterota_Deferribacter_desulfuricans@WP_013007227.1 WP_013007227.1 serine hydroxymethyltransferase [Deferribacter desulfuricans]
VKNIDPQVYDALMKELNRQETHIELIASENFVSKAVLEAQGSIMTNKYAEGYPGKRYYGG
CEFVDIAEQLAIDRAKELFGAEHANVQPHSGSQANMAVYFSVLQPGDTILGMNLSHGGHL
THGSPVNFSGKFFNVVPYGVNKDTETIDFDEVERLALEHKPKMIVVGASAYPRVIDFAKF
REIADKVGAYVMVDMAHIAGLVAAGVHPNPVPYADFVTTTTHKTLRGPRGGLILAKKVNS
MIFPGTQGGPLMHVIAAKAVALKEAMTDEFKEYQKQIVKNAKALADTLKDKGFRLVSNGT
DNHLMLVDLTGKDAEESLGKANITVNKNTIPFETRSPFITSGIRIGTPAVTTRGMKEDAM
EDIGNYIAEVLKEKVIKLCNKYPLY
>B_Deferribacterota_Flexistipes_sinusarabici@WP_013886571.1 WP_013886571.1 serine hydroxymethyltransferase [Flexistipes sinusarabici]
VKKFDPEVYDSLEKEVNRQETHLELIASENFVSKAVLEAQGSVLTNKYAEGYPGKRYYGG
CEFVDIAENIAIERAKKIFGAEHANVQPHSGSQANIAAYFAVLDVGDTILGMDLTHGGHL
THGSPVNFSGRFFNVVSYGVDKETEQIDYENVRKLALEHKPKMIVVGASAYPRIIDFKRF
KEIADEVGAYVMVDMAHIAGLVAAGEHPNPVPHADIVTTTTHKTLRGPRGGMILAKKINS
RVFPGMQGGPLMHIIAAKAVSFKEAMTDEFMQYQSQIVKNSKMLAKTLNKRGYKLVSGGT
DNHLMLLDLTGKDAESALGRANITVNKNTVPFETQSPFVTSGIRIGTPAVTTRKMKEPEM
EKIGNMIADVLKKDVLELCARFPLY
>B_Deferribacterota_Geovibrio_ferrireducens@WP_265822179.1 WP_265822179.1 serine hydroxymethyltransferase [Geovibrio ferrireducens]
LKNFDPAIYDLIIKEEQRQIDKIRLIASENYVTRAVLEASGTVLTNKYSEGYPGKRYYEG
QQFIDPIEELAIERAKELFGADHANVQPYSGSPANLAVYLAFVKPGDTVMGMALPHGGHL
THGSPVSITGKYFNIVSYELDQETGLLNYDTIRKLALESKPKMIIAGHSAYPRQLDFKKF
REIADEVGAILFVDMAHFAGLVAAGAHPSPVPYADVVTTTTHKTLRGPRGGMILKAAIDK
AVFPGIQGGPHNHTTAAIAVALKEAMAPEFKDYGHQIVKNAKVMAETLLAKGFQLVTGGT
DNHLLLIDLTGKQAAKALDDAGIVLNCNSVPYDKRKPFDPSGIRLGLAAVTSRGFKEEET
RKTAEFISAVIAKDVKELCSKFPPP
>B_Deinococcota_Deinococcus_pimensis@WP_027480714.1 WP_027480714.1 serine hydroxymethyltransferase [Deinococcus pimensis]
TAVRDTLLFDLIERERARQFEGLELIASENFVSPAVREAVGSVLTNKYAEGYPGKRWYGG
CEVVDEVERLAIERAKELFGAAWANVQPHSGSSANLAVYFALLQKGDRVLGMDLSHGGHL
THGSPVNFSGLNYEVVSYRVRQDTERLDMDEVRALAHEHRPKMIIAGASAYSRIIDFAAF
RAIADEVGALLMADMAHIAGLVAAGVHPSPVPHADVVTTTTHKTLRGPRSGLILGARIDR
MVFPGTQGGPLEHVIAGKAVAFGEALQPEFREYAAQIVRNAQAMSRAFEARGYRVVSGGT
DNHLFLLDLNGTKATKLLDAAHITISKSTLPYDTEKILHGGGIRIGTPAVTTRGMKEHDM
DVVADLIDRAL-AEVKAFASRFPLP
>B_Deinococcota_Deinococcus_yavapaiensis@WP_110887445.1 WP_110887445.1 serine hydroxymethyltransferase [Deinococcus yavapaiensis]
TLIRDSQLFALVDRERQRQFEGLELIASENFTSAAVREAVGSVLTNKYAEGYPGKRWYGG
CEVVDEVERLAIERAKELFGAAWANVQPHSGSSANLAVYFALLQKGDKVLGMDLSHGGHL
THGSPVNFSGQNFEIVGYQVDPETETLDMDTVRRLAREHQPKMIIAGASAYSRTIDFAAF
REIADEVGALLMADIAHIAGLVAAGLHPSPVPHADVVTTTTHKTLRGPRSGLILGAKIDR
MVFPGTQGGPLEHVIAGKAVAFFEALQPEFKEYSAQVIKNAQAMVAAFLSRGYRVVSGGT
DNHLFVLDLNGTKATKLLDAVHITISKSTLPYDTEKILHGGGIRIGTPAVTTRGMKEAEM
DKIADLIDRAL-ADVKALATRFELP
>B_Deinococcota_Thermus_aquaticus@WP_003044024.1 WP_003044024.1 serine hydroxymethyltransferase [Thermus aquaticus]
TTLRDEAIFSLIALEEKRQREGLELIASENFVSQQVREAVGSVLTNKYAEGYPGARYYGG
CEIVDQVESLAIERAKALFGAAWANVQPHSGSQANMAVYMALMEPGDTLMGMDLAAGGHL
THGSRVNFSGKLYKVVSYGVSPETERIDLEEVRRLALEHQPKVIVAGASAYPRVWDFQAF
RQIADEVGAFLVVDMAHFAGLVAAGLHPNPVPHAHVVTSTTHKTLRGPRGGLILGKKIDK
LIFPGIQGGPLEHVIAGKAVAFFEALQPEFQEYSRLVVENAKRLAAELAERGYRIVTGGT
DNHLMLVDLTGKEAEERLDQVGITVNKNAIPFDPKPPRVTSGIRIGTPAITTRGFTPEEM
PLVADLIDRALREEVRRLALEHPMP
>B_Deinococcota_Thermus_filiformis@WP_038063943.1 WP_038063943.1 serine hydroxymethyltransferase [Thermus filiformis]
-MLRDEEVFALIALEEKRQREGLELIASENFVSKQVREAVGSVLTNKYAEGYPGARYYGG
CEVIDRVESLAIERAKRLFGAEWANVQPHSGSQANMAVYMALMEPGDTLMGMDLAAGGHL
THGARVNFSGKLYKVVSYGVDPETERIDLDQVRRLAREHPPKVIVAGASAYPRLWDFQAF
REIADEVGAYLVVDMAHFAGLVAAGLHPSPLPYAHAVTSTTHKTLRGPRGGLILGKKIDK
LLFPGIQGGPLEHVIAGKAVAFFEALQPEFREYSLRVVENAKRLAEELAQRGYRIVTGGT
DNHLFLVDLTGKEAEERLDAVGITVNKNAIPFDPAPPRVTSGIRIGTPAITTRGFTPEEM
PLVARLIDRALREEVRRLALDHPMP
>B_Deltaproteobacteria_Dissulfurimicrobium_hydrothermale@WP_237889788.1 WP_237889788.1 serine hydroxymethyltransferase [Dissulfurimicrobium hydrothermale]
LKEVDPDVFRAIRAELERQTGQLEMIASENLASEAVMEAEGSVLINKYAEGYPAKRYYGG
CENVDVIENLAIGRLNLLFGSEYANVQPHSGTQANMAVYFAVLHPGDVILSMNLAHGGHL
SHGSSVNFSGRLYKVVHYGVSRETETIDMDEVLRLAREHRPRIIVVGASAYPRTLDFAAF
RTVADEVGAYLMVDMAHIAGLVAAGIHPSPIPFADFITSTTHKTLRGPRGGFILARLINS
QIFPGIQGGPLMHVIAAKAVAFKEALSPEFKSYQQRIVANASALAAALVDNGFRLVSGGT
DNHLVLVDLTGAEAEEILELAGITVNKNAIPFDTKPPRVTSGIRIGTPAVTTRGLGAEEM
KEIAGYISELIRLKVADICRRFPVY
>B_Deltaproteobacteria_Dissulfurirhabdus_thermomarina@WP_163298336.1 WP_163298336.1 serine hydroxymethyltransferase [Dissulfurirhabdus thermomarina]
LYQTDLEVFRALKAEILRQTGQLEMIASENFASEAVMEAEGSVFMNKYAEGYPGGRYYGG
CQNMDVVERLAVERLNTLFGSEYANVQPHSGSQANMAVYFAVLRPGDTILSMDLAHGGHL
THGAPVSFSGRLFNPVFYGVSRETETIDYDQVAELARRHRPRMIVAGASAYPRVIDFAAF
RAIADEVGAYLMVDMAHIAGLVAAGIHPSPVPFAHFVTSTTHKTLRGPRGGFILGRLVDS
QIFPGIQGGPLMQVIAAKAVAFKEALAPGFKAYQQQVVRNAAKLAEVLQAGGFRLVSGGT
DNHLLLVDLTGREAEAVLERAGITVNKNAIPFDPQPPRVTSGIRIGTPAVTTRGMKEAEM
EEIGGYIVDLLRPRVQALCGRFPLY
>B_Deltaproteobacteria_Lujinxingia_litoralis@WP_111729035.1 WP_111729035.1 serine hydroxymethyltransferase [Lujinxingia litoralis]
LKQADPEVFEILEAEDARQHDTIRLIASENYTSRAVMEATGSRLTNKYSEGYPGKRYYQG
QAYTDRVENLAIERARELFGADHVNIQPYSGSPANLAVFYAMLEPGDKVLGMGLPFGGHL
THGWKVSFSGRFYDAHAYAVDETTETIDYDAVARQAREIRPKMLICGASAYPRTIDFERF
AEIAREVDAILLADIAHISGLVAGGVHPSPVPVADIVTTTTHKTLRGPRSGMIMASAIDR
AIFPGLQGGPHMNQIAAAAVAFGEALTPDFKHYAQQVVDNARVLADALQSQGLRLVTGGT
DNHLVLVDLGGRAAAIALEKAGVVVNSNSIPFDKRKPFDPSGIRIGTAAITTRGMGEDAM
RQIADFMARALRSDVEAFCRDFPIP
>B_Deltaproteobacteria_Lujinxingia_sediminis@WP_115602474.1 WP_115602474.1 serine hydroxymethyltransferase [Lujinxingia sediminis]
MQQADPEVFEILEAEDQRQHNTVRLIASENYTSKAVMEATGSRLTNKYSEGYPGKRYYQG
QENTDRIERLACERAKALFGADHVNIQPYSGSPANLAAFYALLEPGDKVLGMGLPFGGHL
THGWKVSFSGRFYDAHAYAVDPTTEQIDYDAVAAQAREVRPKMLICGASAYPRFIDFERF
AEIAHDVGAVLLADIAHIAGLVAAGVHPSPVEVADVVTTTTHKTLRGPRGGMILAKAIDR
AVFPGLQGGPHMNAVAAAAVAFGEANTDSFKAYAQQVVDNARALAEGLLTYDLRLVTGGT
DNHLVLLDLGGRAAAVALEAAGIVVNSNSIPFDTRKPFDPSGIRIGTAAVTTRGMDQAAM
GQIADFIGRALRADVEAFCADYPIP
>B_Deltaproteobacteria_Persicimonas_caeni@WP_141200763.1 WP_141200763.1 serine hydroxymethyltransferase [Persicimonas caeni]
VAQTDQDVYDIIRAEEERQANTIRLIASENYTSRAVLQATGSVLTNKYSEGYPGRRYYEG
QDFTDAVENLARDRGKELFGAEHVNVQPYSGSPANLAAYYALCDVGDSVLGMGLPFGGHL
THGWKVNFSGRFYDAHHYGVDKETHLIDYDEVRRVAKEVKPKVIFCGASAYPRTIDFERF
AEIAEEVGAKLVADIAHISGLVAAGVHPSPVPVADVVSSTTHKTLRGPRGGLLMAKDIDR
AVFPALQGGPHMHAIAALAIAFKEALQPDFKDYAAQIVSNARAMADAFNERGFDLVSGGT
DNHLLLVDVTGKIASTAMAKAGIVCNANSIPFDERSPFDPSGIRIGTPSVTTRGMKEDEM
RQIVAWTDEAIRGEVEELCGEFPVP
>B_Deltaproteobacteria_uncultured_delta_proteobacterium@SBW09320.1 SBW09320.1 serine hydroxymethyltransferase [uncultured delta proteobacterium]
LLLSDPELAKTIILETDRQLSKLEMIASENFISAAVRQAQGSIMTHKYAEGYPGKRYYGG
CEFVDMAESLAIERAKKLFKADYVNVQPHAGSPANMAAYFAVIKPGDTILGMNLSHGGHL
THGSPVNFSGKLFNIVPYGVDKETQQIDFAEVETLAKKHKPQLILAGGSAYPRTLDFPRF
RAIADAVGAKLIVDMAHIAGLVAVGVHPTPIGHAHITTTTTHKTLRGPRGGMILGKDINS
QIFPGIQGGPLMHVIAAKAVAFGEALKPSFLKYQKQTLENAQALASALKDAGYTLVSDGT
DTHLILIDLTGKDAEHALDKAGITVNKNTVPFETRSPFVTSGIRIGSPALTTRGMKANDM
KKIVGWIDEAIAKKVEKFARKFPLF
>B_Desulfatibacillum_aliphaticivorans_Desulfatibacillum_aliphaticivorans@WP_015948058.1_* WP_015948058.1 serine hydroxymethyltransferase [Desulfatibacillum aliphaticivorans]
IRKVDPEAAKAIEQELDRQQFTLELIASENIASPAVMAAQGSVMTNKYAEGYPGHRYYGG
CEFVDVAENLARDRAKELFQADYANVQPHSGSQANMGVYFALLEPGDTVLGMDLSHGGHL
THGSPVSFSGRIFNFIHYGVKEKTGTIDYDQLRSLAKEHKPKLIVAGASAYPRIIDFPEL
EKIARETGAYLMVDMAHIAGLVAAGEHPSPLPYADVVTTTTHKTLRGPRGGMILGKKLSS
QIFPGIQGGPLMHVIAAKAVAFKEALTPEFKAYQQQVVKNAACLAKRLMDNGVDLVSGGT
DNHMMLLNLTGKEAEGLVEQAGITVNKNTIPFDKNGPAVTSGIRVGTPTITSRGMKEPEM
ELIADCLANVLRAKVKDLCQSFPIY
>B_Desulfatiglans_anilini_Desulfatiglans_anilini@WP_028322320.1_* WP_028322320.1 serine hydroxymethyltransferase [Desulfatiglans anilini]
LKEADSEVFEAIGREVAREQDGLVMIASENYASRAVMEAQGSVMTNKYAEGYPGARYYGG
CEYVDTVEHLAIERARTLFGAEYANVQPHSGSQANMGIYISFLEPGDTILGMGLAQGGHL
THGSAVSFSGKLYNAVSYGVHPESHRIDYDQVRDLTRRHKPRLIIAGASAYPRYIDFDLF
AEIAHENDAYLMADMAHIAGLVAAGLHPTPIGRADFVTTTTHKTLRGPRGGLILGEKLDK
GIFPGIQGGPLMHVIAAKAVALGEALGTEFTAYQKQVVQNAKVLGEALIGFGFELVSGGT
DNHLLLLNLTGKDAEAALVRAGIVANKNAIPYDRRGPKITSGLRLGTPALTTRGMGAEEM
RLIAGWIRNVLGREVRELCRRFPVY
>B_Desulfatirhabdium_butyrativorans_Desulfatirhabdium_butyrativorans@WP_028325939.1_* WP_028325939.1 serine hydroxymethyltransferase [Desulfatirhabdium butyrativorans]
LDQIDPQIAAAILHEQKRQAETLELIASENIASHAVMAAQGSVLTNKYAEGYPGKRYYGG
CEFVDVVESVAIERAKALFNAKYANVQAHSGSQANMAVLFAFLNPQDTILSMDLAHGGHL
THGSPVSFSGRLFNIVSYGVHPQTGCIDYDQVEFLAKQHRPKMIIAGASAYARTIHFDRF
AAIARSVDAILMVDMAHIAGLIAAGLHPSPIPHADVVTSTTHKTLRGPRGGLIVGDILNR
QIFPGIQGGPLMHVIAAKAVAFQEALQPEFKSYQAQIVANASKLADSLMADGIDLVSGGT
DNHMMLADLTGKAAETALGKAGITVNKNAVPFETRGPHVTSGIRIGTPAVTSRGMKEPQM
ASIAKWIVAVLRQEVQSLCNAFPIA
>B_Desulfobacter_postgatei_Desulfobacter_postgatei@WP_004074291.1_* WP_004074291.1 serine hydroxymethyltransferase [Desulfobacter postgatei]
IKACDPEIASVIEREYSRQEYGLNLIASENTVSRAVMEAQGSIMTNKYAEGYPSKRYYGG
CQYMDEAENLAIERVKKLFGVEYANVQPHSGSQANMAAYFSVLSPGDGILAMDLSHGGHL
THGAGVSFSGRLFNFSHYGLNPETETIDLNQVEDLARANKPKMIVAGASAYPRTLDFKGF
SEIAKACGALFLVDMAHIAGLVAAGVHPTPVGYADIITSTTHKTLRGPRGGLILGKKINS
QIFPGIQGGPLMHVVTAKAVAFKEALLPAFTEYQKQVVKNAAVLAKVLMERGYKLVSNGT
DNHMVLVDFTGKDAEERLGQANITVNKNTVPNEKRSPFVTSGVRIGVPLITSRGMKEDAV
GDIAGFICDVLATKVKELCTHYPLY
>B_Desulfobulbus_propionicus_Desulfobulbus_propionicus@WP_015723595.1_* WP_015723595.1 serine hydroxymethyltransferase [Desulfobulbus propionicus]
LQQQDPEIFNLIKQEELRQRDKIRLIASENYVSKAVMEATGSVLTNKYSEGYPGKRYYEG
QQYIDQVESLAIQRAKDLFGAEHVNVQPYSGSPANLAVYLAFLNPGDTILGMALPHGGHL
THGAKVSISGKYFTAESYSLDQESGRLNYETIREKALACKPKILIAGHSAYSQVLDFPKF
REIADACGALLLVDMAHFAGLVAGGAHPSPVPYADIITTTTHKSLRGPRGAMILAAAIDK
AVFPGLQGGPHNNTTAAIAVALKEASTEAFKQYAAQIVKNAQALAATLIDNGFNLVTGGT
ENHLMLIDLTGKVAAKALDAAGIVLNYNAVPYDTRKPFDPSGIRLGSAAVTSRGFKEEQM
VQVGKWIGAVVASSVRQLCAGFPAP
>B_Desulfocapsa_sulfexigens_Desulfocapsa_sulfexigens@WP_015404795.1_* WP_015404795.1 serine hydroxymethyltransferase [Desulfocapsa sulfexigens]
LENTDPDIFACINNEYERQNSQLELIASENIVSAAVLEAQGSIFTNKYAEGYPQKRYYGG
CDQADKVETLAIDRAKEIFGAEYANVQPHSGSQANMAVYFATLKPGDKVLGMDLAHGGHL
THGSGVNFSGQLFNFLSYGVERKTEQINMEEVERIAFENRPKMIVAGASAYSRFIDFEGF
RKIADQIGALFMVDMAHIAGLVAAGVHPSPVPYADFVTTTTHKTMRGPRGGLILGQSLNS
KIFPGIQGGPLVHVISAKAVAFKEAMTDSFKSYQQQVVDNASALGQNLVNKGFRLVSGGT
DNHLILLDLTGKEAEELLERAGLTTNKNAIPFDKQPRFVTSGIRIGTPAVTTRGLGIKEM
GLIAEWIERVLRQEVRALCDTHPLS
>B_Desulfococcus_multivorans_Desulfococcus_multivorans@WP_020875970.1_* WP_020875970.1 serine hydroxymethyltransferase [Desulfococcus multivorans]
IEQTDPEIASIIAHELKRQSETIELIASENIASRAVMAAQGSVLTNKYAEGYPQKRYYGG
CNFVDKAEELAIDRVMRLFDAEYANVQPHSGSQANMAVYFALLSPGDTVLGMNLAHGGHL
THGSPASFSGKLFNFVHYGVSRETGTIDYDEVARLAETHRPKMIVAGASAYPRIIRFDRF
AEIARSVDAYLMVDMAHIAGLVAAGLHPSPVPYADVVTSTTHKTLRGPRGGLILAKKIAG
QIFPGIQGGPLMHVIAAKAVAFKEAQSDAFRAYQEDIVRNASAMADRLTACGLRLVSNGT
DNHMMLADLTGKDAERVLEQAGITVNKNAIPFETRSPFITSGIRIGTPAITSRGMKTTEM
TAIADLIIEVLREAVLALCRKFPIY
>B_Desulfohalobium_retbaense_Desulfohalobium_retbaense@WP_015751852.1_* WP_015751852.1 serine hydroxymethyltransferase [Desulfohalobium retbaense]
LLQTDPDMAKAIDLEHQRQLSKIELIASENFTSAAVREATGSIMTHKYAEGYPGKRYYGG
CEFVDMAEELARERACQLFGAEYANVQPHSGSQANMAVYFGALKPGDTIMGMDLSHGGHL
THGAPVSFSGKLFKTVFYGVDQATGIIDYEQVAEQARTHRPQLIIAGASAYPREIDFARF
RAIADEVGAQLMVDMAHIAGLVATGLHASPIGHAHFTTSTTHKTLRGPRGGLILGKTLNS
QIFPGIQGGPLMHVIAAKGVAFGEALQPSFRAYQEQVVANAQALGHALTETGFDLVSGGT
DNHLLLVDLTGKDAEAALDKAGITANKNTVPFETRSPFVTSGIRLGTPAVTTRGMTAEHM
HQIAAWIEAALNKEIAAFAGEFPLF
>B_Desulfoluna_butyratoxydans_Desulfoluna_butyratoxydans@WP_180138525.1_* WP_180138525.1 serine hydroxymethyltransferase [Desulfoluna butyratoxydans]
IRDVDPDIALAIENEISRQQNNLELIASENAVSTPVMEAMGTPLTNKYAEGYPGKRYYGG
CGHVDTAEAIAIERAKELFGAAYANVQPHSGSQANMAALFGMLEPGDTVMGMDLAHGGHL
THGSPASFSGKLFNFVHYGVEKETGMIDLDHVESMARECKPKLIIVGASAYPRTLDFEAF
SAIAQRTGAALMVDMAHIAGLVAGGVHPNPVPYADVVTSTTHKTLRGPRGGLILTGVMNK
QIFPGIQGGPLMHVIAAKAIAFKEAATDEFKAYQAQIVKNAAVLADALMENGFDLVSGGT
DNHLMLLDLTGKDAEETLDRAGITANKNVVPFDTRSPFVTSGIRIGTPVLTTRGMKEAEM
KQVAGFMAKALRQDVKALCNAFPLF
>B_Desulfomicrobium_baculatum_Desulfomicrobium_baculatum@WP_012805279.1_* WP_012805279.1 serine hydroxymethyltransferase [Desulfomicrobium baculatum]
LTRQDPQIAKAIQLETNRQITKLELIASENFTSLAVRAAMGSVMTHKYAEGYPGKRYYGG
CEFVDMAENLAMERARQLFNAEYANVQPHSGSQANMGAYFAAIQPGDTILGMNLSHGGHL
THGSPVNFSGRLFKTAFYGVEKETGQINYDEVEALALEHKPQMIIAGASAYPRTLDFARF
RAIADKVGAKLLVDMAHIAGLVATGLHPSPIEHAHFTTTTTHKTLRGPRGGMILGKTLNS
QIFPGIQGGPLMHVIAAKAVAFAEALRPEFKDYQQQVVANAQTLAAELTAAGYHLVSGGT
DNHLMLVDLTGKDAEIGLDKGGITVNKNTVPFETRSPFVTSGVRLGTPALTTRGMKSDDM
RKVAKWIVAILRLEVEKFAGQFPLF
>B_Desulfomonile_tiedjei_Desulfomonile_tiedjei@WP_014808910.1_* WP_014808910.1 serine hydroxymethyltransferase [Desulfomonile tiedjei]
LQQTDPEIYKLLACERERQENRLELIASENFTSPAVMEAQGSIFTNKYAEGYPGKRYYGG
CVHADVVEELARTRGRALFGCDHINVQPHSGTQANMAVYFTAMKPGDAYLGMNLAHGGHL
SMGHPKNFSGIIYHVIPYAVRADDHRIDYDQVRDLARKHKPRMIIAGASAYPRIIRYDLF
AEIAAEVGAILMADIAHVAGLVAAGQHPSPFPHADFVTTTTHKTLRGPRGGLVMAAALDS
CIFPGMQGGPLMHVIAAKAVALGEAMTQQFKEYQARVVQNAKALASGLLEEGFRLISGGT
DNHLVLIDLNGAQAQEYLESAGITVNKNSIPFDPLPPGKASGIRIGTPAVTTRNMGVEEM
RLIAGMISKVLRNEVLELCRQFPLY
>B_Desulfonatronovibrio_hydrogenovorans_Desulfonatronovibrio_hydrogenovorans@WP_150112206.1_* WP_150112206.1 serine hydroxymethyltransferase [Desulfonatronovibrio hydrogenovorans]
LTNYDPEVARAIQLEESRQLSKLELIASENFTSPAVRLAMGSVLTHKYAEGYPGKRYYGG
CEFVDLAEDLARDRARELFKAQYANVQPHSGSQANMGVYFGALKPGDTVLGMDLSHGGHL
THGSPVNFSGRLYQNVFYGVEKETGFIDYDQVEAVALEHRPAMIIAGASAYPRTIDFQRF
REIADKAGAKLMVDMAHIAGLIAADLHPSPIEYAHFTTTTTHKTLRGPRGGMILGKTLNS
QIFPGIQGGPLMHVIAAKAIAFGEALKPEFSDYQKMVIENAKKMAELLVQAGFDLVSGGT
DNHLMLIDLTGKDAEIALDKAGITVNKNTVPFETKSPFVTSGVRLGTPALTTRGMKPEHM
EKIVAWIIDAVSSEVEKFATRFPLF
>B_Desulfonatronum_lacustre_Desulfonatronum_lacustre@WP_028570984.1_* WP_028570984.1 serine hydroxymethyltransferase [Desulfonatronum lacustre]
LRRHDPEIAEAVRLEELRQLHKLELIASENFTSPAVRMTMGSVLTHKYAEGYPGKRYYGG
CEYVDMAETLAQERAKQLFKVEYANVQPHSGSQANMAVYFGALQPGDVILGMDLSHGGHL
THGSPVNFSGKLYKVVFYGVSKETGTIDYDQVRTMAREHRPKVIVAGASAYSRVIDFPKF
REIADEVGAKLMVDMAHIAGLIAADLHPSPVGSAHFITTTTHKTLRGPRGGMILGKLLNS
QIFPGIQGGPLMHVIASKAVAFGEALRPEFATYQQQVIKNAQAMAKALTDAGFALVSGGT
DNHLMLMDLTGKDAEIALDKAGITVNKNTVPFETRSPFVTSGIRLGTPALTTRGMTEEHM
VRVVEWIVKALEVEVQTFASQFPLF
>B_Desulfonatronum_thiodismutans_Desulfonatronum_thiodismutans@WP_031386604.1_* WP_031386604.1 serine hydroxymethyltransferase [Desulfonatronum thiodismutans]
LRRHDPEIAEAVRLEELRQLHKLELIASENFTSPAVRMTMGSVLTHKYAEGYPGKRYYGG
CEYVDMAETLALERAKQLFKAEYANVQPHSGSQANMAVYFGALQPGDVILGMDLSHGGHL
THGSPVNFSGKLYKVVFYGVGKETGTIDYDQVRSMAREHRPKIIVAGASAYSRVIDFPKF
REIADEVGAKLMVDMAHIAGLIAADLHPSPVGSAHFITTTTHKTLRGPRGGMILGKLLNS
QIFPGIQGGPLMHVIASKAVAFGEALRPEFATYQQQVVKNAQAMAKALTDAGFALVSGGT
DNHLMLVDLTGKDAEIALDKAGITVNKNTVPFETRSPFVTSGIRLGTPALTTRGMTEEHM
VRVVEWIVEALEAEVQTFASQFPLF
>B_Desulfonauticus_submarinus_Desulfonauticus_submarinus@WP_092066074.1_* WP_092066074.1 serine hydroxymethyltransferase [Desulfonauticus submarinus]
LQKHDPDLAKAIFLEEQRQLKKLELIASENFASPAVRLTMSSVLTHKYAEGYPGKRYYGG
CEFVDMAEDLARERAKQIFQAEYANVQPHSGSQANMAVYFACLKPGDTILGMDLSHGGHL
THGSPVNFSGKLYKVVFYGVNKDTETIDYAQVEKLAQEHKPKVIVAGASAYPREIDFAKF
RAIADSVGAKLMVDMAHIAGLIAADLHPSPIPYAHFTTTTTHKTLRGPRGGMILGKTLNS
QIFPGIQGGPLMHVIAAKAVAFGEALKPEFKEYQKLVIKNAQKMAEELKNAGFNLVSDGT
DNHLILINLTGKEAEEALDKAGITVNKNTVPFETKSPFVTSGIRVGTPAITTRGMQPKDI
EKIVKWIVAAIRKEVEKFASQFPLF
>B_Desulfoplanes_formicivorans_Desulfoplanes_formicivorans@WP_069857391.1_* WP_069857391.1 serine hydroxymethyltransferase [Desulfoplanes formicivorans]
LEHTDPEIFQTIVKEKNRQESKLELIASENFTSQSVREAMGSIMTHKYAEGYPGKRYYGG
CEFVDMAENLARERAKQLFGAEYVNVQPHSGSQANMGVYFGAIQPGDTIMGMDLSHGGHL
THGSPVNFSGKLFKTCFYGVEKETGLIDYDQVQAVAEKCRPQIIVAGASAYPRTIDFKRF
REIADSVNAKLMVDMAHIAGLIAAGLHPSPIKHAHFTTTTTHKTLRGPRGGMILGKILNS
QIFPGIQGGPLMHIIAAKAVAFGEALKPAFKTYQQQVIDNAQALAKHLQDAGFNLVSQGT
DNHLMLIDLTGKDAEIALDKAGITANKNTIPFETRSPFVTSGIRLGTPAVTTRGMKPEHM
EKIAAWITATISKEVKTFARDFPLF
>B_Desulforegula_conservatrix_Desulforegula_conservatrix@WP_027358458.1_* WP_027358458.1 serine hydroxymethyltransferase [Desulforegula conservatrix]
IAKTDPEIARVVELETTRQINNLELIASENIVSPAVMAAQGTLLTNKYAEGYPGKRYYGG
CEYVDMAESLAISRVKELFGAEYANVQPHSGSQANMAVYFAKLEPGDTVLGMDLSHGGHL
THGSPVNFSGKFFNFISYGVSKETGKIDYDLLKKMAQETKPKLIVAGASAYPRVFDFEAF
ADIAKSVGAQLMVDMAHIAGLVAGGVHPTPVPYADVVTSTTHKTLRGPRGGLIIAG-FNK
QIFPGIQGGPLMHVIAAKAVAFKEALSPSFKIYQENIVKNAKALSEALLSEGFDLVSGGT
DNHLMLIDLTGKDAEAALGKANITVNKNTIPFETKSPFVTSGVRIGTPAVTTRGMGASEM
KLIASSIAEVLNKQVADLCSGFPLF
>B_Desulfosudis_oleivorans_Desulfosudis_oleivorans@WP_012175498.1_* WP_012175498.1 serine hydroxymethyltransferase [Desulfosudis oleivorans]
LAQQDPEVAGAVAREVERQQHNLELIASENIASRAVMAAQGSVLTNKYAEGYPGKRYYGG
CEYVDQAEQIAIDRAKTLFGAAYANVQPHSGSQANMAVYFALLSPGDTGLGMDLAHGGHL
THGSPVSFSGRLFDFKHYGVKKETGTIDYDQVADLAKTHRPKMIIAGASAYPRTLDFEKF
AQIAASVEACLVVDMAHIAGLVAAGVHPSPVPHADVVTSTTHKTLRGPRGGLILGKALNK
EIFPGIQGGPLMHVIAAKAVAFGEALTDGFVAYQQQVVKNARALAAHLMEQGIELVSGGT
DNHMMLADLTGKAAETALERAGLTLNKNAVPFDTENPTVTSGVRIGTPVMTTRGMKEPEM
AVVAGLIVNVLRKRVMELCEAFPIY
>B_Desulfovibrio_desulfuricans_Desulfovibrio_desulfuricans@WP_022658450.1_* WP_022658450.1 serine hydroxymethyltransferase [Desulfovibrio desulfuricans]
ILLQDPELARAITLESDRQMSKLELIASENFVSRAVREAQGSVLTHKYAEGYPGKRYYGG
CEYVDIAETLAQDRAKQLFNCEYVNVQPHSGSQANMAAYLAFLKPGDTILGMNLSHGGHL
THGSPVNFSGRLFNIVSYGVQRETGRIDYDEVAALAREHKPNAIVAGASAYPRAIDFARF
RQIADEVGAKLVVDMAHIAGLVAAGLHQSPLSYAHITTTTTHKTLRGPRGGMILGKTLNS
QIFPGIQGGPLMHVIAAKAVAFGEALRPAFKTYQQRVVTNAAVLAKYLMDAGYDLVSGGT
DNHLMLVDLTGKDAEHALDQAGITVNKNTVPFETRSPFVTSGVRLGTAALTTRGMKEDDM
RTVGAFIVDAISKNVEEFARQFPLF
>B_Desulfurivibrio_alkaliphilus_Desulfurivibrio_alkaliphilus@WP_013163505.1_* WP_013163505.1 serine hydroxymethyltransferase [Desulfurivibrio alkaliphilus]
LASSDPEIHRAIRGELKRQYNQLEMIASENIVSPAVLEAQGSIFTNKYAEGYPGRRYYGG
CEYADQVEALAVGRARELFGAEYANVQAHSGSQANMAVYFACLNPGDTVLGMDLAHGGHL
SHGSAVNFSGQLYNFVSYGVSRETERLDMDEVRRLALEHRPKMIVAGASAYPRVLDFAAF
RRIADEIGALFMVDMAHIAGLVAAGIHPSPVPHADFVTTTTHKTLRGPRGGLILGKKLDS
KIFPGIQGGPLVHVIAAKAVVFKEAMSEEFRRNMAQVAKNAQALGQALVARGFRLVSGGT
DNHLLLVDLTGKAAEEILEAAGITVNKNAIPFDTEKRFVTSGIRIGTPAVTTRGLQEPEM
EQIATWIDRALRREVAELCDRFPIY
>B_Desulfuromonas_acetexigens_Desulfuromonas_acetexigens@WP_092056797.1_* WP_092056797.1 serine hydroxymethyltransferase [Desulfuromonas acetexigens]
LAQFDPEIAASIRRETERQEYNLEFIASENFVSENVLEVQGSVLTNKYAEGYPGKRYYGG
CEFVDEAEQLAIDRAKELFGAEHANVQPHSGSQANMAVYFSVCNPGDTILGMNLAHGGHL
THGSPVNFSGKLFNIVPYGVKKETGTIDYDEVERLAVEHKPKLIVVGASAYPRALDFAAF
RRIADKVGALVMVDMAHIAGLVAAGLHANPVPHAEFVTTTTHKTLRGPRGGMILAKAVNS
NIFPGIQGGPLMHVIAAKAVAFKEALAPDFKVYAAQVIKNAQALAAGLTKRGFNLVSGGT
DNHLMLVDLTGKVAEATLEKAGITVNKNAVPFDTRSPFVTSGFRIGTPATTTRGLKEAEM
ELVAGWIDRALRAEVKELCKKFPLY
>B_Dictyoglomota_Dictyoglomus@WP_012583175.1 WP_012583175.1 MULTISPECIES: serine hydroxymethyltransferase [Dictyoglomus]
LPEVDPEIYEAIKSEEYREEYHLELIASENFVSRAVLEAQGSVLTNKYAEGYPGKRYYGG
CLYVDKVEDIARERVKAIYGAEHANVQPHSGSQANMAVYFVVLNPGDRVLGMNLAHGGHL
THGSPVNFSGKLYNFYFYGVDKNTEMINYDSVWNLAKELKPKLIVAGASAYPRIIDFEKF
AQIAEDVGAYFMVDMAHIAGLVAAGLHPSPVPYAHFVTSTTHKTLRGPRGGFILAKEIDK
AVFPGIQGGPLMHVIAAKAVAFKEAMSPEFKEYQKQIVLNAKAMAEELIKLGYRLVSGGT
DNHLMLVDLTGKEAEKALEEAGITVNKNAIPFDPQPPTITSGIRIGTPALTTRGMKEDEM
RYIARLIHEVLKKEVEELCKQFPIY
>B_Dissulfuribacter_thermophilus_Dissulfuribacter_thermophilus@WP_067616721.1_* WP_067616721.1 serine hydroxymethyltransferase [Dissulfuribacter thermophilus]
LYHTDKEVFQALKAEIERQTGGLEMIASENFVSEAVMEAEGSAFMNKYAEGYPGKRYYGG
CENMDVVERLAIERLNLLFGSEYANVQPHSGSQANMAVYFSVLNPGDTILSMDLAHGGHL
SHGAKVSFSGRLFNVIHYGVNRDTETIDFDDLGKKALEYRPKMIIAGASAYPRTVPFEEF
RAICDEIGAYLMVDMAHIAGLVAAGIHPSPVPFADFVTSTTHKTLRGPRGGFILARLINS
QIFPGIQGGPLMHVIAAKAVAFKEALAPEFKTYQQNIVKNAKALAQTLMDRGFRLVSGGT
DNHLVLVDLTGKEAEEVLERAGITVNKNAIPFDPNPPTITSGIRIGTPAITTRGLTEKDV
IEVANYIADILRLKVKEICEKYPLY
>B_Elusimicrobiota_Elusimicrobium_minutum@WP_012415626.1 WP_012415626.1 serine hydroxymethyltransferase [Elusimicrobium minutum]
LQKTDKAVFDAVEKELGRQRTKLELIASENFTSLSVMEAQGSILTNKYAEGYPGKRYYGG
CEFVDMVETLAIERAKQIFGAEHANVQPHSGAQANMAAYLALINPGDTVLGLNLSHGGHL
THGHPMNFSGKYFKIVPMNVRKEDEQIDYEEAAKLALEHKPKVIMAGASNYSRIFDWKKL
REIADSVDAYLICDVAHYAGLIAAGVYSNPVPYADIVTTTTHKTLRGPRGGLILAKAVNS
SVFPGQQGGPLMHVIAAKAVCFGEALKPEFKEYQTQVVKNAKELSTQLQKLGYRIVSGGT
DCHVLCVDLTGKAAEEALDKAGITTNKNTIPYDTQKPFITSGVRLGTPAVTTRGMKEAEM
AAIASFIDNVLSKEVTAFLGKFLLY
>B_Endomicrobiia_Candidatus_Ruminimicrobiellum_ovillum@WP_372518969.1 WP_372518969.1 serine hydroxymethyltransferase [Candidatus Ruminimicrobiellum ovillum]
LKKVDLEIANIIEEEHQRQENNIELIASENHTSKAVMQAQGSVLTNKYAEGYPGRRYYGG
CEFVDKVETLAIERAKQLFGCQFVNVQPHSGAQANMATFMALLQAGDTVLGMSLDHGGHL
SHGHPMNFSGKFFKIVPYTVNKDTEVIDYDELEKIAKECKPKMIVTGASAYSRIWDWERI
RKIADSVGAYFMADIAHYAGLIAAGVYPSPVPFADVVTTTTHKTLRGPRGGIIMAKKINS
AVFPGVQGGPLMHVIAAKAVAFKEALQPSFKEYQKQVAANAKVFAKTLAEGGLRIVSGGT
DSHMFLVDLTGKDAQITLEKAGITANKNTIPYDPAKPMIASGIRIGTPAITTRGMKENEV
IKIANWIIKVLKKEVTALCKQFPVY
>B_Endomicrobiia_Endomicrobium_proavitum@WP_052571593.1 WP_052571593.1 serine hydroxymethyltransferase [Endomicrobium proavitum]
VQKTDGEIYGLLNAELERQRNTIELIASENITSQAVMEAQGSCLTNKYAEGYPGKRYYGG
CEVVDVVETLAIERAKKLFNAKFANVQPHSGAQANFAVFFALAKPGDTVLGLNLSHGGHL
SHGNPFNVSGKWFNVISYTVDEKTGIINYDEMEKLALEHKPKIIISGASAYSRIWDWKRI
GEIAKKAGAYHMCDMAHYAGLIAAGVYPSPIEYADVVTTTTHKTLRGPRGGLILAKKINS
AVFPGEQGGPLMHVIAAKAVAFTEALRPEFKQYQSQVLINAKVLAQTLEKGGLKIVSGGT
DSHVFLVDLKGNTAQEVLEKAGITLNKNGIPYDPEKPAISSGIRVGSPAVTTRGMKEPEM
VKIAEAIVKVLKADMQRLCKDFPIY
>B_Epsilonproteobacteria_Nitratiruptor_tergarcus@WP_084275594.1 WP_084275594.1 serine hydroxymethyltransferase [Nitratiruptor tergarcus]
LKNADPEVFNILENELQRQTDHLEMIASENFTSPAVMEAMGSIFTNKYAEGYPGKRYYGG
CEYADAVEELAIERAKKLFGCEYVNVQPHSGSQANQGVYLALLKPYDKILGMDLSHGGHL
THGAKVNASGKIYQSFFYGVNDE-GWIDYDRVLDIAKIVRPKLIVCGASAYPRVIDFKKF
REIADEVGALLMADIAHIAGLVAAGEHPSPFPYCDVVTTTTHKTLRGPRGGMIMAKKINS
AIFPGIQGGPLVHVIAAKAVGFGENLKPAWKEYAKQVRKNASTLATVLMNRGYNVVSGGT
DNHLVLVSFSGKDADEALGRAGITVNKNTVPGETRSPFVTSGIRIGSPALTARGMKEGEF
ELIANRIADVLKKEMVALARKFIIY
>B_Epsilonproteobacteria_Sulfurospirillum_tamanense@WP_205458086.1 WP_205458086.1 serine hydroxymethyltransferase [Sulfurospirillum tamanense]
LESLDPVIYNLIEKELVRQCDHLEMIASENFTYPAVMQAMGSVFTNKYAEGYPGKRYYGG
CEYADEVEQLAIDRACKLFGCTYANVQPNSGSQANQGVFNALLKPYDKILGMDLSHGGHL
THGAKVNSSGKIYESFFYGVELD-GRINYDRVRDIANIVKPKMIICGASAYPREIDFKAF
REIADEVGAILFADIAHIAGLVAAGEHPSPFPYCDVVSTTTHKTLRGPRGGLILAKKVNS
AIFPGIQGGPLMHVIAGKAVGFGENLKPEWKTYAKQVKANAAVLGKELLARGYDIVSGGT
DNHLVLMSFSGKDADLALGRAGITANKNTVPGETRSPFVTSGIRLGSPALTARGMKEAEF
VVIAGLIADVLKEQVKALASNFIIY
>B_Escherichia_coli_Escherichia_coli@HAL2109976.1 HAL2109976.1 TPA: serine hydroxymethyltransferase, partial [Escherichia coli]
IQGYDDALLAAMNAEEQRQEDHIELIASENYTSKRVMEAQGSGLTNKYAEGYPGKRYYGG
CEHVDKVEALAIERAKQLFGADYANVQPHSGSSANSAVYLALLNAGDTILGMSLAHGGHL
THGAKVSSSGKLYNAVQYGINTDTGLIDYDEVERLAVEHKPKMVVAGFSAYSKTLDFPRF
RAIADKVGALLFVDMAHVAGLVAAGLYPNPLPYADVVTTTTHKTLRGPRGGLILEKKLNA
AVFPGAQGGPLMHVIAGKAVCFKEAAEPGFKAYQQQVIDNAQAMASVFIKRGYDVVSGGT
DNHLFLVSLTGKEADAALGRAHITVNKNAVPNDPQSPFVTSGLRIGTPAV----------
-------------------------
>B_Escherichia_coli_Escherichia_coli@WP_097698964.1 WP_097698964.1 serine hydroxymethyltransferase [Escherichia coli]
IADYDAELWQAMEQEKVRQEEHIELIASENYTSPRVMQAQGSQLTNKYAEGYPGKRYYGG
CEYVDIVEQLAIDRAKELFGADYANVQPHSGSQANFAVYTALLEPGDTVLGMNLAHGGHL
THGSPVNFSGKLYNIVPYCIDA-TGHIDYADLEKQAKEHKPKMIIGGFSAYSGVVDWAKM
REIADSIGAYLFVDMAHVAGLVAAGVYPNPVPHAHVVTTTTHKTLAGPRGGLILYKKLNS
AVFPGGQGGPLMHVIAGKAVALKEAMEPEFKTYQQQVAKNAKAMVEVFLERGYKVVSGGT
DNHLFLVDLTGKEADAALGRANITVNKNSVPNDPKSPFVTSGIRVGTPAITRRGFKEAEA
KELAGWMCDVLKGKVLDICARYPVY
>B_Fusobacteriota_Cetobacterium@WP_266187451.1 WP_266187451.1 MULTISPECIES: serine hydroxymethyltransferase [Cetobacterium]
LKDTDIDVYNAIEKELDRQENGLELIASENFVSKSVMEAVGSAMTNKYAEGYPNKRYYGG
CEFVDIVETLAIERAKELFGAKFANVQAHSGSQANMAAYRSLIDLGDCILGMRLDHGGHL
THGKNVNFSGNDYKVISYSVKKDDERIDYDEIRKLALENQPKLIIAGASAYPRTIDFKKF
REIADEVGAYLVVDMAHIAGLVATGLHPSPIPYAHITTSTTHKTLRGPRGGLILAKKIDK
IIFPGIQGGPLMHIIAGKAVAFKEALSPEFKKYQEQVIKNAKVLADTLTQKGVRVVSGGT
DNHLILVDLTGKDAEKILEKVNITVNKNGIPYDTKSPFVTSGIRLGTPALTTRGMKENEM
ILIGNLIVTALIEDIKILCKKFPLY
>B_Fusobacteriota_Fusobacterium_necrophorum@WP_106895101.1 WP_106895101.1 serine hydroxymethyltransferase [Fusobacterium necrophorum]
MKNVDPDVYNAIMAEKKRQEEGIELIASENFVSKAVMEAAGSVLTNKYAEGYPKKRYYGG
CVNIDIVENLAIERLKEIFGAKYANVQAHSGSQANMGVYVALLEPGDKILGMSLSAGGHL
THGYKISFSGKNYIGLEYGLNSETELIDFDAIRKIALAERPKIIVAGASAYSRIINFQKF
REIADEVGAYLMVDMAHIAGLVAAGEHPNPLEYAHVVTSTTHKTLRGPRGGVILAEKIDK
TIFPGIQGGPLGHIVAAKAVAFKEALTPEFKDYQRQVVKNAKTMAEELVSGGLRIVSGGT
DNHLMLVDLTGKVAEKILEEAGITCNKNAIPNDPEKPFITSGIRLGTPAITTRGMKEEEA
RQIAKMIIKVLKEEVLALTKKFPLF
>B_Fusobacteriota_Haliovirga_abyssi@WP_372339410.1 WP_372339410.1 serine hydroxymethyltransferase [Haliovirga abyssi]
LRKEDPEIADVIEREEERQEYGIELIASENFVSKAVMEAAGSVLTNKYAEGYPDKRYYGG
CQIVDIAEKLAISRAKELFDVEYVNVQPHSGSQANMAVYIALINPGDTVMGMSLPHGGHL
THGSKVSFSGKIYNSVSYGVAAGTETIDYEEVRKIAIENKPKLIIAGASAYPRIIDFKKF
REIADEVGAYFVVDMAHIAGLVATGLHPSPVPYAHVVTTTTHKTLRGPRGGMIMAKKINK
AIFPGIQGGPLMHIIAAKAVAFKEALSDSFKEYQTQVVKNAKVLADELTKAGLRIVSGGT
DNHLMLVDLTGKAVENALVKAEITVNKNGIPFDKEKPFVTSGIRIGTPSVTTRGMKETEM
VKIAELIVKVIKNEVRKLAERFPLY
>B_Fusobacteriota_Hypnocyclicus_thermotrophus@WP_134113541.1 WP_134113541.1 serine hydroxymethyltransferase [Hypnocyclicus thermotrophus]
LKKMDMGIYEVIIKEEERQESGIELIASENFVSKAVMEAAGSVLTNKYAEGYPGKRYYGG
CHFVDEVETLAIERAKKLFNVNYVNVQPHSGSQANMAVYMALINVGDTVMGMGLDHGGHL
THGLNVNFSGKLYNIVSYGVDKETEMLDYSNIREIALEHKPKMIIAGASAYSREIDFKKF
REIADEVGAYLFVDMAHIAGLVAAGEHMSPVPYAHVVTTTTHKTLRGPRGGMIMAKKINK
IIFPGIQGGPLMHIIAAKAVSFHEALQDDFKEYQKQVVKNAKTLAKALEEKGFRIVSGGT
DNHLMLVDLTGKDAEKALVKAEITANKNGIPFDKQSPFVTSGIRLGTPAVTTRGMKESEM
IKIADLITKVLKEEVHRLSKEFPLY
>B_Fusobacteriota_Propionigenium_maris@WP_281833966.1 WP_281833966.1 serine hydroxymethyltransferase [Propionigenium maris]
LKRIDKEIYDAVKREEDRQEYGLELIASENFVSKAVMEITGSVLTNKYAEGYPDKRYYGG
CEYVDVAEKLAIERTKELFKVKYVNVQPHSGSQANMAVYKGLIEVGDTILGMKLDHGGHL
THGKSVNFSGKEYRVASYSVEEESGRINYKEVETLALMHKPKIIIAGASAYSRTIDFKRF
REIADEVGAYLMVDMAHIAGLVAAGVHPSPIPYAHVVTTTTHKTLRGPRGGMIMIKKINK
AIFPGIQGGPLMHTIAAKAVALKEALTPEYVEYQKQVIINAKVLAEELQKGGLDIVSGGT
DNHMMLVDLTGKKLEEVLGRAHITVNKNGIPYDTESPMVTSGIRIGTPALTTRGMKEEEM
REVAQYILEVVGESVRELAKRFPLY
>B_Gemmatimonadota_Gemmatimonadota_bacterium_DH-78@WZE82980.1 WZE82980.1 serine hydroxymethyltransferase [Gaopeijia maritima]
LAGVDPEVHDAIRAEEGRQLGGLELIASENFTSRAVLEAMGTVLTNKYAEGLPGKRYYGG
CEHVDVVENLARDRARALFGADHANVQPHSGAQANMAAFLAFLEPGDRILGMNLSHGGHL
THGSPVNVSGKWFDVSAYGVHPDTGRIDYDAVREQALAVRPKMIIAGASAYTRTIDFERF
AAIAREVDAVLMVDMAHIAGLVAAGVHPSPVPWADVVTTTTHKTLRGPRGGMILAKAIDK
AVFPGLQGGPLMHVIAAKAVALREALAPDFADYAQRVVANAKALGDALLARDFRLVSGGT
DNHLLLVDLTGTVAEQALEAAGITVNKNTVPGETRSPFVTSGLRIGTPALTTRGMGEADM
HRIGEWIARVLRDEVAELAAGYPLY
>B_Gemmatimonadota_Longimicrobium_terrae@WP_170038801.1 WP_170038801.1 serine hydroxymethyltransferase [Longimicrobium terrae]
LKQTDPDIHRLLISEAERQEHQLEMIASENFVSQAVMQAQGSVLTNKYAEGYPGKRYYGG
CEVVDEVEELARQRALQLFGAQHANVQPHSGAQANMAVYFALMQPGDTLLGMNLSEGGHL
THGSPVNFSGRLYNVAAYGVRPDDHRIDYAALRDQAMQVRPSIIVAGASAYPRQIDFETF
GEIARECGARLVVDMAHIAGLVATGHHPNPVPFADVVTTTTHKTLRGPRGGMILAKAIDK
QIFPGVQGGPLMHVIAAKAVAFSEALRPEFSDYSGRVIANAQALAQGLAERGFTLVSGGT
DNHLMLVDLTGKVAEKALDAAGITVNKNTVPGETESPFVTSGIRIGTPALTTRGLGVGEM
ETIAGFIDQVIRGEIRELCDRFPLY
>B_Geoalkalibacter_ferrihydriticus_Geoalkalibacter_ferrihydriticus@WP_040095327.1_* WP_040095327.1 serine hydroxymethyltransferase [Geoalkalibacter ferrihydriticus]
LAQFDPEIAQTIEEETLRQESSLELIASENFVSEEVLEAQGSVLTNKYAEGYPGKRYYGG
CEFVDKAEQLAIDRACALFGAEHANVQPHSGSQANMAVYFAVCQPGDTILGMNLAHGGHL
THGSPVNFSGKLFNVVPYGVRAETGLIDYDEVAQLAREHRPKLLVVGASAYPRTIDFAAF
RRIADEIGVPIMVDMAHIAGLVAAGEHPSPVPYAEFVTTTTHKTLRGPRGGMILAKKLNS
NIFPGIQGGPLMHVIAAKAVALKEAQSAEFKTYAGQVVKNAKALAQALLERGFKLVSGGT
DNHLMLVDFTGKVAEETLEKAGITVNKNAVPFDTRSPFVTSGIRIGTPATTTRGLREEQM
QYIAAWIGRALRGEVQDLCRQFPLY
>B_Geobacter_metallireducens_Geobacter_metallireducens@WP_004511460.1_* WP_004511460.1 serine hydroxymethyltransferase [Geobacter metallireducens]
LETFDPAVAEAIRHETERQEYNLELIASENFVSEAVMEAQGSVLTNKYAEGYPGKRYYGG
CHHVDVVENLAIERAKELFGADHANVQPHSGSQANMAVYFSVLKPGDTILGMNLSHGGHL
THGSPVNFSGRFFNVVPYGVSQETETIDFNEVERLALEHKPKLIVVGASAYPRVLDFAAF
RAIADKVGALVMVDMAHIAGLVAAGLHPSPVPYAEFVTTTTHKTLRGPRGGMILAKTLNS
NIFPGIQGGPLMHVIAAKAVAFKEALAPEFKLYQEQIVKNARTLADELMKRGFRLVSGGT
DNHLMLVNLTGKVAEEALDKAGITVNKNTVPFETRSPFVTSGFRIGTPAATSHGLKEAEM
VEVAAFIAEALKGKVNALMGRFPLY
>B_Geopsychrobacter_electrodiphilus_Geopsychrobacter_electrodiphilus@WP_020675839.1_* WP_020675839.1 serine hydroxymethyltransferase [Geopsychrobacter electrodiphilus]
LAEFDPEIAKTIFEETSRQEYNLEFIASENFVSEAVLEAQGSVLTNKYAEGYPGKRYYGG
CEVVDIAEQLAIDRAKELFGAEHVNVQAHSGSQANMAVYFTVCKPGDTVLGMNLAHGGHL
THGSPVNFSGKLFNIVAYGVKKETGMIDYEEVATLAREHKPKLIVVGASAYTRTIDFAEF
RRIADEVGAVVMVDMAHIAGLVAGGQHPNPVPYAEFVTTTTHKTLRGPRGGMIMAKKLNS
NIFPGIQGGPLMHVIAAKAVAFKEALSPEFKAYSAQVVANAKALAEALVAKGYKLVSGGT
DNHLMLLDFTGKVAEETLEKAGLTVNKNAVPFDTRSPFVTSGVRIGTPATTTRGLKEVEM
RQVAAWIDRALRAEVKELCLRFPLY
>B_Geothermobacter_ehrlichii_Geothermobacter_ehrlichii@WP_148894452.1_* WP_148894452.1 serine hydroxymethyltransferase [Geothermobacter ehrlichii]
LQDFDPEIARAIRLETERQEYSLEFIASENFVSERVLQAQGSVLTNKYAEGYPGKRYYGG
CEFVDMAEQLAIERAKQLFGAEHVNVQAHSGSQANMAVYMAVCQPGDTVLGMNLAHGGHL
THGSPVNFSGKLYNVVPYGVKKETGTIDYDEVERLALEHKPKLIVVGASAYPRVIDFAAF
RAIADKVGAVVMVDMAHIAGLVAAGEHPNPVPHAEFVTTTTHKTLRGPRGGMILGKKLNS
NIFPGIQGGPLMHVIAAKAVALKEALQPEFKDYAAQVVKNARVLAEALVSRGFNLVSGGT
DNHLMLVDFTGKVAEHTLEQAGITVNKNAVPFDTRSPFVTSGIRIGTPATTTRGLKEAEM
TQVGEWIAEALRKEVKELCQRFPLY
>B_Magnetococcus_Magnetococcus_marinus@WP_011711869.1 WP_011711869.1 serine hydroxymethyltransferase [Magnetococcus marinus]
LKSFDPEVQSAIDEELGRQRHQIELIASENIVSPAVMAAQGSVMTNKYAEGYPAKRYYGG
CEFVDKVEVLAIERAKQLFGCAYANVQPHSGSQANMAAFMAIAPAGSTILGMSLAHGGHL
THGAKVNFSGQIYNAVQYGLNGESERIDFDQVQALAMEHKPAIIVAGASAYSRIIDFAKF
REICDAVGAKLVVDMAHFAGLVATGEHPSPFPHADIVTTTTHKTLRGPRGGMILAKKINS
KIFPGIQGGPLMHVIAAKAVAFKEALSPEFKIYTQQVRKNAVALAEVLVEGGLRIVSGGT
DNHLMLVDLTGKDTEHALERAGLTCNKNAIPNDPRSPFITSGVRLGTPAATTRGFDEEAF
RAVGRLIVRVVHKEVDALCQKFPIY
>B_Moorella_thermoacetica_Moorella_thermoacetica@WP_011393867.1_* WP_011393867.1 serine hydroxymethyltransferase [Moorella thermoacetica]
VAKVDPEIVAAVRGELQRQRTHLELIASENFVSQAVMEAYSCVLTNKYAEGYPGKRYYGG
CEWADVVENLARERAKALFGAEHANVQPHSGSQANTAVYLAVLNPGDKALGMNLAHGGHL
THGSPVSLSGKYYNFCFYGVDAKTGRIDYDAVARIAREERPRLIVAGASAYPRVIDFARF
REIADEVGALLMVDMAHIAGLVAAGIHPNPVPYAHFVTTTTHKTMRGPRGGIILARDIDK
AVFPGVQGGPLMHVIAAKAVALKEAMLPEFKRYQEQIVTNARTLADALMGYGFNLVSGGT
DNHLMLVDLTGREAEDILASVQITVNKNAIPFDPQKPSVTSGIRLGTAALTSRGMDADAM
VQVARAIDLALRGIVAELCRAFPLY
>B_Mycoplasmatota_Acholeplasma_equifetale@WP_026400101.1 WP_026400101.1 serine hydroxymethyltransferase [Acholeplasma equifetale]
LKKYDQELYEAIQKEEERQKYHIELIASENFVSKNVLEAQGSILTNKYAEGYPGKRYYGG
CEYVDIVENLAIERVKKLFNSKYANVQPHSGSQANASVFHALLNPGDRVLGMNLNAGGHL
THGYKLSFSGRFYEAYHYGVSKQTGMIDYEEVLKIAKDVQPKMIIAGASAYSRIIDFKKF
REIADEVGAYLFVDMAHIAGLVAAGLHPSPLPYAHVVTSTTHKTLRGPRGGIILAKKIDK
AVFPGEQGGPLMHVIAAKAVAFKEALEDDFKTYQQQVIKNAKVMADTFAKLGYKIVSGTT
ENHLVLIDVTGKQAEDILYQANITINKNAIPFDEEKPMYTSGIRLGSPAMTTKGFKEEDF
IKISYFIHELLQQKVIELIKSKE--
>B_Mycoplasmatota_Candidatus_Izemoplasma_sp._B36@WP_372484306.1 WP_372484306.1 serine hydroxymethyltransferase [Candidatus Izemoplasma sp. B36]
LKRTDNDLFQVIQKEVNRQETHIELIASENFVSKSVLEADGSVLTNKYAEGYPGKRYYGG
CEFVDEAENLAIERIKKLFDVKYANVQAHSGSTANMGAYRAIIEHGDKVMGMALDQGGHL
THGHPLSFSGIDYEFYPYFVNKETETIDYDELERQALEIKPKLIVAGASAYPRIIDFKRF
KEICDKVGALFMVDMAHIAGLVAAKLHPNPCEYADIVTSTTHKTLRGPRGGIILAKKVNR
VIFPGIQGGPLMHIIAAKAAAFGEALSEDFVIYQQQVVKNAKVFSDKFIELGYHVVSGGT
DNHLLLLDVSGKKAERLLGLANITCNKNTIPYDTKKPFVTSGIRLGTPAMTTRGFKENDF
VEVAILVDMILKRRVKVLTDKYPLK
>B_Mycoplasmatota_Haloplasma_contractile@WP_008826653.1 WP_008826653.1 serine hydroxymethyltransferase [Haloplasma contractile]
QRSIDAELMSAMEKETKRQENNLEMIASENFVSTAVLEAQGSILTNKYAEGYPSKRYYGG
CEYVDIVEDLARERLKELFGAEHVNVQPHSGSQANMGVYMTILESNDKVLGMDLAHGGHL
THGHPLNFSGKDYEFISYGVDKETEQIDYEEVRRIAIEHKPKLIVAGASAYPREIDFKKF
REIADEISAYLMVDMAHIAGLVAAGLHNNPVPYADFVTSTTHKTLRGPRGGIILAKALDR
SVFPGMQGGPLMHVIAGKAAAFYEALQPEFKTYMKAVSENASRLAEKLADKGFRIISGGT
DNHMILVDVTGKEAEALLDHVGITSNKNMIPFDEEKPFVTSGIRLGTPAITTRGLQLEDM
DTIAEIIYETIGARVTDLTSKYPLY
>B_Mycoplasmatota_Peloplasma_aerotolerans@WP_282838650.1 WP_282838650.1 serine hydroxymethyltransferase [Peloplasma aerotolerans]
LIKYDPIIDEIILKEKKRQEEHIELIASENFVSQAVLDAQGSILTNKYAEGYPKKRYYGG
CEFVDEIETLAIERLKELFDAKYVNVQPHSGSQANMAVYQALLKPGDTILGMSLSEGGHL
THGFHLNFSGKFYKSVFYGVDENTEMINYEKVLEIAKETKPQLIIAGASAYSKFIDFKKF
REIADEVGAYLHVDMAHIAGLVAAGVHPSPMPYAHAVTSTTHKTLRGPRGGIILAKKINK
AVFPGVQGGPLMHVIAAKAVAFKEALEPSFIEYQKQVIKNAKVLSEELTRLGYRIVSGGT
DNHLMLVDVTGLDAERTLEKAGITCNKNGVPFDKEKPAYGSGIRLGTPAVTTRGFKEKEM
LMIANWIDQVLNHQVVELTKKFPLY
>B_Myxococcus_fulvus_Myxococcus_fulvus@WP_074956540.1_* WP_074956540.1 serine hydroxymethyltransferase [Myxococcus fulvus]
LAEVDPEIAQAVRHETERQEQGLELIASENFVSPAVMEAVGSVLTNKYAEGYPGKRYYGG
CEVVDVVENLAIDRAKQLFGADFVNVQAHSGSQANMGAYMALMKPGDTMLSLDLNSGGHL
THGATFNFSGKLYKVVHYGLTRETETIDFAQVRQLALEHKPKVIVVGASAYPRTLDFAKF
REIADEAGASMMVDMAHIAGLVAAGVHPSPVPFADIVTTTTHKTLRGPRGGLVMAKSINS
QIFPGIQGGPLMHVIAGKAVALREALTPEYKAYQKQIVANARALSEALLSAGLRLTSGGT
DNHLMLVDLTGKVAEAVLDKAGITVNKNMIPFDPEKPMVTSGVRVGTPAITTRGMREAQM
ATVGKLIGAALRGQVKELAQSFPLY
>B_Nitrospinota_Nitrospina_gracilis@WP_237098534.1 WP_237098534.1 serine hydroxymethyltransferase [Nitrospina gracilis]
LSEFDPEIAQAIKGEIDRENFTLEMIASENFVSPQVLEAVGSVMTNKYAEGYPNKRYYGG
CKYVDIAEQLAIDRAKEIFGAEHANVQPHSGSQANMAVYHAVCEPGDTIMGMNLSHGGHL
THGAPVNFSGYTYKVVQYGVNKETEVIDYDEVERLAKEHRPKMIVVGASAYPRVIDAKRF
REIADEVGAKIMTDIAHPAGLVAAKLYPSPVPYSDFVTTTTHKTLRGPRGGMILAKEVNK
KIFPGIQGGPLMHVIAAKAVAFKEALQPDFVEYQKQVIKNAQCLADFLKEHEFKIVSGGT
DTHLILVDLTGKQAEEALDQAGITVNKNTVPFETRSPFVTSGIRIGTPALTTRGMKEDAM
KQIGKMIVGVLRKQVRDLCEQYPFH
>B_Nitrospirota_Candidatus_Manganitrophus_noduliformans@WP_168058068.1 WP_168058068.1 serine hydroxymethyltransferase [Candidatus Manganitrophus noduliformans]
LKAIDPEVEQAIRQEEKREEEKLILIASENYVSRAVLEAQGSIMTNKYAEGYPGRRYYGG
CQYVDVVESLAIERAKQIFGAEHVNVQPHSGSQANMAVYFSVLKPGDTILGMNLAHGGHL
THGSPVNFSGMLYKVVSYGVRKETGRIDYDEVAATAERERPKMIVVGASAYSRILDFPKF
KEIADRIGAYLMVDMAHIAGLVAAKVHPSPVPYADFVTTTTHKTLRGPRGGMILAKIIDK
TIFPGIQGGPLMHVIAAKAVALKEALRPEFVTYQKQIVANAAALANGLVSRGYQIVSGGT
DNHLMLVDLTGKEAEDALEAAGITVNKNAVPFDERPPAQTSGIRLGTPNVTNRGMKEKEM
DEIASFIDTVVRRQVQAVCKRFPH-
>B_Nitrospirota_Nitrospira_tepida@WP_289266905.1 WP_289266905.1 serine hydroxymethyltransferase [Nitrospira tepida]
LKATDLDVYEAIQAEEQRQREKLLLIASENFASPAVLAAQGCLMTNKYAEGYPGKRYYGG
CQHVDAVETLAIERAKQIFGAEHVNVQPHSGSQANMAAYLAVLKPGDAILGMDLAQGGHL
THGSKVNFSGILFQAFSYGVDRDTEQIDYDVVQKRAEECRPKMIVVGASAYSRIIDFPRF
QQIAKSVGAYLMVDIAHIAGLIAAGLHPNPVPYADFVTTTTHKTLRGPRAGMILAKAIDK
IVFPGLQGGPLMHVIAAKAVALKEALSPSFKAYQQQVIANAKALAEGLLARGYKVVSGGT
DNHLMLVNLTGKEAEAALDAAGIIVNKNAVPYDEKPPATASGIRLGTPTVSTRGMRESDM
RQIVDFIDRVIRAEAKSLCTKFPIF
>B_Nitrospirota_Thermodesulfovibrio_aggregans@WP_059176248.1 WP_059176248.1 serine hydroxymethyltransferase [Thermodesulfovibrio aggregans]
LKEVDPEIYSLILQEKKRESNKILMIASENYASKAVMEAQGSLFTNKYAEGYPGRRYYGG
CEYADEVERLAQERCKQLFNVDHVNVQPHSGSQANMAVYFAVLNPGDTIMGMSLPHGGHL
SHGSPVNFTGKFYKTVFYGVNKDTGYIDMDEVRRLAHEYKPKIIITGASAYPRTIDFKLF
AEIAKEVGAYLMADIAHIAGLIAAGIHPSPVPYADFITTTTHKTLRGPRGGVIMAKAIDK
SVFPGIQGGPLVHVIAAKAVAFKEALTEEFKEYQKKVVKNAKTLAESLKRRGFKLVSDGT
DNHLMLVDLTGKEAEEALDKAGITVNKNTIPFDTKPPTITSGIRIGTPCVTTRGMGEQEM
EEIAEIIEKVIRKKVQSLCKRFPVY
>B_Planctomycetota_Adhaeretor_mobilis@WP_145062925.1 WP_145062925.1 serine hydroxymethyltransferase [Adhaeretor mobilis]
LADNDPEIWSAVANEIERQQDGLEMIASENYTSPAVMQAAGSVLTNKYAEGYPGRRYYGG
CEHVDVVETLARDRAKELFGAEFANVQPHSGSQANMAIYLAALEPGDTVLGLDLAHGGHL
THGMHLNISGILYNFVSYGVREDDHRIDFDQVAKLAKEHKPKLIVAGASAYPREIPHAKF
AEIANDVGAKLMVDMAHYAGLVAAGLHDNPVPVADFVTSTTHKTLRGPRGGLVLAKILNS
RVFPGLQGGPLMHVIAGKAVCFGEALKPEFKVYAQQVIDNAAVLAEVLLAGGLNLVSGGT
ENHLMLVDVGGKQAENALDACGITVNMNMIPYDQRQPMDPSGIRIGTPALTSRGMGTAEM
KQVGDWILQALRSQVSELCQQFPVP
>B_Planctomycetota_Anaerobaca_lacustris@WP_349244979.1 WP_349244979.1 serine hydroxymethyltransferase [Anaerobaca lacustris]
LEQYDPQIYELIRQEEARQSGSIRLIPSENYVSRAVMMASSSCLTNKYAEGYPGKRYYEG
QQVTDLIEKLAQDRAKELFKADHANVQPYSGSVANLAAYAALIEPGDTIMGMSLSHGGHL
THGWKVSLTSKFYNSVPYEVNTETGLLDYDAIRDLAKKHRPKIIISGATAYPRIIDFEIF
GQIAKEVGAYLVSDIAHIAGLVVAGIHKSPVPYADVVSTTTHKTLRGPRGGLLLAAKVDK
AVFPGLQGGPHMHTLTAIAVAMAEANTPEFVAYATQVAKNAKAMATKLLEYGFKLVTGGT
DNHLILIDLPGKKLAKALDRARIVSNYNTVPGDPAPPFNPSGLRIGTPAITTRGMKEAEA
EQIATFIRRVASKEVLLLCSQFPVP
>B_Planctomycetota_Candidatus_Uabimicrobium_amorphum@WP_151970492.1 WP_151970492.1 serine hydroxymethyltransferase [Candidatus Uabimicrobium amorphum]
LNDVDPEIAKVIADEFNREESTIELIASENFTSKAVLEVQGSILTNKYAEGYPGKRYYGG
CEHVDVGEKLAMQRAKELFGAEHANVQPHSGSQANMAVYHAVLEPGDTILGMDLSHGGHL
THGASVNFSGYTYNAVHYGVSEKDERIDYDQVRDLARKHKPKLIIVGASAYSRFFQYETF
REIADEIDAKILADVAHPAGLIAAGIHPSPVPHAEFVTTTTHKTLRGPRGGMILARAVKK
RIFPGIQGGPLMHVIAAKAVAFHEALQPEFKEYQKQVVANAKALATHLQEHGFRIVSGGT
DNHLMLIDLTGKDAERALENSGITVNKNTIPFEKLSPMVTSGIRIGTPAVTTRGMKEEQM
KIIATMMNNVLRNEVTELCQQFPIY
>B_Planctomycetota_Humisphaera_borealis@WP_206290630.1 WP_206290630.1 serine hydroxymethyltransferase [Humisphaera borealis]
LKQTDPQIFDLIQKEQKRQETTLELIASENHVSTAVIEAVGTVLTNKYAEGYPGGRYYGG
CEYYDQIETLAIDRAKQMFGCGFANVQPHCGANANLAAFMAMMQPGDNFLSLNLSSGGHL
SHGMKLNASAVFYKPHHYELNPDTQTIDFDSVRRKAHEIKPKAILCGYSAYPRIIDFKKF
REIADEVGAYLMADVAHIAGLIVGGVHPSPFPHAHVVTTTTHKTLRGPRGGLILNKAINR
SVFPGSQGGPLMHVIAGKAVAFGEALRPEFKTYAQQVVKNAKALADALSKLGYRLQSGGT
DNHLMLVDLTGAEAEKALERAGIITNKNAILNDPRPPKLTSGIRLGTPAVTTRGLKEAEM
PLVASYFDRAIRREVATLCEKFAMP
>B_Planctomycetota_Poriferisphaera_corsica@WP_145075697.1 WP_145075697.1 serine hydroxymethyltransferase [Poriferisphaera corsica]
ISDQDPAVWQIIAAEQDRQEYTLEMIASENHASPAVISAMGTCLTNKYAEGYPGARYYGG
CKFHDQVEDLARDRAKELFGCKFANVQPHSGANANTAAFMAICKPGDTILSLPISSGGHL
SHGLRVNFSGQFYNIVDYRLDPDSELIDFDYVRAQALEHKPKMIICGYSAYPRTIDFAKF
REIADEVGAILMADIAHIAGLVAAGEHPSPFPHAHIATTTTHKTLRGPRGGLILAKMVDR
RVFPGTQGGPLMHVIAAKAIAFGEALKPEFKTYQQQVVKNAAALAEALTKHGYRLCSGGT
DNHLMLVDLTGAEAEVWLEDAGIITNKNGIPNDPRPPKVTSGLRLGTPALTTRGLKEDDI
RQVAEMIDRVLAKDVRAMCERFPMP
>B_Planctomycetota_Thermogemmata_fonticola@WP_194537815.1 WP_194537815.1 serine hydroxymethyltransferase [Thermogemmata fonticola]
LEQADPEVYAAIAGERRRQQYGLEMIASENYTSAAVLEAQGSVLTNKYAEGYPGKRYYGG
CEYVDQVERLAIERAKQLFGAAHVNVQPHSGAQANMAVFFAALQPGDVILGLDLAHGGHL
THGMRLNFSGKYFQVISYGVRREDHRIDFDDLARKAKEHRPRLIIAGASAYPRQLDFSRF
AEIAESVGALLLVDMAHIAGLIAAKLHPDPVPYAHFVTSTTHKTLRGPRSGFILADRINA
AVFPGIQGGPLMHVIAAKAVAFGEALRPTFRNYAAQIIANAHALAEVLLRAGFSLISGGT
DTHLLLVDVTGKQAEQLLDAAGITVNKNMIPFDTRKPFDPSGIRIGTPALTTRGMKEDEM
RRIGSWIDQVLRAGVRELCEQFPAP
>B_Planctomycetota_Urbifossiella_limnaea@WP_145238131.1 WP_145238131.1 serine hydroxymethyltransferase [Urbifossiella limnaea]
LEQADPEVFAAVRSERRRQQDGLEMIASENYTSPAVMAAQGSCLTNKYAEGYPGRRYYGG
CEFVDEVERVAIDRAKRLFGAAHVNVQPHSGAQANMAVFLATLQPGDTILGLDLAHGGHL
THGMRLNFSGKYFKVASYGVRPTDHRIDFDQVAAQAREHKPKLVIAGASAYPREFDFAKF
ADICAEVGALLMVDMAHIAGLVAAKVHPDPVPHAAFVTSTTHKTLRGPRAGIILAKAIDS
AVFPGVQGGPLMHVVAAKAVAFKEALQPDFVRYQRQVVANAKVLAEELTRAGYTLVSGGT
DNHLILVDVPGKVAEHALDRAGITVNKNMIPFDPRKPLDPSGVRIGTPALTTRGMAEAEM
KRVAAWIVEVLRGAVRELCRQFPAP
>B_Rhodothermota_Rhodothermus_marinus@WP_012842647.1 WP_012842647.1 serine hydroxymethyltransferase [Rhodothermus marinus]
LEIQDPEVFQAIQKEVERQNNGLELIASENFVSRAVLEAMGSPLTNKYAEGLPGKRYYGG
CEYVDIVEELARERARKLFRCEWVNVQPHSGAQANAAVYLATLKPGDTFLGLDLAHGGHL
THGSPVNFSGILYHAEYYGVEKDAGRIDMDKVRDKARKVRPRLISIGASAYPRDFDYKAF
REIADEVGALLWMDMAHTAGLIAAGVLNDPMPYAHIVTTTTHKTLRGPRGGMILSELLDS
AVFPGTQGGPLMHVIAAKAVAFGEALKPEFKEYARQVVRNARAMAEAFLERGYNLVSGGT
DNHLVLIDLTGREAEALLGEAGITVNKNMVPYDDKSPFVTSGIRIGTPAMTTRGFKEEEF
RQVVDWIDQVLRQEVEALCRQFPLY
>B_Rhodothermota_Salinibacter_sp.@WP_332316701.1 WP_332316701.1 serine hydroxymethyltransferase [Salinibacter sp.]
LRDQDPEIYDVIQKEVQRQNEGLELIASENFASRAVMEAMGTALTNKYAEGLPGKRYYGG
CEVVDRAENLARDRAKELYDCDWVNVQPHAGAQANSAVYLTLLDPGDTFLGLDLSHGGHL
THGSPVNFSGILYEAEYYGVEKDTGRIDMNKVRDRAKEVQPKMISIGASAYPRDFDYEAF
REIADEVGAFLWMDMAHTAGLIAGGVLNDPMPHTHVVTTTTHKTLRGPRGGMILSELLDS
AVFPGTQGGPLMHVIAAKAVAFKEALRPDFETYSQQIVDNAQAMGAELRERGYDLVSGGT
DNHLVLIDLTGKEAEQALEAAGLTANKNMVPFDDKSPFVTSGLRLGTPAMTTRGFGEEEF
VRVAELIDRVLEREVEFLCDRHPLY
>B_Rickettsia_Rickettsia_australis@WP_014412341.1 WP_014412341.1 serine hydroxymethyltransferase [Rickettsia australis]
LHETDKEINEIIKHEKLRQSSVIELIASENFVSPAVLEAQGSILTNKYAEGYSGKRFYNG
CEAVDKAENLAIERVKKLFNCKYANVQPHSGSQANQAVYFALLQPGDTILGMSLDSGGHL
THGAAPNMSGKWFNAVSYSVHKETYLIDYDEIERLAVLYKPKLLIAGFSAYPRNIDFAKF
REIADKVGAYFMADIAHIAGLVATGEHQSPISYAHVVTSTTHKTLRGPRGGLILGKKINS
ALFPGLQGGPLMHIIAAKAVAFLESLQPEYKNYIKQVISNAKALASSLQERGYDILTGGT
DNHIVLVDLTGKLAANSLDRAGITCNKNAIPFDKTSPFITSGIRLGTPACTTRGFKEKDF
VLVGHIVADILLNKVTKLIKLFPFY
>B_Spirochaetota_Alkalispirochaeta_alkalica@WP_040586980.1 WP_040586980.1 serine hydroxymethyltransferase [Alkalispirochaeta alkalica]
LRHRDSELYDAICRETERQKTKLELIASENFTSDAVLEAAGTVLTNKYAEGYPGARYYGG
CEHVDVVENLARDRACALFEAEYSNVQPHSGSQANMAVYLTVLKPGDTILGMDLAHGGHL
THGAAVNISGKLYNVVSYGVDRETELIDYDAVAALARKHRPRLIIAGASAYPRQIDFARF
RQIADEVDAFFVTDMAHIAGLVATGEHPSPIPHAHFTTTTTHKTLRGPRGGLVLSELLDS
AVMPGIQGGPLMHVIAAKAVAFYEALQPGFALYQRQVILNAQALARHLTEGGLRLVSGGT
DNHLLLVDLSGKDAEQMLDRANITCNKNGIPFDTRSPLVTSGIRLGTPALTTRGMKEDDM
AFVAQAILDVLADRVDSFCSDFPLH
>B_Spirochaetota_Leptonema_illini@WP_002772568.1 WP_002772568.1 serine hydroxymethyltransferase [Leptonema illini]
LKSIDSEVFNLVRSEESYQRSTIRLIASENYTSRAVLEACGTVFQNKYSEGYPGARFYQG
QINCDALERLAIDRAKALFGAEHANVQPYSGSPANLAVYLAFAKPGDTILGLNLSHGGHL
THGSKASVTGKWFNAVHYNLNPDTGLLDYDEIRRLALEHRPKLLIAGHSAYPRQLDFAKF
REIADESGAILFVDMAHFAGLVAGGAHANPVPFADVVTTTTHKTLRGPRGAMILAKAIDK
AVFPGLQGGPHNSTTGGIAVALKEAATPAFKEYAHAVVANAKTLAAELSAKGFKLVSGGT
DNHLILIDLTGKEMAIALEAAGIVLNYNTVPGETRPAFDPSGIRLGTPSVTSRGFGVGEM
KRIAEWMDAVAARDVATLCSGFPVP
>B_Spirochaetota_Leptospira_weilii@WP_016759097.1 WP_016759097.1 serine hydroxymethyltransferase [Leptospira weilii]
LPKADPEIFAALKKEDERQENNLEMIASENFVSRAVLEAYTSTLTNKYAEGYPGKRYYNG
CHNADIVENLAIERAKKLFGAQYANVQPHSGAQANMAVFLACLEPGDSFLGMNLAHGGHL
THGSPVNVSGRIYKPIPYGVDSKTETIDYDEIAKLAREHKPKLIVAGASAYARTIDFSKF
AEIAKEVGAKLMADIAHISGLVSAGYHPSPVGLFDFVTTTTHKTLRGPRGGLILEKVLNS
RVFPGIQGGPLMHVIAAKAVAFKEALQPEYKKYIETVLANAKTLAEVFLKRGYRVVSGGT
DNHLVLLDVTGVQAADGLDEVGVTVNKNAIPFDKNPPAVASGIRLGTPALTTRGLKPADM
EVVGNLICDFLKGGIQEITRKFPMD
>B_Spirochaetota_Spirochaeta_cellobiosiphila@WP_028975178.1 WP_028975178.1 serine hydroxymethyltransferase [Spirochaeta cellobiosiphila]
LSQFDPEVASYIKEEETRQHDKIRMIASENSVSKAVMEATGSILTNKYSEGYTGKRYYEG
QQVIDKIEDLAISRAKELFGADHVNVQPYSGSPANLAVYLAFIKPGDTILGMALPHGGHL
THGSRASISGKYFNAVSYELDENTGLISYDRIEELALQHKPKIIVAGHSAYPRQLDFKRF
REIADKVGAILFVDMAHFAGLVAGGAHPSPIPYADVVTTTTHKTLRGPRGGMILAKAIDK
AVFPGIQGGPHNHTTAGIAVALKEALSPKFKDYAAQIVKNSQTLAKVLMEKGFKLVTDGT
DNHLILIDLTGKQAAKALDRAGIVCNYNTVPKDDRKAFDPSGIRMGTATLTTRGFKEEEM
TQVALWIDKVVAKEVKELCNKKPVP
>B_Synechocystis_salina_Synechocystis_salina@WP_194020900.1_* WP_194020900.1 serine hydroxymethyltransferase [Synechocystis salina]
LATSDPALAAIIDRELQRQRTHIELIASENFTSAAVMAAQGSVLTNKYAEGLPGKRYYGG
CEFVDQAESLAISRVKELFGAGHANVQPHSGAQANFAVFLTLLQPGDTIMGMDLSHGGHL
THGSPVNVSGKWFKVAHYGVEKETGRLDYEKIRQQALEVKPKLLICGYSAYPRQIEFDKF
RAIADEVGAYLMADIAHIAGLVASGHHPSPLPYCDVVTTTTHKTLRGPRGGLIMGKKFDK
SVFPGTQGGPLEHVIAAKAVAFGEALKPEFKTYSGQVIANAQAMADQLQKRGFDLVSGGT
DNHLMLVDLTGKVADQLLGEINITANKNTVPFDPESPFVTSGLRLGSPAMTTRGMQENEF
RTIANIIADRLLQRAGELCAGFPLY
>B_Synergistota_Acetomicrobium_flavidum@WP_074199952.1 WP_074199952.1 serine hydroxymethyltransferase [Acetomicrobium flavidum]
LTQADPQVFGMMEGELARQRDGLELIASENFVSLAVLQAQGSVLTNKYAEGYPHKKYYGG
CEYVENIEELAIKRACELFGAEHANVQPHSGTQANMAVYFSVMEPGDTLLAMNLDQGGHL
SHGHPLNFTGRWYKVVPYGVKPDTETIDYDAVEALAKEHKPKVIVAGASAYPRFIDFKRF
SDIAQEVGAILMVDMAHIAGLVAGGAHPSPVPYADFVTTTTHKTLRGPRGALILGAQLDR
TVFPGIQGGPFMHVIAAKAVCFHLAMQPEFKEYAKQVVANAKALAKGLSDRGFRLVSGGT
DNHMMLVDLTGKEAEKVLESVGITVNKNMIPFDPEKPMVTSGVRIGTPALTTRGMKEKEM
DLVADLIDRTLRREVKELAHRFPLY
>B_Synergistota_Thermovirga_lienii@WP_014163863.1 WP_014163863.1 serine hydroxymethyltransferase [Thermovirga lienii]
LRKVDPAIASVIEAELKREREGIELIASENVVSPAVLAAMGSVLTNKYAEGYPAKRYYGG
CEFVDQAEDLARDRAKKLFGCDHVNVQPHSGSQANMAVYFSVLKPGDTILAMNLSHGGHL
THGSPVNFSGQLYNVVPYGVSRETETIDFDEVERLALEHKPRMIVCGASAYPREIDAEKF
REIADKVGAYLMFDIAHIAGLVAADLHKDPIPWCDFVTTTTHKTLRGPRGGMVMAKAIDK
TIFPGMQGGPLMHVIAAKAVAFQEALQPEFKEYQRKIVENAKAFADALSKKGFRLVSGGT
DNHLMLLDLTGKDFEIALDKAGITVNKNTIPFETRSPFITSGIRVGTPAVTSRGFGPSEM
VILADLMDRVAREEVLELCRAFPLY
>B_Syntrophobacter_fumaroxidans_Syntrophobacter_fumaroxidans@WP_011698239.1_* WP_011698239.1 serine hydroxymethyltransferase [Syntrophobacter fumaroxidans]
LERIDPEIADVICEEEKRQRGKLELIASENFVSEAVREAQGSVLTNKYAEGYPGKRYYGG
CEFVDMAERLAQERAKKLFDAEYANVQPHSGSQANMAIFFAVLQPGDTVLGMDLRQGGHL
THGSPVSFSGKLYNVVSYGVRKDTEQIDFDQVARLAREHRPKLIIAGASAYPRIIDFARF
GQIAKEIAAYLMVDMAHIAGLVCSGLHPSPVPHADFVTSTTHKTLRGPRGGLILTRLLDS
QIFPGIQGGPLMHVIAAKAVAFREALQPSFKEYQQRVVADAAALAQELKALGYRLVSGGT
DNHLMLVDLTGRVAEETLDKAGITVNKNSIPFDQQKPQVTSGIRIGTPALATRGILPHHM
KAVAGFMHRGLRAEVAEFCSAFPLF
>B_Syntrophotalea_acetylenica_Syntrophotalea_acetylenica@WP_072287480.1_* WP_072287480.1 serine hydroxymethyltransferase [Syntrophotalea acetylenica]
LAQHDPQIAEAIRLETERQEYNLEFIASENFVSEQVMQAQGSVMTNKYAEGYPAKRYYGG
CEMVDIAERLAIERAKELFGAEHANVQPHSGSQANMAVYFAACKPGDTVLGMNLAHGGHL
THGSPVNFSGKLFNIVSYGVRRDTGHIDYEEVERLALEHRPTLLVVGASAYPRTIDFPAF
RKIADKVGAKIMVDMAHIAGLVATGEHPSPVPHAEFVTTTTHKTLRGPRGGMILAKVIDS
NIFPGIQGGPLMHVIAAKAVAFKEALAPEFKVYSQQVVRNARVLAEALVKRGLNLVSGGT
DNHLILVDFTGKMAEKALEKAGITVNKNSVPFETRSPFVTSGIRLGTPATTTRGLKEAQM
EQVADWVVRALKGEVREMCKQFPLY
>B_Syntrophus_aciditrophicus_Syntrophus_aciditrophicus@WP_011416100.1_* WP_011416100.1 serine hydroxymethyltransferase [Syntrophus aciditrophicus]
LMKTDPEIAEAIRLETRRQAGKLELIASENFVSEAVLEAQGCIMTNKYAEGYPGKRYYGG
CEYVDIAENLAIERCKALFGADYVNVQPHSGTQANMAVYFSALSVGDTILGMNLAHGGHL
SHGSPANFSGKFYNVVPYGVDRETETIDYNQVEDLALQHKPRMIVVGASAYPRTIDFEKF
RAIADKVGALVMADIAHIAGLVATGLHPSPVPVCEYVTSTTHKTLRGPRGGLVMQKTLSS
RVFPGVQGGPLMHIIAAKAVAFKEALTDEFKDYQSQIVKNAQALAKELIGRGYRLVSGGT
DNHLLLMDLTGKEAQESLDSAGITVNKNGIPFDTRGPMVTSGIRIGTPALTSRGMKEEEM
RTIARLIAEVLKEEVGRLCQNFPLY
>B_Thermodesulfatator_atlanticus_Thermodesulfatator_atlanticus@WP_022853793.1_* WP_022853793.1 serine hydroxymethyltransferase [Thermodesulfatator atlanticus]
LKQTDPEIFGLIGKELARLQNQLEMIASENLASLAVMEAEGSVLMNKYAEGYPGRRYYGG
CEFVDQVEDLARERLKLLFGAEHANVQPHSGSQANMAVYFSVLSPGDTILSMNLAHGGHL
THGSPVSFSGQLYKVVHYGVSKETETIDYDEVRKLAREHKPRMIVAGASAYPRTIDFQAF
RDIADEIGAYLMVDMAHIAGLVAAGIHPSPVPYAEFVTSTTHKTMRGPRGGFILAKAIDK
TIFPGIQGGPHMNIIAAKAVCFKEALSPEFKTYQQQVVANAKALAEVLKAEGFRLISGGT
DNHLLLVDLTGAEAEKALEKAGITVNKNAIPFDPLPPRITSGIRIGTPAVTTRGLKEKEI
QQVGEWMVAVLRAKVQKLCDEFPVY
>B_Thermodesulfatator_autotrophicus_Thermodesulfatator_autotrophicus@WP_068543294.1_* WP_068543294.1 serine hydroxymethyltransferase [Thermodesulfatator autotrophicus]
LKREDPEIFGLIGKELKRLQNQLEMIASENLASLAVMEAEGSVLMNKYAEGYPGKRYYGG
CEFVDQVEDLAIERLKLLFGAEHANVQPHSGSQANMGVYFSVLNPGDTILSMNLAHGGHL
THGSPVSFSGKLYKVVHYGVSRDTETIDYDEVRKLAREHKPQMIVAGASAYPRVIDFQAF
REIADEVGAYVMVDMAHIAGLVAAGIHPSPVPYAEFVTSTTHKTMRGPRGGFILAKVIDK
TIFPGIQGGPHMNIIAAKAVCFKEALAPEFKTYQQQVVANAQVLAEVLKAEGFRLVSGGT
DNHLILVDLSGAEAEEALEKAGITVNKNAIPFDPKPPRITSGIRIGTPAVTTRGLKEKEI
QQVGEWMVAVLRAKVEKLCQEFPIY
>B_Thermodesulfatator_indicus_Thermodesulfatator_indicus@WP_013907009.1_* WP_013907009.1 serine hydroxymethyltransferase [Thermodesulfatator indicus]
LRQTDPEIFSLVGKELKRLQNQLEMIASENLASLAVMEAEGSVLMNKYAEGYPGKRYYGG
CEIVDQVEDLAIERLKLLFGAEHANVQPHSGSQANMAVYFSVLNPGDTILSMNLAHGGHL
THGSPVSFSGKLYKVVHYGVSRDTETIDYDEVRRLALEHKPQMIVAGASAYPRVIDFQAF
REIADEVGAYIMVDMAHIAGLVAAGIHPSPVPYAEFVTSTTHKTMRGPRGGFILAKAIDK
TIFPGIQGGPHMNIIAAKAVCFKEALAPEFKTYQQQVVANAQALSEVLKAEGFRLVSGGT
DNHLILVDLTGAEAEEALEKAGITVNKNAIPFDTKPPRVTSGIRIGTPAVTTRGLKEKEM
QQVGEWMVAVLRAKVEKLCQEFPIY
>B_Thermodesulfobacteriota_Desulfacinum_infernum@WP_353743184.1 WP_353743184.1 serine hydroxymethyltransferase [Desulfacinum infernum]
LQSMDPEIAQVLRDEEHRQRSKLELIASENFVSDAVRIAQGSVLTNKYAEGYPGRRYYGG
CEFVDVAERLAQERACRLFGAEYANVQPHSGSQANMAVYFALLEPGDTIMGMDLRQGGHL
THGSPVSFSGRLFKVVSYGVKPDTETIDFDGLARLAREHRPRLIVAGASAYPRVIDFARF
REICDEVGAYLMVDMAHIAGLISAGLHPNPVPHAHVVTSTTHKTLRGPRGGLILGRKLDS
QIFPGIQGGPLMHVIAAKAVAFQEAMQPCFKEYQRRIVQNARTLAEALLSHGYRLVSGGT
DNHMMLVDLTGKQAEEALDKAGITVNKNSIPFDPQTPHVTSGIRIGTAAVTTRGMEPSHM
VEIARFIHQALKADVAAFCESFPLH
>B_Thermodesulfobacteriota_Desulfatitalea_tepidiphila@WP_054029230.1 WP_054029230.1 serine hydroxymethyltransferase [Desulfatitalea tepidiphila]
IAAVDPEIDQVIDQELERQSSHLELIASENIASRAVMAAQGSLLTNKYAEGYPDKRYYGG
CEFVDVAERLAIERAIQLFGADYVNVQPHSGSQANMAAYFALLQPGDTVLGMDLAHGGHL
THGAKVSFSGQLYHFVHYGVDGRTGRIDYDMVRRLANEHRPKLIVAGASAYPRIIDFDAF
AQIAASVGARLMVDMAHIAGLVATGLHPSPVPYADVVTSTTHKTLRGPRGGLILEAKLRS
EVFPGIQGGPLMHVIAAKAVSFKEALLPQFKTYQERVLANAQALAESLQSAGLPLVSGGT
DNHLMLADLTGKAAEIALGRAGITVNKNAVPFDRRGPVVTSGVRIGTPYLTSRGMGVQEM
HQIAGLMIEVLRIEVAELCNAFPLY
>B_Thermodesulfobacteriota_Desulfoglaeba_alkanexedens@WP_137424903.1 WP_137424903.1 serine hydroxymethyltransferase [Desulfoglaeba alkanexedens]
LAQIDPEIARVIKNEEDRQRRKLELIASENFVSDAVREAQCSVLTNKYAEGYPGNRYYGG
CEFVDMAECLARERARKLFGADYVNVQPHSGSQANMAVYFALLQPGDTIMGMDLRQGGHL
THGSPVSFSGRFFRVVSYGVRRDTETIDYDDLAAKAREHRPRLIVAGASAYPRLIDFQRF
RAICDEVGAHLMVDMAHIAGLVSAGLHPNPFPHADAVTSTTHKTLRGPRGGLILARQLDS
QIFPGIQGGPLMHVIAAKAVAFQEALQPTFKDYQRRILQNSERLAQELMQRGYRLVSGGT
DNHLMLVDLTGKEAEETLDRAGITVNKNSIPYDPRKPNVSSGIRIGTAAVTTRGMTPEHM
VQVAAFIHEALQQEVADFCSAFPLH
>B_Thermodesulfobacteriota_Desulfovibrio_sp._WGS1351@WP_012625240.1 WP_012625240.1 MULTISPECIES: serine hydroxymethyltransferase [unclassified Desulfovibrio]
ILLQDPEIAKAIALESQRQMGKLELIASENIVSTAVREAQGSVLTNKYAEGYPGKRYYGG
CEYVDMVETLAQERAKLLFDAQYVNVQPHSGSQANMAAYLAVLKPGDTILGMDLSHGGHL
THGSPVNFSGRLFKIISYGVQRETGRIDYDDVAAKAREHKPSVIVAGASAYPRAIDFARF
RAIADEVGAKLVVDMAHIAGLVAAGLHQSPVPHAHITTTTTHKTLRGPRGGMILGKTLNS
QIFPGIQGGPLMHVIAAKAVALGEALHPAFKVYQQQVLDNAATLAACLTEAGYDLVSGGT
DNHLMLVDLTGKDAEIALDTAGITVNKNTVPFETRSPFVTSGIRLGTAALTTRGMKQEHM
RTVGQFIIAALRKNVEEFAHQFPLF
>B_Thermodesulfobacteriota_Geoalkalibacter_subterraneus@WP_040200072.1 WP_040200072.1 serine hydroxymethyltransferase [Geoalkalibacter subterraneus]
LNQFDPEIAQSIQAETRRQEFSLELIASENFVSERVLEAQGSVLTNKYAEGYPGKRYYGG
CEFVDQAEQLAIDRACALFGAEHANVQAHSGSQANMAVYFEVCQPGDTVLGMNLAHGGHL
THGSPVNFSGKLFNIVPYGVRQDTATIDYDEVASLAREHRPKLIVVGASAYPRIIDFEAF
RAIADEVGAMVMVDMAHIAGLVAAGEHPNPVPHAEFVTSTTHKTLRGPRGGMILAKKLNS
NIFPGIQGGPLMHAIAAKAVAFKEAQTDEFKAYAAQVVKNAKALADALSERNFNLVSGGT
DNHLMLLDFTGKVAEATLEQAGITVNKNAVPFDTRSPFVTSGVRIGTPATTTRGFKEAEM
VQIADWIRRALRNEVEDLCRQFPLY
>B_Thermodesulfobacteriota_uncultured_Desulfobulbus_sp.@WP_321464753.1 WP_321464753.1 serine hydroxymethyltransferase [uncultured Desulfobulbus sp.]
LQQQDPDIFSLIQQEEFRQKDKIRLIASENYVSKAVMEATGSVLTNKYSEGYPGKRYYEG
QQYIDQVESLAIQRAKDLFGAEHVNVQSYSGSPANLAVYLAFMSPGDTILGMALPHGGHL
THGAKVSISGKYFNAESYSLDEQTGLLNYDTIREKALACTPKILIAGHSAYPRVLDFAKF
REIADACGAMLMVDMAHFAGLVAGGAHPSPFPYADIVTTTTHKSLRGPRGAMIMAAAIDK
AVFPGLQGGPHNNTTAAIAVALKEAATDEFKGYAAQIVKNAQALAKTLIDKGFNLVTGGT
ENHLMLIDLTGKIAAKALDAAGIVLNYNAVPYDKRKPFDPSGIRLGAAAVTSRGFKEEQM
VQIGLWIDAIIAEAVKALCAQFPAP
>B_Thermodesulfobacterium_geofontis_Thermodesulfobacterium_geofontis@WP_013909544.1_* WP_013909544.1 serine hydroxymethyltransferase [Thermodesulfobacterium geofontis]
LKEVDPEIWNLIQKEIDRQEYQLEMIASENLADMAIMEAEGSCLMNKYAEGYPFSRYYGG
CENVDEVEKLAIERAKLLFGAEHANVQPHSGTQANMAVYFAILNPGDTILSMNLSHGGHL
SHGAGVNFSGKFYKIVHYGVSKETEMIDYEEVRAIALEHKPKLIIAGASAYPRIIDFEAF
FKIAQEVGAYLMVDMAHIAGLIAAGIHPSPVPYADFVTSTTHKTLRGPRGGFILAKIIDK
TVFPGIQGGPHMNIIAAKAVCFKEALQPEFRSYQQQVVKNAKVIAEVFKNEGFRVISGGT
DTHLVLVDVTGAEAEKILEEAGITVNKNSIPFDTRPPRITSGIRIGTPAITTRGLKETEV
EEVAHYMCEVLREKIREICKKFPFY
>B_Thermodesulforhabdus_norvegica_Thermodesulforhabdus_norvegica@WP_093394247.1_* WP_093394247.1 serine hydroxymethyltransferase [Thermodesulforhabdus norvegica]
LAVIDPEIYEVLKKEEERQRSKLELIASENFVSSAVREAQGSVLTNKYAEGYPGRRYYGG
CEFVDIAETLAIERAKKLFGAEYANVQPHSGSQANMAVYFALLKPGDTIMGMDLSQGGHL
THGSPVSFSGRLYRVVSYGVRPDTETIDYDTLEKLALEHKPRLIIAGASAYPRIIDFEAF
RSVCDRVGAYLMVDMAHIAGLVSAGLHPNPVPYADVVTSTTHKTLRGPRGGLILARLLDS
QLFPGIQGGPLMHVIAAKAVAFKEAMTPEFKEYQRRILENSRALAAALVDKGYRLVSGGT
DNHLILIDLTGKEAEEILDRAGITVNKNSIPFDPQKPGVTSGIRIGTPAVTTRGMGPEEM
KEVASLIDEALRQKVKELCEAFPLH
>B_Thermosulfurimonas_dismutans_Thermosulfurimonas_dismutans@WP_068668324.1_* WP_068668324.1 serine hydroxymethyltransferase [Thermosulfurimonas dismutans]
VKTTDPEIWELIKSEAERLSGQLEMIASENLASRAVMEAEGSPLMNKYAEGYPRARYYGG
CQYVDQVEELARERLKMLFGAEYANVQPHSGTQANMGVYFAVLEPGDTILSMNLAHGGHL
SHGSPVNFSGKLYRIVHYGVSRETETIDYEEVRRLALEHRPKMIVAGASAYPRVIDFEAF
YTIAQEVGAYLMVDMAHIAGLVAAGIHPSPVPFADFVTSTTHKTMRGPRGGFILGKLIDK
TIFPGIQGGPHMNIIAAKAVCFKEALSPKFKAYQQQVVSNARKLAEVLSAEGFRLVSGGT
DNHLILVDLTGAEAEEALGRAGITVNKNAIPFDPLPPKVTSGIRIGTPAVTTRGLKEREM
EMVGGWISAVLREKVRRLCEEFPVY
>B_Thermosulfurimonas_marina_Thermosulfurimonas_marina@WP_168719830.1_* WP_168719830.1 serine hydroxymethyltransferase [Thermosulfurimonas marina]
IKETDPEVWEIIRAETERLSGQLEMIASENLPSRAVMEAEGSPLMAKYAEGYPGARYYGG
CEFVDRAEDLARERLRMLFGAEYANVQPHSGTQANMAVYFAVLKPGDTILSMNLAHGGHL
SHGSPVNFSGQLYRIVHYGVSRETETIDYEEVRRLALEHRPKMIVAGASAYPRVIDFEAF
ARIAEEVGAYLLVDMAHIAGLVAAGVHPSPVPYADFVTSTTHKTLRGPRGGFILARLLDK
TVFPGIQGGPHMNIIAAKAVCFKEALSAGFKSYQQQVVANARRLAEVLAAEGFRLVSGGT
DNHLILVDLTGAEAEELLSQAGITVNKNAIPFDPRPARVTSGIRIGTPAVTTRGLKEEHM
EMIGEWMAAILREKVSRLCAEFPVY
>B_Thermosulfuriphilus_ammonigenes_Thermosulfuriphilus_ammonigenes@WP_166032417.1_* WP_166032417.1 serine hydroxymethyltransferase [Thermosulfuriphilus ammonigenes]
LKATDPEIFGVIGQELVRQSTKLELIASENFASLAVMEAEGSILMNKYAEGYPGRRYYGG
CEFVDIAETLAIERANTLFGSEYANVQPHSGTQANMAVYFACLSPGDTILTMNLAHGGHL
SHGSPVNFSGRLYQVVHYGVSAETETIDYEELEKLALKARPKLIVAGASAYPRTIDFEAF
RIIADKVEAYLMVDMAHIAGLVAAGIHPSPVPFADFVTSTTHKTLRGPRGGFILARLLNS
QIFPGIQGGPLMNVIAAKAVCFKEALEPGFKTYAQQVVANARALATVLKAEGFRLVSGGT
DNHLLLIDLTGREAEAALDRAGITVNKNAIPFDPQKPTVTSGIRLGTAALTTRGMREPEM
EMIGTWISTILRGKVQELCRTFPLY
>B_Thermotogota_Kosmotoga@WP_015868795.1 WP_015868795.1 MULTISPECIES: serine hydroxymethyltransferase [Kosmotoga]
LAKGDPEVYEIVMKELGRQEEGLELIASENFVSPAVMEAMGSTLTNKYAEGYPRRRYYGG
CKFVDEAEQLARERVKKLFNCKYANVQPHSGSQANMAAYLAVANPGDTIMGMSLSHGGHL
THGSPVNFSGKLFNIVSYGVDLETEVLDYDEIERLALEHKPKIIIAGGSAYSRIIDFKRF
REIADKVGAYLIVDMAHFAGLVAAGLYPNPVDHAHIVTSTTHKTLRGPRGGLILYKAINK
AVFPGIQGGPLMHVIAAKAVAFGEALKDEFKEYQMRIITNAKALAKELENLGLRIVSGGT
DTHLFLVDLTGKAAEKALESADITVNKNTIPKETRSPFVTSGIRIGTPAVTTRGMGESEM
KVIAELIVKVIKKAVHELTEKFPLY
>B_Thermotogota_Mesotoga_infera@WP_169699436.1 WP_169699436.1 serine hydroxymethyltransferase [Mesotoga infera]
LGKKDKEVFDIIIKELKRQEHGLELIASENFVSRAVMEAAGSIMTNKYAEGYPGKRYYGG
CQFVDEAENLARERAKRLFNAKFVNVQPHSGSQANMAAYLAVTEPGMTIMGMSLSHGGHL
THGSPVNFSGRLFNVVAYGVDEESEVIDYDTVRKLAVEHKPAVIVAGGSAYSRIIDFKKF
REIADEVGAVLMVDMAHFAGLVAAGLYPNPLDFAHIVTTTTHKTLRGPRGGMILGKSIDK
TIFPGTQGGPLMHVIAAKAVSFGEALKDEFKVYQQNILNNAKKLSSSFEERGLRIVSGGT
DTHLFLVDLTGKAAEKALERAEITVNKNTIPKETRSPFVTSGIRVGTPAVTTRGMTEAEM
PLIADLVVKVISSQVKELTDRFPLY
>B_Thermotogota_Tepiditoga_spiralis@WP_190615191.1 WP_190615191.1 serine hydroxymethyltransferase [Tepiditoga spiralis]
IKTTDPEIYDIVNRELDRQEYGLELIASENFASKAVIEAMGSMLTNKYAEGYPKKRYYGG
CEIVDEAETLARNRAKELFNAKWVNVQPHSGSQANMGAYFALIEPGDTIMGMSLSHGGHL
THGASVNFSGQIYKVVSYGVNPDTEVIDYDEVERIAKENNPKVIVAGGSAYARIIDFKRF
REIADSVGAYLMVDMAHFAGLVAAGIYPNPLEYADVVTTTTHKTLRGPRGGMILYKKINK
AIFPGIQGGPLMHVIAAKAVAFKEALSDDFKTYQKQVVKNAKKLAEELEKNGLRIVSGGT
DSHLMLVDLTGKALEKALVQCHITVNKNTIPKETRSPFVTSGIRVGTPALTTRGMKENEM
VKVAELIAKVAIADVKELCKQFPLY
>B_Thermotogota_Thermosipho_japonicus@WP_184619959.1 WP_184619959.1 serine hydroxymethyltransferase [Thermosipho japonicus]
IKKTDPEIYDVILKEWERQEYGLELIASENFASPAVIEAMGSVLTNKYAEGYPGRRYYGG
CEWVDVAEKLARDRAKELFNVKYANVQPHSGSQANMGAYFAVSEPGDTIMGMSLSHGGHL
THGASVNFSGRIYNVVPYGVNPETEVIDYDEVRNLALKNKPKIIIAGGSAYSRIIDFKKF
REIADEVGAYLIVDMAHFAGLVAAGIYPNPADYAHIVTSTTHKTLRGPRGGMILYKAINK
SIFPGIQGGPLMHIIAAKAVCFKEALTDEFKEYQKQVVKNAKTLAEELEKRGLRIVSGGT
DTHLMLVDLTGKAAEIALGKCHITVNKNTIPNETRSPFVASGIRLGTPALTTRGMKESEM
EEIAELIVDVLQKKVKDLCTRFPLY
>B_Thermotogota_Thermotoga_sp._SG1@WP_101513135.1 WP_101513135.1 serine hydroxymethyltransferase [Thermotoga sp. SG1]
VRKVDPEIYEVLVNELRRQEYGLELIASENFASLAVIEAMGSVLTNKYAEGYPGKRYYGG
CEWVDRAEELAIERAKKLFGAEFANVQPHSGSQANMAVYLALAQPGDTIMGMSLSHGGHL
THGAPVNFSGRIFKVVHYGVNLETETIDYDEVRRLALEHRPKIIVAGGSAYARTIDFKRF
REIADEVGAYLMVDMAHFAGLVAAGIHPNPVEYAHVVTSTTHKTLRGPRGGLILAKAVDK
TIFPGIQGGPLMHVIAAKAVCFKEAMSEEFREYQKQVVKNAKKMAEEMKKRGYRIVSGGT
DTHLFLVDLTGKAAEKALENCGITVNKNTIPNEKRSPFVASGIRIGTPAVTTRGMKEKEM
EEIVELIDLVLSKRVRKLCERFPLY
>B_Trichlorobacter_lovleyi_Trichlorobacter_lovleyi@WP_012469987.1_* WP_012469987.1 serine hydroxymethyltransferase [Trichlorobacter lovleyi]
LSQFDPAVAEAIQHETERQEYNLELIASENFVSEAVLEAQGSVMTNKYAEGYPGKRYYGG
CHHVDVVENLAIERAKELFGAEHANVQPHAGSQANMAVYNAVCQPGDTILGMNLSHGGHL
THGSPVNFSGRFYNVVPYGVSPDTETIDYNEVERLALEHKPKMIVVGASAYPRIIDFPAF
RAIADKVGAKVMVDMAHIAGLVAAGVHPNPVPYAEFVTTTTHKTLRGPRGGMILAKTINS
QIFPGIQGGPLMHVIAAKAVAFKEALQPEFKTYQQQIVKNAAKLAECLMAKGFKLTSGGT
DNHLMLINFTGKAAEEALDKAGITVNKNTVPFETRSPFVTSGIRVGTPACTSHGLKETEM
EQVAGFIADAVQKRVNELMKKFPLY
>B_Verrucomicrobiota_Coraliomargarita_parva@WP_332108371.1 WP_332108371.1 serine hydroxymethyltransferase [Coraliomargarita parva]
LQVVDPEIAAAIAAERQRQENHIELIASENFTYPSVMEAQGSVLTNKYAEGYPGKRYYGG
CEQVDVVEQLAIERAKALFGADHANVQPHSGSQANAAVYLSVLRPGDKILTMNLSDGGHL
THGHPMNFSGIYHEVVNYGVGVEDGLIDYEGIAETARKEKPKMITVGASAYSRIIDFARM
GEIAREVGAYLMADIAHIAGLVAAGIHPSPVPHADFVTTTTHKTLRGPRGGLIMAKKLDS
AVFPGIQGGPLMHVIAAKAVCFKEAASESFKSYQTQIAANAKALAEALMVKGHHIISGGT
DNHLMMIDLTGKVAQIALDKAHITANKNTVPGETRSPFQTSGIRLGTPAVTSRGMVEADM
LQIAEAIDLVLRQIALSLCQKYPLP
>B_Verrucomicrobiota_Terrimicrobium_sacchariphilum@WP_202815992.1 WP_202815992.1 serine hydroxymethyltransferase [Terrimicrobium sacchariphilum]
IAAIDPEIADAIAKERHRQYEHVELIASENFTSKAVMEAQGSCLTNKYAEGYPGKRWYGG
CEYVDTVETLAIERAKQLFGAEHVNVQPHSGSQANMAVYFSVLTPGDRILTMDLAHGGHL
THGHKANFSGKLYEVHHYGVDPETETINYDALAKLAGEVKPRMITAGASAYPRTIDFPRM
REIADSVGALLFVDMAHIAGLVAGGAHPSPIPHAHFVTTTTHKSLRGPRAGLILAKKVDS
QAFPGVQGGPLMHVIAAKAVCLKEALDPSFRTYAAQIVSNAKALAARLNKLGYRIVSGGT
DNHVMLVDLNGAEASLTLDKAAITVNKNAIPFDTEPIFKTGGIRIGTPAMTTRGLKEEEM
MEIADYIHAALRKQVTALTARFPLP
>B_other_Atribacter_laminatus@WP_218111425.1 WP_218111425.1 serine hydroxymethyltransferase [Atribacter laminatus]
LKKGDPEIFHWVKEELNRQRNTLEMIASENFTSLAVLDAQGSVLTNKYAEGYPAKRYYGG
CIYVDEVENIARQRALDIFGADHVNVQAHSGSQANMAVYMAVLKPGDTVLGMNLAHGGHL
THGSRVNFSGVLYHFIPYGVHPDTERIDYDELEKLAAEHKPKLIVAGASAYPRFIDFKRL
RKISQQIGAYLMVDMAHIAGLVAAGVHPNPIPYADFVTTTTHKTLRGPRGGMVFAGIIDK
AIFPGTQGGPLLHVIAGKAVALKEAQSEEFKTYQRQTVKNAIALAVSLKEKGFRLVSDGT
DNHLILVDVTGKEAEKYLDQVGITVNKNAIPFDPEKPNTTSGIRVGTPACTTRGMKEREM
SIIAGLIHKTFAHEVNQLCHQFPLY
>B_other_Hippea_sp._KM1@WP_025270514.1 WP_025270514.1 serine hydroxymethyltransferase [Hippea sp. KM1]
LKDFDPEVYKAIEDEKKRQMYGLELIASENLVSEAVLEAQGSIMTNKYAEGYPHKRYYGG
CEYVDVVEELAIDRAKELFGAEHVNVQPHSGSQANMAVYLATLQPGDRLLGMDLTNGGHL
THGSRVNFSGKLFISFGYGVNPETGLIDYDEIAAIADEFKPRLIVCGASAYPRTIDFKKF
REIADSVGAYLMADIAHIAGLVAAGIHPSPIPYCEFVTTTTHKTLRGPRGGMIMAKPIDK
MVFPGMQGGPLMHVIAAKAVCFKEALTDEFKEYQKQVVKNAKTLARVLMDNGFKLVSGGT
DNHLMLVDLTGKEAEEALGKVGITVNKNTVPGETKSPFVTSGIRIGTPAVTTRGMKEKEM
EKIGEFITETLRKEVEKLCEEFMFY
>B_other_Legionella_beliardensis@WP_115303205.1 WP_115303205.1 serine hydroxymethyltransferase [Legionella beliardensis]
IANFDDQLWQAIEAEKKRQEEHIELIASENYASPRVLEAQGSVLTNKYAEGYPGKRYYGG
CEYVDIAERLAIERAKQLFKADYVNVQPHSGSQANAAVMMALLNPGDVIMGMALPHGGHL
THGSKVNFSGKLYQVIDYGLDVKTGLIDYDALEEKAQQHRPKLIIAGFSAYSQQLDWARF
RAIADSVGAYLLADMAHIAGLVAAGLHPSPIPYADVVTTTTHKTLRGPRGGLILEKKLNS
AVFPGMQGGPLMHVIAAKAVAFAEALQPEFKVYQQQVLANAKEMAKTLLGRGYAIVSGGT
QNHLLLVDLTGKDADAALSKANITVNKNSVPNDPRSPFVTSGLRLGTPAVTTRGFKEKEI
NTVSGWICDILKKQVVQLCHDFPVY
>B_other_Thermatribacter_velox@WP_369018815.1 WP_369018815.1 serine hydroxymethyltransferase [Thermatribacter velox]
LKTTDPEVYGWVVKELERQRNKLELIASENFTSIAVLEAQGSVLTNKYAEGYPARRYYGG
CEFVDQIEQLAIDRAKALFKAEHVNVQPHSGSQANMAVYLATLKYGDVVMGMDLAHGGHL
THGSPVNFSGKWYRFVPYGVSPDTETIDYDQLEEQAREVKPRMIVAGASAYPRFIDFERL
RSICDEVGALLMVDMAHIAGLVAASFHPNPCPHAHLVTTTTHKTLRGPRGGMILARAVDK
AVFPGTQGGPLMHVIAAKAVALKEAATPEFVAYQAQVVKNAKSLAQALQEKGYRLVSGGT
DNHLLLVDLTGREAEIILDQVGITVNKNAIPFDPQKPTVTSGIRLGTPACTSRGMKEEEM
QLIAELIDRALRKEVLNLCSRFPLY
